# Supplementary material for: Single-cell transcriptomics unveils xylem cell development and evolution
Source: Genome Biol. 2023 Jan 9;24:3. doi: 10.1186/s13059-022-02845-1 (PMC9830878; doi:10.1186/s13059-022-02845-1)
Supplement: Supplementary file 2 — Additional file 2. The secondary cell wall biosynthesis genes in the single-cell major clusters of SDX in P. trichocarpa. [file 13059_2022_2845_MOESM2_ESM.xlsx]

## Sheet: Additional file 2
Additional file 2. The secondary cell wall biosynthesis genes in the single-cell major clusters of SDX in P. trichocarpa.
The list of the secondary cell wall biosynthesis genes in cell cluster Ptr1 to Ptr8. Only the value of log2FC with adjusted P value < 0.05 is shown.
Gene ID	Common name	SCW	Cluster 7 Mean UMI Count	Cluster 7 Log2FC	Cluster 7 Adjusted P value	Cluster 8 Mean UMI Count	Cluster 8 Log2FC	Cluster 8 Adjusted P value	Cluster 4 Mean UMI Count	Cluster 4 Log2FC	Cluster 4 Adjusted P value	Cluster 2 Mean UMI Count	Cluster 2 Log2FC	Cluster 2 Adjusted P value	Cluster 5 Mean UMI Count	Cluster 5 Log2FC	Cluster 5 Adjusted P value	Cluster 1 Mean UMI Count	Cluster 1 Log2FC	Cluster 1 Adjusted P value	Cluster 6 Mean UMI Count	Cluster 6 Log2FC	Cluster 6 Adjusted P value	Cluster 3 Mean UMI Count	Cluster 3 Log2FC	Cluster 3 Adjusted P value
Potri.002G257900.v4.1	PtCesA4	Cellulose	5.98924	7.58502	3.40463e-125	0.0402538		0.412534	0.0972393		0.0588607	0.0226899	-3.62642	1.7284e-10	0.029368	-3.28846	4.86414e-10	0.0360372	-2.90178	6.17232e-06	0.0330208	-3.20888	4.72752e-14	0.015421	-4.56817	2.5945e-37
Potri.006G181900.v4.1	PtCesA7	Cellulose	2.91595	7.77854	3.11184e-107	0.00670897		0.319124	0.0261798	-2.23939	0.00922374	0.0172876	-2.92973	1.36006e-06	0.0107683	-3.60371	7.04098e-09	0.0203688	-2.61697	0.000243446	0.0129212	-3.46268	2.42721e-12	0.0070853	-4.58804	3.69176e-29
Potri.008G026400.v4.1	PtrCslA1	Hemicellulose	5.38088	7.66924	4.44303e-123	0.0201269		0.271628	0.0486196	-2.28678	0.00309405	0.0605065	-2.05719	7.37001e-05	0.0244733	-3.37975	5.97525e-10	0.0235025	-3.32743	9.89459e-07	0.0186639	-3.85742	5.82268e-17	0.013337	-4.6086	5.17156e-36
Potri.010G234100.v4.1	PtrCslA2	Hemicellulose	0.111883	6.68716	5.46194e-14	0		1	0.00373997		1	0		0.161199	0.00195786		0.659858	0.00156683		0.891274	0	-3.20123	0.025242	0.000833565	-2.58804	0.00703328
Potri.002G132900.v4.1	PtrPARVUS-1	Hemicellulose	0.0629342	6.30573	2.89064e-09	0		1	0.00560996		0.492577	0		0.392701	0		0.449003	0		0.760199	0.000717844		0.476934	0.000416783	-2.44863	0.0385822
Potri.014G040300.v4.1	PtrPARVUS-2	Hemicellulose	0.346138	2.40398	4.37006e-06	0.107344		0.757746	0.127159		0.149306	0.0118852	-2.72705	6.81302e-06	0.0264312	-1.62643	0.00341494	0.037604		0.152424	0.112701	0.730997	0.0412391	0.0295916	-1.72093	1.21423e-07
Potri.003G188500.v4.1	Ptr4CL5	Lignin	0.101394	4.54966	7.69706e-07	0		1	0.0224398		0.110294	0.00432189		0.874706	0		0.0688172	0.00156683		0.548025	0.00215353		0.17798	0.00458461		0.260977
Potri.019G130700.v4.1	PtrC4H2	Lignin	1.45798	3.45682	2.70454e-17	0.670897	1.95557	0.0132666	0.183259		1	0.0702307	-1.48595	0.00285636	0.110619		0.142755	0.0219357	-3.08125	2.73022e-06	0.0294316	-2.86093	7.62073e-12	0.195888		0.698759
Potri.009G095800.v4.1	PtrCAD1	Lignin	8.58353	3.18826	1.81755e-17	1.44914		0.916694	0.626445		0.127857	0.572651	-1.20964	0.00390186	0.677421	-0.961844	0.025864	0.49982	-1.37743	0.00659966	1.07533		0.607353	1.28953		0.791162
Potri.005G117500.v4.1	PtrCAld5H1	Lignin	1.55937	3.12272	2.22517e-14	0.134179		1	0.353427		0.192551	0.199887		0.871901	0.208513		0.942146	0.047005	-2.36055	6.16973e-05	0.170847		0.221017	0.16838	-0.633981	0.0274706
Potri.003G183900.v4.1	PtrHCT1	Lignin	0.587386	4.02684	5.96135e-21	0.0670897		0.95487	0.0654495		0.773529	0.0507822		1	0.014684	-2.03283	0.000743802	0.0861759		0.199352	0.0265602	-1.2387	0.00710911	0.0116699	-2.70734	4.08569e-13
Potri.006G126800.v4.1	PtrPAL1	Lignin	0.639831	3.60027	2.08086e-08	0.0268359		1	0.0205698		0.232386	0.0680698		1	0.029368		0.122437	0.0141015	-2.37433	0.0362274	0.022971	-1.88475	0.00471867	0.0946097		0.254243
Potri.008G038200.v4.1	PtrPAL2	Lignin	0.377605	4.6967	2.40138e-17	0.0201269		1	0.0224398		1	0.018368		0.646926	0.0156629		0.413776	0.00626734		0.0777641	0.00789628	-1.95255	0.00438373	0.0145874	-1.23088	0.0108061
Potri.016G091100.v4.1	PtrPAL3	Lignin	0.713254	1.75524	0.00129336	0.610517		0.110849	0.271148		0.679638	0.524029	1.47062	9.23919e-06	0.234944		1	0.134748		0.219259	0.0301494	-3.16642	3.87054e-14	0.172965		0.0565694
