# Supplementary material for: Single-cell transcriptomics unveils xylem cell development and evolution
Source: Genome Biol. 2023 Jan 9;24:3. doi: 10.1186/s13059-022-02845-1 (PMC9830878; doi:10.1186/s13059-022-02845-1)
Supplement: Supplementary file 3 — Additional file 3. DEGs in the single-cell major clusters of SDX in P. trichocarpa. [file 13059_2022_2845_MOESM3_ESM.xlsx]

## Sheet: Ptr1
Additional file 3. DEGs in the single-cell major clusters of SDX in P. trichocarpa.
The lists of DEGs in cell cluster Ptr1 to Ptr8 with cutoff set as the absolute value of log2FC ≥ 1 and adjusted P value < 0.05.
P. trichocarpa DEGs for cell cluster 1
Gene ID	Orthologous group	Mean UMI count	Log2FC	Adjusted P value
Potri.017G064500.v4.1	112094	0.0329035	5.87431	4.77676e-11
Potri.005G034200.v4.1	32818	0.00626734	5.7368	0.0281873
Potri.014G036900.v4.1	10976	0.0109678	5.41488	0.000484235
Potri.002G121100.v4.1	174	0.0047005	5.41488	0.045465
Potri.009G091100.v4.1	11854	0.0047005	5.41488	0.00340559
Potri.010G102400.v4.1	12654	0.0047005	5.41488	0.00593271
Potri.006G196300.v4.1	108368	0.0047005	5.41488	0.0126388
Potri.001G053900.v4.1	110073	0.0047005	5.41488	0.00774863
Potri.001G359000.v4.1	9236	0.0579729	5.34088	5.68745e-16
Potri.011G163800.v4.1	24	0.0219357	5.32177	1.40174e-07
Potri.008G150300.v4.1	12107	0.00940101	5.22223	0.00230459
Potri.017G015700.v4.1	32921	1.2378	5.17204	2.83252e-70
Potri.019G069300.v4.1	121	0.929133	5.14538	3.23377e-64
Potri.003G180400.v4.1	5407	0.0344704	5.13108	7.24374e-09
Potri.004G105900.v4.1	12817	0.0893095	5.10293	9.75257e-20
Potri.010G028500.v4.1	10791	0.0235025	5.09295	2.23104e-06
Potri.004G172800.v4.1	341	0.180186	5.02493	4.07103e-27
Potri.011G070400.v4.1	12426	0.0642402	4.99984	5.14915e-15
Potri.003G057001.v4.1	4065	0.0125347	4.99984	0.000143874
Potri.005G129700.v4.1	9618	0.00783417	4.99984	0.000521013
Potri.008G219800.v4.1	11557	0.00783417	4.99984	0.0051132
Potri.011G063600.v4.1	32766	0.00783417	4.99984	0.00139309
Potri.002G106632.v4.1	109121	0.00783417	4.99984	0.0184809
Potri.008G057732.v4.1	111492	0.00783417	4.99984	0.00076867
Potri.007G112500.v4.1	2239	0.00313367	4.99984	0.0261647
Potri.T170801.v4.1	4452	0.00313367	4.99984	0.03415
Potri.001G120200.v4.1	7599	0.00313367	4.99984	0.0317576
Potri.011G048200.v4.1	10332	0.00313367	4.99984	0.0261647
Potri.004G018500.v4.1	19209	0.00313367	4.99984	0.0461927
Potri.009G040000.v4.1	23054	0.00313367	4.99984	0.0261647
Potri.003G005100.v4.1	32738	0.00313367	4.99984	0.0261647
Potri.001G067200.v4.1	109948	0.00313367	4.99984	0.033311
Potri.001G186075.v4.1	110325	0.00313367	4.99984	0.0261647
Potri.010G154200.v4.1	12015	0.0532724	4.9592	3.84041e-14
Potri.008G213600.v4.1	111453	0.0250693	4.91738	5.13363e-08
Potri.015G038800.v4.1	108	0.0329035	4.87431	2.98362e-11
Potri.002G047000.v4.1	233	0.0329035	4.87431	2.97257e-10
Potri.005G233600.v4.1	2813	2.01965	4.81139	8.1847e-61
Potri.009G133400.v4.1	6	0.148849	4.75191	1.80214e-27
Potri.004G164400.v4.1	1082	0.00626734	4.7368	0.00438583
Potri.006G199200.v4.1	4303	0.00626734	4.7368	0.0116918
Potri.005G037300.v4.1	111380	0.00626734	4.7368	0.00758875
Potri.011G135000.v4.1	58	0.112812	4.69781	7.02974e-23
Potri.006G117200.v4.1	109	1.37255	4.66775	1.14966e-64
Potri.019G004200.v4.1	317	0.00940101	4.63727	0.00302952
Potri.002G144900.v4.1	1113	0.00940101	4.63727	0.0017203
Potri.017G119000.v4.1	339	0.0125347	4.5848	0.000268166
Potri.016G013000.v4.1	111730	3.31542	4.58463	1.8832e-68
Potri.019G006500.v4.1	9579	0.0642402	4.55927	4.95464e-14
Potri.003G088700.v4.1	1667	0.0156683	4.55238	0.000268963
Potri.001G144500.v4.1	5795	0.0156683	4.55238	4.92496e-05
Potri.002G236600.v4.1	8524	0.0156683	4.55238	5.8961e-05
Potri.011G053600.v4.1	10327	0.141015	4.53035	4.3692e-21
Potri.004G135050.v4.1	110598	0.018802	4.53035	0.000142001
Potri.009G031800.v4.1	3473	1.39918	4.52901	2.21446e-58
Potri.008G020900.v4.1	1287	4.73654	4.52488	2.17532e-71
Potri.011G004100.v4.1	811	0.0250693	4.50234	4.20712e-07
Potri.008G061300.v4.1	888	0.0250693	4.50234	6.82132e-07
Potri.014G102200.v4.1	13227	0.407377	4.50027	4.48954e-43
Potri.005G004800.v4.1	32807	0.455949	4.48576	4.1956e-41
Potri.012G104300.v4.1	8525	0.172352	4.4544	4.50727e-23
Potri.007G120101.v4.1	108205	0.515488	4.45028	2.57464e-46
Potri.003G047800.v4.1	8767	0.0172352	4.41488	4.36794e-06
Potri.001G073600.v4.1	1	0.00783417	4.41488	0.00634081
Potri.003G198501.v4.1	4928	0.00783417	4.41488	0.00189612
Potri.006G088100.v4.1	8577	0.00783417	4.41488	0.0155444
Potri.002G036732.v4.1	1059	0.0047005	4.41488	0.0339037
Potri.001G077900.v4.1	13727	0.0047005	4.41488	0.0239059
Potri.005G069900.v4.1	14986	0.0047005	4.41488	0.0257167
Potri.015G091300.v4.1	15004	0.0047005	4.41488	0.0310985
Potri.007G133733.v4.1	108281	0.0047005	4.41488	0.0269058
Potri.012G047800.v4.1	9871	1.69375	4.41488	4.765e-59
Potri.014G158900.v4.1	18011	0.18332	4.41488	2.02196e-28
Potri.006G177000.v4.1	6065	0.065807	4.38171	6.60133e-14
Potri.015G122100.v4.1	9545	0.192721	4.36907	5.87087e-26
Potri.019G049201.v4.1	20052	2.57117	4.3496	1.13903e-60
Potri.014G043000.v4.1	4010	0.0783417	4.33241	1.78754e-15
Potri.018G096007.v4.1	571	0.34627	4.31447	4.47576e-37
Potri.014G109200.v4.1	7757	1.25817	4.31104	3.49019e-52
Potri.010G194700.v4.1	26279	0.100277	4.30796	4.63725e-19
Potri.019G112300.v4.1	10898	0.018802	4.30796	8.99707e-06
Potri.009G133100.v4.1	10736	1.74232	4.30149	1.06818e-57
Potri.006G040400.v4.1	6639	0.145716	4.29704	4.67384e-24
Potri.004G064800.v4.1	10641	0.0156683	4.28934	9.90741e-05
Potri.010G100700.v4.1	8935	0.181753	4.28524	6.8045e-28
Potri.004G044700.v4.1	10327	0.195854	4.28363	3.34452e-19
Potri.T011101.v4.1	1506	0.767749	4.28299	9.16603e-48
Potri.004G034000.v4.1	6426	0.047005	4.28161	2.21388e-09
Potri.019G081800.v4.1	4055	0.214656	4.27547	1.90202e-30
Potri.002G029100.v4.1	2813	2.34868	4.26865	1.03318e-58
Potri.013G065700.v4.1	9050	0.0125347	4.26287	0.000166869
Potri.006G071700.v4.1	108318	0.245993	4.25922	3.73274e-30
Potri.004G138200.v4.1	1506	1.04351	4.24952	1.56621e-49
Potri.019G125000.v4.1	1247	6.54153	4.23577	7.47162e-63
Potri.003G056900.v4.1	12418	0.0532724	4.22223	2.80748e-11
Potri.011G130400.v4.1	14367	0.0423045	4.22223	4.61142e-10
Potri.016G037200.v4.1	111782	0.0313367	4.22223	2.14434e-08
Potri.002G158400.v4.1	220	0.00940101	4.22223	0.00469253
Potri.001G070500.v4.1	9344	0.00940101	4.22223	0.00594239
Potri.010G166800.v4.1	11136	0.00940101	4.22223	0.00132625
Potri.019G129200.v4.1	13014	0.00940101	4.22223	0.00235017
Potri.002G251700.v4.1	7464	0.0689407	4.20629	2.9913e-14
Potri.008G116000.v4.1	3682	0.0172352	4.19248	2.78065e-05
Potri.016G086500.v4.1	111819	0.0172352	4.19248	1.37659e-05
Potri.011G032600.v4.1	14856	0.126914	4.18747	5.67558e-21
Potri.012G128100.v4.1	1848	2.40196	4.16982	3.15004e-56
Potri.003G082300.v4.1	109918	0.114379	4.1649	1.77773e-18
Potri.003G116000.v4.1	4378	0.263228	4.15754	3.34927e-30
Potri.002G209700.v4.1	338	0.244426	4.15491	3.52458e-30
Potri.003G134600.v4.1	828	0.0532724	4.15184	1.78585e-09
Potri.018G037400.v4.1	907	0.00626734	4.15184	0.0249658
Potri.005G101000.v4.1	4963	0.00626734	4.15184	0.0145358
Potri.010G082200.v4.1	5929	0.00626734	4.15184	0.00408135
Potri.001G407900.v4.1	6426	0.00626734	4.15184	0.0183789
Potri.012G141100.v4.1	9902	0.00626734	4.15184	0.0186647
Potri.010G174300.v4.1	110833	0.00626734	4.15184	0.0160911
Potri.004G172900.v4.1	6629	0.0423045	4.13477	4.75132e-08
Potri.016G081600.v4.1	8681	0.947935	4.13449	6.56263e-47
Potri.006G010500.v4.1	920	0.155117	4.12799	2.02434e-22
Potri.005G204300.v4.1	4817	0.368206	4.12759	2.87844e-36
Potri.001G065900.v4.1	1314	0.12378	4.12209	7.09497e-21
Potri.001G047800.v4.1	5407	0.173919	4.11371	1.90319e-23
Potri.010G130000.v4.1	3682	0.15355	4.11349	9.22035e-20
Potri.015G083900.v4.1	108943	0.166084	4.11195	1.27737e-23
Potri.013G020300.v4.1	3418	0.0313367	4.10675	4.80572e-08
Potri.007G009200.v4.1	1	0.3118	4.10454	6.97266e-32
Potri.006G141200.v4.1	6	0.366639	4.10157	9.84866e-31
Potri.004G120100.v4.1	251	0.0485719	4.09295	9.35414e-11
Potri.013G134300.v4.1	1528	0.0235025	4.09295	2.85965e-06
Potri.T011100.v4.1	1506	0.722311	4.0917	3.64864e-43
Potri.009G006000.v4.1	11185	0.120646	4.08557	5.09041e-19
Potri.012G131500.v4.1	6	0.0407377	4.0823	2.10402e-09
Potri.001G238900.v4.1	9899	0.0673739	4.06695	8.58297e-14
Potri.017G150100.v4.1	112	0.701942	4.06558	2.78048e-41
Potri.007G032800.v4.1	9618	0.145716	4.06257	2.26164e-21
Potri.004G048301.v4.1	13437	4.9841	4.05412	6.12113e-57
Potri.006G169700.v4.1	294	0.0423045	4.05231	6.1002e-10
Potri.009G132200.v4.1	14091	0.0689407	4.04875	1.65535e-12
Potri.006G228200.v4.1	3180	0.355671	4.04809	3.47685e-35
Potri.014G171800.v4.1	261	0.0517055	4.04291	6.11071e-11
Potri.001G041140.v4.1	6063	0.0517055	4.04291	1.95556e-12
Potri.006G096600.v4.1	6940	0.0517055	4.04291	1.35947e-10
Potri.006G056600.v4.1	10782	0.0250693	4.04291	1.32228e-06
Potri.016G065600.v4.1	4303	0.065807	4.03379	9.54747e-13
Potri.012G105500.v4.1	1314	0.236592	4.03345	1.12719e-28
Potri.009G132100.v4.1	341	0.230325	4.02442	1.20641e-25
Potri.006G026600.v4.1	12431	0.0720744	4.01527	1.0371e-13
Potri.008G024000.v4.1	8890	0.0219357	3.99984	7.3665e-06
Potri.015G113700.v4.1	4540	0.0172352	3.99984	0.000147935
Potri.019G129150.v4.1	108815	0.0172352	3.99984	5.79487e-05
Potri.005G097800.v4.1	17962	0.0125347	3.99984	0.00122119
Potri.008G088500.v4.1	4117	0.00783417	3.99984	0.00315346
Potri.002G065200.v4.1	10280	0.640835	3.99632	1.03178e-31
Potri.012G044600.v4.1	109	0.236592	3.99038	3.11961e-26
Potri.010G089200.v4.1	2042	0.698808	3.99019	2.69586e-36
Potri.017G110200.v4.1	4282	0.0893095	3.98745	1.21444e-13
Potri.005G108900.v4.1	6545	0.524889	3.98701	1.30859e-33
Potri.017G081100.v4.1	20	0.274196	3.97949	2.74909e-27
Potri.008G151800.v4.1	2042	0.642402	3.97893	6.83076e-32
Potri.017G040900.v4.1	4199	0.0767749	3.97127	1.40815e-14
Potri.015G144300.v4.1	11869	0.410511	3.96194	6.03843e-31
Potri.001G043600.v4.1	7729	0.244426	3.95461	1.26808e-23
Potri.004G151200.v4.1	19214	0.104978	3.94775	5.56323e-18
Potri.003G020200.v4.1	5102	1.94757	3.94745	6.50627e-45
Potri.003G071800.v4.1	6	0.535857	3.94212	6.89155e-37
Potri.011G057500.v4.1	13437	6.85177	3.93077	4.12697e-53
Potri.007G112600.v4.1	948	0.0141015	3.92945	0.000377981
Potri.014G196800.v4.1	10985	0.0141015	3.92945	0.000460061
Potri.006G270401.v4.1	11784	0.0141015	3.92945	0.000524968
Potri.017G083000.v4.1	11135	14.8552	3.9265	3.66578e-54
Potri.006G253500.v4.1	273	0.0407377	3.92184	1.1648e-08
Potri.015G078700.v4.1	12164	0.0250693	3.91738	4.41058e-06
Potri.001G116500.v4.1	4378	0.58913	3.9126	1.76297e-32
Potri.001G246700.v4.1	15013	0.0423045	3.9003	5.24906e-10
Potri.001G389200.v4.1	71	0.00940101	3.9003	0.00488802
Potri.006G107200.v4.1	11263	0.00940101	3.9003	0.0131609
Potri.015G053700.v4.1	12450	0.00940101	3.9003	0.00499123
Potri.003G134500.v4.1	535	0.75208	3.8985	7.74258e-40
Potri.006G090400.v4.1	4318	0.065807	3.88694	1.14402e-12
Potri.008G098200.v4.1	12015	0.111245	3.88436	2.83287e-17
Potri.006G229600.v4.1	5951	0.0266362	3.88436	2.30221e-07
Potri.009G061300.v4.1	11333	0.186453	3.87882	8.16724e-23
Potri.001G339500.v4.1	87	0.141015	3.87828	1.78356e-18
Potri.016G055400.v4.1	5908	0.0501387	3.87431	1.3533e-09
Potri.018G131800.v4.1	6420	0.385441	3.8634	5.18579e-33
Potri.002G257700.v4.1	10297	2.08076	3.86322	3.93201e-49
Potri.016G125600.v4.1	13378	0.0219357	3.86233	7.77839e-06
Potri.010G031500.v4.1	426	0.0830422	3.84784	2.61337e-14
Potri.001G292900.v4.1	5619	3.09136	3.84215	5.60763e-50
Potri.013G147800.v4.1	33051	0.936967	3.84039	8.97383e-42
Potri.004G206600.v4.1	1848	1.10305	3.83196	1.04549e-41
Potri.003G183300.v4.1	7729	0.0799085	3.82991	8.01282e-12
Potri.004G105500.v4.1	4282	0.0109678	3.82991	0.00520168
Potri.011G042100.v4.1	34	0.0047005	3.82991	0.0462588
Potri.005G056800.v4.1	55	0.0047005	3.82991	0.0440233
Potri.001G015700.v4.1	94	0.0047005	3.82991	0.0434555
Potri.002G025800.v4.1	258	0.0047005	3.82991	0.0485876
Potri.007G037700.v4.1	306	0.0047005	3.82991	0.0217014
Potri.015G087100.v4.1	990	0.0047005	3.82991	0.0217014
Potri.005G187300.v4.1	2514	0.0047005	3.82991	0.0251587
Potri.017G049100.v4.1	3303	0.0047005	3.82991	0.0359696
Potri.005G112300.v4.1	4014	0.0047005	3.82991	0.0217014
Potri.006G096700.v4.1	10135	0.0047005	3.82991	0.0430205
Potri.002G240300.v4.1	14162	0.0047005	3.82991	0.0459348
Potri.010G044200.v4.1	15124	0.0047005	3.82991	0.039484
Potri.016G051000.v4.1	17570	0.0047005	3.82991	0.041341
Potri.009G126000.v4.1	1082	0.106545	3.82296	1.31825e-15
Potri.006G083201.v4.1	10797	0.100277	3.82253	6.40065e-16
Potri.010G140200.v4.1	4452	0.344704	3.81907	7.97751e-30
Potri.012G110750.v4.1	109564	2.07606	3.8076	3.55169e-41
Potri.014G102400.v4.1	8649	0.0250693	3.8019	3.05005e-06
Potri.002G129800.v4.1	10976	0.0924432	3.7982	5.34673e-14
Potri.006G254700.v4.1	3424	0.018802	3.79339	9.93918e-05
Potri.009G146800.v4.1	7892	0.018802	3.79339	6.94624e-05
Potri.001G367100.v4.1	109997	0.427746	3.78499	4.39675e-31
Potri.016G051600.v4.1	10782	0.075208	3.78166	9.49117e-14
Potri.005G258900.v4.1	1011	0.314934	3.77847	2.25416e-29
Potri.015G035500.v4.1	109	0.15355	3.77745	6.68174e-21
Potri.001G048200.v4.1	3872	0.0266362	3.77745	2.80437e-06
Potri.016G082700.v4.1	13450	0.0125347	3.77745	0.000890915
Potri.014G163733.v4.1	107928	0.0125347	3.77745	0.000530648
Potri.001G003800.v4.1	1718	0.288297	3.77633	1.45965e-27
Potri.004G000600.v4.1	4917	0.0344704	3.76851	2.81006e-08
Potri.002G250100.v4.1	17759	0.18802	3.76388	4.57178e-20
Potri.007G137001.v4.1	32921	0.322768	3.75963	9.96188e-27
Potri.011G129900.v4.1	8588	0.426179	3.75944	1.86276e-31
Potri.010G101500.v4.1	15136	0.028203	3.75591	2.97777e-06
Potri.018G085400.v4.1	625	0.0360372	3.75191	1.4024e-07
Potri.005G075900.v4.1	3072	3.76667	3.74583	2.24413e-47
Potri.004G137200.v4.1	16282	0.0987106	3.74245	3.86146e-16
Potri.004G173900.v4.1	6	0.261661	3.7411	2.33084e-26
Potri.004G087600.v4.1	1447	0.130047	3.7411	5.47052e-19
Potri.006G138400.v4.1	10702	0.0611065	3.7368	5.26349e-11
Potri.009G071800.v4.1	201	0.0297698	3.7368	5.50485e-07
Potri.019G082866.v4.1	10651	0.0141015	3.7368	0.000331158
Potri.010G034950.v4.1	110835	0.0141015	3.7368	0.00109478
Potri.015G034200.v4.1	31	0.00626734	3.7368	0.0271855
Potri.018G099400.v4.1	1942	0.00626734	3.7368	0.0462789
Potri.011G026300.v4.1	8473	0.00626734	3.7368	0.0171196
Potri.011G149100.v4.1	11902	0.00626734	3.7368	0.0430398
Potri.012G058300.v4.1	14110	0.00626734	3.7368	0.0174619
Potri.001G162400.v4.1	58	0.590696	3.73394	6.66776e-35
Potri.001G263900.v4.1	3853	0.0626734	3.72803	1.85574e-11
Potri.018G023200.v4.1	1412	0.12848	3.72383	9.81245e-19
Potri.006G152800.v4.1	9550	0.0313367	3.71973	2.16381e-07
Potri.006G225900.v4.1	1924	1.82536	3.71958	5.62638e-45
Potri.001G344600.v4.1	143	0.131614	3.71574	1.34268e-18
Potri.009G136600.v4.1	6094	3.89828	3.71466	3.64142e-46
Potri.005G078300.v4.1	8244	0.198988	3.71444	2.05302e-23
Potri.004G097900.v4.1	15945	0.0235025	3.71444	1.72202e-05
Potri.009G167800.v4.1	1848	0.78185	3.71177	2.7213e-36
Potri.006G081600.v4.1	12227	0.0579729	3.70861	2.2123e-11
Potri.003G128600.v4.1	726	4.34483	3.70479	6.94997e-46
Potri.005G047000.v4.1	17784	0.0673739	3.70438	1.431e-09
Potri.008G140000.v4.1	15136	0.0329035	3.70438	1.50483e-07
Potri.014G122100.v4.1	10842	0.0767749	3.70118	3.30509e-10
Potri.011G152400.v4.1	8383	0.249127	3.69241	2.97951e-25
Potri.012G144500.v4.1	4124	0.0438714	3.68789	6.73703e-09
Potri.006G121700.v4.1	9199	4.04243	3.68452	4.2667e-44
Potri.005G192800.v4.1	12062	0.379174	3.68148	1.28667e-29
Potri.010G198700.v4.1	110976	0.0736412	3.67791	6.88879e-13
Potri.009G068800.v4.1	32630	0.0360372	3.67791	1.42235e-07
Potri.006G185100.v4.1	4465	0.0172352	3.67791	0.000465916
Potri.004G079300.v4.1	6576	0.0172352	3.67791	0.00106138
Potri.010G042000.v4.1	293	0.00783417	3.67791	0.0139272
Potri.004G169300.v4.1	592	0.00783417	3.67791	0.01296
Potri.003G176000.v4.1	645	0.00783417	3.67791	0.00442916
Potri.015G112140.v4.1	7557	0.00783417	3.67791	0.0129448
Potri.019G128400.v4.1	9314	0.00783417	3.67791	0.014433
Potri.019G023400.v4.1	9501	0.00783417	3.67791	0.0431046
Potri.001G053200.v4.1	14234	0.00783417	3.67791	0.0193647
Potri.007G036400.v4.1	12125	0.245993	3.67426	5.7723e-26
Potri.005G050000.v4.1	16537	0.075208	3.67203	2.61128e-12
Potri.001G329600.v4.1	11312	0.065807	3.67122	4.77799e-12
Potri.005G001700.v4.1	16492	0.385441	3.66976	4.81453e-28
Potri.018G073925.v4.1	172	0.0955769	3.66863	3.13619e-14
Potri.016G093600.v4.1	20	0.047005	3.66863	1.89923e-09
Potri.006G134500.v4.1	5147	0.125347	3.66726	1.47333e-16
Potri.003G073200.v4.1	15078	0.037604	3.66641	1.3378e-07
Potri.002G080200.v4.1	13280	0.0579729	3.6628	4.06716e-09
Potri.011G068800.v4.1	5190	0.0391709	3.65588	1.20804e-07
Potri.004G015300.v4.1	11237	1.41172	3.65443	2.22802e-35
Potri.008G140500.v4.1	288	0.0501387	3.65191	1.65664e-09
Potri.010G114300.v4.1	10087	0.112812	3.6505	5.82228e-16
Potri.001G081400.v4.1	1223	0.0297698	3.64934	8.11833e-06
Potri.007G096000.v4.1	5138	0.590696	3.6462	1.81449e-34
Potri.008G099800.v4.1	11218	0.0407377	3.6462	1.71868e-07
Potri.004G108200.v4.1	95	0.0971437	3.63727	2.6154e-14
Potri.003G019700.v4.1	1403	0.0203688	3.63727	4.03936e-05
Potri.010G136900.v4.1	990	0.00940101	3.63727	0.00470886
Potri.019G103400.v4.1	7024	0.00940101	3.63727	0.00129678
Potri.007G009300.v4.1	17649	0.00940101	3.63727	0.0110972
Potri.010G100600.v4.1	10772	0.100277	3.62989	3.32827e-12
Potri.002G087000.v4.1	341	0.0438714	3.629	4.10341e-07
Potri.002G090300.v4.1	3635	0.0673739	3.62638	2.37532e-12
Potri.006G201300.v4.1	1357	0.0329035	3.62638	3.48101e-07
Potri.001G304200.v4.1	14043	0.125347	3.62544	4.3151e-17
Potri.011G163700.v4.1	672	0.056406	3.62433	6.63438e-11
Potri.001G351000.v4.1	2595	0.377607	3.61949	1.09595e-29
Potri.009G097800.v4.1	2730	0.18802	3.61949	5.57792e-21
Potri.016G082300.v4.1	1054	0.0705075	3.61651	5.69886e-12
Potri.015G033200.v4.1	7830	0.047005	3.61418	5.95253e-09
Potri.014G041200.v4.1	2726	0.230325	3.6131	9.88159e-24
Potri.002G060100.v4.1	14027	0.271062	3.60989	9.70147e-25
Potri.005G092900.v4.1	3827	0.0360372	3.60752	6.28709e-08
Potri.014G098300.v4.1	7929	0.0109678	3.60752	0.00249388
Potri.018G090000.v4.1	13131	0.0109678	3.60752	0.00415049
Potri.014G182410.v4.1	107932	0.0109678	3.60752	0.00304697
Potri.013G021500.v4.1	9979	0.139448	3.60295	5.40925e-18
Potri.016G045500.v4.1	131	2.69182	3.59618	3.99187e-42
Potri.008G061000.v4.1	10787	0.0517055	3.59545	6.17165e-09
Potri.004G168800.v4.1	134	10.2158	3.59465	7.53639e-43
Potri.014G122200.v4.1	102	0.878994	3.58641	2.7147e-32
Potri.005G057900.v4.1	523	0.0125347	3.5848	0.000776982
Potri.011G108900.v4.1	1014	0.0125347	3.5848	0.00157947
Potri.005G210700.v4.1	8392	0.0125347	3.5848	0.00193495
Potri.016G098900.v4.1	8705	0.0125347	3.5848	0.000693997
Potri.010G127200.v4.1	9577	0.0125347	3.5848	0.000872851
Potri.003G218000.v4.1	13428	0.0125347	3.5848	0.000607224
Potri.010G046700.v4.1	12676	1.67808	3.58463	9.55014e-41
Potri.001G267200.v4.1	11333	0.084609	3.58153	1.17797e-12
Potri.008G112600.v4.1	990	0.0705075	3.58089	1.69434e-11
Potri.007G089200.v4.1	16232	0.272629	3.58068	3.64365e-25
Potri.001G004600.v4.1	154	0.413644	3.57598	1.31926e-29
Potri.016G137000.v4.1	473	0.178619	3.57387	8.45362e-18
Potri.002G178900.v4.1	10580	0.18802	3.56555	3.07456e-21
Potri.014G178100.v4.1	87	0.0783417	3.56374	1.65387e-10
Potri.001G335400.v4.1	2425	0.0329035	3.55238	4.30675e-07
Potri.T056064.v4.1	7003	0.0156683	3.55238	0.000543342
Potri.001G126100.v4.1	1	0.722311	3.54895	3.26249e-32
Potri.004G231000.v4.1	9182	0.0344704	3.54612	2.34367e-06
Potri.004G212500.v4.1	3480	0.0548392	3.54041	1.47161e-08
Potri.015G130100.v4.1	1248	0.0172352	3.54041	0.000276738
Potri.012G079200.v4.1	1400	0.0172352	3.54041	0.00125165
Potri.005G187500.v4.1	287	0.227191	3.53861	8.11408e-23
Potri.004G049100.v4.1	1	0.285164	3.53826	8.81821e-24
Potri.016G013700.v4.1	920	0.114379	3.53687	9.33928e-16
Potri.017G060400.v4.1	112158	0.198988	3.53223	1.12887e-20
Potri.008G137900.v4.1	536	0.018802	3.53035	0.000390691
Potri.012G129100.v4.1	2112	0.018802	3.53035	4.2043e-05
Potri.014G053200.v4.1	6641	0.018802	3.53035	6.91052e-05
Potri.001G031500.v4.1	6895	0.018802	3.53035	0.000242249
Potri.011G147100.v4.1	3435	0.0438714	3.51797	9.35941e-09
Potri.003G107600.v4.1	1	0.490419	3.51474	8.22398e-29
Potri.007G038000.v4.1	108115	0.0219357	3.51441	4.41342e-05
Potri.002G197200.v4.1	102	0.37604	3.51398	4.18827e-24
Potri.015G038700.v4.1	287	0.164518	3.51344	3.53791e-19
Potri.002G067600.v4.1	12062	0.358805	3.51217	3.0611e-27
Potri.001G217700.v4.1	271	0.0501387	3.50507	1.82631e-08
Potri.010G094200.v4.1	2031	0.0783417	3.50234	1.01406e-11
Potri.010G124800.v4.1	10669	0.538991	3.50103	4.41804e-31
Potri.015G130800.v4.1	2112	0.0814754	3.49894	2.93564e-12
Potri.014G071700.v4.1	9658	1.17513	3.49587	3.89064e-33
Potri.006G184700.v4.1	3605	0.056406	3.49505	8.67504e-10
Potri.017G068748.v4.1	4286	0.028203	3.49288	5.26141e-06
Potri.003G136100.v4.1	109	0.0908764	3.49016	6.12866e-14
Potri.001G120300.v4.1	79	1.33964	3.48569	4.1169e-36
Potri.019G129600.v4.1	13014	0.0689407	3.48046	2.4432e-11
Potri.008G062600.v4.1	3887	0.0720744	3.47761	1.11429e-10
Potri.006G255600.v4.1	7199	0.0360372	3.47628	3.52722e-07
Potri.001G290900.v4.1	2158	0.037604	3.47377	7.1752e-08
Potri.013G025300.v4.1	2930	0.125347	3.46932	1.15248e-15
Potri.010G242800.v4.1	11996	0.0407377	3.46932	4.48286e-06
Potri.011G143200.v4.1	1932	0.0423045	3.46734	9.47082e-08
Potri.007G092500.v4.1	3072	0.397976	3.46671	6.11712e-27
Potri.001G297466.v4.1	110360	1.76896	3.45895	4.82483e-36
Potri.003G164000.v4.1	1314	0.52959	3.45807	7.9467e-29
Potri.012G091500.v4.1	87	0.108112	3.4567	1.17722e-12
Potri.008G061100.v4.1	18	0.0532724	3.4567	4.11122e-09
Potri.015G129700.v4.1	1848	1.03724	3.45012	8.40891e-33
Potri.018G096100.v4.1	1633	0.0689407	3.4473	1.61157e-09
Potri.010G078300.v4.1	1910	0.0705075	3.44658	1.69249e-12
Potri.017G134900.v4.1	271	0.0924432	3.43912	1.72525e-12
Potri.003G107100.v4.1	14709	0.0971437	3.43796	7.16923e-13
Potri.010G170000.v4.1	2902	0.71761	3.43705	2.23108e-31
Potri.002G129600.v4.1	19905	0.161384	3.42881	2.89004e-17
Potri.007G051600.v4.1	32846	0.393275	3.42637	1.84158e-26
Potri.006G093900.v4.1	220	0.206822	3.42576	1.51287e-19
Potri.017G088600.v4.1	12133	0.946368	3.42205	1.83185e-33
Potri.009G070800.v4.1	3991	0.0172352	3.41488	0.000176363
Potri.007G003200.v4.1	10193	0.0109678	3.41488	0.00492277
Potri.005G082400.v4.1	6831	0.00783417	3.41488	0.0136892
Potri.006G000600.v4.1	7224	0.00783417	3.41488	0.0149959
Potri.016G067700.v4.1	1357	0.0047005	3.41488	0.036726
Potri.013G100600.v4.1	112032	0.0047005	3.41488	0.036726
Potri.018G066600.v4.1	3331	0.336869	3.41488	1.25866e-24
Potri.018G074300.v4.1	109	0.18332	3.41488	1.64572e-19
Potri.006G131100.v4.1	1393	0.106545	3.41488	2.48966e-14
Potri.015G080300.v4.1	1040	0.0548392	3.41488	9.02458e-09
Potri.005G003000.v4.1	2393	0.0485719	3.41488	1.49045e-08
Potri.008G097600.v4.1	427	0.0454382	3.41488	4.35532e-08
Potri.011G150700.v4.1	5827	0.0329035	3.41488	2.13876e-06
Potri.009G029300.v4.1	3172	0.028203	3.41488	9.65393e-06
Potri.018G097000.v4.1	1553	0.0266362	3.41488	1.6533e-05
Potri.008G010800.v4.1	3735	0.0266362	3.41488	1.04344e-05
Potri.008G134500.v4.1	10553	0.0266362	3.41488	7.05779e-06
Potri.009G148300.v4.1	11954	0.0219357	3.41488	8.90116e-05
Potri.006G197600.v4.1	8105	0.0203688	3.41488	2.72728e-05
Potri.011G004500.v4.1	11402	0.0141015	3.41488	0.00190957
Potri.005G098650.v4.1	111367	0.0141015	3.41488	0.0010823
Potri.015G118500.v4.1	4911	0.0125347	3.41488	0.00197644
Potri.019G117800.v4.1	33052	0.0125347	3.41488	0.00291929
Potri.001G166500.v4.1	622	0.00940101	3.41488	0.00666134
Potri.012G053600.v4.1	2868	0.00940101	3.41488	0.00636958
Potri.005G063000.v4.1	8606	0.00940101	3.41488	0.00953827
Potri.019G036900.v4.1	12192	0.00940101	3.41488	0.00620609
Potri.012G013000.v4.1	1871	0.00626734	3.41488	0.0465698
Potri.012G090000.v4.1	4247	0.00626734	3.41488	0.0241665
Potri.018G008900.v4.1	6883	0.00626734	3.41488	0.017936
Potri.002G231250.v4.1	10893	0.00626734	3.41488	0.037191
Potri.006G057500.v4.1	10950	0.00626734	3.41488	0.0229959
Potri.005G066950.v4.1	111154	0.00626734	3.41488	0.0160204
Potri.001G189400.v4.1	8765	0.181753	3.4026	1.92304e-19
Potri.013G152400.v4.1	1247	5.28023	3.4004	1.15706e-36
Potri.017G135800.v4.1	9759	0.292998	3.39961	2.20297e-23
Potri.013G156300.v4.1	13014	0.27733	3.39876	8.73882e-22
Potri.001G247300.v4.1	618	0.0814754	3.38791	3.05388e-12
Potri.003G157100.v4.1	3289	0.659637	3.38443	1.67755e-27
Potri.003G216300.v4.1	8125	0.056406	3.3764	4.79657e-09
Potri.006G222200.v4.1	2042	0.496686	3.37461	3.63707e-21
Potri.010G007250.v4.1	110907	0.0454382	3.36757	4.87186e-09
Potri.005G060800.v4.1	4483	0.0423045	3.36425	2.63064e-07
Potri.013G147200.v4.1	848	0.084609	3.36335	4.45146e-12
Potri.004G151000.v4.1	13477	0.0407377	3.36241	3.79944e-07
Potri.001G087701.v4.1	32580	0.120646	3.36043	4.48246e-14
Potri.005G201500.v4.1	14027	0.037604	3.35829	4.72536e-06
Potri.015G062800.v4.1	5114	0.114379	3.35754	5.85989e-14
Potri.003G204500.v4.1	3921	0.191154	3.35739	4.21032e-19
Potri.014G026100.v4.1	148	0.0720744	3.35475	9.08451e-11
Potri.010G065200.v4.1	4430	0.21779	3.35433	2.50163e-18
Potri.015G051800.v4.1	5345	0.0705075	3.35348	9.21485e-11
Potri.004G129000.v4.1	949	0.0344704	3.35348	4.77728e-07
Potri.006G216800.v4.1	13474	0.0329035	3.35075	2.95784e-06
Potri.016G038500.v4.1	8317	0.0642402	3.34776	1.76687e-10
Potri.005G184700.v4.1	10928	0.0595397	3.34273	4.58568e-09
Potri.005G076900.v4.1	1361	1.84573	3.33977	1.37914e-34
Potri.016G088700.v4.1	7685	1.39762	3.3317	2.47905e-30
Potri.005G144900.v4.1	32846	0.719177	3.32963	2.10263e-26
Potri.014G168300.v4.1	9322	0.177052	3.3289	3.80328e-18
Potri.004G059500.v4.1	7457	0.0485719	3.32741	5.46668e-09
Potri.008G118700.v4.1	3333	0.0736412	3.32741	7.59813e-11
Potri.015G071500.v4.1	5141	0.161384	3.3209	1.22315e-09
Potri.008G204400.v4.1	123	0.365072	3.31946	3.53502e-23
Potri.007G011000.v4.1	4905	0.513922	3.31329	2.71564e-27
Potri.003G196300.v4.1	4947	0.0626734	3.313	3.65945e-09
Potri.006G239700.v4.1	10584	1.35061	3.31011	2.6608e-29
Potri.003G038200.v4.1	2230	0.018802	3.30796	0.000237158
Potri.005G141900.v4.1	2730	0.159817	3.30696	8.03583e-17
Potri.013G014900.v4.1	5164	3.28722	3.3057	4.24391e-35
Potri.002G007300.v4.1	11590	0.459082	3.30166	3.48429e-25
Potri.011G147600.v4.1	140	0.0172352	3.2994	0.000627935
Potri.T010901.v4.1	1275	0.0172352	3.2994	0.000105821
Potri.010G192900.v4.1	2266	0.0720744	3.29704	2.99085e-11
Potri.018G090900.v4.1	7627	0.0720744	3.29704	1.52453e-10
Potri.012G015800.v4.1	8113	0.162951	3.29623	8.65141e-16
Potri.010G043200.v4.1	95	0.106545	3.29458	1.11559e-13
Potri.002G222600.v4.1	9630	0.0705075	3.29458	2.40877e-08
Potri.017G090300.v4.1	7515	0.173919	3.29149	1.01253e-17
Potri.008G062200.v4.1	3216	0.274196	3.28934	8.09267e-21
Potri.001G096000.v4.1	14077	0.0673739	3.28934	1.01087e-10
Potri.006G082300.v4.1	1238	1.03098	3.28716	4.30326e-29
Potri.007G077500.v4.1	10280	0.148849	3.28559	2.04919e-12
Potri.019G116400.v4.1	33051	0.74738	3.28232	1.88963e-29
Potri.008G172400.v4.1	4430	0.255394	3.28057	1.13015e-20
Potri.010G105000.v4.1	6238	0.0141015	3.27737	0.000287222
Potri.005G006500.v4.1	11229	0.0595397	3.27401	3.44143e-09
Potri.003G093100.v4.1	2386	0.134748	3.27286	4.63809e-15
Potri.004G087500.v4.1	3756	0.119079	3.27227	2.34467e-14
Potri.011G022600.v4.1	12417	0.028203	3.27049	1.49117e-05
Potri.011G120100.v4.1	7853	0.0720744	3.26902	4.69459e-10
Potri.009G066500.v4.1	5873	0.0125347	3.26287	0.00567722
Potri.015G017300.v4.1	11972	0.0532724	3.25876	1.67681e-08
Potri.005G195800.v4.1	10280	0.482585	3.25171	3.39836e-22
Potri.002G120400.v4.1	6	0.18802	3.24628	1.07565e-17
Potri.008G066400.v4.1	341	0.0736412	3.24495	8.97904e-09
Potri.006G016900.v4.1	8647	0.0736412	3.24495	1.25846e-10
Potri.013G152600.v4.1	8384	0.0360372	3.24495	9.14867e-07
Potri.003G175000.v4.1	14234	0.0360372	3.24495	2.24187e-06
Potri.014G164600.v4.1	6975	0.0235025	3.24495	0.000145945
Potri.006G222500.v4.1	221	0.0109678	3.24495	0.00987383
Potri.014G021100.v4.1	3711	0.0109678	3.24495	0.00694386
Potri.011G152200.v4.1	3754	0.0109678	3.24495	0.00824861
Potri.011G047800.v4.1	8765	0.0109678	3.24495	0.00214074
Potri.002G129900.v4.1	10976	0.0109678	3.24495	0.00440939
Potri.014G036500.v4.1	831	0.628301	3.24256	1.6646e-26
Potri.008G207500.v4.1	6301	0.0595397	3.24085	5.6383e-10
Potri.010G206100.v4.1	3172	0.0344704	3.238	2.73856e-06
Potri.011G022900.v4.1	7807	0.164518	3.23591	2.42356e-15
Potri.005G168900.v4.1	3683	0.0329035	3.23045	8.73509e-06
Potri.008G193000.v4.1	466	0.0783417	3.22932	6.34482e-10
Potri.002G017400.v4.1	5047	0.0438714	3.22846	4.22679e-07
Potri.005G202400.v4.1	8435	0.0548392	3.22725	1.0734e-08
Potri.002G082200.v4.1	466	0.0987106	3.22505	1.70382e-12
Potri.005G229000.v4.1	1999	0.208389	3.22358	1.55331e-19
Potri.014G164400.v4.1	549	0.0313367	3.22223	6.49814e-05
Potri.004G162200.v4.1	121	0.00940101	3.22223	0.00307575
Potri.001G126300.v4.1	3750	0.00940101	3.22223	0.00918193
Potri.019G128500.v4.1	4751	0.00940101	3.22223	0.0228252
Potri.014G110800.v4.1	10013	0.00940101	3.22223	0.00391129
Potri.001G076500.v4.1	13727	0.00940101	3.22223	0.0327612
Potri.018G129400.v4.1	14108	0.00940101	3.22223	0.00911087
Potri.009G087200.v4.1	5619	1.31457	3.21923	2.81233e-30
Potri.010G089900.v4.1	12156	0.318067	3.21694	8.66166e-22
Potri.008G005200.v4.1	6168	0.0297698	3.21324	7.20566e-06
Potri.008G162000.v4.1	1720	0.131614	3.20956	5.34673e-14
Potri.010G083400.v4.1	1295	0.506087	3.20783	2.17911e-25
Potri.007G010900.v4.1	4399	0.108112	3.20431	1.32587e-12
Potri.010G131100.v4.1	13247	0.0579729	3.20337	3.18714e-09
Potri.005G021200.v4.1	641	0.321201	3.20051	2.11946e-21
Potri.016G098200.v4.1	9199	2.67615	3.20034	8.39242e-32
Potri.001G472300.v4.1	13214	0.0861759	3.19986	7.18496e-11
Potri.006G116200.v4.1	6183	0.192721	3.19915	2.82353e-17
Potri.012G047200.v4.1	287	0.104978	3.19856	6.01325e-13
Potri.013G017400.v4.1	2620	0.888395	3.1983	5.23834e-28
Potri.008G159500.v4.1	6732	0.065807	3.19728	2.50676e-10
Potri.003G220866.v4.1	109866	5.35231	3.19593	1.18295e-32
Potri.011G140800.v4.1	253	0.122213	3.19509	2.95173e-14
Potri.004G021000.v4.1	5751	0.101844	3.19248	4.6919e-13
Potri.014G170200.v4.1	1501	0.0454382	3.19248	4.00357e-07
Potri.011G069500.v4.1	7457	0.0266362	3.19248	1.2073e-06
Potri.005G058501.v4.1	2149	0.0172352	3.19248	0.000567479
Potri.017G060300.v4.1	678	0.00783417	3.19248	0.00838903
Potri.016G031000.v4.1	1452	0.00783417	3.19248	0.00785146
Potri.011G024700.v4.1	6316	0.00783417	3.19248	0.0408043
Potri.018G018100.v4.1	6878	0.00783417	3.19248	0.0101093
Potri.014G178000.v4.1	9481	0.00783417	3.19248	0.0295222
Potri.017G134800.v4.1	3680	0.137881	3.19017	1.98899e-13
Potri.001G387500.v4.1	9138	0.0438714	3.18539	3.22477e-07
Potri.019G013900.v4.1	20232	0.0517055	3.18041	2.81339e-08
Potri.005G243400.v4.1	32684	0.0250693	3.18041	3.04105e-05
Potri.008G195700.v4.1	32974	0.0250693	3.18041	5.063e-05
Potri.001G093001.v4.1	110399	0.0250693	3.18041	6.47264e-05
Potri.003G221200.v4.1	1718	0.617333	3.1795	2.30941e-25
Potri.003G125400.v4.1	108	0.122213	3.1795	1.87823e-12
Potri.001G340000.v4.1	990	0.101844	3.17387	4.83002e-13
Potri.001G208700.v4.1	6073	0.0156683	3.17387	0.00338521
Potri.015G028700.v4.1	13884	0.0156683	3.17387	0.00147145
Potri.003G173100.v4.1	13275	0.426179	3.17224	3.70745e-23
Potri.006G014400.v4.1	4512	0.0579729	3.17095	4.95787e-08
Potri.019G059350.v4.1	108836	0.437147	3.16912	3.84329e-24
Potri.006G113600.v4.1	7657	0.15825	3.16844	8.45237e-16
Potri.010G052000.v4.1	6200	0.172352	3.1649	1.62918e-15
Potri.002G129700.v4.1	1541	0.0893095	3.16433	2.73677e-11
Potri.004G159800.v4.1	53	0.0642402	3.16334	6.60095e-09
Potri.001G073900.v4.1	3289	0.177052	3.1603	5.84136e-16
Potri.013G000900.v4.1	1556	0.136315	3.16006	2.02028e-14
Potri.002G197300.v4.1	2969	0.164518	3.15411	2.01569e-15
Potri.013G072600.v4.1	7136	0.528023	3.15398	7.97548e-25
Potri.017G043000.v4.1	7742	0.0219357	3.15184	0.00062022
Potri.010G248600.v4.1	15950	0.0219357	3.15184	0.000106309
Potri.010G163300.v4.1	5368	0.0141015	3.15184	0.00242289
Potri.003G212400.v4.1	7003	0.0141015	3.15184	0.00218446
Potri.003G180900.v4.1	10868	0.0141015	3.15184	0.00297055
Potri.002G018600.v4.1	6	0.00626734	3.15184	0.0499309
Potri.004G086500.v4.1	707	0.00626734	3.15184	0.044908
Potri.005G105400.v4.1	1508	0.00626734	3.15184	0.0256927
Potri.003G185754.v4.1	6063	0.00626734	3.15184	0.0437113
Potri.018G065400.v4.1	15093	0.00626734	3.15184	0.0283772
Potri.014G123700.v4.1	17062	0.00626734	3.15184	0.0205573
Potri.005G073000.v4.1	5138	0.137881	3.14914	4.03485e-15
Potri.002G112700.v4.1	10912	0.130047	3.14898	2.15391e-14
Potri.008G202800.v4.1	2930	0.144149	3.14668	1.34117e-14
Potri.003G175900.v4.1	87	0.443414	3.13836	5.46525e-21
Potri.017G007700.v4.1	10565	0.0501387	3.13734	1.3883e-09
Potri.014G022100.v4.1	5268	0.300832	3.13697	7.6315e-21
Potri.019G048800.v4.1	42	0.0642402	3.13477	6.52959e-09
Potri.018G081800.v4.1	7474	0.0203688	3.13477	0.000313205
Potri.006G184800.v4.1	11537	0.0203688	3.13477	0.000443956
Potri.006G122000.v4.1	87	0.180186	3.13331	3.7776e-16
Potri.010G236200.v4.1	8890	0.0344704	3.13108	1.25011e-05
Potri.015G053800.v4.1	9215	0.219357	3.12816	1.5215e-17
Potri.017G019400.v4.1	5027	0.0266362	3.12537	9.04147e-05
Potri.017G116000.v4.1	7641	0.0125347	3.12537	0.00264473
Potri.009G136700.v4.1	14207	0.0125347	3.12537	0.00796612
Potri.018G059100.v4.1	2123	0.0611065	3.12209	1.29965e-08
Potri.001G245300.v4.1	2892	0.0611065	3.12209	3.09137e-09
Potri.009G132500.v4.1	10803	0.220924	3.12168	3.06269e-17
Potri.006G046600.v4.1	12110	0.112812	3.11285	2.00293e-13
Potri.002G027900.v4.1	3508	0.0924432	3.11231	1.8267e-11
Potri.003G215100.v4.1	7834	0.0579729	3.10821	4.09474e-09
Potri.002G248500.v4.1	1105	0.0908764	3.10769	7.78047e-12
Potri.009G148600.v4.1	1409	0.0908764	3.10769	1.45606e-11
Potri.006G159000.v4.1	16547	0.0313367	3.10675	7.1787e-05
Potri.018G099000.v4.1	11287	0.0705075	3.10555	9.41564e-10
Potri.005G222200.v4.1	1813	0.266362	3.10481	1.29612e-20
Potri.010G223766.v4.1	855	0.0830422	3.10367	1.10483e-10
Potri.005G081200.v4.1	11007	0.0893095	3.10293	9.81537e-11
Potri.004G043700.v4.1	926	0.120646	3.10036	7.55116e-13
Potri.007G093700.v4.1	7090	0.0626734	3.1	7.2533e-09
Potri.011G162000.v4.1	3973	0.200555	3.09519	4.58136e-17
Potri.013G025100.v4.1	11443	0.0861759	3.09295	1.87201e-11
Potri.001G112800.v4.1	11774	0.0799085	3.09295	7.46563e-11
Potri.005G210800.v4.1	3105	0.0548392	3.09295	4.41618e-08
Potri.001G344700.v4.1	10984	0.0423045	3.09295	1.63069e-07
Potri.019G129820.v4.1	13014	0.0297698	3.09295	4.51038e-05
Potri.004G058300.v4.1	42	0.0235025	3.09295	3.54365e-05
Potri.015G025300.v4.1	72	0.0235025	3.09295	0.000278049
Potri.006G102100.v4.1	6829	0.0235025	3.09295	8.31184e-05
Potri.002G186900.v4.1	737	0.0172352	3.09295	0.00555085
Potri.003G083700.v4.1	908	0.0172352	3.09295	0.000646288
Potri.012G037700.v4.1	3717	0.0109678	3.09295	0.00316938
Potri.012G092400.v4.1	6202	0.0109678	3.09295	0.00741947
Potri.004G009201.v4.1	110642	0.0109678	3.09295	0.00530602
Potri.004G075200.v4.1	428	0.528023	3.09124	2.65765e-23
Potri.009G073400.v4.1	1657	0.814754	3.08687	2.3119e-26
Potri.001G327100.v4.1	4286	1.33338	3.08484	3.08325e-27
Potri.014G133500.v4.1	338	0.0532724	3.08473	1.02035e-07
Potri.002G242300.v4.1	338	0.228758	3.08317	3.4698e-17
Potri.001G307200.v4.1	166	0.0893095	3.08303	4.20182e-11
Potri.001G004100.v4.1	16018	9.49345	3.08232	9.93067e-31
Potri.010G101100.v4.1	288	0.0579729	3.07784	3.03196e-08
Potri.002G084800.v4.1	5140	0.0987106	3.07503	3.10823e-11
Potri.004G053000.v4.1	8732	0.387008	3.07445	3.58719e-21
Potri.007G044700.v4.1	5416	0.156683	3.07309	2.49468e-14
Potri.001G352700.v4.1	10181	0.109678	3.07277	9.1227e-13
Potri.008G140900.v4.1	8935	0.150416	3.07227	1.57577e-13
Potri.002G047100.v4.1	3773	0.0501387	3.06695	1.08877e-07
Potri.017G140000.v4.1	8006	0.106545	3.06397	2.50354e-12
Potri.005G193300.v4.1	5501	0.228758	3.05996	7.19976e-18
Potri.006G236700.v4.1	32899	0.172352	3.05954	5.17939e-15
Potri.004G126600.v4.1	5766	1.15789	3.05904	2.06966e-26
Potri.002G118000.v4.1	5619	1.44305	3.05893	2.04827e-28
Potri.010G250600.v4.1	5275	0.137881	3.05772	1.72606e-12
Potri.014G197500.v4.1	11432	0.0924432	3.05498	4.57021e-11
Potri.002G120500.v4.1	109286	0.509221	3.0528	3.08719e-23
Potri.007G045700.v4.1	6332	0.228758	3.05231	7.65647e-18
Potri.005G101501.v4.1	4005	0.0642402	3.05231	1.99076e-09
Potri.004G146900.v4.1	10003	0.0642402	3.05231	1.0084e-08
Potri.006G207800.v4.1	2254	0.00940101	3.05231	0.0189835
Potri.002G016300.v4.1	5150	0.249127	3.04332	1.18247e-17
Potri.001G373100.v4.1	7067	0.0783417	3.04291	3.76807e-09
Potri.001G465800.v4.1	672	0.0517055	3.04291	4.22395e-07
Potri.011G007900.v4.1	10747	0.0673739	3.04142	1.2699e-08
Potri.001G162100.v4.1	15078	0.600097	3.03984	2.56417e-23
Potri.010G182800.v4.1	9094	0.170785	3.03636	2.36701e-14
Potri.010G251700.v4.1	3863	0.0297698	3.03636	2.17042e-05
Potri.004G143200.v4.1	15163	0.0297698	3.03636	0.000152484
Potri.004G013300.v4.1	11295	0.0141015	3.03636	0.00257036
Potri.016G121900.v4.1	20223	0.0141015	3.03636	0.00318279
Potri.009G064800.v4.1	401	0.065807	3.03379	3.67781e-08
Potri.006G256200.v4.1	8037	0.374473	3.03175	2.89856e-21
Potri.015G107800.v4.1	4540	0.0391709	3.02785	4.0744e-06
Potri.011G144400.v4.1	6653	0.018802	3.02785	0.000184064
Potri.009G089500.v4.1	276	0.0438714	3.02493	1.15153e-07
Potri.003G112700.v4.1	79	0.250693	3.02469	2.06336e-18
Potri.001G184000.v4.1	8446	0.214656	3.02355	3.41675e-17
Potri.005G230400.v4.1	32848	0.0235025	3.02256	0.00010882
Potri.016G117200.v4.1	32	0.178619	3.02196	8.41561e-16
Potri.003G167600.v4.1	10075	0.0626734	3.01754	8.0688e-09
Potri.018G101800.v4.1	32884	0.0626734	3.01754	3.81806e-08
Potri.001G106600.v4.1	6001	0.0329035	3.01633	2.09308e-05
Potri.010G175000.v4.1	2981	0.285164	3.01171	2.06413e-18
Potri.016G067200.v4.1	2652	0.443414	3.01003	1.28575e-21
Potri.006G254400.v4.1	987	0.278896	3.00995	1.68128e-18
Potri.015G099100.v4.1	23065	0.177052	3.00936	5.88542e-15
Potri.005G001600.v4.1	1555	0.0799085	3.00679	6.77821e-09
Potri.006G251600.v4.1	10035	0.0799085	3.00679	5.75813e-10
Potri.002G246400.v4.1	11314	0.197421	3.00268	1.5229e-15
Potri.014G125700.v4.1	125	0.130047	2.99984	4.03391e-13
Potri.005G225400.v4.1	921	0.0783417	2.99984	1.67931e-09
Potri.004G081700.v4.1	393	0.0407377	2.99984	2.71728e-06
Potri.001G279900.v4.1	4816	0.0360372	2.99984	4.42296e-06
Potri.014G094600.v4.1	16293	0.0266362	2.99984	0.000101092
Potri.006G155900.v4.1	16547	0.0219357	2.99984	0.000391635
Potri.019G023500.v4.1	13011	0.0172352	2.99984	0.00202869
Potri.008G215700.v4.1	2301	0.0125347	2.99984	0.00857965
Potri.010G152900.v4.1	11218	0.0125347	2.99984	0.00375515
Potri.017G088500.v4.1	12088	0.0125347	2.99984	0.0121428
Potri.011G147000.v4.1	13154	0.0125347	2.99984	0.0101955
Potri.012G087400.v4.1	4240	0.00783417	2.99984	0.0325017
Potri.006G220400.v4.1	6994	0.00783417	2.99984	0.0187211
Potri.014G121000.v4.1	8810	0.00783417	2.99984	0.0265877
Potri.002G219900.v4.1	9396	0.00783417	2.99984	0.046647
Potri.008G219500.v4.1	11235	0.00783417	2.99984	0.0318189
Potri.004G133900.v4.1	12022	0.00783417	2.99984	0.0136224
Potri.018G112900.v4.1	12554	0.00783417	2.99984	0.0291326
Potri.007G005000.v4.1	13348	0.00783417	2.99984	0.0284967
Potri.011G118200.v4.1	1810	0.0485719	2.98861	3.06058e-07
Potri.004G137600.v4.1	2210	0.0438714	2.98745	3.39014e-07
Potri.019G065500.v4.1	10029	0.170785	2.98678	2.34467e-14
Potri.010G253200.v4.1	6168	0.120646	2.98603	3.90688e-13
Potri.012G016900.v4.1	7925	0.137881	2.98372	8.71165e-14
Potri.014G112100.v4.1	737	0.0297698	2.98192	2.27447e-05
Potri.001G044200.v4.1	10871	0.0297698	2.98192	2.75466e-05
Potri.001G028000.v4.1	7991	0.427746	2.98153	3.26445e-21
Potri.013G084500.v4.1	5334	0.449681	2.98117	1.45788e-21
Potri.008G188800.v4.1	95	0.0830422	2.97994	3.42584e-10
Potri.005G176700.v4.1	5140	0.0517055	2.97878	1.18224e-07
Potri.013G116100.v4.1	11300	0.0250693	2.97878	3.14735e-05
Potri.002G171700.v4.1	2706	0.6236	2.9783	7.08402e-22
Potri.009G049600.v4.1	3444	0.28203	2.97808	2.99308e-11
Potri.001G251700.v4.1	110305	0.772449	2.97738	3.28212e-24
Potri.009G162900.v4.1	1110	0.227191	2.97534	1.12277e-16
Potri.002G240232.v4.1	956	0.0203688	2.9743	0.000455575
Potri.003G095500.v4.1	12587	0.571894	2.97347	2.3591e-22
Potri.001G239000.v4.1	22982	0.0767749	2.97127	3.6733e-09
Potri.001G436500.v4.1	110291	0.037604	2.97127	5.06393e-06
Potri.002G174700.v4.1	7228	0.0720744	2.96946	5.89295e-10
Potri.007G063800.v4.1	1761	0.0156683	2.96742	0.00234348
Potri.010G064300.v4.1	2126	0.0156683	2.96742	0.00362257
Potri.016G032600.v4.1	7488	0.0156683	2.96742	0.00341655
Potri.010G162600.v4.1	4292	0.203688	2.96448	6.10525e-16
Potri.006G121400.v4.1	10038	0.206822	2.96236	2.88042e-16
Potri.002G194700.v4.1	5281	0.117513	2.96236	3.95049e-12
Potri.018G020600.v4.1	1713	0.028203	2.96236	6.31388e-05
Potri.017G002700.v4.1	264	0.108112	2.9592	4.64374e-12
Potri.016G110200.v4.1	6938	0.90563	2.95567	2.56969e-24
Potri.008G057100.v4.1	3473	0.0360372	2.95544	0.00161677
Potri.005G123800.v4.1	8021	0.0235025	2.95544	0.000193342
Potri.016G119400.v4.1	6829	0.0109678	2.95544	0.0148087
Potri.017G036200.v4.1	7245	0.0109678	2.95544	0.00698542
Potri.003G099600.v4.1	9562	0.0109678	2.95544	0.010868
Potri.001G275800.v4.1	6283	0.0814754	2.95297	1.60906e-09
Potri.010G156700.v4.1	427	0.159817	2.95163	2.95173e-14
Potri.012G134700.v4.1	9631	0.0438714	2.95093	1.8182e-06
Potri.005G090000.v4.1	12422	0.0438714	2.95093	1.0842e-06
Potri.014G184701.v4.1	107908	0.0313367	2.94921	1.0314e-05
Potri.005G044300.v4.1	5574	0.0517055	2.94775	1.19289e-06
Potri.001G410300.v4.1	8588	0.15355	2.9462	8.83008e-14
Potri.008G025700.v4.1	13167	0.0595397	2.94539	4.45322e-08
Potri.009G040600.v4.1	1166	0.0391709	2.94539	5.57816e-05
Potri.001G024800.v4.1	6419	0.0391709	2.94539	1.86844e-06
Potri.016G035600.v4.1	6639	0.018802	2.94539	0.000780665
Potri.011G157300.v4.1	9543	0.018802	2.94539	0.00131523
Potri.001G186200.v4.1	10583	0.018802	2.94539	0.000704297
Potri.006G000900.v4.1	12621	0.018802	2.94539	0.00124412
Potri.007G139100.v4.1	484	0.719177	2.94522	2.6251e-23
Potri.015G087800.v4.1	87	0.108112	2.94425	1.3846e-10
Potri.004G173800.v4.1	10736	2.30481	2.94338	4.23064e-26
Potri.003G018400.v4.1	13013	0.366639	2.94266	1.74427e-19
Potri.014G133000.v4.1	7939	0.0579729	2.93488	6.58877e-08
Potri.006G201400.v4.1	2179	0.678439	2.93325	3.28946e-22
Potri.002G023600.v4.1	8862	0.0454382	2.92945	3.33502e-07
Potri.002G010600.v4.1	103	0.037604	2.92945	2.4501e-06
Potri.002G018000.v4.1	6545	0.0297698	2.92945	0.00034265
Potri.015G023500.v4.1	109	0.0219357	2.92945	0.000350592
Potri.018G026500.v4.1	7199	0.0219357	2.92945	0.000614958
Potri.002G239100.v4.1	507	0.0141015	2.92945	0.00286787
Potri.003G212700.v4.1	2919	0.0141015	2.92945	0.00606715
Potri.002G138600.v4.1	9221	0.0141015	2.92945	0.00451107
Potri.003G061800.v4.1	9296	0.0141015	2.92945	0.00214374
Potri.007G016900.v4.1	1802	0.00626734	2.92945	0.0446687
Potri.019G024466.v4.1	108851	0.00626734	2.92945	0.029578
Potri.010G195100.v4.1	3887	0.330602	2.92848	8.10432e-19
Potri.009G125100.v4.1	4948	0.0955769	2.92613	1.30626e-11
Potri.007G130900.v4.1	4488	0.184886	2.92599	1.72097e-15
Potri.012G088300.v4.1	1040	0.0720744	2.92507	3.65945e-09
Potri.001G075500.v4.1	8761	0.101844	2.92011	1.44907e-11
Potri.001G454300.v4.1	140	0.0673739	2.92011	4.32161e-08
Potri.005G138100.v4.1	2602	2.19827	2.91746	5.82442e-26
Potri.004G082300.v4.1	11551	0.150416	2.91676	2.68827e-13
Potri.019G037600.v4.1	11746	0.0893095	2.9153	1.85595e-11
Potri.001G063309.v4.1	110431	1.67025	2.91484	1.62042e-25
Potri.006G221100.v4.1	3890	0.0626734	2.91445	2.10402e-09
Potri.003G114000.v4.1	7963	0.37604	2.91414	2.17465e-19
Potri.001G453600.v4.1	131	0.137881	2.91333	1.4015e-12
Potri.018G132100.v4.1	2186	0.449681	2.91238	4.18956e-19
Potri.018G098700.v4.1	3951	0.0172352	2.91238	0.00302768
Potri.004G007400.v4.1	10747	0.0172352	2.91238	0.00163479
Potri.016G086300.v4.1	1393	0.219357	2.91057	3.35836e-16
Potri.010G005500.v4.1	737	0.192721	2.90964	5.87016e-15
Potri.001G236700.v4.1	740	2.84224	2.90747	2.56749e-26
Potri.003G087600.v4.1	140	0.150416	2.90626	1.21389e-13
Potri.004G157300.v4.1	4571	0.0501387	2.90468	1.23824e-06
Potri.006G032100.v4.1	3557	0.238159	2.90408	8.27658e-17
Potri.007G048300.v4.1	2730	0.0611065	2.90391	9.72241e-09
Potri.010G209300.v4.1	12154	0.0642402	2.9003	1.91597e-08
Potri.004G012900.v4.1	11024	0.0203688	2.9003	0.000161953
Potri.005G037000.v4.1	181	0.00940101	2.9003	0.00929261
Potri.003G192400.v4.1	193	0.00940101	2.9003	0.00662979
Potri.001G350500.v4.1	8793	0.00940101	2.9003	0.00662979
Potri.015G096400.v4.1	10759	0.00940101	2.9003	0.0200583
Potri.010G074900.v4.1	11228	0.00940101	2.9003	0.00662979
Potri.006G123500.v4.1	14151	0.00940101	2.9003	0.0340944
Potri.007G123100.v4.1	14243	0.00940101	2.9003	0.0291594
Potri.004G095700.v4.1	339	0.0344704	2.89404	4.97781e-07
Potri.015G060000.v4.1	356	0.239726	2.89376	3.26944e-16
Potri.001G246800.v4.1	6936	0.0987106	2.89131	1.08819e-10
Potri.006G031400.v4.1	3790	0.115946	2.88881	7.29621e-12
Potri.001G133800.v4.1	315	0.0517055	2.88763	5.21099e-07
Potri.003G160500.v4.1	7549	0.065807	2.88694	1.80723e-08
Potri.001G013700.v4.1	7003	0.0407377	2.88436	1.35445e-05
Potri.003G095200.v4.1	8154	0.0266362	2.88436	2.55813e-05
Potri.006G070800.v4.1	1753	0.0125347	2.88436	0.0121527
Potri.004G097200.v4.1	8462	0.0125347	2.88436	0.0120515
Potri.008G191800.v4.1	11167	0.0125347	2.88436	0.00730802
Potri.004G154800.v4.1	13376	0.0125347	2.88436	0.00349386
Potri.006G035900.v4.1	2520	0.205255	2.88184	6.66201e-16
Potri.014G066400.v4.1	1904	0.148849	2.8809	7.55116e-13
Potri.001G107200.v4.1	5785	0.166084	2.88022	1.58843e-13
Potri.019G083400.v4.1	12019	0.12378	2.87882	7.22648e-13
Potri.015G039900.v4.1	5900	0.0297698	2.87882	8.24943e-05
Potri.019G077400.v4.1	9668	0.0297698	2.87882	4.54274e-05
Potri.014G075600.v4.1	20163	0.178619	2.87666	1.02167e-14
Potri.004G013200.v4.1	5592	0.239726	2.87431	3.10505e-16
Potri.006G154400.v4.1	11985	0.101844	2.87431	2.66789e-11
Potri.002G114700.v4.1	8852	0.0501387	2.87431	4.51599e-07
Potri.016G090100.v4.1	2563	0.0329035	2.87431	1.81891e-05
Potri.016G035300.v4.1	287	0.0156683	2.87431	0.00140571
Potri.012G055800.v4.1	1387	0.0156683	2.87431	0.00224589
Potri.005G145000.v4.1	4606	0.0156683	2.87431	0.00268697
Potri.016G019500.v4.1	11813	0.0156683	2.87431	0.00162151
Potri.004G167700.v4.1	11791	9.63916	2.87315	4.60483e-24
Potri.008G008300.v4.1	5275	0.108112	2.87173	1.03549e-10
Potri.001G182300.v4.1	875	0.0360372	2.87056	3.47509e-05
Potri.008G070000.v4.1	4748	0.0360372	2.87056	6.78802e-06
Potri.008G121100.v4.1	6907	0.056406	2.86944	3.5489e-07
Potri.003G020500.v4.1	5912	0.117513	2.86839	2.50354e-12
Potri.010G195800.v4.1	3216	0.137881	2.86824	5.13e-12
Potri.011G003000.v4.1	7237	0.141015	2.86739	1.15035e-12
Potri.018G113000.v4.1	1	0.0595397	2.86739	2.11798e-07
Potri.016G110900.v4.1	9434	0.0391709	2.86739	5.77038e-06
Potri.015G140900.v4.1	9652	0.0391709	2.86739	6.23451e-06
Potri.014G128400.v4.1	4671	0.018802	2.86739	0.000615072
Potri.006G051700.v4.1	5908	0.018802	2.86739	0.00129839
Potri.017G155200.v4.1	12658	0.018802	2.86739	0.000757049
Potri.002G124100.v4.1	9594	0.99494	2.86203	3.57095e-22
Potri.014G016500.v4.1	8653	0.12848	2.85918	3.26409e-12
Potri.001G440300.v4.1	336	0.0250693	2.85848	0.000158466
Potri.001G047500.v4.1	4810	0.114379	2.85614	2.04645e-11
Potri.002G261900.v4.1	886	0.028203	2.85545	0.00275869
Potri.008G155400.v4.1	5267	0.0673739	2.85194	6.48642e-08
Potri.012G078300.v4.1	6068	0.214656	2.85097	7.83369e-15
Potri.018G084800.v4.1	1143	0.0830422	2.84784	1.68731e-09
Potri.018G097900.v4.1	14738	0.0407377	2.84784	8.0406e-07
Potri.010G002800.v4.1	9248	0.0438714	2.84659	1.1807e-06
Potri.004G084000.v4.1	271	0.0501387	2.84456	1.51481e-07
Potri.007G091100.v4.1	1361	2.94408	2.84431	1.54318e-24
Potri.003G161700.v4.1	5358	0.104978	2.84413	1.03549e-10
Potri.019G104500.v4.1	10015	0.056406	2.84297	3.29365e-07
Potri.009G167700.v4.1	16200	0.0720744	2.84018	5.69486e-08
Potri.016G113700.v4.1	8624	0.253827	2.83879	5.16251e-17
Potri.009G064300.v4.1	3520	0.297698	2.83749	1.507e-15
Potri.001G040200.v4.1	11011	17.3449	2.83745	2.60394e-24
Potri.014G123600.v4.1	10843	0.242859	2.83609	8.23844e-16
Potri.001G301100.v4.1	9742	0.12848	2.83572	1.37575e-12
Potri.014G036600.v4.1	19905	0.175485	2.83418	1.57988e-13
Potri.014G155600.v4.1	6023	0.264795	2.82991	1.73501e-16
Potri.001G084200.v4.1	11322	0.145716	2.82991	1.7573e-10
Potri.010G186000.v4.1	13326	0.0767749	2.82991	1.57727e-07
Potri.012G130500.v4.1	1339	0.0579729	2.82991	5.13363e-08
Potri.001G027700.v4.1	32562	0.0329035	2.82991	3.03052e-05
Potri.001G329100.v4.1	1055	0.0297698	2.82991	8.18445e-05
Potri.010G086800.v4.1	3043	0.0266362	2.82991	9.8959e-05
Potri.009G096800.v4.1	9742	0.0235025	2.82991	0.000206391
Potri.001G339100.v4.1	11355	0.0235025	2.82991	0.000282686
Potri.003G197466.v4.1	466	0.0203688	2.82991	0.00305111
Potri.001G280700.v4.1	504	0.0203688	2.82991	0.000860555
Potri.011G141200.v4.1	8735	0.0172352	2.82991	0.000976113
Potri.008G198800.v4.1	10791	0.0141015	2.82991	0.00859605
Potri.008G147000.v4.1	12064	0.0141015	2.82991	0.00679243
Potri.007G123200.v4.1	15156	0.0141015	2.82991	0.01751
Potri.003G189200.v4.1	6	0.0109678	2.82991	0.00508622
Potri.001G461200.v4.1	20455	0.0109678	2.82991	0.017597
Potri.001G028600.v4.1	59	0.00783417	2.82991	0.0175762
Potri.013G148100.v4.1	17083	0.00783417	2.82991	0.016302
Potri.010G083751.v4.1	110790	0.00783417	2.82991	0.0377539
Potri.011G087500.v4.1	8546	1.02628	2.82552	1.58488e-22
Potri.001G028200.v4.1	2717	1.13125	2.82394	3.13236e-19
Potri.005G245800.v4.1	5150	0.205255	2.82265	2.50309e-14
Potri.006G035300.v4.1	1289	0.448115	2.81491	3.71005e-18
Potri.014G135570.v4.1	1110	0.0893095	2.81342	2.51378e-09
Potri.001G022500.v4.1	12439	0.037604	2.8108	4.31858e-06
Potri.012G037900.v4.1	109674	0.65337	2.80935	1.30653e-20
Potri.010G231300.v4.1	17074	0.130047	2.80719	3.60975e-10
Potri.006G158814.v4.1	2403	0.0313367	2.80719	4.43382e-05
Potri.006G076200.v4.1	336	0.3118	2.80607	1.09458e-16
Potri.005G228600.v4.1	2783	0.770882	2.8019	1.73672e-20
Potri.003G041000.v4.1	5551	0.104978	2.8019	6.7979e-11
Potri.011G063800.v4.1	9525	0.0485719	2.80017	5.00999e-07
Potri.006G247100.v4.1	172	0.0454382	2.7982	2.3069e-06
Potri.001G276900.v4.1	201	0.0219357	2.7982	0.000368411
Potri.016G047800.v4.1	11330	0.0219357	2.7982	0.00076825
Potri.014G025300.v4.1	9594	0.549959	2.79749	1.90996e-18
Potri.001G068400.v4.1	5358	0.0626734	2.79515	6.03964e-08
Potri.019G085500.v4.1	5410	0.100277	2.79339	5.98268e-10
Potri.001G179700.v4.1	110194	0.018802	2.79339	0.0011894
Potri.001G287700.v4.1	4979	0.056406	2.79144	2.31601e-07
Potri.001G092800.v4.1	8595	0.111245	2.79038	5.19818e-11
Potri.005G105500.v4.1	2576	0.0532724	2.78927	2.72621e-07
Potri.017G002300.v4.1	264	0.15355	2.78684	6.17714e-13
Potri.001G215200.v4.1	6493	0.0673739	2.78684	3.96925e-08
Potri.004G054300.v4.1	225	0.0501387	2.78684	1.35727e-06
Potri.001G144200.v4.1	8605	0.0156683	2.78684	0.0052545
Potri.002G015200.v4.1	9108	0.24756	2.78524	9.82499e-16
Potri.009G151500.v4.1	2047	0.047005	2.78411	1.20009e-06
Potri.012G051300.v4.1	6035	0.0297698	2.78261	0.000104447
Potri.018G028000.v4.1	16101	0.0297698	2.78261	8.55775e-05
Potri.016G004300.v4.1	12009	0.0438714	2.781	4.07574e-06
Potri.005G023600.v4.1	6755	0.131614	2.77987	7.51837e-12
Potri.003G052700.v4.1	2212	0.205255	2.77979	1.7271e-14
Potri.009G100700.v4.1	12083	0.12848	2.77869	4.94726e-12
Potri.011G134900.v4.1	2653	0.537424	2.77775	1.14318e-18
Potri.001G136400.v4.1	12068	0.0548392	2.77745	1.36832e-07
Potri.013G073800.v4.1	6977	0.0407377	2.77745	1.41347e-06
Potri.018G009300.v4.1	416	0.0266362	2.77745	0.000246904
Potri.012G132500.v4.1	1134	0.0266362	2.77745	0.000300127
Potri.004G015200.v4.1	8017	0.0125347	2.77745	0.00610024
Potri.008G070800.v4.1	10695	0.0125347	2.77745	0.00810659
Potri.001G274200.v4.1	32630	0.0125347	2.77745	0.00926234
Potri.004G078300.v4.1	1683	0.526456	2.77531	1.94174e-19
Potri.006G110800.v4.1	5322	0.34627	2.77466	3.63783e-17
Potri.014G069900.v4.1	32715	0.037604	2.77333	7.21971e-05
Potri.016G133300.v4.1	9316	0.101844	2.77277	7.91724e-10
Potri.005G231400.v4.1	936	0.0235025	2.77102	0.000313445
Potri.017G099600.v4.1	10731	0.0235025	2.77102	0.000300629
Potri.014G017200.v4.1	5093	1.65144	2.76965	9.22113e-23
Potri.002G133700.v4.1	4053	0.103411	2.76672	3.71109e-10
Potri.008G091700.v4.1	4770	0.144149	2.76421	5.18799e-12
Potri.002G231800.v4.1	2991	0.396409	2.76332	3.32529e-18
Potri.011G032900.v4.1	12566	0.0642402	2.7628	1.00849e-07
Potri.002G204800.v4.1	5950	0.0423045	2.7628	4.85498e-06
Potri.012G045875.v4.1	7370	0.0313367	2.7628	5.88213e-05
Potri.019G068500.v4.1	9178	0.0313367	2.7628	9.25286e-05
Potri.007G103200.v4.1	1511	0.0203688	2.7628	0.000569078
Potri.015G116100.v4.1	4540	0.00940101	2.7628	0.0333373
Potri.003G174600.v4.1	7139	0.00940101	2.7628	0.0137959
Potri.005G089600.v4.1	11394	0.00940101	2.7628	0.0158343
Potri.007G048800.v4.1	339	0.0501387	2.75883	1.06222e-06
Potri.006G116800.v4.1	545	0.416778	2.7579	7.52358e-18
Potri.015G001000.v4.1	4319	0.0391709	2.75776	1.0979e-05
Potri.010G157300.v4.1	9171	0.0391709	2.75776	7.58681e-06
Potri.015G088900.v4.1	6203	0.028203	2.75591	3.16906e-05
Potri.008G085800.v4.1	6707	0.028203	2.75591	0.000124027
Potri.001G467600.v4.1	125	0.0955769	2.75436	2.55408e-09
Potri.001G071000.v4.1	2076	0.103411	2.75304	7.86391e-10
Potri.006G166400.v4.1	7627	0.291431	2.75232	4.17915e-16
Potri.002G066800.v4.1	8122	0.0360372	2.75191	6.35921e-06
Potri.007G021400.v4.1	228	0.0172352	2.75191	0.00158906
Potri.001G092300.v4.1	13160	0.0172352	2.75191	0.00497247
Potri.010G157200.v4.1	6331	0.119079	2.75092	6.83205e-11
Potri.014G019900.v4.1	1639	0.108112	2.74974	1.0361e-10
Potri.012G006501.v4.1	11536	0.335303	2.74944	3.41772e-17
Potri.001G325400.v4.1	1669	0.310233	2.74772	3.77928e-16
Potri.006G264300.v4.1	276	0.0250693	2.74745	0.000131644
Potri.006G047000.v4.1	7680	0.15825	2.74745	2.77098e-13
Potri.018G084400.v4.1	8330	0.0329035	2.74502	6.85437e-05
Potri.005G001300.v4.1	3113	0.220924	2.74444	2.35203e-14
Potri.012G126000.v4.1	3785	0.75208	2.74357	3.84568e-20
Potri.011G064800.v4.1	9523	0.0407377	2.7435	5.54268e-06
Potri.018G106800.v4.1	1714	0.310233	2.74316	1.98442e-16
Potri.011G106100.v4.1	7201	0.130047	2.7411	8.47528e-12
Potri.011G106800.v4.1	2588	0.0642402	2.7411	3.74859e-08
Potri.016G051800.v4.1	5178	0.0642402	2.7411	4.29144e-07
Potri.019G048300.v4.1	5557	0.250693	2.74017	3.74163e-15
Potri.008G044400.v4.1	1928	0.25226	2.73792	1.67447e-15
Potri.019G024000.v4.1	8685	0.21779	2.7368	1.14191e-14
Potri.001G056300.v4.1	4833	0.0532724	2.7368	2.53397e-06
Potri.004G087300.v4.1	11811	0.0454382	2.7368	3.31974e-06
Potri.002G023200.v4.1	2434	0.037604	2.7368	1.41782e-05
Potri.018G053000.v4.1	10307	0.037604	2.7368	1.61653e-05
Potri.008G137801.v4.1	271	0.0297698	2.7368	4.02262e-05
Potri.013G036400.v4.1	16537	0.0297698	2.7368	0.000149208
Potri.005G173500.v4.1	760	0.0219357	2.7368	0.000551605
Potri.T010900.v4.1	1275	0.0141015	2.7368	0.00138147
Potri.013G001000.v4.1	1555	0.0141015	2.7368	0.00761436
Potri.012G011345.v4.1	3478	0.0141015	2.7368	0.00138147
Potri.T125906.v4.1	4928	0.0141015	2.7368	0.0023635
Potri.013G095300.v4.1	9964	0.0141015	2.7368	0.00662979
Potri.002G242200.v4.1	15867	0.106545	2.72898	1.51149e-10
Potri.006G263000.v4.1	291	0.0548392	2.72682	5.69927e-07
Potri.005G181200.v4.1	13280	0.0266362	2.72682	0.000577729
Potri.009G119700.v4.1	968	0.272629	2.72654	1.02664e-14
Potri.010G041000.v4.1	7716	0.256961	2.72592	4.32212e-15
Potri.009G131500.v4.1	7111	0.047005	2.72522	8.7094e-07
Potri.002G031800.v4.1	936	0.108112	2.72398	2.53591e-10
Potri.012G090600.v4.1	7820	0.0595397	2.723	1.15869e-06
Potri.008G013300.v4.1	1356	0.018802	2.723	0.00137066
Potri.001G204700.v4.1	2115	0.018802	2.723	0.00166505
Potri.006G251900.v4.1	39	0.15355	2.7223	3.84837e-12
Potri.001G384600.v4.1	7201	0.0313367	2.71973	9.25036e-05
Potri.010G029100.v4.1	385	0.109678	2.71913	1.50181e-10
Potri.014G078200.v4.1	8072	0.155117	2.71888	4.77676e-11
Potri.001G449100.v4.1	8383	0.582862	2.71712	1.10124e-18
Potri.013G054100.v4.1	2780	0.325902	2.71709	2.83328e-16
Potri.010G150700.v4.1	110873	1.5825	2.71696	1.94724e-19
Potri.011G092500.v4.1	193	0.139448	2.7169	1.27804e-11
Potri.004G071900.v4.1	6822	0.722311	2.71588	9.22385e-20
Potri.006G263100.v4.1	7213	0.131614	2.71574	1.10233e-10
Potri.008G115900.v4.1	6505	0.0485719	2.71444	1.62978e-06
Potri.007G106300.v4.1	8606	0.0360372	2.71444	1.51737e-05
Potri.014G191900.v4.1	5231	0.0109678	2.71444	0.00529473
Potri.014G096300.v4.1	6422	0.0109678	2.71444	0.0197298
Potri.001G465600.v4.1	6655	0.0109678	2.71444	0.0096704
Potri.001G024900.v4.1	12093	0.0109678	2.71444	0.0220012
Potri.016G014500.v4.1	14585	0.0109678	2.71444	0.0178505
Potri.004G156900.v4.1	2000	0.15825	2.71226	4.31379e-12
Potri.015G080000.v4.1	8432	0.0532724	2.71127	5.20461e-07
Potri.008G138400.v4.1	5452	0.582862	2.70998	1.1289e-18
Potri.017G129200.v4.1	1447	0.112812	2.70988	1.18543e-09
Potri.008G139900.v4.1	3911	0.100277	2.70932	2.0506e-09
Potri.006G192700.v4.1	131	0.117513	2.70861	6.62017e-10
Potri.014G082100.v4.1	4128	0.0454382	2.70706	3.61406e-06
Potri.005G237900.v4.1	1288	0.34627	2.70547	3.00351e-16
Potri.006G098300.v4.1	341	0.136315	2.70438	5.40426e-11
Potri.012G004300.v4.1	2429	0.0156683	2.70438	0.00362966
Potri.005G140100.v4.1	6332	0.0156683	2.70438	0.00347682
Potri.005G038000.v4.1	23024	0.0156683	2.70438	0.00696923
Potri.005G090300.v4.1	10751	0.12378	2.70338	2.81513e-11
Potri.003G005900.v4.1	128	0.106545	2.70322	3.49895e-10
Potri.008G063600.v4.1	4826	0.908764	2.70245	6.24686e-20
Potri.008G190000.v4.1	1400	0.194287	2.70118	4.28026e-13
Potri.009G030100.v4.1	9899	0.0595397	2.70028	1.73167e-07
Potri.002G135600.v4.1	9718	0.147282	2.69933	1.02017e-11
Potri.002G232500.v4.1	11281	0.0203688	2.69867	0.00144804
Potri.010G221700.v4.1	963	0.134748	2.69795	1.67348e-10
Potri.002G061900.v4.1	3194	0.134748	2.69795	8.62067e-12
Potri.011G058100.v4.1	1	0.0736412	2.69606	2.57568e-08
Potri.008G013500.v4.1	139	0.0250693	2.69498	0.000532417
Potri.001G100900.v4.1	5823	0.0250693	2.69498	0.000224204
Potri.016G074700.v4.1	10582	0.198988	2.69378	1.86592e-13
Potri.001G335600.v4.1	6654	0.244426	2.69269	9.1164e-15
Potri.T126106.v4.1	3368	0.0297698	2.69241	2.25528e-05
Potri.013G092900.v4.1	5994	0.0297698	2.69241	4.78633e-05
Potri.015G077200.v4.1	7454	0.133181	2.69139	8.31541e-12
Potri.006G005800.v4.1	5608	0.0344704	2.69051	1.36074e-05
Potri.012G072700.v4.1	4733	0.0391709	2.68905	6.44675e-06
Potri.006G023400.v4.1	3972	0.0438714	2.68789	9.09339e-07
Potri.015G053300.v4.1	1431	0.0987106	2.68696	2.15985e-09
Potri.010G098000.v4.1	4823	0.0532724	2.68618	6.82484e-07
Potri.003G216200.v4.1	8125	0.325902	2.68344	2.052e-15
Potri.015G073000.v4.1	9173	0.220924	2.68198	1.80976e-13
Potri.017G063800.v4.1	1669	0.71761	2.6798	5.24634e-19
Potri.004G058400.v4.1	13999	0.457516	2.6789	8.79656e-18
Potri.017G076700.v4.1	6726	0.285164	2.67791	5.84347e-15
Potri.019G049500.v4.1	294	0.15355	2.67791	7.57039e-12
Potri.016G002800.v4.1	3149	0.0548392	2.67791	4.49164e-07
Potri.001G204600.v4.1	10225	0.0548392	2.67791	7.35892e-07
Potri.016G105800.v4.1	220	0.0407377	2.67791	3.67336e-06
Potri.008G071500.v4.1	13326	0.0219357	2.67791	0.00109478
Potri.010G229000.v4.1	87	0.0172352	2.67791	0.00414256
Potri.T014016.v4.1	2919	0.0172352	2.67791	0.00244735
Potri.001G082600.v4.1	7760	0.0172352	2.67791	0.00156614
Potri.017G064301.v4.1	14100	0.0172352	2.67791	0.00636948
Potri.003G144900.v4.1	431	0.0125347	2.67791	0.0115663
Potri.015G080900.v4.1	3781	0.0125347	2.67791	0.0088005
Potri.010G128200.v4.1	5345	0.0125347	2.67791	0.00668352
Potri.001G179600.v4.1	9328	0.0125347	2.67791	0.00978002
Potri.013G075232.v4.1	112036	0.0125347	2.67791	0.00628825
Potri.011G141700.v4.1	305	0.00783417	2.67791	0.036279
Potri.012G128200.v4.1	337	0.00783417	2.67791	0.0220598
Potri.017G110400.v4.1	774	0.00783417	2.67791	0.0388453
Potri.002G079900.v4.1	1296	0.00783417	2.67791	0.0220598
Potri.007G116200.v4.1	7742	0.00783417	2.67791	0.0450506
Potri.010G243500.v4.1	23046	0.00783417	2.67791	0.0265446
Potri.001G236200.v4.1	110398	0.00783417	2.67791	0.0280068
Potri.010G147600.v4.1	5969	0.18332	2.67547	5.55507e-13
Potri.003G009500.v4.1	3996	0.255394	2.6744	7.61517e-15
Potri.001G259200.v4.1	3548	0.0940101	2.67319	1.67931e-09
Potri.013G160100.v4.1	33059	0.075208	2.67203	1.45194e-08
Potri.015G025700.v4.1	24249	0.675306	2.67191	1.93391e-18
Potri.001G466500.v4.1	110236	0.12378	2.67071	1.1631e-10
Potri.012G077800.v4.1	9173	0.144149	2.66863	1.60105e-11
Potri.016G107200.v4.1	5752	0.0861759	2.66764	1.09921e-08
Potri.015G012400.v4.1	5521	0.0423045	2.66764	9.32937e-06
Potri.006G225700.v4.1	263	0.335303	2.66721	6.93866e-16
Potri.006G127800.v4.1	9397	0.0720744	2.66568	1.28036e-07
Potri.007G032000.v4.1	15874	0.0720744	2.66568	1.21953e-07
Potri.008G038800.v4.1	1944	0.0329035	2.66485	4.78479e-05
Potri.012G087800.v4.1	4705	0.0329035	2.66485	7.35269e-05
Potri.012G093800.v4.1	5510	0.0626734	2.6639	1.43504e-07
Potri.003G220300.v4.1	154	0.206822	2.6628	8.24232e-13
Potri.010G242900.v4.1	3327	0.028203	2.6628	0.00012758
Potri.013G111700.v4.1	10651	0.272629	2.66152	3.23175e-14
Potri.002G059600.v4.1	8435	0.0485719	2.65999	1.67717e-06
Potri.015G108200.v4.1	3455	0.0235025	2.65999	0.000224695
Potri.005G236700.v4.1	190	0.139448	2.6588	2.56267e-10
Potri.001G051700.v4.1	4427	0.0689407	2.6588	2.08047e-07
Potri.012G054200.v4.1	8015	0.0438714	2.65815	2.53717e-05
Potri.002G191000.v4.1	292	0.28203	2.65733	5.6091e-14
Potri.015G041200.v4.1	5381	0.0799085	2.65588	1.89948e-08
Potri.004G137402.v4.1	110606	0.0595397	2.65588	2.73063e-07
Potri.006G133200.v4.1	8281	0.0391709	2.65588	9.2956e-06
Potri.008G022900.v4.1	523	0.018802	2.65588	0.00111721
Potri.011G088500.v4.1	6336	0.018802	2.65588	0.00374952
Potri.014G146600.v4.1	2455	1.12342	2.6536	1.05155e-19
Potri.016G113200.v4.1	9195	0.106545	2.65304	6.30159e-10
Potri.010G214300.v4.1	3737	0.0344704	2.65304	4.52166e-05
Potri.008G097000.v4.1	1638	3.93902	2.64951	2.84498e-21
Potri.001G343000.v4.1	110125	0.0767749	2.64934	2.94314e-08
Potri.001G314900.v4.1	12728	0.0611065	2.64934	3.78481e-07
Potri.001G200300.v4.1	2355	0.0297698	2.64934	2.19255e-05
Potri.013G105200.v4.1	6103	0.0297698	2.64934	0.000284272
Potri.014G135500.v4.1	894	0.0141015	2.64934	0.00734162
Potri.006G149900.v4.1	10947	0.0720744	2.64754	4.38258e-08
Potri.009G092300.v4.1	108679	7.39076	2.64621	1.03352e-20
Potri.005G083400.v4.1	13458	0.0407377	2.6462	3.33454e-05
Potri.010G051400.v4.1	343	0.0783417	2.64436	6.25193e-08
Potri.003G179900.v4.1	3872	0.0783417	2.64436	9.73627e-07
Potri.008G156500.v4.1	7572	0.0517055	2.64436	1.02441e-06
Potri.010G075900.v4.1	6197	0.0250693	2.64436	0.000232574
Potri.014G032400.v4.1	7909	0.166084	2.64064	4.81954e-12
Potri.014G150300.v4.1	2991	0.734845	2.64034	2.02448e-18
Potri.006G142800.v4.1	1243	0.231891	2.63969	1.69403e-13
Potri.002G034600.v4.1	219	0.0799085	2.63958	3.87924e-08
Potri.001G274300.v4.1	1743	0.253827	2.63948	1.00393e-14
Potri.017G060800.v4.1	1158	0.0642402	2.63727	5.93707e-08
Potri.010G137600.v4.1	1155	0.0423045	2.63727	1.67961e-05
Potri.006G071500.v4.1	8556	0.0423045	2.63727	8.483e-06
Potri.002G024800.v4.1	6760	0.0203688	2.63727	0.00131262
Potri.006G246700.v4.1	8518	0.0203688	2.63727	0.00132428
Potri.001G229100.v4.1	3144	0.00940101	2.63727	0.0145322
Potri.003G196500.v4.1	4946	0.00940101	2.63727	0.025401
Potri.003G143700.v4.1	6642	0.00940101	2.63727	0.0320675
Potri.007G026500.v4.1	7183	0.00940101	2.63727	0.0125177
Potri.001G047700.v4.1	8457	0.00940101	2.63727	0.0196271
Potri.018G043900.v4.1	516	0.0814754	2.635	4.67678e-08
Potri.002G113300.v4.1	8644	0.131614	2.63444	1.82451e-10
Potri.009G130100.v4.1	134	4.44824	2.63418	8.1134e-21
Potri.012G076700.v4.1	5141	1.07015	2.63306	2.00632e-17
Potri.009G076200.v4.1	5419	0.166084	2.63278	3.57346e-12
Potri.006G006100.v4.1	2906	0.134748	2.629	2.1167e-09
Potri.001G114800.v4.1	7896	0.0438714	2.629	9.8625e-06
Potri.005G253500.v4.1	8822	0.0611065	2.62828	2.202e-07
Potri.006G255200.v4.1	8313	0.330602	2.6271	2.18804e-14
Potri.018G086700.v4.1	634	0.595397	2.62658	4.21808e-17
Potri.003G097100.v4.1	39	0.0329035	2.62638	0.000105649
Potri.010G065500.v4.1	7146	0.0329035	2.62638	0.000100347
Potri.003G143500.v4.1	11277	0.0329035	2.62638	8.36589e-05
Potri.014G072800.v4.1	2800	0.0156683	2.62638	0.00529646
Potri.010G076900.v4.1	2453	0.108112	2.6253	2.10416e-09
Potri.008G191700.v4.1	11479	0.71761	2.62241	2.84003e-18
Potri.010G052300.v4.1	5516	0.0861759	2.62232	7.92044e-09
Potri.014G058500.v4.1	4679	0.332169	2.62211	2.35047e-15
Potri.007G114600.v4.1	6705	0.0689407	2.62133	1.3186e-05
Potri.014G106500.v4.1	107915	0.0219357	2.62133	0.000811579
Potri.002G001500.v4.1	9470	0.363506	2.62085	8.48768e-16
Potri.001G249900.v4.1	11309	0.122213	2.62062	8.00958e-10
Potri.006G234800.v4.1	6783	0.0517055	2.6197	4.55056e-07
Potri.018G027500.v4.1	987	0.230325	2.6187	1.14414e-13
Potri.006G020800.v4.1	1359	0.028203	2.61841	0.000174484
Potri.017G017000.v4.1	9528	0.028203	2.61841	0.000190601
Potri.002G081200.v4.1	9628	0.028203	2.61841	0.000275297
Potri.005G085300.v4.1	111274	0.028203	2.61841	0.000141618
Potri.017G095200.v4.1	1638	0.12378	2.61786	5.76019e-11
Potri.007G065800.v4.1	2146	0.100277	2.61706	1.20797e-09
Potri.005G074700.v4.1	9411	0.0344704	2.61651	0.000101237
Potri.013G000300.v4.1	464	0.0407377	2.61517	1.26828e-05
Potri.014G171300.v4.1	3653	0.131614	2.61481	5.82026e-10
Potri.016G049100.v4.1	94	0.047005	2.61418	1.80695e-05
Potri.008G147700.v4.1	2031	0.133181	2.61232	2.57807e-10
Potri.005G260300.v4.1	2105	0.244426	2.61146	7.65632e-14
Potri.006G122900.v4.1	3373	0.0423045	2.60752	1.14877e-05
Potri.001G039700.v4.1	5844	0.0297698	2.60752	8.64e-05
Potri.017G037701.v4.1	6425	0.0297698	2.60752	0.000194223
Potri.001G450200.v4.1	299	0.0235025	2.60752	0.00115401
Potri.010G003800.v4.1	2847	0.0235025	2.60752	0.000736498
Potri.005G056700.v4.1	55	0.0172352	2.60752	0.00710857
Potri.006G142300.v4.1	4865	0.0172352	2.60752	0.00492901
Potri.002G245700.v4.1	6965	0.0172352	2.60752	0.00380319
Potri.010G002600.v4.1	17997	0.0172352	2.60752	0.00871544
Potri.005G206100.v4.1	2480	0.0109678	2.60752	0.0111404
Potri.001G209600.v4.1	3699	0.0109678	2.60752	0.0150983
Potri.006G056400.v4.1	5178	0.0109678	2.60752	0.0154378
Potri.013G158500.v4.1	13432	0.0109678	2.60752	0.0227465
Potri.008G182300.v4.1	5515	0.300832	2.60645	3.03352e-14
Potri.013G040600.v4.1	1088	0.0877427	2.60391	1.67931e-09
Potri.002G036600.v4.1	5622	0.0955769	2.60089	7.43086e-09
Potri.010G076800.v4.1	584	0.134748	2.60043	1.26338e-08
Potri.019G062100.v4.1	109	0.0705075	2.59859	2.04031e-07
Potri.019G031500.v4.1	2780	0.340003	2.5981	2.48929e-15
Potri.018G079800.v4.1	875	0.261661	2.59774	2.75682e-13
Potri.001G276100.v4.1	9586	0.150416	2.59694	3.11508e-12
Potri.004G001600.v4.1	5290	0.131614	2.59545	7.63752e-10
Potri.007G143600.v4.1	264	0.0783417	2.59545	1.84877e-08
Potri.005G241000.v4.1	10388	0.0250693	2.59545	0.000726124
Potri.009G115500.v4.1	4445	0.716043	2.59408	1.02712e-17
Potri.010G116600.v4.1	1207	0.289864	2.59209	2.34467e-14
Potri.001G452800.v4.1	6086	0.0391709	2.59175	5.86065e-05
Potri.006G189000.v4.1	1	0.018802	2.59175	0.00406329
Potri.012G087601.v4.1	109672	0.018802	2.59175	0.00365352
Potri.013G128200.v4.1	111978	0.327468	2.58996	4.94614e-15
Potri.001G402900.v4.1	4130	0.108112	2.58996	9.034e-09
Potri.014G151000.v4.1	10328	0.0877427	2.58955	5.07872e-09
Potri.004G153900.v4.1	4445	0.349404	2.58924	4.8574e-15
Potri.002G033400.v4.1	261	0.0329035	2.5889	8.38301e-05
Potri.010G248700.v4.1	10092	0.0329035	2.5889	0.000177696
Potri.013G014600.v4.1	910	0.164518	2.58821	1.58775e-11
Potri.003G087800.v4.1	3881	0.393275	2.58802	2.88898e-15
Potri.003G222200.v4.1	7357	0.047005	2.58771	1.06719e-05
Potri.014G094900.v4.1	3724	0.0689407	2.5848	2.71544e-07
Potri.011G155200.v4.1	6651	0.0689407	2.5848	1.24392e-07
Potri.001G390900.v4.1	14004	0.0548392	2.5848	1.12399e-06
Potri.003G131000.v4.1	5823	0.0407377	2.5848	1.16207e-05
Potri.006G080600.v4.1	260	0.0266362	2.5848	0.000393424
Potri.016G050800.v4.1	10950	0.0266362	2.5848	0.000812588
Potri.014G034800.v4.1	423	0.0125347	2.5848	0.00414256
Potri.006G137500.v4.1	5348	0.0125347	2.5848	0.00735361
Potri.003G006900.v4.1	8091	0.0125347	2.5848	0.0131216
Potri.003G146100.v4.1	8651	0.0125347	2.5848	0.00414256
Potri.001G243500.v4.1	13137	0.0125347	2.5848	0.0142742
Potri.007G102400.v4.1	528	0.0485719	2.58199	1.66254e-05
Potri.009G062100.v4.1	3921	0.056406	2.57993	1.56393e-06
Potri.007G146900.v4.1	720	0.0861759	2.57837	9.46631e-08
Potri.007G000900.v4.1	10151	0.0423045	2.57837	2.37785e-05
Potri.015G063600.v4.1	1386	0.233458	2.57761	3.8574e-13
Potri.014G054300.v4.1	11202	0.241292	2.57726	1.5401e-13
Potri.004G203700.v4.1	9747	0.0501387	2.57663	2.14302e-06
Potri.002G001900.v4.1	12061	0.0501387	2.57663	5.62522e-06
Potri.013G102200.v4.1	4194	0.473184	2.5759	2.01569e-15
Potri.002G236200.v4.1	8958	0.444981	2.57534	2.36471e-15
Potri.003G218500.v4.1	8954	0.0579729	2.57534	2.96702e-07
Potri.005G052900.v4.1	6504	0.155117	2.57492	1.21556e-11
Potri.012G137800.v4.1	3696	0.260094	2.57458	8.4442e-14
Potri.002G065000.v4.1	9366	0.0360372	2.57357	6.95906e-05
Potri.004G138300.v4.1	226	0.0438714	2.57242	2.24957e-05
Potri.005G230700.v4.1	32848	0.0595397	2.57099	6.5996e-07
Potri.016G051700.v4.1	739	0.866459	2.56862	9.26406e-18
Potri.013G108400.v4.1	5652	0.0454382	2.56688	8.02021e-06
Potri.012G019700.v4.1	73	0.0297698	2.56688	0.000299668
Potri.008G167700.v4.1	17803	0.0297698	2.56688	0.000357674
Potri.004G115800.v4.1	808	0.0219357	2.56688	0.000724323
Potri.009G148400.v4.1	20033	0.0219357	2.56688	0.00226708
Potri.014G039700.v4.1	526	0.0141015	2.56688	0.00947252
Potri.014G075000.v4.1	4476	0.0141015	2.56688	0.0102192
Potri.017G070900.v4.1	8725	0.0141015	2.56688	0.011432
Potri.007G128800.v4.1	17758	0.0141015	2.56688	0.00783282
Potri.009G136800.v4.1	9157	0.582862	2.56559	7.69066e-17
Potri.011G077500.v4.1	10769	0.0783417	2.56374	4.98688e-08
Potri.010G119300.v4.1	610	0.111245	2.56243	1.80316e-09
Potri.001G370200.v4.1	5786	0.161384	2.56073	2.34068e-11
Potri.005G094900.v4.1	1193	0.0391709	2.56073	3.01584e-05
Potri.018G087600.v4.1	10935	0.0642402	2.55927	2.30162e-07
Potri.018G044200.v4.1	814	0.0313367	2.55927	0.000117175
Potri.001G423500.v4.1	4637	0.611065	2.55829	6.56801e-17
Potri.003G068500.v4.1	622	0.056406	2.55824	2.01992e-06
Potri.006G025800.v4.1	32855	0.0736412	2.55689	5.66923e-08
Potri.013G001150.v4.1	16492	0.0485719	2.55689	5.48981e-06
Potri.008G068000.v4.1	2905	0.0235025	2.55689	0.000776495
Potri.006G005700.v4.1	12163	0.0235025	2.55689	0.000519265
Potri.004G198200.v4.1	6631	0.0407377	2.55505	4.69591e-05
Potri.002G055566.v4.1	109163	0.0407377	2.55505	4.03822e-05
Potri.017G026500.v4.1	3016	0.134748	2.55404	1.03549e-10
Potri.019G010400.v4.1	131	2.56961	2.55269	2.87285e-19
Potri.007G011700.v4.1	6342	0.0329035	2.55238	0.000512965
Potri.018G147400.v4.1	9492	0.0329035	2.55238	0.000127028
Potri.015G100300.v4.1	165	0.0156683	2.55238	0.0014936
Potri.006G141900.v4.1	8661	0.0156683	2.55238	0.00375067
Potri.006G145800.v4.1	5964	0.0595397	2.55053	4.82374e-06
Potri.014G053000.v4.1	3382	0.208389	2.55023	1.87823e-12
Potri.011G165200.v4.1	125	0.0423045	2.54981	3.47331e-05
Potri.009G125900.v4.1	32794	0.0423045	2.54981	0.000237014
Potri.018G092500.v4.1	7500	0.0783417	2.54814	3.54941e-08
Potri.017G123700.v4.1	868	0.391709	2.54722	2.83457e-14
Potri.014G164500.v4.1	8648	0.600097	2.54657	1.26356e-16
Potri.001G286900.v4.1	4395	0.144149	2.54464	6.00691e-11
Potri.014G115000.v4.1	12047	0.0987106	2.54451	3.57242e-08
Potri.015G132600.v4.1	3618	0.0532724	2.54416	2.26026e-06
Potri.001G278300.v4.1	2867	0.0266362	2.54041	0.000524968
Potri.004G065100.v4.1	4776	0.0266362	2.54041	0.000229633
Potri.001G463200.v4.1	9332	0.0266362	2.54041	0.000310752
Potri.001G111500.v4.1	717	0.0172352	2.54041	0.00325495
Potri.005G014200.v4.1	3117	0.0172352	2.54041	0.00746418
Potri.012G120100.v4.1	7098	0.0172352	2.54041	0.00146488
Potri.016G092300.v4.1	7575	0.00783417	2.54041	0.028983
Potri.002G042700.v4.1	8409	0.00783417	2.54041	0.028983
Potri.002G134000.v4.1	9575	0.00783417	2.54041	0.028983
Potri.013G002301.v4.1	112059	0.00783417	2.54041	0.0484026
Potri.003G159500.v4.1	1569	2.76076	2.53959	3.91955e-19
Potri.004G003200.v4.1	5449	0.065807	2.53736	5.46375e-07
Potri.014G142400.v4.1	12101	0.0955769	2.53618	1.09864e-08
Potri.006G100100.v4.1	4829	0.037604	2.53517	0.000182894
Potri.006G201600.v4.1	5981	0.285164	2.53397	2.17316e-13
Potri.003G044900.v4.1	3745	0.028203	2.53352	0.000346
Potri.001G003700.v4.1	6071	0.028203	2.53352	0.000211329
Potri.019G089800.v4.1	7064	0.028203	2.53352	0.000395636
Potri.002G246000.v4.1	10144	0.0485719	2.53223	4.56779e-06
Potri.009G058600.v4.1	2605	0.3118	2.53125	3.86088e-14
Potri.006G032900.v4.1	2372	0.352538	2.53115	1.49794e-14
Potri.009G164600.v4.1	12122	0.0391709	2.53035	1.39006e-05
Potri.013G101200.v4.1	2375	0.018802	2.53035	0.00636396
Potri.001G461400.v4.1	8757	0.255394	2.52925	1.22175e-09
Potri.009G115600.v4.1	148	0.101844	2.52853	5.02559e-09
Potri.008G194200.v4.1	5921	0.101844	2.52853	2.91171e-09
Potri.018G107000.v4.1	11537	0.0501387	2.52853	1.78729e-06
Potri.018G092000.v4.1	3859	0.0814754	2.52809	5.74938e-08
Potri.004G144100.v4.1	9125	0.0611065	2.52735	1.34352e-06
Potri.002G112500.v4.1	12578	0.888395	2.52708	8.27671e-17
Potri.001G102400.v4.1	487	3.60372	2.52594	6.81036e-17
Potri.006G104500.v4.1	9743	0.294565	2.52591	7.0848e-14
Potri.008G188000.v4.1	1040	0.0407377	2.52591	3.05366e-05
Potri.006G232000.v4.1	3249	0.601664	2.52381	2.64523e-16
Potri.004G003900.v4.1	9193	0.119079	2.52179	7.08136e-09
Potri.001G415400.v4.1	7514	0.0861759	2.52179	2.25658e-08
Potri.011G011300.v4.1	4204	0.0532724	2.52179	4.04105e-06
Potri.013G071900.v4.1	13187	0.0313367	2.52179	0.000249109
Potri.010G121300.v4.1	19944	0.0313367	2.52179	0.000570596
Potri.013G108700.v4.1	9197	0.00940101	2.52179	0.0486278
Potri.004G173200.v4.1	10803	0.3071	2.52123	2.63019e-13
Potri.009G030800.v4.1	11011	3.43137	2.52108	2.82468e-15
Potri.019G034200.v4.1	6487	0.164518	2.52074	3.15977e-11
Potri.009G133800.v4.1	4039	0.225624	2.51797	1.4586e-12
Potri.008G202700.v4.1	7871	0.0438714	2.51797	2.44106e-05
Potri.007G058600.v4.1	8874	0.169218	2.51772	1.50389e-11
Potri.008G055500.v4.1	131	0.333736	2.5161	8.42285e-14
Potri.010G255200.v4.1	355	0.0799085	2.5154	3.57356e-08
Potri.002G243700.v4.1	6104	0.115946	2.51441	1.72859e-09
Potri.015G074300.v4.1	684	0.0454382	2.51441	0.000186231
Potri.008G144300.v4.1	4823	0.0219357	2.51441	0.00116721
Potri.019G035100.v4.1	9682	0.0219357	2.51441	0.00148864
Potri.002G089650.v4.1	12070	0.0219357	2.51441	0.00123886
Potri.001G222200.v4.1	2016	4.52658	2.51272	5.08132e-19
Potri.001G149300.v4.1	2591	0.65807	2.51233	2.93671e-16
Potri.014G155200.v4.1	6106	0.711343	2.51158	1.12277e-16
Potri.006G081200.v4.1	12049	0.131614	2.51138	3.53506e-10
Potri.017G129400.v4.1	3756	0.144149	2.51109	6.02452e-11
Potri.014G192601.v4.1	6407	1.37411	2.51084	6.50573e-18
Potri.010G163200.v4.1	4770	0.0720744	2.51003	2.62989e-07
Potri.014G166800.v4.1	567	0.0109678	2.50798	0.0258519
Potri.013G022700.v4.1	2509	0.0109678	2.50798	0.0176646
Potri.010G090700.v4.1	12107	0.0109678	2.50798	0.0193718
Potri.007G016700.v4.1	13806	0.0109678	2.50798	0.0115685
Potri.005G044000.v4.1	14113	0.0109678	2.50798	0.025983
Potri.011G071000.v4.1	15918	0.0109678	2.50798	0.0390524
Potri.006G183333.v4.1	108312	0.0109678	2.50798	0.0196654
Potri.018G108200.v4.1	3604	0.358805	2.50548	4.41388e-14
Potri.015G009200.v4.1	3946	0.0893095	2.50467	3.13507e-08
Potri.001G342300.v4.1	1059	0.0391709	2.50061	2.22684e-05
Potri.013G069900.v4.1	720	0.175485	2.50034	3.44806e-11
Potri.001G402000.v4.1	10875	0.545258	2.50002	4.30644e-16
Potri.002G057900.v4.1	109185	0.318067	2.49859	5.44441e-13
Potri.007G074042.v4.1	7783	0.336869	2.49734	4.23055e-14
Potri.016G006400.v4.1	5608	0.0266362	2.49734	0.000724852
Potri.018G042000.v4.1	11801	0.0266362	2.49734	0.000357755
Potri.014G177700.v4.1	79	0.0125347	2.49734	0.0196064
Potri.004G013500.v4.1	11402	0.0125347	2.49734	0.0157166
Potri.003G064300.v4.1	7838	0.0705075	2.49549	1.84465e-07
Potri.006G185700.v4.1	3604	0.115946	2.49395	1.98631e-09
Potri.009G043900.v4.1	11309	0.0720744	2.49373	8.0901e-08
Potri.010G191700.v4.1	4827	0.0438714	2.4915	2.9842e-06
Potri.008G153900.v4.1	5169	0.120646	2.49082	4.16252e-10
Potri.004G151100.v4.1	3673	0.0297698	2.48888	0.000155281
Potri.015G068100.v4.1	4733	0.0297698	2.48888	0.000336113
Potri.001G038750.v4.1	5844	0.0297698	2.48888	0.000202433
Potri.018G041800.v4.1	624	0.0141015	2.48888	0.012945
Potri.012G080900.v4.1	3468	0.0141015	2.48888	0.00857371
Potri.006G057800.v4.1	13308	0.0141015	2.48888	0.00320309
Potri.019G055100.v4.1	7249	0.219357	2.48834	5.42212e-12
Potri.006G140600.v4.1	16104	0.0313367	2.48526	0.00104626
Potri.018G110000.v4.1	111127	0.114379	2.48478	1.73196e-09
Potri.001G141400.v4.1	110093	0.181753	2.48434	2.24547e-11
Potri.017G045150.v4.1	1791	0.101844	2.48199	4.16596e-08
Potri.005G202500.v4.1	11440	0.0156683	2.48199	0.0103577
Potri.001G121200.v4.1	13461	0.0156683	2.48199	0.00471975
Potri.001G101900.v4.1	1437	0.0877427	2.47958	4.31154e-08
Potri.004G161400.v4.1	6	0.0344704	2.47901	0.000540074
Potri.014G194300.v4.1	957	0.0344704	2.47901	0.000140628
Potri.007G038300.v4.1	79	1.23467	2.47842	1.89868e-16
Potri.004G099500.v4.1	4260	0.0532724	2.47807	1.05776e-05
Potri.016G036100.v4.1	2015	0.0172352	2.47628	0.00372238
Potri.011G040800.v4.1	12136	0.0172352	2.47628	0.00722451
Potri.003G103700.v4.1	7133	2.05569	2.47546	1.07407e-17
Potri.004G163100.v4.1	11999	0.209956	2.47488	1.14418e-11
Potri.001G087800.v4.1	570	0.343137	2.47172	2.85539e-13
Potri.005G187900.v4.1	694	0.0391709	2.47146	1.01177e-05
Potri.003G033300.v4.1	5121	0.018802	2.47146	0.0106754
Potri.004G196200.v4.1	7453	0.018802	2.47146	0.00494396
Potri.010G125400.v4.1	8544	0.126914	2.46865	1.6298e-09
Potri.002G201000.v4.1	125	0.390142	2.46777	2.32025e-13
Potri.018G071700.v4.1	6792	0.0861759	2.46734	5.63919e-08
Potri.004G130300.v4.1	291	0.0642402	2.46734	8.07916e-07
Potri.001G115900.v4.1	7047	0.0642402	2.46734	8.60903e-07
Potri.003G215600.v4.1	2685	0.0203688	2.46734	0.00319446
Potri.010G244600.v4.1	8452	0.0203688	2.46734	0.00213768
Potri.016G066600.v4.1	9054	0.136315	2.46492	9.41564e-10
Potri.010G032900.v4.1	9137	0.115946	2.46379	6.02661e-10
Potri.009G132800.v4.1	10735	0.0454382	2.46379	2.98425e-06
Potri.017G071700.v4.1	8542	0.119079	2.46249	2.0506e-09
Potri.011G006800.v4.1	4008	0.047005	2.46218	1.33541e-05
Potri.019G009900.v4.1	32647	0.272629	2.46095	3.02748e-12
Potri.008G045800.v4.1	8282	0.0235025	2.46068	0.00120525
Potri.002G015100.v4.1	109051	0.200555	2.46032	4.69035e-11
Potri.014G158400.v4.1	2600	0.358805	2.45947	1.95668e-12
Potri.015G047100.v4.1	20789	3.4345	2.4593	1.18103e-17
Potri.008G039600.v4.1	630	0.101844	2.45927	7.52375e-08
Potri.008G075600.v4.1	8962	0.0501387	2.45927	4.25496e-06
Potri.005G170700.v4.1	3635	0.0517055	2.45794	6.8843e-06
Potri.010G134600.v4.1	8487	0.0517055	2.45794	9.5579e-07
Potri.001G456000.v4.1	12555	0.0517055	2.45794	9.64864e-06
Potri.002G103700.v4.1	5960	0.0250693	2.45794	0.000342973
Potri.010G109200.v4.1	121	0.0266362	2.45552	0.000823142
Potri.010G082900.v4.1	7572	0.0579729	2.45335	1.71288e-06
Potri.009G169300.v4.1	1372	0.148849	2.45294	2.98175e-10
Potri.005G090500.v4.1	1236	0.0908764	2.45203	1.063e-07
Potri.016G097900.v4.1	9200	0.0611065	2.4514	7.96682e-07
Potri.009G075900.v4.1	504	0.0297698	2.4514	0.000128903
Potri.002G166500.v4.1	4689	0.0297698	2.4514	0.00038372
Potri.016G068000.v4.1	5981	0.408944	2.45112	4.03264e-14
Potri.015G077500.v4.1	4140	0.520189	2.44996	5.75618e-15
Potri.008G002200.v4.1	3901	0.0642402	2.44964	1.7579e-06
Potri.005G215900.v4.1	3773	0.065807	2.44882	9.26276e-07
Potri.015G097400.v4.1	9732	0.305533	2.44838	3.56026e-13
Potri.014G170400.v4.1	10876	0.242859	2.44761	7.54373e-12
Potri.009G168500.v4.1	506	0.103411	2.44754	1.40625e-08
Potri.005G075500.v4.1	7624	0.103411	2.44754	1.33137e-08
Potri.002G085200.v4.1	6769	0.037604	2.44402	6.63268e-05
Potri.006G184500.v4.1	1714	0.0391709	2.44289	0.000155093
Potri.006G040800.v4.1	10254	0.0861759	2.44087	7.52034e-08
Potri.005G074200.v4.1	95	0.0423045	2.44087	1.49117e-05
Potri.002G093100.v4.1	455	7.51454	2.44006	8.05837e-18
Potri.001G186100.v4.1	206	0.302399	2.43736	1.9414e-12
Potri.017G045100.v4.1	1791	0.0501387	2.4369	8.31039e-06
Potri.002G248200.v4.1	4704	0.741113	2.43634	1.68251e-15
Potri.014G091200.v4.1	588	0.850791	2.43625	9.0531e-16
Potri.011G022300.v4.1	1370	0.0517055	2.43625	5.54466e-06
Potri.009G090100.v4.1	9711	0.112812	2.43478	7.99982e-09
Potri.011G067800.v4.1	13999	0.573461	2.43467	3.62273e-15
Potri.014G110900.v4.1	1556	0.056406	2.4345	4.78491e-06
Potri.001G271900.v4.1	5873	0.0595397	2.43349	2.39978e-06
Potri.001G210900.v4.1	4792	0.0611065	2.43302	3.0815e-06
Potri.003G211200.v4.1	3517	0.137881	2.43118	2.04973e-09
Potri.016G015400.v4.1	4112	0.0689407	2.431	6.82132e-07
Potri.006G135600.v4.1	10555	0.150416	2.42983	3.07906e-10
Potri.005G120800.v4.1	1999	0.186453	2.42695	6.85601e-11
Potri.001G455000.v4.1	11158	1.30047	2.4262	7.70949e-14
Potri.005G235800.v4.1	7539	0.446548	2.425	2.1709e-14
Potri.010G012100.v4.1	3636	2.92685	2.42456	1.82013e-16
Potri.017G069100.v4.1	4999	0.122213	2.42404	2.38725e-09
Potri.014G196400.v4.1	2132	0.12848	2.42359	7.27722e-10
Potri.005G206800.v4.1	5876	0.136315	2.4231	5.53249e-10
Potri.002G242700.v4.1	9998	0.148849	2.42241	2.12258e-09
Potri.004G003800.v4.1	1876	0.468483	2.42211	1.10604e-13
Potri.007G110700.v4.1	20544	0.172352	2.42139	2.00428e-09
Potri.001G117900.v4.1	4989	2.19513	2.419	4.69328e-17
Potri.002G006200.v4.1	506	0.0172352	2.41488	0.00608815
Potri.008G119500.v4.1	2606	0.0172352	2.41488	0.00701802
Potri.018G146300.v4.1	4643	0.0172352	2.41488	0.00802038
Potri.011G109300.v4.1	6599	0.0172352	2.41488	0.00603075
Potri.018G080900.v4.1	7470	0.0172352	2.41488	0.00622903
Potri.012G126500.v4.1	1746	0.0109678	2.41488	0.0433031
Potri.003G141200.v4.1	8738	0.0109678	2.41488	0.0384226
Potri.012G020400.v4.1	11994	0.0109678	2.41488	0.0241691
Potri.016G136300.v4.1	33078	0.0109678	2.41488	0.0234124
Potri.010G121700.v4.1	109	0.00783417	2.41488	0.0485876
Potri.016G018500.v4.1	2510	0.0924432	2.41488	1.0509e-07
Potri.001G273700.v4.1	1766	0.075208	2.41488	4.85433e-07
Potri.017G098300.v4.1	17086	0.0689407	2.41488	6.76841e-07
Potri.004G016000.v4.1	7237	0.0579729	2.41488	8.51671e-06
Potri.001G240904.v4.1	110157	0.0501387	2.41488	1.26783e-05
Potri.009G037400.v4.1	2892	0.0438714	2.41488	8.97306e-06
Potri.003G035000.v4.1	11373	0.0407377	2.41488	3.71864e-05
Potri.006G156350.v4.1	2873	0.0360372	2.41488	0.000246086
Potri.004G216200.v4.1	5936	0.028203	2.41488	0.000534347
Potri.001G112900.v4.1	6560	0.0266362	2.41488	0.00192983
Potri.008G159400.v4.1	3773	0.0250693	2.41488	0.00118942
Potri.007G058400.v4.1	7118	0.0219357	2.41488	0.00188385
Potri.005G133700.v4.1	5709	0.0203688	2.41488	0.00241421
Potri.006G171300.v4.1	571	0.018802	2.41488	0.0109995
Potri.011G105700.v4.1	5423	0.0156683	2.41488	0.00445845
Potri.003G008400.v4.1	13234	0.0156683	2.41488	0.00900395
Potri.017G007300.v4.1	5014	0.0141015	2.41488	0.010106
Potri.004G140200.v4.1	5025	0.0141015	2.41488	0.00892977
Potri.004G225600.v4.1	6695	0.0141015	2.41488	0.00960294
Potri.016G058000.v4.1	7833	0.0141015	2.41488	0.00942417
Potri.002G014100.v4.1	602	0.0125347	2.41488	0.0215473
Potri.005G069100.v4.1	2562	0.0125347	2.41488	0.0231276
Potri.005G145100.v4.1	11777	0.0125347	2.41488	0.0236435
Potri.004G134132.v4.1	110528	0.0125347	2.41488	0.0257167
Potri.005G040400.v4.1	834	0.00940101	2.41488	0.0422487
Potri.018G139500.v4.1	2715	0.00940101	2.41488	0.0423056
Potri.012G009800.v4.1	3478	0.00940101	2.41488	0.039372
Potri.010G037500.v4.1	6778	0.391709	2.412	1.51548e-13
Potri.007G064100.v4.1	9608	0.327468	2.41144	3.47755e-13
Potri.010G191000.v4.1	341	0.181753	2.40872	8.96992e-10
Potri.004G133500.v4.1	4312	0.575028	2.40706	8.95348e-15
Potri.013G078866.v4.1	10607	0.419912	2.40685	1.2911e-13
Potri.019G031000.v4.1	3823	0.208389	2.40415	3.1996e-11
Potri.016G119800.v4.1	1657	0.412077	2.40399	9.05834e-14
Potri.001G278900.v4.1	1657	0.96987	2.40329	1.15917e-15
Potri.013G155800.v4.1	12168	0.369773	2.40275	4.19373e-13
Potri.014G015600.v4.1	5619	2.10426	2.40258	1.17022e-16
Potri.003G190800.v4.1	2667	0.542125	2.40246	1.78012e-14
Potri.017G113401.v4.1	8399	0.350971	2.40211	3.72471e-13
Potri.010G014200.v4.1	4763	0.0783417	2.4008	1.79971e-07
Potri.010G058300.v4.1	9240	0.131614	2.398	1.84619e-09
Potri.003G047600.v4.1	9734	0.0642402	2.3978	9.73169e-07
Potri.003G170800.v4.1	3895	4.08317	2.39755	4.9408e-17
Potri.008G158400.v4.1	2389	0.126914	2.39739	1.34699e-09
Potri.012G067800.v4.1	123	0.0626734	2.39739	7.84783e-06
Potri.001G078900.v4.1	1068	0.0579729	2.39602	6.44675e-06
Potri.011G081500.v4.1	11192	0.289864	2.39561	3.46722e-12
Potri.004G111400.v4.1	554	0.166084	2.39479	3.36337e-10
Potri.001G139500.v4.1	183	0.0532724	2.39441	1.60726e-05
Potri.014G179600.v4.1	1102	0.0532724	2.39441	9.22635e-06
Potri.009G046500.v4.1	5433	0.579729	2.39364	3.87785e-14
Potri.018G146600.v4.1	1378	0.615766	2.39307	1.00928e-14
Potri.001G240900.v4.1	3473	4.09727	2.39163	5.97674e-16
Potri.004G089800.v4.1	1877	0.0454382	2.39103	0.000176209
Potri.005G229200.v4.1	5295	0.274196	2.39049	5.21248e-12
Potri.011G006050.v4.1	7346	0.181753	2.39042	3.98375e-10
Potri.003G156301.v4.1	7950	0.763048	2.38996	4.91697e-15
Potri.001G325800.v4.1	3461	0.0423045	2.38934	0.000392152
Potri.001G001300.v4.1	8307	0.084609	2.38888	1.55772e-07
Potri.004G217500.v4.1	110605	0.532724	2.38763	2.40727e-14
Potri.003G102400.v4.1	140	0.203688	2.3876	2.0556e-10
Potri.005G006300.v4.1	111216	0.27733	2.38678	1.78474e-11
Potri.001G241300.v4.1	2522	0.115946	2.38631	2.02823e-09
Potri.003G119400.v4.1	11774	0.037604	2.38631	0.000323311
Potri.003G196100.v4.1	32562	0.037604	2.38631	7.34498e-05
Potri.008G124100.v4.1	10343	0.230325	2.38592	7.45839e-12
Potri.005G229400.v4.1	5772	0.0360372	2.38513	0.000148756
Potri.002G151100.v4.1	1857	0.0344704	2.38385	0.000120631
Potri.018G093501.v4.1	11438	0.329035	2.38109	6.20875e-13
Potri.004G217300.v4.1	11254	0.0642402	2.38093	2.06073e-06
Potri.018G008000.v4.1	10095	0.156683	2.3796	7.77534e-10
Potri.010G122400.v4.1	10026	0.0611065	2.37925	9.6942e-06
Potri.005G170500.v4.1	13969	0.0595397	2.37835	3.13995e-06
Potri.009G133300.v4.1	20770	0.0893095	2.37804	2.4213e-07
Potri.001G405500.v4.1	45	0.0579729	2.3774	3.5643e-06
Potri.014G069400.v4.1	9507	0.0579729	2.3774	7.35663e-06
Potri.004G190200.v4.1	9230	0.028203	2.3774	0.00138059
Potri.001G114900.v4.1	11350	0.322768	2.37704	4.70379e-11
Potri.010G073500.v4.1	1813	0.172352	2.3764	1.74993e-10
Potri.001G248400.v4.1	17593	0.0548392	2.37535	9.03701e-06
Potri.003G149000.v4.1	1223	0.0266362	2.37535	0.00325495
Potri.007G112300.v4.1	6095	0.0266362	2.37535	0.00143788
Potri.003G112000.v4.1	13461	0.0266362	2.37535	0.000814044
Potri.003G216400.v4.1	8125	0.264795	2.37306	1.2143e-11
Potri.005G050900.v4.1	3105	0.0250693	2.37306	0.00132625
Potri.004G028900.v4.1	32759	0.518622	2.37206	8.12317e-13
Potri.018G052900.v4.1	5479	0.180186	2.37199	6.68879e-10
Potri.001G352900.v4.1	1371	0.126914	2.37155	3.63041e-09
Potri.015G078600.v4.1	9265	0.0736412	2.37048	3.95456e-07
Potri.011G169700.v4.1	1383	0.0235025	2.37048	0.00110712
Potri.010G100900.v4.1	1585	0.0235025	2.37048	0.00180129
Potri.002G153100.v4.1	8885	0.0235025	2.37048	0.00203314
Potri.005G255000.v4.1	2087	0.047005	2.36907	7.12562e-05
Potri.018G068600.v4.1	5550	0.047005	2.36907	3.51082e-05
Potri.011G067000.v4.1	10926	0.047005	2.36907	5.92789e-05
Potri.001G424000.v4.1	7236	0.336869	2.36886	2.71392e-12
Potri.001G371900.v4.1	3460	0.352538	2.36778	1.18376e-12
Potri.008G141900.v4.1	8005	0.0924432	2.36757	8.64626e-08
Potri.011G130533.v4.1	2109	0.0454382	2.36757	3.79792e-05
Potri.013G042600.v4.1	1787	0.0219357	2.36757	0.00258702
Potri.001G126901.v4.1	6224	0.0219357	2.36757	0.0062025
Potri.012G047301.v4.1	109618	0.0219357	2.36757	0.00201736
Potri.015G063700.v4.1	11242	0.203688	2.36615	2.22634e-06
Potri.015G131800.v4.1	10802	0.0438714	2.36597	0.000108031
Potri.003G004000.v4.1	13221	0.156683	2.36573	7.26025e-10
Potri.001G367200.v4.1	10159	0.380741	2.36547	5.26312e-13
Potri.011G098600.v4.1	10636	0.151983	2.36425	1.18132e-09
Potri.005G165400.v4.1	1086	0.0626734	2.36304	2.08897e-06
Potri.013G012500.v4.1	3229	0.189587	2.36262	8.76489e-11
Potri.018G105100.v4.1	111107	0.612632	2.36247	2.9913e-14
Potri.006G270300.v4.1	4204	0.0407377	2.36241	3.70358e-05
Potri.004G172000.v4.1	3947	1.34121	2.36199	2.80421e-15
Potri.016G079800.v4.1	1277	0.847657	2.36132	9.20585e-15
Potri.016G001800.v4.1	111829	0.101844	2.36124	1.80844e-07
Potri.007G013300.v4.1	235	0.0595397	2.36043	0.000656797
Potri.006G066100.v4.1	949	0.0391709	2.36043	7.10693e-05
Potri.001G365600.v4.1	4843	0.018802	2.36043	0.00792304
Potri.010G193800.v4.1	4826	0.833556	2.35652	6.60115e-15
Potri.010G231900.v4.1	2365	0.0548392	2.35598	4.91082e-06
Potri.003G020400.v4.1	7411	0.0172352	2.35598	0.0138142
Potri.010G120500.v4.1	10343	0.184886	2.3555	1.04563e-10
Potri.001G358700.v4.1	6737	0.0344704	2.35348	0.000240249
Potri.017G061800.v4.1	112199	0.531157	2.35259	7.10385e-14
Potri.001G357100.v4.1	378	0.103411	2.35168	7.56268e-08
Potri.002G088400.v4.1	19961	0.119079	2.35075	1.27961e-08
Potri.001G026300.v4.1	4928	0.0673739	2.35075	2.47171e-07
Potri.004G177800.v4.1	11323	0.0501387	2.35075	1.34888e-05
Potri.004G130400.v4.1	5836	0.0329035	2.35075	0.000171652
Potri.013G106700.v4.1	18	0.0156683	2.35075	0.0124613
Potri.001G384100.v4.1	221	0.0156683	2.35075	0.00313457
Potri.002G051800.v4.1	4210	0.0156683	2.35075	0.00812749
Potri.008G009500.v4.1	556	0.0485719	2.34879	3.05366e-05
Potri.003G051600.v4.1	15157	0.0485719	2.34879	3.23464e-05
Potri.004G224300.v4.1	13210	0.114379	2.3482	4.03867e-08
Potri.001G396600.v4.1	8108	0.0313367	2.34776	0.000266196
Potri.005G255100.v4.1	8820	0.145716	2.34741	1.01798e-09
Potri.016G143200.v4.1	7657	0.0783417	2.34583	3.89906e-07
Potri.006G046200.v4.1	7740	0.0783417	2.34583	4.07619e-07
Potri.006G063300.v4.1	993	0.109678	2.34545	3.09354e-08
Potri.018G087500.v4.1	5039	0.156683	2.34517	1.04336e-09
Potri.007G008100.v4.1	847	0.0611065	2.34449	6.60343e-06
Potri.002G007400.v4.1	19	0.0141015	2.34449	0.0106434
Potri.002G178400.v4.1	206	0.0141015	2.34449	0.0124803
Potri.008G090600.v4.1	657	0.0141015	2.34449	0.00919624
Potri.007G146000.v4.1	4485	0.0141015	2.34449	0.0117106
Potri.011G131200.v4.1	5224	0.0141015	2.34449	0.0130385
Potri.011G004700.v4.1	745	0.028203	2.34088	0.00125997
Potri.007G000300.v4.1	6932	0.028203	2.34088	0.00212943
Potri.001G146700.v4.1	4665	0.191154	2.34058	7.09011e-10
Potri.007G138800.v4.1	2735	0.0266362	2.33687	0.000961911
Potri.005G172600.v4.1	5798	0.0266362	2.33687	0.00106297
Potri.017G109500.v4.1	7907	0.0125347	2.33687	0.00868999
Potri.015G083300.v4.1	11965	0.0125347	2.33687	0.0246702
Potri.009G124700.v4.1	11999	0.24756	2.33544	7.80912e-11
Potri.001G156500.v4.1	9207	0.231891	2.33484	3.55406e-11
Potri.016G089500.v4.1	630	0.162951	2.33471	1.10567e-08
Potri.008G059500.v4.1	3475	0.0391709	2.33396	0.000286895
Potri.017G045200.v4.1	112249	0.0391709	2.33396	0.000128066
Potri.004G190900.v4.1	544	0.313367	2.33122	1.20146e-10
Potri.002G168900.v4.1	6422	0.115946	2.33081	1.90026e-08
Potri.008G074100.v4.1	9093	0.219357	2.33043	1.21312e-10
Potri.002G207479.v4.1	2303	0.101844	2.32999	1.36599e-07
Potri.001G089300.v4.1	10364	0.0501387	2.32999	6.04633e-06
Potri.006G127400.v4.1	1233	0.0626734	2.32948	3.41676e-06
Potri.011G070300.v4.1	5851	0.553092	2.32789	9.65155e-14
Potri.002G049900.v4.1	7573	0.0987106	2.32741	1.62946e-08
Potri.001G466800.v4.1	5397	0.0360372	2.32741	0.000569737
Potri.010G180300.v4.1	7058	0.0360372	2.32741	0.000145605
Potri.013G026300.v4.1	8691	0.0360372	2.32741	0.000167631
Potri.002G160800.v4.1	4577	0.0861759	2.32741	6.4615e-07
Potri.004G061000.v4.1	5851	0.0736412	2.32741	1.0162e-06
Potri.T108626.v4.1	6848	0.0109678	2.32741	0.0386661
Potri.008G169100.v4.1	8532	0.0109678	2.32741	0.0330213
Potri.009G043300.v4.1	10329	0.18332	2.32598	4.16252e-10
Potri.009G107050.v4.1	108685	0.502954	2.32583	2.66226e-12
Potri.001G209400.v4.1	622	0.0720744	2.32561	1.49836e-06
Potri.008G132700.v4.1	121	0.131614	2.32442	3.20782e-08
Potri.001G008320.v4.1	10339	0.214656	2.32373	9.08944e-11
Potri.008G175301.v4.1	13993	0.0705075	2.32373	2.22432e-06
Potri.006G143800.v4.1	2913	0.0344704	2.32373	0.000203651
Potri.002G046700.v4.1	10623	0.0344704	2.32373	0.000292089
Potri.008G055400.v4.1	5400	0.0579729	2.32295	6.31029e-06
Potri.018G150400.v4.1	260	0.0814754	2.32262	3.77515e-07
Potri.013G085600.v4.1	3488	0.198988	2.32212	1.85845e-10
Potri.010G252000.v4.1	2281	0.289864	2.32104	2.75487e-11
Potri.003G048700.v4.1	12443	0.0799085	2.3209	8.94248e-07
Potri.018G145504.v4.1	1378	0.830422	2.32024	2.16284e-14
Potri.001G135300.v4.1	380	0.0673739	2.31972	3.19123e-06
Potri.013G017000.v4.1	5285	0.0673739	2.31972	1.4225e-06
Potri.006G181400.v4.1	7099	0.399543	2.31948	1.16187e-12
Potri.004G196600.v4.1	8336	0.142582	2.31639	6.17165e-09
Potri.011G048000.v4.1	600	0.173919	2.31534	1.08713e-09
Potri.018G091200.v4.1	1633	0.0423045	2.31534	0.000124277
Potri.012G041400.v4.1	6982	0.0313367	2.31534	0.000516177
Potri.003G151400.v4.1	4205	0.0203688	2.31534	0.0056118
Potri.004G144300.v4.1	3360	0.00940101	2.31534	0.0446105
Potri.007G128900.v4.1	32918	0.00940101	2.31534	0.0458528
Potri.010G196100.v4.1	11543	0.236592	2.31407	7.88535e-11
Potri.006G002700.v4.1	305	0.506087	2.31386	2.32025e-13
Potri.003G051300.v4.1	206	0.148849	2.31334	4.76145e-09
Potri.012G011600.v4.1	10974	0.391709	2.31228	2.13712e-12
Potri.010G102700.v4.1	3680	0.0407377	2.31178	0.000106994
Potri.017G037000.v4.1	112178	0.0705075	2.30908	2.25148e-06
Potri.008G042400.v4.1	3418	0.0908764	2.30883	2.7511e-07
Potri.004G080100.v4.1	7439	0.018802	2.30796	0.00495829
Potri.008G025600.v4.1	8953	0.0689407	2.30682	2.845e-06
Potri.004G004800.v4.1	8343	0.117513	2.30525	2.94314e-08
Potri.004G008700.v4.1	3001	0.028203	2.30525	0.000383359
Potri.001G286000.v4.1	1003	0.037604	2.30384	5.6551e-05
Potri.002G117200.v4.1	1038	0.037604	2.30384	0.000586844
Potri.001G233900.v4.1	12401	0.037604	2.30384	0.000206335
Potri.014G153000.v4.1	7234	0.065807	2.30198	3.41676e-06
Potri.001G159000.v4.1	9547	0.294565	2.30116	7.68107e-12
Potri.004G176300.v4.1	6094	0.634568	2.30049	1.22667e-11
Potri.007G008000.v4.1	1080	0.0736412	2.2994	5.67191e-07
Potri.006G072300.v4.1	32873	0.0736412	2.2994	1.02183e-05
Potri.013G057700.v4.1	5017	0.0360372	2.2994	6.15708e-05
Potri.006G123700.v4.1	5661	0.0360372	2.2994	0.000145
Potri.004G047300.v4.1	3246	0.0266362	2.2994	0.00205954
Potri.010G014000.v4.1	5284	0.0172352	2.2994	0.00957557
Potri.019G092100.v4.1	11359	0.0172352	2.2994	0.0101547
Potri.009G160300.v4.1	24697	0.0172352	2.2994	0.00729631
Potri.004G118950.v4.1	110657	0.0172352	2.2994	0.0101326
Potri.008G040000.v4.1	7148	0.00783417	2.2994	0.0463613
Potri.006G051800.v4.1	4779	0.100277	2.29769	1.3348e-07
Potri.005G044400.v4.1	6298	0.476318	2.29685	8.2601e-13
Potri.009G057600.v4.1	2465	0.0532724	2.29623	8.78307e-06
Potri.012G071100.v4.1	843	0.0705075	2.29458	8.19882e-06
Potri.013G019800.v4.1	39	0.0344704	2.29458	0.000473132
Potri.001G370000.v4.1	5786	0.159817	2.29402	1.18852e-09
Potri.002G258501.v4.1	10294	0.150416	2.29369	4.29273e-08
Potri.018G065000.v4.1	17831	0.0250693	2.29289	0.00234425
Potri.004G206900.v4.1	4003	0.0595397	2.29089	4.79163e-06
Potri.015G072400.v4.1	8353	0.111245	2.29018	2.31787e-08
Potri.012G139100.v4.1	1472	0.0329035	2.28934	0.000497627
Potri.009G137600.v4.1	5812	0.0156683	2.28934	0.00559728
Potri.001G041900.v4.1	5383	0.0407377	2.28712	0.000111748
Potri.013G072300.v4.1	5625	0.0407377	2.28712	0.00013398
Potri.014G162900.v4.1	6573	0.43558	2.28633	9.83661e-12
Potri.017G068600.v4.1	1293	0.0908764	2.28629	1.23978e-07
Potri.007G025700.v4.1	4044	0.0485719	2.28559	3.87589e-05
Potri.006G165600.v4.1	12513	0.0235025	2.28559	0.00149857
Potri.010G198800.v4.1	775	0.979271	2.28388	6.59415e-14
Potri.008G189900.v4.1	7716	0.590696	2.28363	2.91167e-13
Potri.014G168100.v4.1	3832	0.0313367	2.28363	0.00332164
Potri.014G109400.v4.1	2950	0.194287	2.28263	4.17032e-10
Potri.010G044300.v4.1	1040	0.0391709	2.28243	0.000314376
Potri.014G047400.v4.1	8374	0.0391709	2.28243	0.00043885
Potri.014G135400.v4.1	10970	0.047005	2.28161	1.03905e-05
Potri.001G169700.v4.1	7838	0.263228	2.28048	4.69035e-11
Potri.001G301800.v4.1	2730	0.0940101	2.27952	9.2796e-08
Potri.005G078400.v4.1	26123	0.427746	2.27929	3.02748e-12
Potri.008G053300.v4.1	111619	0.538991	2.27927	5.6191e-13
Potri.002G242600.v4.1	109100	1.90527	2.27813	1.02389e-14
Potri.006G128600.v4.1	5422	0.0532724	2.27737	5.35334e-06
Potri.006G077600.v4.1	2698	0.037604	2.27737	0.000130132
Potri.011G051300.v4.1	9085	0.037604	2.27737	0.00020073
Potri.010G248300.v4.1	3735	0.0219357	2.27737	0.00284198
Potri.018G037100.v4.1	4634	0.0219357	2.27737	0.00510798
Potri.007G045300.v4.1	6915	0.0219357	2.27737	0.0015001
Potri.003G198600.v4.1	7460	0.0219357	2.27737	0.000762385
Potri.001G342900.v4.1	1406	0.0141015	2.27737	0.0139373
Potri.003G051200.v4.1	10583	0.0141015	2.27737	0.0190584
Potri.008G196600.v4.1	6127	0.74738	2.27545	9.34186e-14
Potri.019G090500.v4.1	8731	0.896229	2.27463	9.05834e-14
Potri.001G394500.v4.1	5213	0.0360372	2.27192	0.000159586
Potri.016G006300.v4.1	12163	0.0360372	2.27192	0.000299288
Potri.002G082800.v4.1	5414	0.065807	2.27128	3.89102e-06
Potri.015G104700.v4.1	1314	0.109678	2.27	1.33946e-07
Potri.001G298800.v4.1	2364	0.219357	2.26902	6.1002e-10
Potri.013G107300.v4.1	15924	0.115946	2.26865	8.85085e-08
Potri.011G149200.v4.1	6086	0.108112	2.26803	8.78866e-08
Potri.018G059400.v4.1	552	0.0423045	2.26803	0.000156001
Potri.002G066900.v4.1	5501	0.0423045	2.26803	0.000161235
Potri.002G037700.v4.1	921	0.0203688	2.26803	0.00227195
Potri.012G051500.v4.1	2070	0.0203688	2.26803	0.00602921
Potri.014G051800.v4.1	13843	0.0203688	2.26803	0.00269717
Potri.001G317900.v4.1	861	0.056406	2.26678	4.95019e-06
Potri.001G348700.v4.1	9352	0.0344704	2.26601	0.000445757
Potri.011G080400.v4.1	4817	0.084609	2.2655	6.94732e-07
Potri.002G224200.v4.1	18011	0.0987106	2.26513	2.44611e-07
Potri.005G148000.v4.1	1033	0.0485719	2.26513	2.83821e-05
Potri.007G074500.v4.1	6070	0.0485719	2.26513	2.06868e-05
Potri.014G174400.v4.1	5034	0.213089	2.26498	2.43787e-10
Potri.006G113800.v4.1	11426	0.0767749	2.26432	2.80203e-06
Potri.014G027900.v4.1	9854	0.195854	2.26287	1.19697e-09
Potri.013G104200.v4.1	5009	0.0266362	2.26287	0.000924011
Potri.013G017100.v4.1	7591	0.0125347	2.26287	0.0332981
Potri.009G098601.v4.1	14846	0.0125347	2.26287	0.026227
Potri.011G077700.v4.1	17058	0.216223	2.26235	4.2784e-10
Potri.003G080300.v4.1	3392	0.382308	2.2614	4.96488e-12
Potri.003G047700.v4.1	716	0.488852	2.25988	2.60165e-12
Potri.006G016300.v4.1	7369	0.647103	2.25974	4.00367e-13
Potri.009G074100.v4.1	10693	0.0329035	2.2596	7.11488e-05
Potri.006G200400.v4.1	9054	0.155117	2.25783	5.17093e-09
Potri.018G145502.v4.1	5672	0.018802	2.25733	0.00410435
Potri.002G123400.v4.1	6162	0.018802	2.25733	0.00689561
Potri.005G253600.v4.1	9609	0.0987106	2.255	2.03801e-07
Potri.006G060200.v4.1	1138	0.0250693	2.25441	0.0045816
Potri.019G041700.v4.1	4326	0.296132	2.25341	2.08775e-11
Potri.017G136133.v4.1	3916	0.0642402	2.2526	8.32204e-06
Potri.004G066900.v4.1	9446	0.0642402	2.2526	2.17248e-06
Potri.018G013700.v4.1	6882	0.0705075	2.25194	3.87648e-06
Potri.017G112200.v4.1	1197	0.0438714	2.25049	0.000113576
Potri.002G009300.v4.1	11452	0.0501387	2.24982	4.11449e-05
Potri.010G040400.v4.1	801	0.056406	2.24929	2.47235e-05
Potri.010G242100.v4.1	9720	0.056406	2.24929	1.75291e-05
Potri.002G225600.v4.1	6725	0.120646	2.24907	2.55961e-08
Potri.012G031200.v4.1	109630	0.0689407	2.24852	2.3307e-05
Potri.014G056600.v4.1	13100	0.394842	2.24558	5.85634e-12
Potri.012G059000.v4.1	6515	0.0924432	2.24495	2.17811e-07
Potri.001G378300.v4.1	22989	0.0297698	2.24495	0.000712541
Potri.003G204600.v4.1	484	0.0235025	2.24495	0.00923939
Potri.018G132000.v4.1	2658	0.0235025	2.24495	0.00327611
Potri.011G006100.v4.1	730	0.0109678	2.24495	0.018484
Potri.007G061580.v4.1	108265	0.0109678	2.24495	0.0492455
Potri.004G101000.v4.1	110696	0.0109678	2.24495	0.0347168
Potri.009G128700.v4.1	3093	0.166084	2.24345	2.82715e-09
Potri.003G053600.v4.1	9154	0.15355	2.24333	7.92071e-09
Potri.013G071100.v4.1	5804	1.00904	2.24123	1.10567e-13
Potri.002G230600.v4.1	3283	0.133181	2.24123	2.43331e-08
Potri.018G025800.v4.1	8037	0.310233	2.24093	3.05864e-11
Potri.001G197900.v4.1	263	1.56057	2.24062	6.16728e-14
Potri.011G118000.v4.1	4049	0.047005	2.23979	4.98212e-05
Potri.010G157600.v4.1	1638	4.23829	2.23939	1.40093e-14
Potri.003G101700.v4.1	32593	0.0830422	2.23903	1.36496e-06
Potri.011G162500.v4.1	108	0.485719	2.23827	5.60762e-12
Potri.003G216700.v4.1	7836	0.0344704	2.238	0.000352743
Potri.013G003200.v4.1	9753	0.0344704	2.238	0.000182675
Potri.003G135400.v4.1	14077	0.100277	2.23757	2.33082e-07
Potri.018G091300.v4.1	6431	0.130047	2.23734	1.64862e-08
Potri.006G130700.v4.1	7495	0.0642402	2.23734	2.03841e-05
Potri.011G079700.v4.1	415	0.0579729	2.23654	2.01656e-05
Potri.018G083300.v4.1	5201	0.0579729	2.23654	1.4163e-05
Potri.019G068400.v4.1	7507	0.397976	2.2343	1.0474e-11
Potri.002G010800.v4.1	5811	0.0219357	2.2343	0.00506982
Potri.006G228000.v4.1	7486	0.0219357	2.2343	0.000934444
Potri.010G065800.v4.1	7776	0.0219357	2.2343	0.00584414
Potri.018G072500.v4.1	10680	0.0626734	2.23327	1.31545e-05
Potri.012G052501.v4.1	109627	0.101844	2.23045	3.36713e-07
Potri.004G228566.v4.1	7548	0.084609	2.23045	2.36885e-07
Potri.016G000300.v4.1	9644	0.0329035	2.23045	0.000869762
Potri.T125008.v4.1	20792	0.0329035	2.23045	0.000750685
Potri.001G112400.v4.1	411	0.0156683	2.23045	0.00987406
Potri.016G119200.v4.1	10050	0.0266362	2.22725	0.00111179
Potri.006G193500.v4.1	7833	0.037604	2.22584	0.00034806
Potri.003G033200.v4.1	2864	0.0313367	2.22223	0.00118737
Potri.005G187400.v4.1	9663	0.0313367	2.22223	0.000724988
Potri.001G074200.v4.1	9938	0.00940101	2.22223	0.0478585
Potri.012G012700.v4.1	11972	0.00940101	2.22223	0.0415571
Potri.009G078800.v4.1	14769	0.00940101	2.22223	0.0486133
Potri.015G039500.v4.1	1418	0.404243	2.2198	1.07623e-11
Potri.013G011600.v4.1	641	0.609499	2.21969	1.69214e-12
Potri.012G118100.v4.1	1493	0.133181	2.21909	3.58949e-08
Potri.014G032100.v4.1	15789	0.228758	2.21794	3.81747e-10
Potri.003G180000.v4.1	5107	0.0250693	2.21694	0.0028035
Potri.002G103800.v4.1	5959	0.741113	2.21616	6.88879e-13
Potri.015G093500.v4.1	8271	0.136315	2.2161	3.2894e-08
Potri.013G034000.v4.1	8616	0.0407377	2.21557	0.00016461
Potri.019G052650.v4.1	7809	0.0877427	2.21434	9.54503e-07
Potri.019G076300.v4.1	4194	0.170785	2.21324	1.3686e-08
Potri.005G247100.v4.1	602	0.0297698	2.21324	0.00174596
Potri.018G029800.v4.1	594	0.0141015	2.21324	0.0141562
Potri.018G079500.v4.1	11183	0.0141015	2.21324	0.0219158
Potri.009G062200.v4.1	484	1.00277	2.21158	3.56026e-13
Potri.012G078200.v4.1	33020	0.0344704	2.21052	0.000247416
Potri.010G036700.v4.1	1705	0.141015	2.20842	2.54328e-08
Potri.018G023100.v4.1	10814	0.0595397	2.20842	2.68613e-05
Potri.008G180000.v4.1	172	0.0391709	2.20842	0.000340911
Potri.005G201200.v4.1	12826	0.0391709	2.20842	0.000323015
Potri.013G075400.v4.1	4574	0.018802	2.20842	0.0036827
Potri.017G007500.v4.1	8096	0.018802	2.20842	0.0106434
Potri.011G066000.v4.1	1027	0.49512	2.20751	7.50579e-12
Potri.001G024300.v4.1	207	0.0438714	2.20677	0.000118582
Potri.009G082100.v4.1	2778	0.119079	2.20593	2.0303e-08
Potri.005G053900.v4.1	1910	0.506087	2.2059	6.80426e-12
Potri.018G081600.v4.1	4634	0.0235025	2.20542	0.0019553
Potri.012G128700.v4.1	1248	0.18802	2.20446	3.0626e-09
Potri.001G185700.v4.1	624	0.261661	2.20357	8.4585e-10
Potri.002G088300.v4.1	5798	0.117513	2.20337	6.99116e-08
Potri.014G148200.v4.1	2080	0.028203	2.20337	0.00107015
Potri.001G329500.v4.1	8626	0.028203	2.20337	0.00116992
Potri.001G204100.v4.1	8955	0.028203	2.20337	0.00190929
Potri.002G095300.v4.1	1367	0.292998	2.20128	1.16947e-10
Potri.003G038900.v4.1	806	0.194287	2.20075	2.82715e-09
Potri.006G079700.v4.1	7741	0.340003	2.20007	5.46377e-11
Potri.005G054500.v4.1	9993	0.197421	2.19899	1.8642e-09
Potri.018G106900.v4.1	3605	0.0517055	2.19856	5.42248e-05
Potri.012G067700.v4.1	5369	0.169218	2.19438	3.225e-09
Potri.010G227700.v4.1	1109	0.310233	2.19352	8.1078e-11
Potri.T045700.v4.1	2035	0.0501387	2.19248	3.92083e-05
Potri.014G067400.v4.1	7134	0.0454382	2.19248	0.000222363
Potri.001G216000.v4.1	8398	0.0454382	2.19248	7.41451e-05
Potri.003G179100.v4.1	12544	0.0454382	2.19248	0.000121875
Potri.002G071900.v4.1	4483	0.0360372	2.19248	0.000484113
Potri.016G100500.v4.1	3474	0.0313367	2.19248	0.0007561
Potri.019G100500.v4.1	8323	0.0266362	2.19248	0.00129794
Potri.007G129800.v4.1	759	0.0219357	2.19248	0.00257724
Potri.014G027100.v4.1	1766	0.0172352	2.19248	0.0123001
Potri.002G018300.v4.1	10417	0.0172352	2.19248	0.0141289
Potri.001G123700.v4.1	31	0.0125347	2.19248	0.0356579
Potri.011G101800.v4.1	7264	0.0125347	2.19248	0.0224045
Potri.017G073800.v4.1	8352	0.0125347	2.19248	0.02464
Potri.001G139800.v4.1	8900	0.0125347	2.19248	0.0363489
Potri.019G045600.v4.1	108773	0.0125347	2.19248	0.0260702
Potri.008G065101.v4.1	111592	0.0125347	2.19248	0.0272016
Potri.007G056100.v4.1	1267	0.286731	2.19024	2.78888e-10
Potri.013G161500.v4.1	6744	0.835123	2.19017	1.14046e-12
Potri.016G024600.v4.1	12431	0.104978	2.18946	2.72161e-07
Potri.005G120700.v4.1	3691	0.0720744	2.1881	5.56344e-06
Potri.013G126900.v4.1	8916	0.181753	2.18721	5.16174e-09
Potri.003G080100.v4.1	3752	0.0987106	2.18606	2.10983e-07
Potri.018G127100.v4.1	507	0.0893095	2.18539	2.39543e-06
Potri.010G077300.v4.1	4219	0.0438714	2.18539	0.00014256
Potri.003G155000.v4.1	10306	0.166084	2.1848	5.46668e-09
Potri.013G051500.v4.1	2405	0.446548	2.18458	1.06238e-11
Potri.002G259200.v4.1	13931	0.0799085	2.18458	1.96294e-06
Potri.015G023700.v4.1	5999	0.0344704	2.18355	0.000445757
Potri.009G077700.v4.1	12532	0.0877427	2.18168	1.39317e-06
Potri.010G235200.v4.1	11348	0.0250693	2.18041	0.00430567
Potri.017G055501.v4.1	13100	4.13801	2.18029	9.33075e-14
Potri.018G143400.v4.1	336	0.0908764	2.17858	1.28571e-06
Potri.015G039200.v4.1	9871	0.112812	2.17844	4.88041e-05
Potri.005G098900.v4.1	506	0.0423045	2.17784	0.000219043
Potri.006G043600.v4.1	9539	0.0423045	2.17784	4.91192e-05
Potri.002G238800.v4.1	87	0.0203688	2.17784	0.00916074
Potri.006G247300.v4.1	5181	0.0203688	2.17784	0.00373012
Potri.010G185600.v4.1	6099	0.0203688	2.17784	0.00625075
Potri.011G045912.v4.1	109431	0.0203688	2.17784	0.00919747
Potri.012G108400.v4.1	1363	4.48898	2.17732	1.07201e-13
Potri.003G063500.v4.1	2952	0.120646	2.17672	1.02736e-07
Potri.004G140500.v4.1	110453	0.0595397	2.17672	9.49527e-06
Potri.016G051400.v4.1	9478	0.482585	2.17656	1.54159e-11
Potri.006G196800.v4.1	11867	0.0767749	2.17609	5.33901e-06
Potri.001G214500.v4.1	1992	0.184886	2.17527	5.43472e-09
Potri.016G139600.v4.1	5322	0.12848	2.17521	9.12146e-08
Potri.008G100400.v4.1	10960	0.141015	2.17448	1.92468e-08
Potri.004G074900.v4.1	1559	0.56406	2.17433	8.77102e-12
Potri.003G098000.v4.1	7964	0.18802	2.17387	2.48021e-09
Potri.005G054800.v4.1	6730	0.0329035	2.17387	0.000393644
Potri.017G131900.v4.1	3349	0.0156683	2.17387	0.0113225
Potri.001G465300.v4.1	5506	0.0156683	2.17387	0.0208743
Potri.004G004700.v4.1	11784	0.213089	2.17306	2.13909e-09
Potri.001G333800.v4.1	1293	0.0877427	2.17095	7.57013e-07
Potri.001G117500.v4.1	4805	0.028203	2.17095	0.000703418
Potri.012G078600.v4.1	10066	0.100277	2.17046	6.21358e-07
Potri.006G025900.v4.1	61	0.0360372	2.16695	0.000501571
Potri.006G139600.v4.1	12440	0.0109678	2.16695	0.0366215
Potri.001G463800.v4.1	3973	0.172352	2.1649	8.39441e-09
Potri.008G201400.v4.1	1331	0.354105	2.16461	1.15333e-10
Potri.005G159300.v4.1	425	0.0313367	2.16334	0.000565446
Potri.002G055200.v4.1	628	0.0391709	2.16112	0.00025745
Potri.006G060400.v4.1	5528	0.0391709	2.16112	0.000281635
Potri.001G331700.v4.1	313	0.018802	2.16112	0.00967663
Potri.013G152100.v4.1	9499	0.018802	2.16112	0.0105971
Potri.005G149601.v4.1	111333	0.018802	2.16112	0.00308018
Potri.012G036800.v4.1	11302	0.12848	2.16056	5.38726e-08
Potri.001G224700.v4.1	10817	0.416778	2.16042	2.84359e-11
Potri.001G360300.v4.1	6336	0.197421	2.16039	2.41188e-09
Potri.004G143700.v4.1	376	0.0877427	2.1603	8.83563e-07
Potri.010G222000.v4.1	1495	0.720744	2.16021	4.31379e-12
Potri.001G358500.v4.1	190	0.047005	2.15962	0.000129396
Potri.006G246500.v4.1	9329	0.047005	2.15962	0.000168853
Potri.018G127400.v4.1	5610	0.0266362	2.15854	0.00187177
Potri.004G230900.v4.1	10603	0.0344704	2.15708	0.000608911
Potri.017G154900.v4.1	10762	0.0344704	2.15708	0.00162082
Potri.003G136300.v4.1	13360	0.0423045	2.15614	0.000464476
Potri.008G055800.v4.1	10105	0.137881	2.1559	2.27658e-07
Potri.002G000300.v4.1	2456	0.267929	2.15464	4.40965e-10
Potri.012G049200.v4.1	5381	0.065807	2.15464	1.14641e-05
Potri.012G041000.v4.1	8780	0.628301	2.15454	8.47528e-12
Potri.007G024900.v4.1	8591	0.0971437	2.15375	2.24079e-07
Potri.018G131000.v4.1	6942	0.219357	2.15355	2.83121e-09
Potri.019G066600.v4.1	6739	1.09208	2.15288	1.52988e-12
Potri.016G088200.v4.1	4322	0.327468	2.15184	1.88598e-10
Potri.002G196800.v4.1	109137	0.147282	2.15184	2.28841e-08
Potri.007G040400.v4.1	32907	0.0767749	2.15184	4.50841e-06
Potri.010G214600.v4.1	9097	0.0532724	2.15184	5.3859e-05
Potri.001G146400.v4.1	140	0.037604	2.15184	0.000356879
Potri.007G017100.v4.1	3358	0.037604	2.15184	0.00029387
Potri.010G030600.v4.1	7871	0.0297698	2.15184	0.00168545
Potri.013G017500.v4.1	2619	0.0219357	2.15184	0.00411954
Potri.007G085100.v4.1	6042	0.0219357	2.15184	0.00379725
Potri.003G182300.v4.1	109761	0.0219357	2.15184	0.00375541
Potri.005G067000.v4.1	528	0.0141015	2.15184	0.0223404
Potri.004G177300.v4.1	5812	0.0141015	2.15184	0.0111417
Potri.001G354000.v4.1	4111	0.236592	2.15105	8.21991e-10
Potri.005G110000.v4.1	1479	1.03411	2.15039	2.00009e-12
Potri.017G054600.v4.1	1554	1.13282	2.14902	1.10389e-12
Potri.002G239000.v4.1	10210	0.299265	2.14809	3.58941e-10
Potri.018G107400.v4.1	4465	0.0673739	2.14639	0.000116881
Potri.003G055000.v4.1	2318	0.0329035	2.14639	0.000610591
Potri.008G051300.v4.1	12154	0.0329035	2.14639	0.0009129
Potri.012G107200.v4.1	109534	0.0329035	2.14639	0.000809246
Potri.008G167800.v4.1	274	0.189587	2.14594	5.71893e-09
Potri.008G115300.v4.1	111546	0.0595397	2.14569	2.27323e-05
Potri.005G057400.v4.1	20544	0.0861759	2.14541	1.27811e-05
Potri.017G048400.v4.1	138	0.0250693	2.14479	0.00270346
Potri.003G004100.v4.1	888	0.612632	2.14389	8.56864e-12
Potri.017G125100.v4.1	9872	0.119079	2.1425	8.24571e-08
Potri.003G046200.v4.1	1747	0.37134	2.14228	1.95034e-10
Potri.014G037100.v4.1	8033	0.0924432	2.14186	1.31539e-06
Potri.011G068700.v4.1	95	0.0172352	2.14186	0.0100422
Potri.014G050400.v4.1	7557	0.0172352	2.14186	0.0100395
Potri.004G080200.v4.1	8006	0.0172352	2.14186	0.0113926
Potri.013G127300.v4.1	231	0.235025	2.14153	1.34699e-09
Potri.001G325900.v4.1	5363	0.173919	2.14008	5.76337e-09
Potri.016G008800.v4.1	8647	0.155117	2.13987	1.07135e-07
Potri.013G123600.v4.1	5520	0.106545	2.1397	1.09618e-06
Potri.001G163600.v4.1	6	0.028203	2.13924	0.00129765
Potri.004G084100.v4.1	3680	0.028203	2.13924	0.00170641
Potri.009G122500.v4.1	5817	0.028203	2.13924	0.000917259
Potri.004G218500.v4.1	6404	0.028203	2.13924	0.00269717
Potri.001G331600.v4.1	4478	0.169218	2.13867	1.96494e-08
Potri.013G152300.v4.1	23076	1.40545	2.13865	2.11575e-12
Potri.011G125800.v4.1	7469	0.0391709	2.13804	0.000147095
Potri.004G207700.v4.1	3516	0.0908764	2.13765	6.66099e-07
Potri.018G055700.v4.1	3249	0.175485	2.13702	1.09193e-08
Potri.006G221700.v4.1	8238	0.0611065	2.13689	3.02801e-05
Potri.016G036400.v4.1	14103	0.0611065	2.13689	1.17019e-05
Potri.005G218000.v4.1	5924	0.0830422	2.13634	1.90634e-06
Potri.002G031400.v4.1	2058	0.178619	2.13624	6.00348e-09
Potri.005G157700.v4.1	5959	0.56406	2.13594	1.61311e-11
Potri.012G100400.v4.1	4872	0.162951	2.13477	2.55446e-08
Potri.003G207200.v4.1	923	0.0203688	2.13477	0.0143753
Potri.015G146900.v4.1	1268	0.0203688	2.13477	0.00584301
Potri.018G110200.v4.1	9084	0.0203688	2.13477	0.0113716
Potri.011G127400.v4.1	9141	0.00940101	2.13477	0.0389538
Potri.005G239600.v4.1	11961	0.144149	2.13386	5.13112e-08
Potri.012G094100.v4.1	488	1.90527	2.1331	1.18376e-12
Potri.008G201900.v4.1	1941	0.0673739	2.13284	1.79194e-05
Potri.010G175600.v4.1	7456	0.139448	2.13194	7.14734e-08
Potri.013G156900.v4.1	7646	0.0814754	2.13157	1.84506e-06
Potri.008G019200.v4.1	4953	0.0595397	2.13042	1.34726e-05
Potri.012G082100.v4.1	5287	0.0485719	2.12947	9.2683e-05
Potri.015G031400.v4.1	589	0.0235025	2.12947	0.00547289
Potri.010G169600.v4.1	5426	0.0235025	2.12947	0.00634281
Potri.011G157500.v4.1	6231	0.0235025	2.12947	0.00449766
Potri.008G101100.v4.1	6780	0.0235025	2.12947	0.00463528
Potri.015G071300.v4.1	9961	0.0235025	2.12947	0.00329888
Potri.003G215400.v4.1	32559	0.0235025	2.12947	0.00518148
Potri.010G026000.v4.1	6127	0.872727	2.12855	3.95049e-12
Potri.013G073100.v4.1	7137	0.141015	2.12825	4.2799e-08
Potri.015G007200.v4.1	2449	0.115946	2.12799	3.69616e-07
Potri.012G038600.v4.1	11363	0.115946	2.12799	2.37747e-07
Potri.001G183500.v4.1	6620	0.065807	2.12689	1.44767e-05
Potri.001G356500.v4.1	193	0.0799085	2.12663	3.47503e-06
Potri.006G138000.v4.1	415	0.195854	2.12537	9.67827e-09
Potri.009G084700.v4.1	1089	0.0407377	2.12537	0.000259531
Potri.008G012700.v4.1	1130	0.0266362	2.12537	0.00701733
Potri.017G049200.v4.1	3303	0.0266362	2.12537	0.000575393
Potri.007G001300.v4.1	3505	0.0266362	2.12537	0.0034943
Potri.009G168400.v4.1	8561	0.0125347	2.12537	0.0161131
Potri.003G005400.v4.1	32739	0.0125347	2.12537	0.0161131
Potri.014G176500.v4.1	12505	0.100277	2.12436	7.71363e-07
Potri.007G113100.v4.1	7605	1.2049	2.12324	2.16357e-12
Potri.018G088000.v4.1	6245	0.0438714	2.12311	0.000133592
Potri.008G038700.v4.1	2087	0.0783417	2.12152	4.98475e-06
Potri.014G111200.v4.1	1555	0.047005	2.12114	0.000368774
Potri.010G130400.v4.1	14000	0.047005	2.12114	0.00013351
Potri.001G171200.v4.1	4762	0.198988	2.12025	6.56747e-09
Potri.001G311000.v4.1	2289	1.68905	2.12021	1.4817e-12
[truncated: 6,618 more rows]

## Sheet: Ptr2
Additional file 3. DEGs in the single-cell major clusters of SDX in P. trichocarpa.
The lists of DEGs in cell cluster Ptr1 to Ptr8 with cutoff set as the absolute value of log2FC ≥ 1 and adjusted P value < 0.05.
P. trichocarpa DEGs for cell cluster 2
Gene ID	Orthologous group	Mean UMI count	Log2FC	Adjusted P value
Potri.001G041268.v4.1	11011	0.00432189	5.1392	0.00211243
Potri.017G111000.v4.1	17087	0.00864378	4.9872	0.0185613
Potri.013G100800.v4.1	13015	0.0345751	4.86167	0.000367894
Potri.017G111225.v4.1	17087	0.00324142	4.81727	0.0193903
Potri.016G135400.v4.1	16412	0.0313337	4.72417	0.00100128
Potri.014G022200.v4.1	107965	5.72867	4.08724	6.95978e-60
Potri.017G136501.v4.1	239	0.00648284	4.03967	0.00103631
Potri.011G002500.v4.1	635	0.00324142	3.81727	0.0310895
Potri.016G052600.v4.1	6421	0.00324142	3.81727	0.0310895
Potri.004G120300.v4.1	10727	0.00324142	3.81727	0.0310895
Potri.004G086600.v4.1	707	0.0291728	3.71774	0.0047967
Potri.013G101000.v4.1	13015	0.0302532	3.67526	0.000975096
Potri.015G015650.v4.1	1871	0.00864378	3.66527	0.00647154
Potri.017G151900.v4.1	330	0.0140461	3.62463	7.0244e-06
Potri.008G162500.v4.1	6729	0.00432189	3.55424	0.0431675
Potri.004G160800.v4.1	4152	0.00972426	3.55424	0.00250997
Potri.010G247200.v4.1	5204	0.00540236	3.40224	0.00839425
Potri.004G187500.v4.1	9943	0.018368	3.17984	0.0446512
Potri.006G277800.v4.1	12155	0.00432189	3.1392	0.0292751
Potri.011G126100.v4.1	109366	1.94269	3.10473	1.10421e-32
Potri.017G137000.v4.1	239	0.00648284	3.03967	0.00984364
Potri.013G100700.v4.1	13015	0.0151266	2.81727	0.0490291
Potri.006G094000.v4.1	3887	0.00648284	2.81727	0.0270737
Potri.015G120700.v4.1	109013	0.00648284	2.81727	0.012076
Potri.010G052800.v4.1	43	0.00432189	2.81727	0.0470655
Potri.010G226400.v4.1	10890	0.00540236	2.81727	0.0234408
Potri.004G148100.v4.1	19213	1.01132	2.78229	2.36772e-24
Potri.007G088358.v4.1	277	0.425706	2.74602	2.00093e-19
Potri.007G088222.v4.1	277	0.168554	2.74557	5.20368e-14
Potri.004G075950.v4.1	110607	0.0194485	2.74327	7.58118e-05
Potri.012G120952.v4.1	17079	0.0356556	2.65681	1.33108e-06
Potri.016G131701.v4.1	1610	0.041058	2.61082	1.03109e-07
Potri.005G081400.v4.1	14198	1.63476	2.5862	3.11108e-19
Potri.001G167900.v4.1	247	0.0108047	2.57627	0.00243297
Potri.001G040200.v4.1	11011	13.6583	2.57545	4.25066e-23
Potri.013G112300.v4.1	32985	0.0248509	2.54426	3.36159e-05
Potri.015G100300.v4.1	165	0.0140461	2.53717	0.000580375
Potri.006G024250.v4.1	1052	0.0637479	2.49535	1.09467e-08
Potri.017G004800.v4.1	264	0.0507822	2.4715	8.35994e-08
Potri.016G033450.v4.1	111801	0.0216095	2.4547	0.0363011
Potri.015G140200.v4.1	9749	0.00648284	2.4547	0.0255219
Potri.008G167200.v4.1	14960	0.020529	2.43876	0.000509265
Potri.009G081150.v4.1	108702	0.235543	2.42715	4.00035e-15
Potri.005G081100.v4.1	32828	0.0680698	2.42496	0.00220703
Potri.015G036500.v4.1	9148	0.018368	2.40224	0.000262734
Potri.003G147300.v4.1	16240	0.0313337	2.40224	4.28367e-06
Potri.005G259700.v4.1	8666	0.00864378	2.40224	0.0113911
Potri.010G170900.v4.1	7788	0.00540236	2.40224	0.0489595
Potri.013G001800.v4.1	17067	0.0118852	2.40224	0.00246007
Potri.013G002000.v4.1	17067	0.25175	2.3793	1.56018e-11
Potri.008G093200.v4.1	9391	0.589938	2.37158	4.23855e-16
Potri.002G218725.v4.1	2328	2.47644	2.34141	1.56599e-17
Potri.005G084100.v4.1	32831	0.0615869	2.33541	4.22072e-08
Potri.001G378300.v4.1	22989	0.0280923	2.32423	0.000102507
Potri.004G107500.v4.1	4070	0.0280923	2.32423	0.00090278
Potri.006G053300.v4.1	8138	2.50994	2.30531	9.70646e-18
Potri.003G037800.v4.1	26226	0.00648284	2.3027	0.0348892
Potri.016G142000.v4.1	517	0.452718	2.28835	2.03032e-14
Potri.010G006800.v4.1	658	0.286325	2.2801	1.57329e-12
Potri.012G105600.v4.1	6774	0.0108047	2.27671	0.00584267
Potri.008G102900.v4.1	2976	0.0129657	2.26979	0.00693138
Potri.019G042500.v4.1	3983	0.236624	2.24991	1.70106e-12
Potri.016G130700.v4.1	1610	0.180439	2.24959	2.03157e-12
Potri.003G193500.v4.1	11545	0.0226899	2.23231	0.00521042
Potri.011G025900.v4.1	11718	0.0529432	2.23231	0.000473926
Potri.005G081300.v4.1	23027	0.541317	2.22086	4.0525e-14
Potri.016G005300.v4.1	8880	0.603984	2.21185	1.6729e-14
Potri.003G138500.v4.1	8939	0.0151266	2.2006	0.0045584
Potri.005G040700.v4.1	111374	0.0270118	2.19579	0.0325777
Potri.010G060900.v4.1	4616	1.23498	2.18924	5.44695e-15
Potri.003G024900.v4.1	402	0.0108047	2.18924	0.0161367
Potri.002G219000.v4.1	2328	8.48171	2.16523	2.43631e-15
Potri.004G099800.v4.1	2633	0.0216095	2.1652	0.00148547
Potri.010G135150.v4.1	110937	0.0961621	2.15938	4.05898e-08
Potri.010G150900.v4.1	32986	2.13934	2.15919	9.65571e-15
Potri.001G141801.v4.1	110004	0.0313337	2.1392	0.00898773
Potri.017G116600.v4.1	5312	0.272279	2.13138	1.85582e-12
Potri.011G079900.v4.1	32783	0.516466	2.12683	2.41237e-13
Potri.006G189600.v4.1	12545	1.1064	2.12432	1.11789e-14
Potri.001G077160.v4.1	4539	0.0248509	2.11683	0.00187863
Potri.003G131600.v4.1	14206	0.403016	2.11387	2.23728e-10
Potri.010G150800.v4.1	23057	1.06319	2.1129	2.83826e-12
Potri.004G020000.v4.1	23011	0.0108047	2.10678	0.0101078
Potri.002G207672.v4.1	269	0.0172876	2.09738	0.00526521
Potri.016G052301.v4.1	15647	2.4678	2.09529	9.76052e-14
Potri.002G157700.v4.1	2199	11.7707	2.08639	5.44695e-15
Potri.003G113900.v4.1	2610	0.710951	2.07812	1.02457e-13
Potri.001G437200.v4.1	253	0.0961621	2.07072	7.55187e-08
Potri.003G018400.v4.1	13013	0.224738	2.0652	1.75339e-10
Potri.001G076300.v4.1	110302	0.0129657	2.05828	0.0126009
Potri.011G113125.v4.1	19237	0.16099	2.05174	5.24052e-09
Potri.004G107600.v4.1	4070	0.0421384	2.05174	0.00740205
Potri.011G140800.v4.1	253	0.0669893	2.03967	1.98884e-06
Potri.006G024200.v4.1	8977	0.111289	2.0339	5.29355e-08
Potri.001G091300.v4.1	9253	0.018368	2.033	0.00507092
Potri.016G052400.v4.1	15647	6.76376	2.03044	7.92643e-14
Potri.019G030200.v4.1	5182	0.0108047	2.02878	0.0202922
Potri.001G205100.v4.1	257	0.0108047	2.02878	0.0129226
Potri.009G030800.v4.1	11011	2.47644	2.02574	2.36736e-11
Potri.010G075100.v4.1	15651	0.0280923	2.01757	0.000261633
Potri.007G015100.v4.1	1496	0.0324142	2.01658	0.00100142
Potri.016G105900.v4.1	3887	0.124254	2.00992	1.11333e-08
Potri.002G100200.v4.1	904	1.97618	1.99312	5.12642e-13
Potri.010G193800.v4.1	4826	0.63964	1.99299	2.25596e-12
Potri.006G137500.v4.1	5348	0.00864378	1.9872	0.0412023
Potri.013G045366.v4.1	33038	0.178278	1.98286	7.07799e-09
Potri.017G006000.v4.1	264	0.246348	1.98052	7.78493e-10
Potri.010G150700.v4.1	110873	1.01997	1.96504	2.49458e-11
Potri.016G015600.v4.1	3306	0.0626674	1.95845	9.81935e-05
Potri.008G079500.v4.1	1068	0.0108047	1.95478	0.0162155
Potri.015G015501.v4.1	1871	0.0118852	1.94281	0.0158723
Potri.005G184500.v4.1	328	0.417062	1.93571	7.12296e-11
Potri.007G017000.v4.1	9112	0.0140461	1.92419	0.00853119
Potri.001G436600.v4.1	253	0.531593	1.92194	5.68115e-11
Potri.010G161200.v4.1	9391	4.77569	1.92023	1.85582e-12
Potri.001G233600.v4.1	13402	0.316579	1.91891	8.05039e-10
Potri.012G055900.v4.1	20104	0.0162071	1.91038	0.00399399
Potri.014G161200.v4.1	2328	2.75304	1.90989	2.05343e-11
Potri.008G221200.v4.1	3413	7.01335	1.90158	1.929e-12
Potri.013G009800.v4.1	1659	5.59037	1.90092	5.08631e-12
Potri.014G105250.v4.1	107971	2.33814	1.89778	4.52713e-12
Potri.002G218300.v4.1	2328	4.59633	1.88833	2.1522e-11
Potri.008G103900.v4.1	11233	1.02105	1.88759	1.92988e-11
Potri.010G055300.v4.1	3849	4.74111	1.87889	5.43661e-12
Potri.015G074700.v4.1	9351	0.0118852	1.87868	0.0498896
Potri.006G155000.v4.1	3578	0.155588	1.87306	3.00365e-08
Potri.018G016900.v4.1	6879	1.53319	1.86794	1.22032e-11
Potri.008G128400.v4.1	10087	0.0162071	1.86308	0.0112752
Potri.006G114700.v4.1	7891	0.210692	1.86213	1.31897e-08
Potri.011G026100.v4.1	11718	2.35867	1.86086	2.42121e-10
Potri.008G052100.v4.1	740	0.727158	1.86073	4.06852e-11
Potri.012G006501.v4.1	11536	0.203129	1.85988	1.03123e-08
Potri.003G103700.v4.1	7133	1.39813	1.84767	3.27047e-11
Potri.016G004401.v4.1	111842	0.0270118	1.84529	0.00153512
Potri.001G438800.v4.1	110435	0.0270118	1.84529	0.00655072
Potri.007G086000.v4.1	14198	5.33321	1.83936	2.60559e-11
Potri.003G159500.v4.1	1569	1.81087	1.83197	3.28277e-11
Potri.004G058400.v4.1	13999	0.282003	1.83111	2.8951e-09
Potri.001G231100.v4.1	9466	0.836286	1.82568	9.84746e-11
Potri.002G218500.v4.1	2328	10.2029	1.81796	5.81508e-11
Potri.010G013400.v4.1	3413	28.3873	1.81763	1.70932e-11
Potri.014G029300.v4.1	8386	0.129657	1.81727	2.3785e-07
Potri.018G087700.v4.1	5349	0.155588	1.81727	6.5834e-08
Potri.010G085600.v4.1	2744	0.0756331	1.81727	3.5358e-06
Potri.010G167700.v4.1	23008	0.00864378	1.81727	0.0465462
Potri.018G119300.v4.1	111034	0.0118852	1.81727	0.0469444
Potri.006G010300.v4.1	19218	0.00972426	1.81727	0.0433335
Potri.002G218201.v4.1	2328	1.87246	1.81686	1.75339e-10
Potri.001G175200.v4.1	2357	0.582375	1.81594	4.0844e-10
Potri.011G025966.v4.1	11718	0.0853573	1.80829	0.000313105
Potri.008G153900.v4.1	5169	0.079955	1.80769	4.40849e-06
Potri.008G196600.v4.1	6127	0.5478	1.80737	4.5962e-10
Potri.002G126200.v4.1	8386	1.01564	1.80658	2.72787e-10
Potri.016G045500.v4.1	131	1.15394	1.7985	2.5516e-10
Potri.002G166800.v4.1	2775	0.0788745	1.79791	5.23309e-06
Potri.017G007700.v4.1	10565	0.0248509	1.78753	0.001397
Potri.007G127700.v4.1	19229	0.0940011	1.78485	4.13977e-05
Potri.001G296500.v4.1	11852	0.303613	1.77692	5.92343e-09
Potri.019G127900.v4.1	12168	1.16691	1.7713	5.05992e-10
Potri.003G170800.v4.1	3895	2.77573	1.76924	1.33553e-10
Potri.014G017200.v4.1	5093	0.948655	1.76252	5.23221e-10
Potri.010G083400.v4.1	1295	0.243106	1.75481	5.47704e-08
Potri.014G143500.v4.1	2885	0.0108047	1.75314	0.0390854
Potri.001G269500.v4.1	6153	0.25175	1.751	2.32694e-08
Potri.001G028000.v4.1	7991	0.223658	1.74953	7.08615e-08
Potri.001G197900.v4.1	263	1.13017	1.74603	6.81173e-10
Potri.011G168400.v4.1	32906	0.269038	1.7414	7.74135e-08
Potri.001G274300.v4.1	1743	0.152347	1.7382	3.29882e-07
Potri.015G118300.v4.1	20558	4.19656	1.73412	3.29171e-10
Potri.002G091600.v4.1	32705	15.9251	1.72845	3.48999e-10
Potri.007G034700.v4.1	32841	0.333866	1.72708	6.5834e-08
Potri.001G236700.v4.1	740	1.5159	1.72619	7.15992e-10
Potri.017G000200.v4.1	10713	0.0151266	1.72417	0.0258856
Potri.002G117100.v4.1	13236	0.650445	1.72237	8.07279e-09
Potri.010G120500.v4.1	10343	0.125335	1.72186	1.23108e-06
Potri.004G095250.v4.1	110626	0.0615869	1.72106	2.09647e-05
Potri.010G025000.v4.1	11290	1.99455	1.72061	5.42227e-10
Potri.001G151300.v4.1	3763	0.0659088	1.71619	2.40474e-05
Potri.004G031500.v4.1	5882	0.0356556	1.71491	0.00117184
Potri.014G148200.v4.1	2080	0.020529	1.71294	0.00882999
Potri.009G068900.v4.1	1743	0.0918402	1.71216	1.51488e-05
Potri.002G001500.v4.1	9470	0.217175	1.71061	1.50464e-07
Potri.008G205200.v4.1	174	0.0194485	1.70765	0.0163632
Potri.006G002700.v4.1	305	0.345751	1.69662	2.48334e-08
Potri.012G140800.v4.1	109566	0.0853573	1.69626	1.72861e-05
Potri.014G150300.v4.1	2991	0.432189	1.6949	1.75367e-08
Potri.016G023300.v4.1	1052	0.20529	1.69426	4.32519e-07
Potri.003G051300.v4.1	206	0.101564	1.69364	1.0171e-05
Potri.012G105300.v4.1	9335	0.0108047	1.69174	0.0395189
Potri.009G148100.v4.1	9943	0.0572651	1.68952	0.0198327
Potri.008G221000.v4.1	13103	0.140461	1.68579	1.14565e-06
Potri.009G018600.v4.1	10817	4.64603	1.68561	1.12681e-09
Potri.006G256200.v4.1	8037	0.185841	1.68205	4.20816e-07
Potri.005G078400.v4.1	26123	0.293889	1.67402	1.07431e-07
Potri.009G072400.v4.1	32632	0.111289	1.67222	4.56687e-06
Potri.002G093100.v4.1	455	4.78433	1.67206	1.7881e-09
Potri.015G092500.v4.1	108900	0.0497017	1.67142	0.000297773
Potri.015G068100.v4.1	4733	0.018368	1.66527	0.0186354
Potri.010G198100.v4.1	110939	0.0994035	1.66295	1.61408e-05
Potri.019G042600.v4.1	9567	0.0129657	1.65973	0.0291156
Potri.011G113000.v4.1	19237	0.119932	1.65885	3.7839e-06
Potri.011G026032.v4.1	11718	0.0497017	1.65762	0.000680954
Potri.016G110200.v4.1	6938	0.45596	1.64697	4.07058e-08
Potri.001G046400.v4.1	1500	0.282003	1.64613	1.73343e-07
Potri.001G173800.v4.1	4720	2.22253	1.64595	3.59094e-09
Potri.004G225900.v4.1	9670	0.828723	1.64485	9.8711e-09
Potri.013G054100.v4.1	2780	0.180439	1.63974	1.10031e-06
Potri.005G123200.v4.1	2983	0.0442994	1.63974	0.000201191
Potri.011G114300.v4.1	9700	0.0475408	1.6367	0.000433931
Potri.015G059100.v4.1	108993	3.43482	1.6351	4.91476e-09
Potri.010G085400.v4.1	860	0.0108047	1.63285	0.0423846
Potri.009G062700.v4.1	32628	0.517546	1.63009	5.48107e-07
Potri.004G167700.v4.1	11791	4.9799	1.62972	2.51245e-08
Potri.018G087600.v4.1	10935	0.0378165	1.62965	0.00127943
Potri.010G076900.v4.1	2453	0.0615869	1.61997	0.000331987
Potri.019G108500.v4.1	33106	0.0356556	1.61934	0.00475746
Potri.006G122700.v4.1	6178	0.52511	1.61577	4.15846e-08
Potri.009G048100.v4.1	3653	0.020529	1.61564	0.0162801
Potri.003G108301.v4.1	32591	0.220416	1.61411	4.19783e-05
Potri.002G141000.v4.1	3751	0.234463	1.61392	2.0632e-07
Potri.001G102400.v4.1	487	2.14366	1.61201	8.45357e-08
Potri.011G134700.v4.1	1524	4.74652	1.61111	8.07279e-09
Potri.015G071500.v4.1	5141	0.0691503	1.61082	0.00574751
Potri.011G115700.v4.1	1429	0.127496	1.6088	4.2604e-06
Potri.018G047100.v4.1	11808	0.13722	1.60782	2.94111e-06
Potri.003G156301.v4.1	7950	0.481891	1.60739	7.73177e-08
Potri.013G145400.v4.1	10015	0.239865	1.60415	1.02964e-06
Potri.016G134000.v4.1	12145	2.13718	1.60387	1.97237e-08
Potri.008G207500.v4.1	6301	0.0259313	1.60315	0.00650111
Potri.004G031700.v4.1	2276	0.0324142	1.60155	0.00207004
Potri.010G208700.v4.1	1078	3.23926	1.60143	1.07819e-08
Potri.017G120301.v4.1	112244	2.21497	1.59629	2.25226e-08
Potri.004G228566.v4.1	7548	0.0572651	1.59488	0.000211819
Potri.008G020100.v4.1	1215	0.0442994	1.59488	0.000355636
Potri.008G208100.v4.1	11290	0.018368	1.59488	0.026417
Potri.019G124500.v4.1	8210	0.0118852	1.59488	0.0369669
Potri.001G402000.v4.1	10875	0.325222	1.5942	1.89436e-07
Potri.009G028100.v4.1	740	2.51966	1.59056	1.47809e-08
Potri.001G219200.v4.1	7041	0.562926	1.58897	5.61721e-08
Potri.013G128200.v4.1	111978	0.186922	1.58779	1.86049e-06
Potri.002G223100.v4.1	32731	4.72491	1.5853	2.37104e-06
Potri.014G169300.v4.1	10879	0.020529	1.58461	0.0199569
Potri.004G119000.v4.1	3094	0.102645	1.58206	2.97112e-05
Potri.012G098400.v4.1	2907	2.27872	1.57866	2.32703e-08
Potri.001G472300.v4.1	13214	0.0378165	1.57781	0.00379084
Potri.007G043900.v4.1	2602	2.27223	1.57774	2.16055e-08
Potri.010G081000.v4.1	15165	0.0637479	1.57442	0.000268494
Potri.006G056900.v4.1	9478	0.884907	1.57046	4.42093e-08
Potri.006G128800.v4.1	12591	0.0972426	1.57018	5.21997e-05
Potri.008G051900.v4.1	1078	3.652	1.56914	2.22362e-08
Potri.008G063600.v4.1	4826	0.488374	1.56383	2.0046e-07
Potri.004G177900.v4.1	12408	0.0129657	1.56352	0.0421336
Potri.001G222200.v4.1	2016	2.64176	1.5605	3.07414e-08
Potri.008G053800.v4.1	2238	1.26415	1.55959	4.41505e-08
Potri.018G079300.v4.1	13074	0.0237704	1.55948	0.0146042
Potri.011G070300.v4.1	5851	0.351154	1.55867	3.5691e-07
Potri.006G179300.v4.1	11893	1.89407	1.55788	1.7419e-07
Potri.017G102700.v4.1	2444	1.25875	1.55703	4.79662e-08
Potri.010G026000.v4.1	6127	0.609387	1.55637	1.12961e-07
Potri.012G038400.v4.1	7174	0.216095	1.55544	1.12829e-06
Potri.005G196600.v4.1	1305	0.477569	1.55451	1.61273e-07
Potri.005G223100.v4.1	4123	0.0475408	1.55424	0.00140122
Potri.016G117500.v4.1	852	0.0151266	1.55424	0.0468965
Potri.005G089900.v4.1	111190	1.84977	1.55291	1.55627e-07
Potri.017G005800.v4.1	244	0.0334947	1.55049	0.00571441
Potri.002G134600.v4.1	3095	2.80815	1.54985	4.99153e-08
Potri.017G050300.v4.1	32649	5.33862	1.54912	5.66022e-08
Potri.011G067800.v4.1	13999	0.344671	1.54862	4.42038e-07
Potri.002G251200.v4.1	7720	0.934609	1.54828	1.10307e-07
Potri.006G183800.v4.1	17834	0.45704	1.5452	4.73511e-07
Potri.019G015700.v4.1	23068	0.0118852	1.54426	0.0432496
Potri.018G142500.v4.1	8695	1.22958	1.5409	7.20455e-08
Potri.012G120768.v4.1	17079	0.0907597	1.54017	3.03971e-05
Potri.005G007400.v4.1	1795	6.42557	1.53858	3.87099e-08
Potri.010G058300.v4.1	9240	0.079955	1.5383	0.00013253
Potri.017G076700.v4.1	6726	0.152347	1.53239	1.31601e-05
Potri.001G254800.v4.1	300	0.0551041	1.52903	0.000227763
Potri.010G041000.v4.1	7716	0.133979	1.52567	2.33012e-05
Potri.003G004200.v4.1	314	0.0324142	1.52354	0.00609643
Potri.003G004600.v4.1	314	0.0648284	1.51919	0.000290368
Potri.011G070500.v4.1	11462	0.0497017	1.51388	0.0008636
Potri.013G071100.v4.1	5804	0.652606	1.51214	2.52405e-07
Potri.006G047000.v4.1	7680	0.0810355	1.51061	0.000120266
Potri.009G004000.v4.1	6005	0.245267	1.51061	1.08484e-05
Potri.004G035500.v4.1	4656	0.567248	1.50857	2.68299e-07
Potri.006G016300.v4.1	7369	0.413821	1.50742	7.38726e-07
Potri.006G020000.v4.1	10504	0.079955	1.50693	0.000402559
Potri.018G145200.v4.1	1378	1.17231	1.50548	1.65355e-07
Potri.007G064100.v4.1	9608	0.194485	1.50334	5.84867e-06
Potri.002G122400.v4.1	32711	0.340349	1.50084	7.77279e-06
Potri.001G122200.v4.1	9933	0.582375	1.5007	3.75541e-07
Potri.008G138400.v4.1	5452	0.302532	1.50049	1.93562e-06
Potri.010G032900.v4.1	9137	0.0669893	1.49993	0.00022418
Potri.010G060400.v4.1	1396	5.79458	1.49912	1.02678e-07
Potri.006G132200.v4.1	1446	0.108047	1.49821	7.283e-05
Potri.005G131000.v4.1	32841	0.490535	1.49725	2.13084e-06
Potri.015G023700.v4.1	5999	0.0226899	1.49535	0.017813
Potri.019G029200.v4.1	2405	0.126415	1.49535	2.85099e-05
Potri.005G224600.v4.1	10291	0.018368	1.49535	0.0378136
Potri.009G096500.v4.1	108639	0.0140461	1.49535	0.0440948
Potri.011G126000.v4.1	32666	0.518627	1.49475	9.22409e-07
Potri.010G157600.v4.1	1638	2.71739	1.4926	1.46513e-07
Potri.016G097800.v4.1	10038	0.079955	1.4915	0.000252561
Potri.014G168900.v4.1	17499	1.71039	1.4888	1.99362e-07
Potri.004G217500.v4.1	110605	0.317659	1.48852	1.68384e-06
Potri.005G232700.v4.1	11594	44.764	1.48741	1.2592e-07
Potri.016G103100.v4.1	3476	0.0615869	1.48543	0.000514825
Potri.006G055900.v4.1	15647	2.65256	1.48411	6.82782e-07
Potri.006G060400.v4.1	5528	0.0259313	1.48385	0.0129226
Potri.010G037500.v4.1	6778	0.230141	1.48193	5.67127e-06
Potri.010G251000.v4.1	17959	2.44727	1.48116	3.61401e-07
Potri.006G166400.v4.1	7627	0.146944	1.48068	2.66212e-05
Potri.016G131800.v4.1	1610	0.781182	1.48028	8.44477e-07
Potri.003G043700.v4.1	263	2.01076	1.47748	2.29477e-07
Potri.010G204700.v4.1	13303	0.384648	1.47688	9.50711e-06
Potri.006G081200.v4.1	12049	0.0734721	1.47459	0.000332176
Potri.008G097000.v4.1	1638	2.07343	1.47446	2.68299e-07
Potri.002G069800.v4.1	1060	0.661249	1.47339	4.33051e-07
Potri.005G084700.v4.1	6511	0.573731	1.47275	8.59726e-07
Potri.016G091100.v4.1	210	0.524029	1.47062	9.23919e-06
Potri.006G011600.v4.1	108496	1.16367	1.46935	1.10036e-05
Potri.009G125100.v4.1	4948	0.0442994	1.46813	0.00193168
Potri.012G037900.v4.1	109674	0.31982	1.46744	3.02053e-06
Potri.019G096700.v4.1	9676	0.020529	1.46678	0.0229565
Potri.002G207479.v4.1	2303	0.0615869	1.4658	0.00100386
Potri.001G169700.v4.1	7838	0.163151	1.46529	2.05426e-05
Potri.004G229900.v4.1	7510	0.972426	1.46461	3.8154e-07
Potri.010G043300.v4.1	1302	0.0356556	1.46179	0.00270327
Potri.006G088700.v4.1	12523	0.318739	1.45877	1.65937e-05
Potri.010G108000.v4.1	4109	0.733641	1.45106	6.43567e-07
Potri.005G190901.v4.1	6275	0.116691	1.45103	6.70168e-05
Potri.003G173000.v4.1	8526	0.353315	1.44861	2.91576e-06
Potri.003G079600.v4.1	7521	0.0432189	1.44691	0.00273467
Potri.015G077500.v4.1	4140	0.294969	1.44566	4.85997e-06
Potri.008G053000.v4.1	9345	1.44567	1.44391	5.14844e-07
Potri.016G023200.v4.1	8977	0.345751	1.44153	2.0882e-06
Potri.004G168800.v4.1	134	3.68873	1.44137	8.85423e-07
Potri.013G001150.v4.1	16492	0.0259313	1.43876	0.0198327
Potri.019G024000.v4.1	8685	0.108047	1.43657	0.000111171
Potri.009G073400.v4.1	1657	0.351154	1.43638	3.77517e-06
Potri.010G061700.v4.1	4616	0.116691	1.43571	9.08994e-05
Potri.015G055300.v4.1	6031	0.128576	1.43415	3.89127e-05
Potri.018G014600.v4.1	325	0.258233	1.43415	9.07792e-06
Potri.018G093501.v4.1	11438	0.191244	1.43192	1.66716e-05
Potri.005G083200.v4.1	1196	0.0324142	1.43162	0.00952672
Potri.006G130900.v4.1	302	5.85832	1.43139	4.72881e-07
Potri.001G075500.v4.1	8761	0.0464603	1.43122	0.00230461
Potri.019G052300.v4.1	11334	0.0453799	1.42336	0.00117217
Potri.001G074901.v4.1	7950	0.674215	1.42287	1.38978e-06
Potri.007G092500.v4.1	3072	0.148025	1.42197	7.71818e-05
Potri.004G102500.v4.1	3602	1.29657	1.42159	1.48846e-06
Potri.005G001700.v4.1	16492	0.133979	1.42112	0.000158035
Potri.006G190100.v4.1	10764	0.0842769	1.42062	0.000342646
Potri.012G057700.v4.1	4761	0.423545	1.41746	2.84644e-06
Potri.001G081500.v4.1	4913	0.102645	1.41355	0.000328252
Potri.007G044500.v4.1	1119	0.516466	1.41282	3.90161e-06
Potri.010G222000.v4.1	1495	0.461362	1.41281	3.46161e-06
Potri.002G104500.v4.1	6768	0.20529	1.41171	7.14063e-05
Potri.012G069300.v4.1	5114	0.436511	1.41162	4.51188e-06
Potri.014G146600.v4.1	2455	0.57157	1.41077	2.59389e-06
Potri.009G165700.v4.1	10416	0.0486213	1.4101	0.00209536
Potri.012G036000.v4.1	15129	0.0237704	1.4101	0.0248671
Potri.001G286900.v4.1	4395	0.0767136	1.40977	0.000553415
Potri.008G129900.v4.1	9255	0.0767136	1.40977	0.000880336
Potri.012G005500.v4.1	3478	0.0864378	1.40893	0.000258326
Potri.012G046600.v4.1	3482	0.0680698	1.40788	0.000363184
Potri.001G331600.v4.1	4478	0.109128	1.40755	0.000190503
Potri.013G005300.v4.1	23021	0.766055	1.40554	2.84064e-06
Potri.017G147000.v4.1	33084	1.638	1.40414	1.6464e-06
Potri.007G051600.v4.1	32846	0.146944	1.40355	8.68576e-05
Potri.001G043400.v4.1	6003	0.195566	1.40323	2.716e-05
Potri.002G056200.v4.1	1894	0.854654	1.40292	1.62573e-06
Potri.004G163400.v4.1	776	2.26575	1.40267	1.02519e-06
Potri.006G223500.v4.1	499	0.0637479	1.40224	0.000741496
Potri.010G236500.v4.1	5503	25.6277	1.40197	8.19274e-07
Potri.009G072300.v4.1	3151	0.475408	1.40101	2.21024e-06
Potri.001G239900.v4.1	6898	0.240945	1.40063	1.84663e-05
Potri.002G112500.v4.1	12578	0.475408	1.39979	5.63207e-06
Potri.002G241000.v4.1	9640	0.0745526	1.39966	0.00074175
Potri.008G159300.v4.1	10624	1.00484	1.39856	2.37398e-06
Potri.001G224700.v4.1	10817	0.264716	1.39785	1.17812e-05
Potri.001G241300.v4.1	2522	0.0659088	1.39643	0.000728544
Potri.002G012700.v4.1	10560	1.41758	1.39621	1.39012e-06
Potri.019G017304.v4.1	108879	0.0561846	1.39545	0.000807726
Potri.006G056000.v4.1	15647	0.211773	1.39493	0.00197719
Potri.001G120300.v4.1	79	0.489454	1.39471	5.80804e-06
Potri.005G221600.v4.1	4411	0.530512	1.39456	3.24536e-06
Potri.004G218400.v4.1	8926	0.0734721	1.39442	0.00248657
Potri.005G044300.v4.1	5574	0.0226899	1.39406	0.0487112
Potri.004G078300.v4.1	1683	0.25175	1.39302	1.65937e-05
Potri.011G097300.v4.1	2903	0.395453	1.39147	4.96047e-06
Potri.006G104500.v4.1	9743	0.156669	1.38871	6.58074e-05
Potri.001G117900.v4.1	4989	1.22742	1.3885	1.79752e-06
Potri.010G125400.v4.1	8544	0.0691503	1.38843	0.00106313
Potri.007G049400.v4.1	108131	0.041058	1.38843	0.0112692
Potri.001G301100.v4.1	9742	0.059426	1.38622	0.00135032
Potri.013G072600.v4.1	7136	0.216095	1.38618	3.30177e-05
Potri.011G006050.v4.1	7346	0.102645	1.38543	0.000397411
Potri.013G084500.v4.1	5334	0.196646	1.38461	3.86288e-05
Potri.017G125100.v4.1	9872	0.0756331	1.38206	0.000563824
Potri.009G097800.v4.1	2730	0.0648284	1.38169	0.00182721
Potri.013G045333.v4.1	33038	0.508903	1.38137	9.38851e-06
Potri.010G147600.v4.1	5969	0.0907597	1.38118	0.00045497
Potri.017G054300.v4.1	2674	0.818998	1.38101	2.4108e-06
Potri.010G012100.v4.1	3636	1.62611	1.38084	3.44919e-06
Potri.004G033500.v4.1	2629	0.225819	1.37924	2.44809e-05
Potri.003G061000.v4.1	17952	0.507822	1.37832	0.0003176
Potri.014G043000.v4.1	4010	0.0216095	1.3767	0.047562
Potri.006G155700.v4.1	2873	0.0216095	1.3767	0.0347349
Potri.006G181400.v4.1	7099	0.232302	1.37495	2.63073e-05
Potri.005G052900.v4.1	6504	0.079955	1.37367	0.000629729
Potri.006G071200.v4.1	16236	0.307935	1.37352	2.30234e-05
Potri.018G030700.v4.1	2565	4.22141	1.37228	1.60521e-06
Potri.005G024400.v4.1	2313	2.64824	1.3716	1.82442e-06
Potri.006G121700.v4.1	9199	1.36572	1.36689	5.68371e-06
Potri.019G120600.v4.1	1903	6.15653	1.36543	1.99901e-06
Potri.005G076900.v4.1	1361	0.699066	1.36515	6.43944e-06
Potri.013G112800.v4.1	5413	1.81303	1.36418	2.44231e-06
Potri.001G271900.v4.1	5873	0.0324142	1.36208	0.0145788
Potri.004G013200.v4.1	5592	0.108047	1.36174	0.000319141
Potri.T124804.v4.1	19234	0.0788745	1.36139	0.0019489
Potri.006G014500.v4.1	6337	7.22512	1.35894	2.37398e-06
Potri.005G216600.v4.1	1224	0.309015	1.3583	2.18265e-05
Potri.001G301800.v4.1	2730	0.0551041	1.35784	0.00198312
Potri.009G109200.v4.1	19213	0.346832	1.35703	1.53175e-05
Potri.017G055501.v4.1	13100	2.54992	1.35668	2.50194e-06
Potri.015G072400.v4.1	8353	0.0648284	1.35569	0.00123938
Potri.019G059350.v4.1	108836	0.175037	1.35543	7.59124e-05
Potri.014G014000.v4.1	32707	0.286325	1.35489	0.000100881
Potri.008G056300.v4.1	111479	0.470006	1.35424	7.01044e-06
Potri.013G147800.v4.1	33051	0.299291	1.35313	2.92159e-05
Potri.001G114800.v4.1	7896	0.0216095	1.35161	0.0458947
Potri.010G061100.v4.1	4616	0.586697	1.35015	1.80399e-05
Potri.001G094900.v4.1	878	2.14366	1.35013	3.20615e-06
Potri.019G053800.v4.1	1383	0.642881	1.34994	5.08897e-06
Potri.014G164500.v4.1	8648	0.310096	1.34876	2.15482e-05
Potri.001G135100.v4.1	32595	0.154508	1.34695	0.000697278
Potri.017G005400.v4.1	264	0.079955	1.34565	0.00152122
Potri.018G145506.v4.1	1378	0.929207	1.34495	3.82449e-06
Potri.006G205700.v4.1	1575	1.11721	1.34485	4.21091e-06
Potri.001G210100.v4.1	5102	0.810355	1.34411	3.42471e-06
Potri.012G109400.v4.1	9062	0.27444	1.34402	2.33928e-05
Potri.010G091000.v4.1	1298	0.726078	1.34291	5.37133e-06
Potri.009G162900.v4.1	1110	0.0972426	1.34208	0.000581084
Potri.001G051700.v4.1	4427	0.0334947	1.34154	0.0168701
Potri.006G032900.v4.1	2372	0.1826	1.34097	8.47065e-05
Potri.003G047700.v4.1	716	0.287406	1.34075	3.17753e-05
Potri.008G040300.v4.1	1495	1.57965	1.33976	3.8411e-06
Potri.017G063800.v4.1	1669	0.347912	1.33888	2.02298e-05
Potri.010G203000.v4.1	12128	0.242026	1.33644	4.71269e-05
Potri.005G225700.v4.1	8051	0.169634	1.33642	9.03521e-05
Potri.013G018600.v4.1	1342	0.801711	1.33629	6.48173e-06
Potri.012G093800.v4.1	5510	0.0302532	1.33541	0.0187267
Potri.017G147200.v4.1	33084	2.4786	1.33477	5.648e-06
Potri.001G236100.v4.1	110359	0.382487	1.33475	1.74608e-05
Potri.016G113700.v4.1	8624	0.11453	1.33474	0.000274132
Potri.016G124000.v4.1	16210	0.178278	1.33433	4.53797e-05
Potri.005G167900.v4.1	455	0.528351	1.3329	9.5863e-06
Potri.015G077200.v4.1	7454	0.0637479	1.33185	0.00192162
Potri.011G138100.v4.1	7236	0.0853573	1.33185	0.000774807
Potri.017G149900.v4.1	6012	0.0767136	1.32899	0.00110481
Potri.006G137000.v4.1	6840	0.0940011	1.32834	0.000265523
Potri.017G088600.v4.1	12133	0.341429	1.32795	2.6425e-05
Potri.006G051800.v4.1	4779	0.0572651	1.32423	0.00347321
Potri.010G058700.v4.1	20624	0.0572651	1.32423	0.00447024
Potri.009G025300.v4.1	64	0.0756331	1.32317	0.00146406
Potri.010G125000.v4.1	14867	0.0226899	1.32251	0.0378448
Potri.014G015600.v4.1	5619	1.14638	1.32247	7.13615e-06
Potri.012G056800.v4.1	109599	0.690422	1.32222	1.27651e-05
Potri.009G148800.v4.1	745	0.148025	1.32217	0.000268686
Potri.002G218700.v4.1	2328	2.927	1.32199	7.5174e-06
Potri.011G007100.v4.1	3001	0.0950816	1.32146	0.000928928
Potri.003G039000.v4.1	717	0.0540236	1.31977	0.00271282
Potri.014G108600.v4.1	4383	0.309015	1.31507	3.70197e-05
Potri.002G205150.v4.1	5948	0.122093	1.31477	0.000216964
Potri.010G069100.v4.1	448	0.0378165	1.31477	0.00716706
Potri.003G071000.v4.1	14819	0.27336	1.31411	3.64519e-05
Potri.005G090300.v4.1	10751	0.0583455	1.31323	0.00281026
Potri.013G062600.v4.1	6490	0.0853573	1.31265	0.000500087
Potri.003G062200.v4.1	5998	0.145864	1.31228	0.000134868
Potri.016G055300.v4.1	4779	0.193405	1.31195	5.79321e-05
Potri.012G104100.v4.1	7709	0.0929207	1.31185	0.000571219
Potri.001G423500.v4.1	4637	0.307935	1.31003	3.66258e-05
Potri.018G113700.v4.1	12545	2.99507	1.30687	7.59492e-06
Potri.008G170900.v4.1	13933	0.020529	1.30631	0.0311223
Potri.005G218000.v4.1	5924	0.0507822	1.30421	0.00428622
Potri.004G184300.v4.1	12089	2.61042	1.30243	7.07408e-06
Potri.001G301900.v4.1	2593	2.45916	1.30219	7.24014e-06
Potri.018G058200.v4.1	7534	0.0907597	1.30185	0.000742493
Potri.001G101900.v4.1	1437	0.0453799	1.30102	0.0077833
Potri.007G040400.v4.1	32907	0.0464603	1.29943	0.00739633
Potri.010G077000.v4.1	9992	0.379246	1.29943	4.53245e-05
Potri.004G143500.v4.1	3712	0.223658	1.29855	0.000101545
Potri.003G081800.v4.1	1899	1.22418	1.29692	9.88143e-06
Potri.016G120333.v4.1	111766	0.801711	1.2965	1.23141e-05
Potri.016G072100.v4.1	2716	0.0583455	1.29485	0.00279304
Potri.005G023600.v4.1	6755	0.059426	1.29371	0.00395735
Potri.014G196400.v4.1	2132	0.0680698	1.29371	0.00192546
Potri.003G009500.v4.1	3996	0.121013	1.29316	0.000439012
Potri.004G048000.v4.1	110464	0.0432189	1.29218	0.0130624
Potri.004G184400.v4.1	6182	0.0356556	1.29003	0.00812479
Potri.001G159000.v4.1	9547	0.165312	1.28965	0.00017513
Potri.008G053300.v4.1	111619	0.305774	1.2893	5.13056e-05
Potri.019G031500.v4.1	2780	0.166393	1.28927	0.000190339
Potri.014G026800.v4.1	5417	0.202048	1.28706	0.000106473
Potri.019G037600.v4.1	11746	0.0378165	1.28676	0.00925348
Potri.006G182500.v4.1	8234	0.669893	1.28596	1.50535e-05
Potri.018G057600.v4.1	716	3.1593	1.28539	9.4371e-06
Potri.012G014500.v4.1	58	0.038897	1.28526	0.0138983
Potri.018G105600.v4.1	3854	0.0291728	1.28478	0.0271366
Potri.019G053500.v4.1	6523	2.62771	1.28403	9.62216e-06
Potri.017G083000.v4.1	11135	4.47316	1.28325	1.49958e-05
Potri.016G074700.v4.1	10582	0.0929207	1.28294	0.00108125
Potri.010G073500.v4.1	1813	0.0929207	1.28294	0.000903923
Potri.003G094300.v4.1	8900	0.041058	1.2825	0.00809638
Potri.006G112500.v4.1	517	1.13558	1.28207	2.47305e-05
Potri.002G234000.v4.1	199	0.605065	1.28113	2.50985e-05
Potri.015G120800.v4.1	108975	0.303613	1.28087	9.09829e-05
Potri.014G108900.v4.1	23079	0.0540236	1.28025	0.0246675
Potri.012G036800.v4.1	11302	0.0767136	1.27984	0.00158659
Potri.004G152800.v4.1	8022	0.077794	1.27918	0.0022032
Potri.013G027600.v4.1	1054	1.17555	1.27853	1.55484e-05
Potri.016G023340.v4.1	8977	0.216095	1.2785	0.000133874
Potri.001G314800.v4.1	1789	0.11453	1.27797	0.000437264
Potri.010G123400.v4.1	17858	0.476488	1.27426	2.24489e-05
Potri.014G044000.v4.1	9718	0.762814	1.27301	1.91974e-05
Potri.007G143600.v4.1	264	0.0378165	1.27295	0.0120385
Potri.014G179500.v4.1	6928	0.0507822	1.27295	0.0057524
Potri.010G134400.v4.1	1156	0.0248509	1.27295	0.0296445
Potri.004G123700.v4.1	8967	0.170715	1.26907	0.000249023
Potri.010G217800.v4.1	4639	0.581294	1.26845	2.49667e-05
Potri.012G048200.v4.1	1418	2.33166	1.2684	1.60848e-05
Potri.006G010500.v4.1	920	0.0432189	1.26794	0.0143974
Potri.003G060100.v4.1	4720	0.620191	1.26702	2.29808e-05
Potri.004G158300.v4.1	2675	0.961621	1.26672	1.67415e-05
Potri.019G116400.v4.1	33051	0.27444	1.26666	0.000100432
Potri.009G115000.v4.1	2020	0.293889	1.26618	7.1008e-05
Potri.011G023100.v4.1	8301	0.581294	1.26571	2.58096e-05
Potri.014G079700.v4.1	5133	0.079955	1.26473	0.00120784
Potri.014G108800.v4.1	23079	0.264716	1.26393	0.000328474
Potri.001G218700.v4.1	1592	2.45591	1.26244	1.51579e-05
Potri.006G035900.v4.1	2520	0.0875183	1.26194	0.0013193
Potri.016G055200.v4.1	3371	0.314418	1.26058	6.09055e-05
Potri.016G088200.v4.1	4322	0.194485	1.25913	0.000193021
Potri.004G235600.v4.1	17917	0.151266	1.25639	0.000288884
Potri.006G021600.v4.1	108381	18.837	1.25623	1.43922e-05
Potri.016G024700.v4.1	2016	4.8805	1.25614	1.41007e-05
Potri.014G130400.v4.1	9261	0.558604	1.25571	3.32037e-05
Potri.010G078300.v4.1	1910	0.0237704	1.25337	0.0426437
Potri.007G113100.v4.1	7605	0.723917	1.25325	2.837e-05
Potri.002G231800.v4.1	2991	0.177198	1.25286	0.00024024
Potri.002G101500.v4.1	20391	0.620191	1.25168	2.54895e-05
Potri.007G005100.v4.1	5618	0.220416	1.2512	0.000187453
Potri.008G179401.v4.1	3849	2.40081	1.25038	2.03686e-05
Potri.002G015200.v4.1	9108	0.109128	1.24653	0.000892806
Potri.019G050600.v4.1	15911	0.0367361	1.24612	0.0150798
Potri.008G201400.v4.1	1331	0.207451	1.24482	0.000229971
Potri.002G100000.v4.1	2006	0.309015	1.24409	7.16912e-05
Potri.018G092200.v4.1	6941	0.370602	1.24354	7.58118e-05
Potri.018G105100.v4.1	111107	0.326303	1.24346	9.46042e-05
Potri.005G044400.v4.1	6298	0.261474	1.24224	0.000144315
Potri.005G109200.v4.1	111180	0.559685	1.24161	4.69692e-05
Potri.009G043700.v4.1	1269	0.135059	1.23997	0.00120784
Potri.011G156400.v4.1	6381	0.306854	1.23908	9.31728e-05
Potri.019G014405.v4.1	14591	0.155588	1.23896	0.000671638
Potri.011G039500.v4.1	11572	1.32574	1.23859	7.59398e-05
Potri.018G052900.v4.1	5479	0.0950816	1.23773	0.00219982
Potri.015G023400.v4.1	5196	0.117772	1.23669	0.000429331
Potri.016G017500.v4.1	2125	1.58073	1.23659	2.68386e-05
Potri.004G111900.v4.1	2444	0.93677	1.23508	2.81023e-05
Potri.014G120500.v4.1	7586	2.74008	1.23497	2.42084e-05
Potri.013G014900.v4.1	5164	1.1788	1.23452	4.25189e-05
Potri.010G217100.v4.1	1928	2.76709	1.23381	2.50985e-05
Potri.013G031300.v4.1	2721	0.717434	1.23376	4.17977e-05
Potri.006G079700.v4.1	7741	0.194485	1.23231	0.000304809
Potri.005G039100.v4.1	1172	0.0280923	1.23231	0.0224542
Potri.016G130500.v4.1	1610	0.0334947	1.23231	0.0167713
Potri.006G051900.v4.1	3371	0.627755	1.23149	4.16889e-05
Potri.010G079000.v4.1	6427	1.49213	1.22918	3.77035e-05
Potri.005G246300.v4.1	3708	0.248509	1.22815	0.000126519
Potri.018G096200.v4.1	4404	0.720675	1.22728	3.87018e-05
Potri.013G031000.v4.1	5574	0.379246	1.22686	9.26161e-05
Potri.004G071900.v4.1	6822	0.325222	1.22596	0.000113131
Potri.001G130200.v4.1	7133	0.531593	1.22453	6.42391e-05
Potri.018G146600.v4.1	1378	0.31982	1.22263	0.000127423
Potri.015G073000.v4.1	9173	0.100484	1.22212	0.00196046
Potri.011G081500.v4.1	11192	0.150186	1.22204	0.000625905
Potri.001G071000.v4.1	2076	0.0453799	1.22117	0.0157095
Potri.014G078200.v4.1	8072	0.0691503	1.21759	0.00698446
Potri.002G261800.v4.1	1061	0.188002	1.21592	0.000292486
Potri.009G136800.v4.1	9157	0.278762	1.2157	0.000177424
Potri.005G138100.v4.1	2602	0.905436	1.21522	5.18034e-05
Potri.010G068200.v4.1	9642	0.208531	1.21506	0.000254353
Potri.013G011200.v4.1	1227	0.992954	1.21465	5.21997e-05
Potri.011G106100.v4.1	7201	0.0572651	1.21461	0.00703744
Potri.001G358500.v4.1	190	0.0270118	1.21393	0.0436796
Potri.019G131900.v4.1	2857	2.17607	1.21358	3.64249e-05
Potri.004G149100.v4.1	2135	4.77785	1.21244	3.54448e-05
Potri.010G029100.v4.1	385	0.0486213	1.21155	0.0100035
Potri.008G097200.v4.1	6331	0.271199	1.21147	0.000191936
Potri.012G117800.v4.1	3189	0.452718	1.21072	6.54032e-05
Potri.005G206800.v4.1	5876	0.0691503	1.21029	0.00350118
Potri.008G192500.v4.1	3110	0.218256	1.20881	0.000263441
Potri.010G208900.v4.1	1824	0.96054	1.2082	4.04998e-05
Potri.002G179400.v4.1	1874	4.90643	1.20796	3.72063e-05
Potri.001G055400.v4.1	8526	0.188002	1.20509	0.000362694
Potri.013G017000.v4.1	5285	0.0356556	1.2043	0.0237437
Potri.005G109900.v4.1	856	0.781182	1.20403	5.51705e-05
Potri.005G165400.v4.1	1086	0.0324142	1.20162	0.0274826
Potri.011G039600.v4.1	11572	0.929207	1.20028	0.000126651
Potri.007G123500.v4.1	140	0.0464603	1.19989	0.0112182
Potri.001G063309.v4.1	110431	0.682859	1.19927	8.15328e-05
Potri.018G145504.v4.1	1378	0.440833	1.19861	0.000116171
Potri.015G137600.v4.1	11535	0.0291728	1.19836	0.024423
Potri.004G215200.v4.1	110633	0.478649	1.19806	9.74527e-05
Potri.013G128600.v4.1	1977	3.54827	1.19674	4.53797e-05
Potri.004G114800.v4.1	2136	0.0853573	1.19669	0.00248605
Potri.002G015100.v4.1	109051	0.0994035	1.19656	0.00246787
Potri.013G078100.v4.1	4326	0.0842769	1.19624	0.00266522
Potri.014G129100.v4.1	4961	0.188002	1.19434	0.000514825
Potri.004G087600.v4.1	1447	0.038897	1.19384	0.0199424
Potri.015G023300.v4.1	878	3.12257	1.19212	4.84956e-05
Potri.007G130900.v4.1	4488	0.0745526	1.19167	0.00415917
Potri.005G063600.v4.1	13145	0.0237704	1.19109	0.0421681
Potri.008G141900.v4.1	8005	0.0475408	1.19019	0.0143613
Potri.012G081700.v4.1	4140	0.339268	1.19019	0.000167563
Potri.013G024000.v4.1	3195	0.0831964	1.18979	0.00164119
Potri.010G213000.v4.1	4869	0.191244	1.18972	0.000378223
Potri.003G222700.v4.1	1738	1.56128	1.18971	7.26163e-05
Potri.013G085600.v4.1	3488	0.104806	1.18881	0.00173267
Potri.010G098800.v4.1	1847	0.0691503	1.18859	0.00386203
Potri.013G085700.v4.1	1383	0.185841	1.18851	0.000306324
Potri.009G021500.v4.1	2016	1.72768	1.18792	6.53791e-05
Potri.005G044800.v4.1	2721	0.858976	1.18419	7.89857e-05
Potri.001G317900.v4.1	861	0.0302532	1.1834	0.0299071
Potri.013G051500.v4.1	2405	0.25067	1.18161	0.000304809
Potri.002G150600.v4.1	11776	0.29605	1.17741	0.000191597
Potri.017G068100.v4.1	112237	0.127496	1.17682	0.00147302
Potri.005G222200.v4.1	1813	0.0994035	1.17652	0.00190028
Potri.001G089300.v4.1	10364	0.0259313	1.17573	0.048976
Potri.015G032600.v4.1	8780	1.03941	1.17552	9.45223e-05
Potri.002G179000.v4.1	19203	0.356556	1.17534	0.000180859
Potri.014G135400.v4.1	10970	0.0248509	1.17342	0.0403999
Potri.001G029900.v4.1	6603	0.412741	1.17327	0.000165573
Potri.002G020900.v4.1	4842	0.231221	1.17315	0.000349741
Potri.018G114801.v4.1	111119	0.596421	1.17269	0.00469055
Potri.001G460200.v4.1	6381	1.61098	1.17203	8.12123e-05
Potri.004G100000.v4.1	234	0.0324142	1.17156	0.0448417
Potri.006G202300.v4.1	1540	1.01132	1.17151	0.000108375
Potri.016G126700.v4.1	23035	19.4269	1.16961	7.70484e-05
Potri.008G158400.v4.1	2389	0.0637479	1.16958	0.00570026
Potri.006G110100.v4.1	3137	0.587777	1.16929	0.000100851
Potri.002G120500.v4.1	109286	0.193405	1.16702	0.000661155
Potri.002G169100.v4.1	3880	0.0453799	1.16672	0.0152534
Potri.006G164864.v4.1	5349	0.0453799	1.16672	0.0183268
Potri.010G250900.v4.1	815	1.62179	1.16598	9.17851e-05
Potri.009G094200.v4.1	12722	0.22798	1.16582	0.000338129
Potri.003G004100.v4.1	888	0.347912	1.1654	0.000241193
Potri.001G057500.v4.1	3895	1.49321	1.16506	9.38388e-05
Potri.009G064000.v4.1	6153	0.102645	1.16383	0.00302313
Potri.014G095400.v4.1	2672	0.079955	1.16345	0.00622991
Potri.001G071900.v4.1	8533	1.3614	1.16234	0.000102507
Potri.008G188900.v4.1	1456	0.244187	1.16202	0.000418188
Potri.005G157700.v4.1	5959	0.3209	1.16146	0.000284883
Potri.005G173800.v4.1	7702	0.105886	1.16123	0.00266954
Potri.004G078000.v4.1	1549	6.40288	1.16069	8.04085e-05
Potri.002G027200.v4.1	776	0.166393	1.15971	0.000817061
Potri.001G261800.v4.1	5242	0.47973	1.15961	0.000167302
Potri.018G131800.v4.1	6420	0.110208	1.15948	0.00248584
Potri.002G102500.v4.1	3419	3.68981	1.15916	9.02735e-05
Potri.015G106532.v4.1	1363	1.45864	1.15808	0.000106691
Potri.006G225900.v4.1	1924	0.546719	1.15656	0.000211819
Potri.006G119200.v4.1	3074	0.0918402	1.15608	0.00264695
Potri.019G131200.v4.1	4045	0.288486	1.15544	0.000304809
Potri.004G043700.v4.1	926	0.0442994	1.15431	0.0253596
Potri.005G084200.v4.1	7378	0.158829	1.15328	0.00111869
Potri.001G325100.v4.1	20743	2.18256	1.15315	0.000116171
Potri.018G110700.v4.1	3500	0.278762	1.15284	0.000343972
Potri.004G202050.v4.1	110460	0.0486213	1.15101	0.00822161
Potri.002G088400.v4.1	19961	0.0605065	1.15032	0.00948415
Potri.016G060300.v4.1	9464	0.0723917	1.14985	0.00619119
Potri.012G108400.v4.1	1363	2.48833	1.14957	0.000113393
Potri.017G071700.v4.1	8542	0.0572651	1.1459	0.0113498
Potri.006G194100.v4.1	714	0.11453	1.14511	0.00163274
Potri.011G094900.v4.1	22988	0.0853573	1.14485	0.00295243
Potri.002G027600.v4.1	268	0.0907597	1.14452	0.00296868
Potri.009G048700.v4.1	4273	0.0442994	1.1435	0.0124719
Potri.006G075600.v4.1	8695	0.667732	1.14197	0.000182861
Potri.015G062800.v4.1	5114	0.0378165	1.14171	0.0378448
Potri.015G056300.v4.1	9188	0.464603	1.14151	0.000245037
Potri.002G118000.v4.1	5619	0.540236	1.14118	0.000241919
Potri.003G098000.v4.1	7964	0.103725	1.14106	0.00268133
Potri.010G207600.v4.1	9345	0.761733	1.14061	0.000152065
Potri.012G137800.v4.1	3696	0.118852	1.14002	0.00211243
Potri.004G143400.v4.1	423	4.90211	1.13966	0.000111201
Potri.006G231900.v4.1	3249	0.190163	1.13768	0.000909839
Potri.015G132500.v4.1	8074	0.237704	1.13757	0.000605138
Potri.016G067200.v4.1	2652	0.168554	1.13748	0.00121714
Potri.010G080900.v4.1	10624	0.752009	1.13623	0.000144008
Potri.014G059701.v4.1	107914	1.90703	1.13594	0.000190339
Potri.012G024600.v4.1	33015	0.38789	1.13545	0.000276129
Potri.010G194400.v4.1	5675	0.123174	1.13529	0.00209692
Potri.001G171200.v4.1	4762	0.112369	1.13492	0.00279592
Potri.004G133500.v4.1	4312	0.283084	1.13339	0.00048312
Potri.003G088900.v4.1	220	0.0291728	1.13278	0.0291444
Potri.010G111300.v4.1	2553	0.0291728	1.13278	0.0291444
Potri.012G056900.v4.1	5984	0.360878	1.13115	0.000351028
Potri.010G114300.v4.1	10087	0.0334947	1.13077	0.0444312
Potri.003G186400.v4.1	5844	1.11289	1.1297	0.000206501
Potri.016G117200.v4.1	32	0.0669893	1.12922	0.00940439
Potri.001G360800.v4.1	530	0.119932	1.12877	0.00271692
Potri.001G307200.v4.1	166	0.0324142	1.12761	0.0462817
Potri.009G124600.v4.1	9587	0.380326	1.12725	0.000371184
Potri.019G041100.v4.1	3403	0.212853	1.12696	0.000521385
Potri.007G027700.v4.1	6321	0.226899	1.12686	0.000564975
Potri.006G158952.v4.1	7289	0.202048	1.12631	0.00086549
Potri.010G144900.v4.1	5666	0.121013	1.1257	0.00179338
Potri.003G144600.v4.1	2083	0.373844	1.1255	0.000310557
Potri.001G186100.v4.1	206	0.145864	1.12338	0.00229268
Potri.002G038800.v4.1	109307	1.91568	1.12222	0.000199399
Potri.003G117100.v4.1	8934	0.881666	1.12132	0.000179811
Potri.011G043800.v4.1	4656	0.628835	1.12122	0.000239622
Potri.005G221000.v4.1	23030	2.06478	1.12079	0.000672555
Potri.016G073100.v4.1	1575	0.477569	1.1206	0.000307149
Potri.003G096800.v4.1	4362	0.585616	1.11908	0.000261404
Potri.003G143800.v4.1	32579	0.267957	1.11907	0.000521385
Potri.002G242500.v4.1	2674	0.595341	1.11844	0.000382412
Potri.009G070900.v4.1	6356	0.538075	1.11839	0.000278972
Potri.010G162600.v4.1	4292	0.077794	1.11836	0.00761878
Potri.019G081700.v4.1	9143	0.77794	1.11699	0.000216559
Potri.019G090500.v4.1	8731	0.465684	1.11683	0.000379309
Potri.001G404500.v4.1	16020	0.0378165	1.11683	0.0405865
Potri.005G239600.v4.1	11961	0.079955	1.11536	0.00627985
Potri.010G255200.v4.1	355	0.0367361	1.11367	0.0330821
Potri.007G014300.v4.1	904	0.453799	1.11289	0.000341165
Potri.013G012500.v4.1	3229	0.0940011	1.1118	0.00432941
Potri.002G135500.v4.1	3107	0.452718	1.11156	0.000413535
Potri.010G125200.v4.1	10737	0.267957	1.11016	0.000704635
Potri.012G076700.v4.1	5141	0.470006	1.10973	0.000818622
Potri.005G019700.v4.1	2524	0.0313337	1.10946	0.0306756
Potri.006G265600.v4.1	5382	0.386809	1.10913	0.00035895
Potri.008G042100.v4.1	1887	0.307935	1.10832	0.000530448
Potri.003G136200.v4.1	32746	1.18636	1.10707	0.000262684
Potri.006G228100.v4.1	5479	0.109128	1.106	0.00272915
Potri.005G255701.v4.1	111239	0.77794	1.10534	0.000264778
Potri.008G189900.v4.1	7716	0.303613	1.10508	0.000672555
Potri.002G237950.v4.1	5930	0.0378165	1.10456	0.0256756
Potri.008G155100.v4.1	860	0.882746	1.10414	0.000626898
Potri.001G112000.v4.1	612	0.177198	1.10411	0.00140492
Potri.009G149300.v4.1	7581	0.377085	1.10358	0.000434151
Potri.001G311000.v4.1	2289	0.938931	1.10237	0.000250274
Potri.004G199400.v4.1	6085	0.0442994	1.10107	0.0299933
Potri.009G057500.v4.1	108682	0.108047	1.10045	0.00336841
Potri.006G046600.v4.1	12110	0.0399775	1.09942	0.033625
Potri.001G259200.v4.1	3548	0.0399775	1.09942	0.0346569
Potri.005G082600.v4.1	2107	2.04209	1.09835	0.000250839
Potri.012G041000.v4.1	8780	0.34251	1.09811	0.000656914
Potri.007G079500.v4.1	8944	0.486213	1.09801	0.000432138
Potri.005G025800.v4.1	2620	0.996196	1.09761	0.000328044
Potri.010G124800.v4.1	10669	0.167473	1.09705	0.00184401
Potri.001G107200.v4.1	5785	0.0648284	1.09696	0.0141104
Potri.019G056000.v4.1	11860	3.79246	1.09671	0.000582104
Potri.019G083300.v4.1	5413	0.290647	1.09643	0.00061959
Potri.001G329400.v4.1	2907	2.86325	1.09585	0.000250447
Potri.005G122800.v4.1	7367	0.0605065	1.09558	0.0114273
Potri.003G053400.v4.1	2020	0.1826	1.09481	0.00121743
Potri.002G243700.v4.1	6104	0.0529432	1.09481	0.0191427
Potri.006G044600.v4.1	3298	6.46339	1.09392	0.000241193
Potri.004G107000.v4.1	10061	0.0453799	1.09379	0.022625
Potri.004G071100.v4.1	3442	0.756331	1.09375	0.000296881
Potri.003G004000.v4.1	13221	0.0767136	1.09238	0.00819846
Potri.005G147400.v4.1	3967	0.177198	1.09084	0.00182394
Potri.002G191000.v4.1	292	0.121013	1.09056	0.00512082
Potri.001G424950.v4.1	12424	0.661249	1.09046	0.000343099
Potri.001G184000.v4.1	8446	0.0788745	1.09009	0.00862005
Potri.008G074100.v4.1	9093	0.109128	1.08882	0.00505164
Potri.006G171500.v4.1	6882	0.239865	1.08874	0.00103237
Potri.011G020900.v4.1	912	0.208531	1.08851	0.00412292
Potri.009G133300.v4.1	20770	0.0432189	1.08736	0.0324515
Potri.004G196500.v4.1	1773	2.8773	1.08633	0.000290131
Potri.016G032500.v4.1	9164	1.44675	1.0857	0.000342646
Potri.005G049400.v4.1	1574	4.31649	1.08563	0.000276129
Potri.001G276100.v4.1	9586	0.0659088	1.08497	0.0100678
Potri.015G126301.v4.1	1871	0.20637	1.08482	0.00117402
Potri.015G072000.v4.1	9174	0.0356556	1.08456	0.0451618
Potri.002G082700.v4.1	776	0.224738	1.08376	0.00123092
Potri.004G167200.v4.1	3093	0.398694	1.08304	0.00057908
Potri.015G093800.v4.1	1588	0.262555	1.08268	0.00214851
Potri.016G008800.v4.1	8647	0.0842769	1.08214	0.0107911
Potri.018G086700.v4.1	634	0.258233	1.08211	0.0013747
Potri.004G021000.v4.1	5751	0.0345751	1.08031	0.0477784
Potri.019G051400.v4.1	9564	0.277682	1.08031	0.000967805
Potri.007G055800.v4.1	6766	0.0605065	1.08031	0.0113837
Potri.002G155500.v4.1	9655	0.0669893	1.08031	0.0147486
Potri.002G236700.v4.1	11882	0.0540236	1.08031	0.0106953
Potri.001G125100.v4.1	32591	0.440833	1.0796	0.000648069
Potri.004G189900.v4.1	3231	1.20149	1.07953	0.000517261
Potri.003G094000.v4.1	1147	0.347912	1.07852	0.000704637
Potri.001G236400.v4.1	740	2.4181	1.07844	0.000331808
Potri.005G217600.v4.1	5558	0.946494	1.07801	0.000323688
Potri.002G016500.v4.1	9918	0.170715	1.07759	0.00261357
Potri.005G052100.v4.1	7571	0.0497017	1.07724	0.0200629
Potri.002G165000.v4.1	3816	6.6341	1.07658	0.0003176
Potri.016G023360.v4.1	1052	0.717434	1.07619	0.000762646
Potri.016G019201.v4.1	111830	17.8807	1.07597	0.000336891
Potri.002G225100.v4.1	3809	0.0648284	1.07559	0.0103993
Potri.016G138900.v4.1	878	1.7925	1.07545	0.000355389
Potri.008G171200.v4.1	1605	2.21389	1.07511	0.00035785
Potri.002G107300.v4.1	1895	0.142622	1.0749	0.00236798
Potri.006G217200.v4.1	11808	0.16099	1.07455	0.00236499
Potri.002G132500.v4.1	1588	0.0518627	1.07443	0.0289689
Potri.016G019000.v4.1	1913	1.91784	1.0735	0.000374481
Potri.002G037400.v4.1	8051	0.140461	1.07262	0.00213981
Potri.010G066400.v4.1	1605	3.07178	1.07227	0.000349154
Potri.003G140300.v4.1	10974	0.0540236	1.07185	0.0192893
Potri.001G431700.v4.1	253	0.338188	1.07161	0.00105466
Potri.005G073000.v4.1	5138	0.0475408	1.07072	0.0245676
Potri.001G092800.v4.1	8595	0.0442994	1.07004	0.0323254
Potri.003G045500.v4.1	2484	2.1912	1.06997	0.000376887
Potri.014G079000.v4.1	4265	0.116691	1.06976	0.00415426
Potri.014G088500.v4.1	384	0.22798	1.06946	0.00131485
Potri.002G122800.v4.1	109294	2.30465	1.06826	0.000526132
Potri.007G069300.v4.1	3243	0.0885988	1.06819	0.0068009
Potri.003G190800.v4.1	2667	0.258233	1.06774	0.00128403
Potri.007G086800.v4.1	1773	0.542397	1.06632	0.000585438
Potri.003G061200.v4.1	17952	0.262555	1.06502	0.00704216
Potri.011G059800.v4.1	4897	0.300371	1.06488	0.000896327
Potri.013G083500.v4.1	111958	0.802791	1.06411	0.000538046
Potri.002G165400.v4.1	588	0.198807	1.06325	0.00186646
Potri.010G156700.v4.1	427	0.059426	1.06239	0.0197897
Potri.003G114000.v4.1	7963	0.142622	1.06199	0.0035446
Potri.003G112700.v4.1	79	0.0907597	1.06176	0.00788753
Potri.004G087500.v4.1	3756	0.038897	1.06094	0.0452778
Potri.016G051700.v4.1	739	0.381407	1.06088	0.000975954
Potri.013G115400.v4.1	3713	0.0302532	1.06055	0.048627
Potri.001G198900.v4.1	13998	0.323061	1.06025	0.0011278
Potri.013G091000.v4.1	473	0.0756331	1.06013	0.0142081
Potri.018G096700.v4.1	3857	0.307935	1.05977	0.000855301
Potri.004G188100.v4.1	745	0.25067	1.05941	0.00160076
Potri.006G082500.v4.1	1525	0.499178	1.05927	0.000699877
Potri.005G252600.v4.1	4962	3.37432	1.05863	0.000409351
Potri.004G184000.v4.1	1391	1.45756	1.05646	0.00131485
Potri.008G060300.v4.1	6902	0.0432189	1.05589	0.0248027
Potri.001G001300.v4.1	8307	0.0399775	1.05397	0.0395729
Potri.002G075800.v4.1	328	0.0507822	1.05351	0.0289337
Potri.010G069600.v4.1	3271	0.135059	1.05309	0.00378867
Potri.005G162400.v4.1	960	0.438672	1.05257	0.000835263
Potri.012G033000.v4.1	878	3.77409	1.05242	0.000441272
Potri.008G099400.v4.1	11847	0.461362	1.05194	0.000856786
Potri.019G049500.v4.1	294	0.0637479	1.05174	0.0184198
Potri.007G070900.v4.1	1193	0.0421384	1.05174	0.0356876
Potri.014G049700.v4.1	6602	0.404097	1.05174	0.000901183
Potri.018G114200.v4.1	10764	2.04101	1.05152	0.000556984
Potri.004G085300.v4.1	1892	0.591019	1.05112	0.000667194
Potri.018G027500.v4.1	987	0.098323	1.05082	0.00751853
Potri.002G142000.v4.1	4209	0.138301	1.05042	0.00336841
Potri.007G071800.v4.1	2701	2.16959	1.04807	0.000521095
Potri.001G353500.v4.1	7262	0.0378165	1.04469	0.0408704
Potri.004G131900.v4.1	9672	0.260394	1.04439	0.00172577
Potri.015G103400.v4.1	7709	0.0918402	1.04387	0.00896159
Potri.018G031400.v4.1	3634	0.324142	1.04387	0.00109045
Potri.003G024800.v4.1	402	0.0453799	1.04387	0.0415797
Potri.003G165900.v4.1	6857	1.40894	1.04363	0.000630993
Potri.006G141300.v4.1	6138	0.253911	1.04349	0.00149525
Potri.003G157100.v4.1	3289	0.207451	1.04341	0.00398594
Potri.006G235200.v4.1	716	4.26895	1.0423	0.000505403
Potri.007G095300.v4.1	7076	0.128576	1.04117	0.004275
Potri.001G062500.v4.1	9334	0.679617	1.041	0.000667194
Potri.014G153900.v4.1	21081	0.22798	1.03938	0.00169524
Potri.016G079800.v4.1	1277	0.405177	1.03759	0.0012287
Potri.014G160900.v4.1	2249	0.938931	1.03718	0.000610122
Potri.010G107700.v4.1	10529	0.0734721	1.03706	0.0143819
Potri.009G143800.v4.1	108632	0.440833	1.03585	0.00475429
Potri.004G027200.v4.1	11572	1.84221	1.03552	0.00095722
Potri.003G063500.v4.1	2952	0.0626674	1.03458	0.019426
Potri.017G132500.v4.1	3349	0.0356556	1.03437	0.0383714
Potri.016G114700.v4.1	1529	1.04698	1.03392	0.000886997
Potri.001G018600.v4.1	739	0.168554	1.03241	0.00313969
Potri.002G183200.v4.1	3479	1.90595	1.03026	0.00110991
Potri.018G066600.v4.1	3331	0.103725	1.02917	0.0101078
Potri.014G191000.v4.1	1510	1.46836	1.02822	0.000764761
Potri.007G024900.v4.1	8591	0.0507822	1.0272	0.0248098
Potri.013G125200.v4.1	9936	0.257153	1.0264	0.00201028
Potri.005G157300.v4.1	1791	0.20529	1.0262	0.00272192
Potri.009G027900.v4.1	1824	1.53211	1.02613	0.000813926
Potri.010G238800.v4.1	6257	0.0896792	1.02472	0.00672169
Potri.013G073100.v4.1	7137	0.0745526	1.02175	0.0145287
Potri.005G244500.v4.1	5047	0.0972426	1.02129	0.00928173
Potri.001G424000.v4.1	7236	0.158829	1.0211	0.00512911
Potri.001G335600.v4.1	6654	0.0994035	1.02104	0.00895908
Potri.001G278900.v4.1	1657	0.450557	1.02081	0.00132594
Potri.003G053800.v4.1	875	0.0875183	1.02001	0.0156448
Potri.009G065201.v4.1	108631	0.0875183	1.02001	0.010636
Potri.014G059000.v4.1	9556	1.62935	1.01855	0.000893264
Potri.004G191700.v4.1	9323	0.180439	1.0173	0.00309565
Potri.005G219100.v4.1	2049	0.0659088	1.01658	0.0159097
Potri.010G174800.v4.1	11484	0.135059	1.01648	0.00537851
Potri.009G092700.v4.1	6552	0.103725	1.01631	0.0080986
Potri.008G219900.v4.1	7589	0.186922	1.01467	0.00370215
Potri.002G146800.v4.1	1450	0.783343	1.01447	0.000952838
Potri.016G116900.v4.1	499	0.102645	1.01422	0.00715718
Potri.001G149300.v4.1	2591	0.289567	1.01376	0.00228756
Potri.001G131400.v4.1	140	0.245267	1.01354	0.00239896
Potri.001G192700.v4.1	2632	0.158829	1.01271	0.00295775
Potri.009G062200.v4.1	484	0.507822	1.01211	0.00136869
Potri.006G201400.v4.1	2179	0.248509	1.00903	0.00313602
Potri.002G219200.v4.1	2249	1.39705	1.00833	0.000979475
Potri.016G054600.v4.1	32	0.371683	1.00813	0.00184661
Potri.002G144000.v4.1	2832	0.0734721	1.00694	0.0152405
Potri.001G105100.v4.1	14859	0.145864	1.00689	0.00522943
Potri.019G079101.v4.1	5651	0.185841	1.00635	0.00359189
Potri.009G058600.v4.1	2605	0.135059	1.00339	0.00615455
Potri.010G040800.v4.1	1400	0.128576	1.00307	0.00813264
Potri.003G087600.v4.1	140	0.0551041	1.00201	0.0302009
Potri.001G351000.v4.1	2595	0.106967	1.0017	0.00956984
Potri.003G023601.v4.1	9874	0.041058	-1.00061	0.040112
Potri.012G111100.v4.1	2420	0.109128	-1.00115	0.0227373
Potri.002G182500.v4.1	2427	0.0723917	-1.00215	0.0325297
Potri.005G080500.v4.1	1745	0.0442994	-1.0023	0.0372554
Potri.005G122100.v4.1	7396	0.0399775	-1.00358	0.0417026
Potri.004G121500.v4.1	3211	0.311176	-1.00498	0.013191
Potri.008G106300.v4.1	8425	0.140461	-1.00651	0.0171162
Potri.015G086600.v4.1	1582	0.0896792	-1.00715	0.0224484
Potri.007G005300.v4.1	2996	0.0421384	-1.008	0.0398706
Potri.006G161538.v4.1	873	0.567248	-1.00857	0.0135488
Potri.014G114700.v4.1	531	0.25067	-1.00897	0.0254792
Potri.004G118600.v4.1	841	0.230141	-1.00921	0.0302362
Potri.001G375500.v4.1	1836	1.15827	-1.00982	0.00809315
Potri.005G139300.v4.1	155	0.237704	-1.01229	0.018592
Potri.010G110500.v4.1	3395	0.0702307	-1.01331	0.0239802
Potri.008G132200.v4.1	1447	0.0756331	-1.01597	0.0235777
Potri.004G132300.v4.1	7728	0.0302532	-1.01823	0.0492342
Potri.002G111900.v4.1	154	1.40461	-1.01847	0.0141645
Potri.004G061500.v4.1	183	0.0669893	-1.01923	0.0240815
Potri.010G127600.v4.1	1628	0.0529432	-1.02067	0.0471285
Potri.019G063300.v4.1	4664	0.0313337	-1.02067	0.0477939
Potri.006G034500.v4.1	3374	0.0702307	-1.02097	0.0238254
Potri.001G067800.v4.1	2975	0.0432189	-1.02239	0.0349577
Potri.008G040500.v4.1	963	0.079955	-1.02268	0.0206259
Potri.005G242500.v4.1	3482	0.0324142	-1.02619	0.0469444
Potri.011G002900.v4.1	635	0.193405	-1.02626	0.0143174
Potri.006G241600.v4.1	2022	0.041058	-1.02661	0.0343735
Potri.008G035300.v4.1	3159	0.115611	-1.02682	0.0160276
Potri.010G003200.v4.1	12461	0.0464603	-1.02707	0.0472126
Potri.005G205300.v4.1	4406	0.0345751	-1.02707	0.0469733
Potri.014G197100.v4.1	1977	0.0756331	-1.02733	0.0207015
Potri.002G109000.v4.1	42	0.0367361	-1.02786	0.0381379
Potri.002G113800.v4.1	808	0.0475408	-1.02849	0.0352394
Potri.019G116500.v4.1	17083	0.382487	-1.02903	0.0127593
Potri.006G021700.v4.1	5541	0.169634	-1.02933	0.0131145
Potri.010G226500.v4.1	320	0.344671	-1.0301	0.0112699
Potri.006G154300.v4.1	8477	0.079955	-1.03072	0.0203166
Potri.018G087900.v4.1	5525	0.103725	-1.03093	0.0170728
Potri.014G093700.v4.1	1927	0.0940011	-1.03163	0.020863
Potri.005G146700.v4.1	785	0.0464603	-1.03163	0.0366955
Potri.012G126400.v4.1	79	0.0821159	-1.03228	0.0193903
Potri.017G031700.v4.1	1793	0.213934	-1.03394	0.0119903
Potri.013G153400.v4.1	5802	0.715273	-1.03447	0.00941474
Potri.001G343500.v4.1	7452	0.0518627	-1.03562	0.0285047
Potri.001G459700.v4.1	884	0.289567	-1.0357	0.0104917
Potri.017G130700.v4.1	10530	0.130737	-1.0358	0.0175507
Potri.001G010500.v4.1	32559	0.121013	-1.03586	0.0148332
Potri.016G079500.v4.1	10257	0.0583455	-1.03618	0.0238801
Potri.005G244300.v4.1	2093	0.140461	-1.03652	0.0138429
Potri.005G257700.v4.1	7852	0.0583455	-1.03799	0.0249101
Potri.004G229200.v4.1	4197	0.0810355	-1.03809	0.0189365
Potri.006G102800.v4.1	233	0.279842	-1.03956	0.0117436
Potri.013G062401.v4.1	19243	3.38296	-1.04052	0.00678955
Potri.008G107100.v4.1	5575	0.0821159	-1.04135	0.025879
Potri.006G239900.v4.1	214	0.181519	-1.04159	0.0116335
Potri.018G143900.v4.1	1332	0.0475408	-1.04181	0.0283457
Potri.002G248300.v4.1	1038	0.317659	-1.04222	0.0118375
Potri.008G164801.v4.1	10961	0.0637479	-1.04236	0.027803
Potri.005G166500.v4.1	13970	0.077794	-1.04275	0.0226225
Potri.012G090300.v4.1	1582	0.0356556	-1.04363	0.0461491
Potri.011G132700.v4.1	911	0.0313337	-1.04402	0.0422132
Potri.010G089800.v4.1	34	0.463523	-1.04463	0.0111704
Potri.006G253100.v4.1	1962	0.0831964	-1.0458	0.0175842
Potri.010G206600.v4.1	33	0.714193	-1.04626	0.0097946
Potri.006G118700.v4.1	3992	0.0648284	-1.0464	0.0207325
Potri.018G109500.v4.1	2997	0.0583455	-1.04702	0.0232913
Potri.008G114800.v4.1	3209	0.0453799	-1.04878	0.0273547
Potri.006G041200.v4.1	3254	0.0972426	-1.04888	0.0156073
Potri.010G166500.v4.1	3638	0.0432189	-1.04918	0.0283148
Potri.018G090400.v4.1	5648	0.0280923	-1.04989	0.0473889
Potri.001G327300.v4.1	93	0.0680698	-1.05	0.0196187
Potri.015G066500.v4.1	2849	0.0356556	-1.05236	0.0355249
Potri.009G093200.v4.1	7445	0.0442994	-1.0525	0.0281403
Potri.002G084400.v4.1	13922	0.079955	-1.05325	0.0167721
Potri.012G142000.v4.1	4580	0.0713112	-1.05327	0.0395729
Potri.015G072800.v4.1	1545	0.0810355	-1.05374	0.0167341
Potri.008G026800.v4.1	2937	0.177198	-1.05481	0.0111162
Potri.003G071100.v4.1	7265	0.129657	-1.05503	0.024465
Potri.004G095475.v4.1	110615	0.038897	-1.05542	0.0309031
Potri.010G093200.v4.1	697	0.0421384	-1.05555	0.0400306
Potri.004G187400.v4.1	145	0.169634	-1.05574	0.0169308
Potri.018G106100.v4.1	90	0.0345751	-1.05719	0.042553
Potri.002G125400.v4.1	1621	0.0356556	-1.05816	0.0330889
Potri.002G061200.v4.1	5819	0.0324142	-1.05825	0.0355602
Potri.016G001100.v4.1	3002	0.0929207	-1.05832	0.0144987
Potri.001G310500.v4.1	1029	0.177198	-1.05898	0.0113133
Potri.001G104366.v4.1	6537	0.0864378	-1.05962	0.0154569
Potri.013G087400.v4.1	10785	0.0270118	-1.05971	0.0454468
Potri.006G153000.v4.1	3563	0.0453799	-1.06024	0.0289317
Potri.006G273100.v4.1	11896	0.354395	-1.06068	0.00851841
Potri.002G229200.v4.1	1279	0.167473	-1.0616	0.0114171
Potri.016G121100.v4.1	3787	0.0853573	-1.0617	0.0149376
Potri.001G304100.v4.1	3217	0.233382	-1.06323	0.00896735
Potri.001G313900.v4.1	7259	0.162071	-1.06521	0.0101369
Potri.001G451900.v4.1	1019	0.463523	-1.06525	0.00878348
Potri.011G107900.v4.1	1115	0.20637	-1.06537	0.00931762
Potri.005G128900.v4.1	574	0.0518627	-1.06587	0.0219562
Potri.014G016600.v4.1	49	0.0475408	-1.06591	0.0320736
Potri.001G402600.v4.1	16182	0.172876	-1.06673	0.012882
Potri.012G124500.v4.1	5644	0.105886	-1.0671	0.0127221
Potri.017G103701.v4.1	11	0.0464603	-1.06759	0.0278312
Potri.001G189500.v4.1	17	0.546719	-1.06763	0.0101111
Potri.008G170400.v4.1	8867	0.104806	-1.06786	0.0127541
Potri.002G110500.v4.1	1336	0.0529432	-1.0683	0.0247808
Potri.010G047200.v4.1	304	0.310096	-1.06842	0.00822525
Potri.002G123300.v4.1	4513	0.117772	-1.06848	0.0132889
Potri.014G086200.v4.1	7401	0.038897	-1.06867	0.0331685
Potri.004G179685.v4.1	9713	0.0345751	-1.06907	0.0320062
Potri.018G067200.v4.1	3564	0.0345751	-1.06907	0.0320062
Potri.006G086900.v4.1	994	0.0356556	-1.06968	0.0314405
Potri.005G056100.v4.1	3770	0.0734721	-1.06997	0.0159145
Potri.009G014100.v4.1	811	0.102645	-1.07045	0.0173477
Potri.005G252200.v4.1	2495	0.0378165	-1.07079	0.0283862
Potri.002G248700.v4.1	6674	0.0659088	-1.07088	0.0222459
Potri.015G094700.v4.1	6954	0.412741	-1.07168	0.00844169
Potri.003G121400.v4.1	178	0.0648284	-1.07217	0.0173469
Potri.009G050000.v4.1	300	0.0529432	-1.0722	0.020863
Potri.019G120200.v4.1	23041	0.0356556	-1.07254	0.0317378
Potri.009G051500.v4.1	3161	0.0842769	-1.0737	0.0143944
Potri.009G051800.v4.1	4906	0.0378165	-1.0762	0.0285857
Potri.001G067300.v4.1	351	0.0475408	-1.07673	0.0221094
Potri.011G071200.v4.1	12428	0.0313337	-1.07673	0.0394513
Potri.017G088300.v4.1	4291	0.185841	-1.07677	0.00873134
Potri.010G102600.v4.1	735	0.110208	-1.07743	0.0115167
Potri.004G208900.v4.1	3920	0.0767136	-1.07754	0.0159353
Potri.010G081800.v4.1	5928	0.0518627	-1.07779	0.0227829
Potri.010G206400.v4.1	1674	0.0540236	-1.07826	0.0198445
Potri.006G095400.v4.1	8620	0.208531	-1.07917	0.00908085
Potri.014G170500.v4.1	7812	0.0691503	-1.07922	0.0158734
Potri.003G071300.v4.1	700	0.103725	-1.07967	0.0115482
Potri.001G324800.v4.1	2074	0.0831964	-1.07972	0.0135046
Potri.018G139800.v4.1	49	0.0529432	-1.07997	0.0201109
Potri.018G015200.v4.1	3422	0.0875183	-1.0802	0.0160431
Potri.013G100300.v4.1	10596	1.08047	-1.08046	0.00468918
Potri.001G196800.v4.1	5551	0.0345751	-1.08085	0.0364612
Potri.010G100101.v4.1	3579	0.0259313	-1.0819	0.0439533
Potri.002G103900.v4.1	2839	0.041058	-1.0822	0.0258209
Potri.016G118800.v4.1	10051	0.271199	-1.08388	0.00728366
Potri.015G105100.v4.1	135	0.138301	-1.08514	0.00936015
Potri.014G087200.v4.1	3695	0.0453799	-1.08514	0.0329997
Potri.014G102800.v4.1	5796	0.0486213	-1.08543	0.0214768
Potri.004G075800.v4.1	981	0.115611	-1.08605	0.012537
Potri.018G020400.v4.1	4462	0.0302532	-1.0863	0.0333736
Potri.008G103000.v4.1	5972	0.0334947	-1.08661	0.0289221
Potri.001G009100.v4.1	8125	0.0691503	-1.08665	0.0235568
Potri.010G001600.v4.1	148	0.0432189	-1.08727	0.0376273
Potri.005G062500.v4.1	4482	0.265796	-1.08728	0.00848647
Potri.010G108900.v4.1	297	0.0885988	-1.0873	0.0122694
Potri.017G000900.v4.1	720	0.0464603	-1.08743	0.0310273
Potri.008G049500.v4.1	5355	0.041058	-1.08962	0.024465
Potri.006G115800.v4.1	1004	0.0259313	-1.08962	0.0410934
Potri.014G155000.v4.1	155	0.694744	-1.09066	0.00622991
Potri.016G140700.v4.1	4185	0.0432189	-1.09196	0.0224841
Potri.006G065200.v4.1	13286	0.0421384	-1.09202	0.0243801
Potri.001G405800.v4.1	10016	0.0367361	-1.09236	0.0258595
Potri.003G137400.v4.1	12160	0.314418	-1.09258	0.00724423
Potri.008G083900.v4.1	488	0.102645	-1.09262	0.0104987
Potri.018G088400.v4.1	6058	0.0302532	-1.09293	0.0340724
Potri.008G205700.v4.1	170	0.0280923	-1.09317	0.0452893
Potri.014G032000.v4.1	7002	0.0270118	-1.09331	0.0364649
Potri.006G132551.v4.1	1445	0.0259313	-1.09346	0.0373793
Potri.008G073100.v4.1	3767	0.0259313	-1.09346	0.0373793
Potri.018G111400.v4.1	6909	0.0248509	-1.09362	0.0428167
Potri.002G182600.v4.1	6623	0.0226899	-1.09398	0.0455803
Potri.001G082800.v4.1	110383	0.020529	-1.09442	0.0488578
Potri.001G013900.v4.1	7855	0.0378165	-1.09495	0.0272738
Potri.011G049900.v4.1	4583	0.0896792	-1.09533	0.0155676
Potri.008G068400.v4.1	474	0.0497017	-1.09574	0.0333736
Potri.001G349300.v4.1	442	0.0680698	-1.09711	0.014334
Potri.002G110700.v4.1	4398	0.0399775	-1.09719	0.0234484
Potri.001G358600.v4.1	9956	0.129657	-1.09754	0.00882999
Potri.003G139000.v4.1	32582	9.57191	-1.09763	0.00366872
Potri.007G046400.v4.1	2967	0.0237704	-1.09796	0.0398303
Potri.018G145800.v4.1	190	0.0226899	-1.09833	0.0461289
Potri.006G027600.v4.1	2362	0.0280923	-1.10026	0.0446512
Potri.001G174300.v4.1	7626	0.0713112	-1.10248	0.0157756
Potri.002G091300.v4.1	5760	0.0226899	-1.10267	0.0415082
Potri.016G114800.v4.1	10138	0.109128	-1.10276	0.00932173
Potri.006G101400.v4.1	3570	0.991874	-1.10347	0.0037148
Potri.001G336900.v4.1	8750	0.0659088	-1.10351	0.0141645
Potri.002G127600.v4.1	2583	0.020529	-1.10397	0.0498668
Potri.005G170000.v4.1	5104	0.020529	-1.10397	0.0498668
Potri.002G202300.v4.1	249	0.361958	-1.10414	0.00723357
Potri.014G161300.v4.1	3467	1.11937	-1.10466	0.0042004
Potri.001G218800.v4.1	1697	0.202048	-1.10488	0.0162677
Potri.005G204800.v4.1	3490	0.059426	-1.10499	0.0150316
Potri.007G082000.v4.1	5109	0.0378165	-1.10556	0.0226818
Potri.004G211400.v4.1	2563	0.0302532	-1.1061	0.0336277
Potri.016G133500.v4.1	42	1.09776	-1.1071	0.0035742
Potri.003G134900.v4.1	113	0.0561846	-1.10765	0.0151784
Potri.012G059500.v4.1	4269	0.0421384	-1.10872	0.0206031
Potri.012G044300.v4.1	15904	0.299291	-1.1092	0.0069395
Potri.006G121100.v4.1	7441	0.0302532	-1.10938	0.0295428
Potri.017G029800.v4.1	16261	0.0453799	-1.10961	0.0189442
Potri.015G076400.v4.1	3847	0.359797	-1.11077	0.00617538
Potri.006G237200.v4.1	6241	0.0270118	-1.11164	0.0385367
Potri.002G231700.v4.1	12645	0.0216095	-1.11234	0.0438009
Potri.018G150900.v4.1	2592	0.0259313	-1.11252	0.0375799
Potri.006G241300.v4.1	3089	0.0345751	-1.11275	0.0237575
Potri.004G036350.v4.1	32761	0.0475408	-1.11294	0.0408884
Potri.013G005900.v4.1	111917	0.0464603	-1.11346	0.0178007
Potri.008G090700.v4.1	4119	0.020529	-1.11346	0.0453076
Potri.002G140200.v4.1	983	0.0929207	-1.11482	0.00956984
Potri.002G004600.v4.1	3212	0.129657	-1.11483	0.00771585
Potri.019G035700.v4.1	5662	0.0313337	-1.11504	0.0270377
Potri.002G097601.v4.1	7094	0.0270118	-1.11528	0.0339704
Potri.010G208300.v4.1	11401	0.350073	-1.11543	0.0057795
Potri.005G140900.v4.1	553	0.0540236	-1.11578	0.015711
Potri.015G083400.v4.1	13346	0.0994035	-1.11626	0.0137731
Potri.006G015500.v4.1	12831	0.117772	-1.11647	0.0080985
Potri.001G198600.v4.1	6503	0.059426	-1.11684	0.0140068
Potri.012G017500.v4.1	833	0.059426	-1.11684	0.0143598
Potri.015G067600.v4.1	801	0.0324142	-1.11727	0.0269528
Potri.002G226000.v4.1	1532	0.0248509	-1.1174	0.0408595
Potri.010G115500.v4.1	11818	0.0875183	-1.1175	0.0101576
Potri.013G135300.v4.1	4472	0.0356556	-1.11763	0.0239448
Potri.004G228400.v4.1	2066	0.0421384	-1.11819	0.023894
Potri.008G064900.v4.1	10329	0.0702307	-1.11847	0.0116448
Potri.014G160800.v4.1	1911	0.0302532	-1.11916	0.0277188
Potri.008G111800.v4.1	3833	0.0605065	-1.11967	0.0133803
Potri.001G346100.v4.1	3808	0.0194485	-1.11967	0.0474816
Potri.018G149100.v4.1	9494	0.0194485	-1.11967	0.0499542
Potri.012G042600.v4.1	2183	0.0529432	-1.12007	0.0172932
Potri.006G043700.v4.1	8489	0.181519	-1.12114	0.0204697
Potri.001G178800.v4.1	6577	0.0216095	-1.12132	0.0397405
Potri.003G006500.v4.1	283	0.0367361	-1.12222	0.024199
Potri.018G092666.v4.1	235	0.0713112	-1.12226	0.0229755
Potri.001G256800.v4.1	1454	0.0237704	-1.12269	0.0470259
Potri.004G043900.v4.1	2739	0.0637479	-1.12289	0.013504
Potri.001G369400.v4.1	1752	0.0507822	-1.12328	0.0199055
Potri.018G058600.v4.1	2120	0.493776	-1.12447	0.00503914
Potri.005G195800.v4.1	10280	0.0421384	-1.12524	0.0450844
Potri.013G059100.v4.1	1518	0.0821159	-1.12539	0.00994099
Potri.009G020900.v4.1	3727	0.0216095	-1.1258	0.0401844
Potri.010G042200.v4.1	3116	0.0324142	-1.12637	0.0373793
Potri.010G131400.v4.1	2271	0.0345751	-1.12702	0.022826
Potri.003G081400.v4.1	1650	0.038897	-1.12809	0.0190538
Potri.001G221000.v4.1	7993	0.0864378	-1.12943	0.00905958
Potri.019G048100.v4.1	7968	0.0399775	-1.12955	0.0325478
Potri.001G320500.v4.1	1327	0.422465	-1.13097	0.00735017
Potri.001G163300.v4.1	2575	0.16099	-1.13133	0.00600996
Potri.005G116600.v4.1	7086	0.121013	-1.13156	0.0123395
Potri.016G128800.v4.1	13923	0.216095	-1.13159	0.00924165
Potri.010G163000.v4.1	4291	0.0940011	-1.13162	0.00845824
Potri.013G006600.v4.1	159	0.108047	-1.13277	0.00740124
Potri.016G136500.v4.1	1462	0.0713112	-1.13344	0.010133
Potri.002G257100.v4.1	2487	0.0572651	-1.13347	0.0134446
Potri.004G011525.v4.1	110572	0.560765	-1.13405	0.00433954
Potri.019G001000.v4.1	283	0.11345	-1.13429	0.00721636
Potri.004G075450.v4.1	485	0.0378165	-1.13433	0.0265966
Potri.004G226900.v4.1	123	0.0648284	-1.13463	0.0108837
Potri.008G174800.v4.1	5387	0.0259313	-1.13506	0.030517
Potri.001G207100.v4.1	4941	0.589938	-1.13547	0.00403883
Potri.012G108100.v4.1	6869	0.041058	-1.13573	0.0180346
Potri.006G130500.v4.1	13301	0.0453799	-1.13584	0.0156576
Potri.010G089500.v4.1	37	0.0334947	-1.13692	0.0251259
Potri.006G079900.v4.1	17697	0.0313337	-1.13692	0.0239802
Potri.009G010350.v4.1	855	0.0378165	-1.13692	0.0196808
Potri.010G102300.v4.1	5452	0.491615	-1.13713	0.00457289
Potri.005G156700.v4.1	10009	0.157749	-1.13724	0.00575809
Potri.015G135800.v4.1	1065	0.185841	-1.13827	0.00529349
Potri.019G035300.v4.1	1347	0.284164	-1.13833	0.00457825
Potri.006G000200.v4.1	3608	0.0334947	-1.13983	0.0226818
Potri.017G015700.v4.1	32921	0.0659088	-1.13992	0.0272377
Potri.014G043900.v4.1	1213	0.0561846	-1.14131	0.0119651
Potri.007G094000.v4.1	6309	0.0442994	-1.14135	0.0159238
Potri.013G020400.v4.1	3587	0.0442994	-1.14135	0.0159238
Potri.003G078700.v4.1	1292	0.059426	-1.1419	0.0115167
Potri.006G233000.v4.1	9986	0.133979	-1.14324	0.00620879
Potri.009G088600.v4.1	10644	0.0367361	-1.14355	0.0217101
Potri.003G137000.v4.1	985	0.0345751	-1.14396	0.0208479
Potri.018G070400.v4.1	8478	0.0324142	-1.14441	0.022344
Potri.001G466000.v4.1	80	0.478649	-1.14632	0.00452541
Potri.012G091900.v4.1	1043	0.0669893	-1.14649	0.00987521
Potri.001G081300.v4.1	5031	0.018368	-1.14723	0.0460373
Potri.006G257900.v4.1	129	0.018368	-1.14723	0.0460373
Potri.003G115100.v4.1	1248	0.0324142	-1.14739	0.020555
Potri.005G141500.v4.1	3527	0.0356556	-1.14783	0.0228303
Potri.014G134900.v4.1	426	0.0216095	-1.14796	0.0347115
Potri.006G229400.v4.1	3325	0.0367361	-1.14884	0.0197014
Potri.010G098200.v4.1	4331	0.0280923	-1.14894	0.0253865
Potri.001G111000.v4.1	3006	0.0194485	-1.14912	0.0395578
Potri.005G113000.v4.1	1765	0.25175	-1.1492	0.00428208
Potri.004G058700.v4.1	7912	0.0259313	-1.14989	0.0287443
Potri.003G169200.v4.1	4336	0.0259313	-1.14989	0.0287443
Potri.010G078500.v4.1	5923	0.0324142	-1.15037	0.0207508
Potri.003G168500.v4.1	16260	0.124254	-1.1505	0.00587117
Potri.016G045200.v4.1	6303	0.0172876	-1.15054	0.0477027
Potri.001G213800.v4.1	1024	0.0453799	-1.15092	0.0143102
Potri.001G352000.v4.1	6139	0.0237704	-1.15102	0.0294161
Potri.016G029200.v4.1	2479	0.0453799	-1.15307	0.0174719
Potri.006G090300.v4.1	775	0.0324142	-1.15334	0.0248098
Potri.014G167800.v4.1	3265	0.13722	-1.15427	0.00537851
Potri.014G140900.v4.1	1570	0.209612	-1.15471	0.00445099
Potri.001G471000.v4.1	4028	0.0529432	-1.15542	0.012278
Potri.010G045300.v4.1	7724	0.0216095	-1.15673	0.0344049
Potri.003G018500.v4.1	1873	0.395453	-1.15694	0.0049033
Potri.003G126550.v4.1	109738	0.0194485	-1.1588	0.0405865
Potri.017G146800.v4.1	1203	0.0237704	-1.15901	0.0300644
Potri.012G136100.v4.1	3616	0.173956	-1.15916	0.00465298
Potri.010G225200.v4.1	1198	0.0248509	-1.16001	0.0268619
Potri.003G077600.v4.1	2603	0.020529	-1.16001	0.0352757
Potri.006G073100.v4.1	6640	0.0626674	-1.16117	0.00958748
Potri.004G204300.v4.1	2111	0.0172876	-1.16135	0.0427524
Potri.002G160200.v4.1	599	0.132898	-1.16148	0.00522587
Potri.001G092000.v4.1	7868	0.0270118	-1.16177	0.0239802
Potri.014G130900.v4.1	1920	0.0464603	-1.16209	0.0130295
Potri.006G236600.v4.1	360	0.0334947	-1.16286	0.018057
Potri.016G009700.v4.1	549	0.098323	-1.16299	0.00913794
Potri.009G031300.v4.1	374	0.11453	-1.16321	0.00573453
Potri.012G129000.v4.1	7897	0.0291728	-1.16327	0.0217372
Potri.008G192600.v4.1	11456	0.125335	-1.16333	0.0086905
Potri.004G177000.v4.1	1762	0.0399775	-1.16362	0.0227672
Potri.002G075500.v4.1	4436	0.186922	-1.16395	0.00428317
Potri.009G052800.v4.1	6702	0.0961621	-1.16458	0.00644711
Potri.001G443200.v4.1	3431	0.0907597	-1.16458	0.00690258
Potri.008G012600.v4.1	794	0.0367361	-1.16458	0.0191128
Potri.019G069300.v4.1	121	0.0486213	-1.16497	0.0318877
Potri.010G111800.v4.1	4804	0.0324142	-1.16517	0.0200971
Potri.019G103100.v4.1	7255	0.077794	-1.16533	0.00837572
Potri.005G218500.v4.1	715	0.0216095	-1.16545	0.0408291
Potri.010G182700.v4.1	13381	0.209612	-1.16551	0.00563308
Potri.001G257100.v4.1	32	0.0529432	-1.1664	0.0148241
Potri.011G049300.v4.1	7409	0.0302532	-1.16709	0.019945
Potri.009G036700.v4.1	2891	0.0324142	-1.16811	0.0183286
Potri.006G131300.v4.1	3440	0.0194485	-1.16842	0.0399161
Potri.005G110600.v4.1	2718	0.0421384	-1.16914	0.0139614
Potri.002G079100.v4.1	4321	0.0367361	-1.16979	0.0158367
Potri.013G010300.v4.1	8745	0.0216095	-1.16979	0.0322288
Potri.018G020700.v4.1	6346	0.0216095	-1.16979	0.0315897
Potri.018G108000.v4.1	367	0.0464603	-1.17038	0.0125602
Potri.015G013900.v4.1	3875	0.135059	-1.17051	0.00527228
Potri.014G035800.v4.1	168	0.0475408	-1.17065	0.0150925
Potri.002G207093.v4.1	2303	0.041058	-1.17112	0.0139382
Potri.012G002700.v4.1	8162	0.0507822	-1.17141	0.0106519
Potri.017G099200.v4.1	4453	0.0162071	-1.17141	0.0448733
Potri.011G119400.v4.1	123	0.0162071	-1.17141	0.0493421
Potri.007G048101.v4.1	2151	0.0615869	-1.1718	0.0164101
Potri.005G246000.v4.1	78	0.0172876	-1.17208	0.0438968
Potri.013G010800.v4.1	1655	0.0940011	-1.17244	0.00602009
Potri.005G135100.v4.1	3503	0.0280923	-1.17267	0.0303096
Potri.016G132200.v4.1	1265	0.0194485	-1.1732	0.0480418
Potri.011G075500.v4.1	283	0.0313337	-1.17368	0.0218469
Potri.018G083700.v4.1	6622	0.177198	-1.17396	0.00477578
Potri.014G138700.v4.1	8688	0.0334947	-1.17425	0.0171693
Potri.001G155800.v4.1	9969	0.0345751	-1.1745	0.0172992
Potri.006G095000.v4.1	108	0.0551041	-1.17577	0.0143477
Potri.012G006400.v4.1	435	0.463523	-1.17621	0.00824019
Potri.009G129200.v4.1	11791	0.077794	-1.17654	0.00711303
Potri.013G058400.v4.1	4548	0.0788745	-1.17662	0.00664238
Potri.011G150800.v4.1	8297	0.0162071	-1.17708	0.0454612
Potri.011G028400.v4.1	14	0.140461	-1.17721	0.00540417
Potri.013G131600.v4.1	7713	0.3209	-1.17727	0.00367855
Potri.002G240800.v4.1	5626	0.0583455	-1.1778	0.0086905
Potri.007G008200.v4.1	8643	0.0842769	-1.17815	0.0062328
Potri.015G106000.v4.1	351	0.0237704	-1.1788	0.0334972
Potri.018G001800.v4.1	1057	0.0399775	-1.18035	0.0131976
Potri.002G247400.v4.1	10057	0.0259313	-1.18273	0.0231068
Potri.013G147600.v4.1	9687	0.0756331	-1.18273	0.00688727
Potri.011G079500.v4.1	180	0.041058	-1.18273	0.0239779
Potri.006G111400.v4.1	7654	0.0216095	-1.18273	0.0305791
Potri.002G233700.v4.1	349	0.0356556	-1.18273	0.0150888
Potri.001G258000.v4.1	9211	0.0216095	-1.18273	0.0291802
Potri.001G020700.v4.1	8115	0.0162071	-1.18273	0.0461323
Potri.002G201200.v4.1	7556	0.0172876	-1.18273	0.0393189
Potri.010G091500.v4.1	4881	0.0270118	-1.18273	0.0208534
Potri.017G053500.v4.1	3562	0.0226899	-1.18273	0.025879
Potri.001G359900.v4.1	2992	0.0216095	-1.18273	0.0291802
Potri.004G112700.v4.1	6030	0.0723917	-1.18405	0.0082397
Potri.016G081700.v4.1	1930	0.196646	-1.1842	0.00352223
Potri.017G081500.v4.1	9882	0.0399775	-1.1851	0.0134598
Potri.004G012100.v4.1	4965	0.660169	-1.18552	0.00271692
Potri.017G063500.v4.1	2075	0.098323	-1.18566	0.00787956
Potri.003G112200.v4.1	10032	0.0302532	-1.18583	0.0174977
Potri.003G191100.v4.1	3581	0.0259313	-1.18633	0.028903
Potri.005G223900.v4.1	2088	0.0248509	-1.18648	0.0247555
Potri.013G144000.v4.1	6967	0.0226899	-1.18682	0.0341448
Potri.018G045800.v4.1	6241	0.0637479	-1.18723	0.00809315
Potri.009G163700.v4.1	5572	0.706629	-1.18726	0.0028788
Potri.018G028100.v4.1	273	0.059426	-1.18755	0.0173477
Potri.019G128100.v4.1	8947	0.148025	-1.18859	0.00501709
Potri.016G069200.v4.1	6534	0.0140461	-1.18915	0.0490291
Potri.014G072600.v4.1	1181	0.0270118	-1.18964	0.0213016
Potri.001G197600.v4.1	214	0.0961621	-1.18972	0.00528057
Potri.001G110800.v4.1	32586	0.145864	-1.19	0.00698359
Potri.002G247500.v4.1	5443	0.0237704	-1.19054	0.0252038
Potri.011G082800.v4.1	6646	0.0226899	-1.1909	0.0265164
Potri.004G116800.v4.1	10071	0.0572651	-1.19105	0.00806067
Potri.007G035200.v4.1	380	0.0518627	-1.1919	0.0134284
Potri.012G095400.v4.1	4296	0.0194485	-1.19219	0.0306929
Potri.002G079200.v4.1	14828	0.0194485	-1.19219	0.0465462
Potri.005G032200.v4.1	2043	0.038897	-1.19244	0.0126064
Potri.006G154200.v4.1	8478	0.0475408	-1.19271	0.0118297
Potri.001G467800.v4.1	572	0.018368	-1.19271	0.0432255
Potri.003G056700.v4.1	3838	0.0270118	-1.19309	0.0243245
Potri.004G197000.v4.1	3940	0.0172876	-1.19329	0.0352757
Potri.019G051500.v4.1	3625	0.0432189	-1.19368	0.0114519
Potri.007G057100.v4.1	954	0.0324142	-1.19431	0.0198327
Potri.006G214000.v4.1	965	0.0237704	-1.19444	0.023883
Potri.010G026100.v4.1	10865	0.0151266	-1.1947	0.0419332
Potri.004G134500.v4.1	4660	0.0226899	-1.19497	0.0304734
Potri.006G217000.v4.1	12562	0.101564	-1.19501	0.00623821
Potri.002G081600.v4.1	3377	0.0140461	-1.19555	0.0496225
Potri.014G090500.v4.1	5633	0.0291728	-1.19555	0.0179454
Potri.017G078800.v4.1	844	0.0140461	-1.19555	0.0496225
Potri.006G024600.v4.1	2116	0.0734721	-1.19573	0.0101078
Potri.009G115300.v4.1	4968	0.0421384	-1.19619	0.0153963
Potri.010G127900.v4.1	17885	0.961621	-1.19642	0.00272969
Potri.004G112300.v4.1	990	0.0270118	-1.19653	0.0196565
Potri.006G241800.v4.1	4635	0.0399775	-1.19689	0.0119903
Potri.017G101600.v4.1	2391	0.0194485	-1.19689	0.0489406
Potri.009G053200.v4.1	9211	0.0313337	-1.19768	0.0189203
Potri.010G199200.v4.1	434	0.0551041	-1.19825	0.00803906
Potri.002G075400.v4.1	9627	0.383568	-1.1991	0.00266473
Potri.009G121300.v4.1	2204	0.128576	-1.19916	0.00623821
Potri.018G026200.v4.1	12768	0.0734721	-1.19961	0.00886412
Potri.006G047600.v4.1	3101	0.0442994	-1.1998	0.0102253
Potri.007G020500.v4.1	354	0.0313337	-1.20065	0.0179476
Potri.006G234300.v4.1	2120	0.117772	-1.20146	0.00757095
Potri.014G134700.v4.1	9600	0.0280923	-1.20262	0.018236
Potri.001G272100.v4.1	5488	0.0497017	-1.20368	0.00853279
Potri.002G198500.v4.1	3248	0.0356556	-1.20379	0.0137431
Potri.002G243000.v4.1	144	0.0356556	-1.20379	0.0137431
Potri.014G104000.v4.1	12429	0.0442994	-1.20404	0.0113837
Potri.005G072300.v4.1	904	0.232302	-1.20427	0.00311266
Potri.016G104900.v4.1	1476	0.0475408	-1.2046	0.0095492
Potri.010G164400.v4.1	6517	0.0518627	-1.20464	0.00833573
Potri.018G097500.v4.1	8552	0.0162071	-1.20509	0.0367093
Potri.002G098800.v4.1	1008	0.127496	-1.20603	0.00819846
Potri.018G055001.v4.1	389	0.0237704	-1.20606	0.0236092
Potri.001G019100.v4.1	363	0.0442994	-1.20615	0.0097672
Potri.003G127300.v4.1	109692	0.0151266	-1.20657	0.0431054
Potri.009G042400.v4.1	18	0.249589	-1.20662	0.00260548
Potri.008G200700.v4.1	434	0.0940011	-1.20711	0.00456487
Potri.013G128100.v4.1	2261	0.0486213	-1.20799	0.00853068
Potri.008G056600.v4.1	3865	0.0140461	-1.20826	0.0497701
Potri.002G215700.v4.1	12712	0.0216095	-1.20826	0.0312636
Potri.009G095800.v4.1	6098	0.572651	-1.20964	0.00390186
Potri.009G094800.v4.1	4814	0.0453799	-1.20973	0.00937686
Potri.018G017701.v4.1	1626	0.059426	-1.20984	0.00809873
Potri.001G415300.v4.1	5224	0.0378165	-1.21002	0.014111
Potri.015G146300.v4.1	2566	0.0302532	-1.21044	0.0157835
Potri.014G105101.v4.1	9950	0.0162071	-1.21063	0.0372086
Potri.015G027800.v4.1	15129	0.108047	-1.21101	0.00396083
Potri.003G092200.v4.1	701	0.0507822	-1.21247	0.00907054
Potri.001G419300.v4.1	3679	0.018368	-1.21247	0.04445
Potri.006G066300.v4.1	3993	0.149105	-1.2129	0.0033511
Potri.002G205025.v4.1	482	0.0659088	-1.21295	0.00721318
Potri.005G094300.v4.1	4558	0.0659088	-1.21295	0.00612273
Potri.007G027500.v4.1	4447	0.0302532	-1.21349	0.0159353
Potri.001G439600.v4.1	11980	0.0270118	-1.2136	0.0228576
Potri.013G114200.v4.1	2110	0.0486213	-1.21375	0.00817598
Potri.001G136000.v4.1	2956	0.020529	-1.21394	0.0250837
Potri.007G040700.v4.1	2584	0.0421384	-1.21394	0.00975228
Potri.001G081600.v4.1	1415	0.0572651	-1.21411	0.00698446
Potri.001G415900.v4.1	7564	0.0356556	-1.2142	0.0119928
Potri.009G108300.v4.1	6326	0.0378165	-1.21492	0.0114665
Potri.014G123400.v4.1	2881	0.200968	-1.21515	0.00713963
Potri.002G119300.v4.1	6502	0.117772	-1.21515	0.00863652
Potri.007G096800.v4.1	1441	0.0313337	-1.21541	0.0147907
Potri.015G080600.v4.1	189	0.0313337	-1.21541	0.0147907
Potri.011G096000.v4.1	4777	0.0194485	-1.21557	0.0284847
Potri.002G159300.v4.1	1435	0.0280923	-1.21574	0.0172302
Potri.017G106300.v4.1	554	0.0507822	-1.21615	0.0081054
Potri.003G165000.v4.1	9334	0.211773	-1.2162	0.00378483
Potri.013G110800.v4.1	159	0.0734721	-1.21758	0.00525959
Potri.001G061000.v4.1	6036	0.0291728	-1.21772	0.0159353
Potri.002G182000.v4.1	14584	0.0453799	-1.21794	0.0216919
Potri.009G010200.v4.1	400	1.36032	-1.21814	0.00138968
Potri.008G134600.v4.1	3071	0.020529	-1.21835	0.0282146
Potri.010G173600.v4.1	4211	0.0497017	-1.21872	0.0086905
Potri.008G047100.v4.1	9097	0.038897	-1.21882	0.0116275
Potri.008G006500.v4.1	16506	0.0626674	-1.21895	0.012588
Potri.003G116500.v4.1	32587	0.166393	-1.22005	0.00277221
Potri.005G134600.v4.1	12144	0.0302532	-1.22259	0.0230804
Potri.002G197400.v4.1	3997	0.020529	-1.22274	0.0257536
Potri.016G138100.v4.1	3803	0.0561846	-1.22299	0.00668774
Potri.001G211200.v4.1	192	0.0226899	-1.22314	0.0206473
Potri.002G185400.v4.1	7614	0.0270118	-1.22375	0.0174666
Potri.003G109200.v4.1	7284	0.420304	-1.22375	0.00264298
Potri.010G122700.v4.1	10334	0.0291728	-1.22399	0.0173307
Potri.017G148100.v4.1	2519	0.0291728	-1.22399	0.0147458
Potri.012G096700.v4.1	2445	0.0172876	-1.22455	0.0348572
Potri.008G127700.v4.1	3097	0.0237704	-1.22522	0.0231023
Potri.004G229300.v4.1	3384	0.0280923	-1.2255	0.0161125
Potri.016G035700.v4.1	2368	0.0226899	-1.22712	0.02091
Potri.005G190101.v4.1	111222	0.0270118	-1.22712	0.016525
Potri.016G066200.v4.1	10376	0.0313337	-1.22712	0.0249766
Potri.016G119700.v4.1	3819	0.11345	-1.22712	0.00331693
Potri.018G032300.v4.1	7159	0.0140461	-1.22712	0.0394693
Potri.001G229700.v4.1	32619	0.0518627	-1.22801	0.00708595
Potri.002G125900.v4.1	8441	0.0324142	-1.22853	0.0130969
Potri.015G128600.v4.1	1700	0.0259313	-1.22887	0.0174933
Potri.008G136500.v4.1	183	0.0194485	-1.22942	0.0261058
Potri.008G041900.v4.1	2028	0.0356556	-1.22969	0.0106944
Potri.009G135600.v4.1	2662	0.059426	-1.23024	0.00579599
Potri.003G028089.v4.1	1369	0.0367361	-1.23086	0.0100942
Potri.004G187450.v4.1	145	0.230141	-1.23161	0.00529674
Potri.013G125800.v4.1	5543	0.0302532	-1.23163	0.0140161
Potri.006G231800.v4.1	389	0.0734721	-1.23281	0.00465059
Potri.019G015111.v4.1	343	0.0237704	-1.23281	0.0202518
Potri.005G118900.v4.1	7643	0.0140461	-1.23335	0.0406967
Potri.004G099000.v4.1	8461	0.0140461	-1.23335	0.0399656
Potri.018G079700.v4.1	7994	0.0216095	-1.23335	0.0210697
Potri.013G015500.v4.1	482	0.0291728	-1.23335	0.0157835
Potri.005G106400.v4.1	2577	0.0378165	-1.23439	0.0160304
Potri.002G153900.v4.1	1971	0.0378165	-1.23439	0.00962669
Potri.018G133700.v4.1	4304	0.0118852	-1.23439	0.0481823
Potri.010G244700.v4.1	9862	0.0172876	-1.23481	0.0299159
Potri.019G036000.v4.1	154	0.059426	-1.23491	0.0153206
Potri.002G017600.v4.1	2093	0.101564	-1.23492	0.00348179
Potri.007G039800.v4.1	3503	0.0226899	-1.23505	0.0190968
Potri.010G123700.v4.1	12485	0.237704	-1.23521	0.00272201
Potri.010G117200.v4.1	6842	0.0334947	-1.23529	0.011416
Potri.014G109500.v4.1	8721	0.0896792	-1.23542	0.00379561
Potri.014G055300.v4.1	107956	0.0745526	-1.23584	0.00511185
Potri.010G103100.v4.1	2183	0.0259313	-1.23584	0.0161125
Potri.012G053800.v4.1	7260	0.0691503	-1.23584	0.0047397
Potri.010G023500.v4.1	3587	0.0151266	-1.23584	0.0345309
Potri.014G022600.v4.1	10966	0.0345751	-1.23636	0.0110403
Potri.001G166200.v4.1	13964	0.0745526	-1.23708	0.00529674
Potri.010G161500.v4.1	3904	0.0129657	-1.23717	0.0477597
Potri.015G121000.v4.1	7103	0.0475408	-1.23777	0.00715942
Potri.010G184800.v4.1	417	0.0605065	-1.23858	0.00549572
Potri.009G079900.v4.1	7202	0.041058	-1.2394	0.0109924
Potri.007G019833.v4.1	4252	0.101564	-1.23949	0.00329814
Potri.006G189300.v4.1	204	0.059426	-1.23956	0.00685788
Potri.006G109300.v4.1	3803	0.0140461	-1.23956	0.0423396
Potri.012G060800.v4.1	5241	0.0140461	-1.23956	0.0492971
Potri.009G051400.v4.1	4449	0.0626674	-1.23966	0.00517173
Potri.008G148300.v4.1	697	0.0324142	-1.23976	0.0113399
Potri.015G100700.v4.1	8140	0.020529	-1.24018	0.0212594
Potri.019G007884.v4.1	11	0.0270118	-1.24051	0.0289689
Potri.013G044600.v4.1	2564	0.018368	-1.24162	0.0269006
Potri.013G123500.v4.1	6210	0.0291728	-1.24265	0.0129226
Potri.002G086000.v4.1	4793	0.0226899	-1.24293	0.0196854
Potri.008G101500.v4.1	159	0.156669	-1.2432	0.0033363
Potri.008G219200.v4.1	5036	0.0475408	-1.24354	0.00686061
Potri.006G115000.v4.1	17	0.132898	-1.24394	0.00263696
Potri.009G047700.v4.1	3443	0.0378165	-1.24402	0.00921614
Potri.008G180700.v4.1	3795	0.020529	-1.2445	0.0274222
Potri.013G072800.v4.1	221	0.0259313	-1.24623	0.0150251
Potri.006G175500.v4.1	183	0.165312	-1.2463	0.00229403
Potri.013G126800.v4.1	3290	0.0378165	-1.24642	0.0093181
Potri.008G164400.v4.1	375	0.018368	-1.24642	0.0322376
Potri.002G241700.v4.1	4984	1.36464	-1.24691	0.000981537
Potri.010G073700.v4.1	5191	0.038897	-1.24707	0.00882058
Potri.003G133100.v4.1	10788	0.0270118	-1.24716	0.0138699
Potri.014G075500.v4.1	5634	0.0151266	-1.24738	0.0413932
Potri.006G244900.v4.1	4725	0.0151266	-1.24738	0.0442728
Potri.001G118000.v4.1	8881	0.0367361	-1.2482	0.00989862
Potri.016G081900.v4.1	7418	0.0453799	-1.24831	0.00710552
Potri.002G109500.v4.1	10859	0.0162071	-1.24881	0.0309256
Potri.013G068200.v4.1	7953	0.0118852	-1.24881	0.049566
Potri.001G342800.v4.1	1406	0.0248509	-1.24881	0.0165029
Potri.001G205800.v4.1	8287	0.0540236	-1.25008	0.00556935
Potri.015G111628.v4.1	4358	0.0129657	-1.25047	0.0419332
Potri.005G182100.v4.1	4321	0.0507822	-1.25061	0.00582999
Potri.003G195400.v4.1	10255	0.175037	-1.25079	0.00205123
Potri.016G087900.v4.1	3522	0.0669893	-1.25121	0.00955922
Potri.007G028900.v4.1	17706	0.018368	-1.25121	0.024199
Potri.003G096100.v4.1	3566	0.117772	-1.25155	0.00265159
Potri.015G079400.v4.1	1278	0.0140461	-1.25189	0.0359834
Potri.006G083400.v4.1	7043	0.0572651	-1.2528	0.00509504
Potri.015G111000.v4.1	1129	0.783343	-1.2529	0.00159757
Potri.014G197300.v4.1	4046	0.0378165	-1.25359	0.00881318
Potri.007G109100.v4.1	9662	0.13614	-1.25406	0.00237039
Potri.001G462600.v4.1	52	0.0994035	-1.25459	0.00324955
Potri.014G106000.v4.1	7442	0.0356556	-1.25513	0.00909797
Potri.015G040200.v4.1	11468	0.0237704	-1.25535	0.0227914
Potri.003G183600.v4.1	3163	0.018368	-1.25597	0.0245181
Potri.005G256700.v4.1	3212	0.110208	-1.25611	0.00275513
Potri.016G089300.v4.1	2898	0.132898	-1.25644	0.00233335
Potri.004G179628.v4.1	9110	0.0259313	-1.25655	0.0303697
Potri.014G087500.v4.1	15071	0.0334947	-1.25687	0.0103621
Potri.013G002700.v4.1	17081	0.0270118	-1.25707	0.0129272
Potri.014G146400.v4.1	2436	0.0486213	-1.25722	0.00608225
Potri.017G136400.v4.1	13	0.020529	-1.2574	0.0197506
Potri.019G071700.v4.1	2048	0.020529	-1.2574	0.0197506
Potri.014G118600.v4.1	5961	0.0929207	-1.25745	0.00302313
Potri.009G102900.v4.1	3715	0.0432189	-1.25772	0.00698984
Potri.009G033400.v4.1	8575	0.0216095	-1.25801	0.0178865
Potri.001G200500.v4.1	129	0.0302532	-1.25844	0.0123336
Potri.008G124000.v4.1	6295	0.0151266	-1.25883	0.03152
Potri.008G122200.v4.1	2646	0.100484	-1.25931	0.00286211
Potri.003G213200.v4.1	999	0.0842769	-1.25941	0.00320931
Potri.001G148900.v4.1	736	0.0162071	-1.25954	0.0277388
Potri.010G234000.v4.1	10204	0.0713112	-1.26002	0.00392091
Potri.010G241800.v4.1	169	0.0172876	-1.26017	0.0367488
Potri.005G015100.v4.1	2625	0.0734721	-1.26032	0.00421285
Potri.008G182900.v4.1	4385	0.018368	-1.26073	0.0248698
Potri.006G046500.v4.1	49	0.018368	-1.26073	0.0248698
Potri.015G088300.v4.1	1043	0.0497017	-1.26113	0.00554095
Potri.001G151700.v4.1	2229	0.0194485	-1.26123	0.0222868
Potri.008G149700.v4.1	4881	0.0194485	-1.26123	0.0222868
Potri.002G079600.v4.1	32704	0.118852	-1.26175	0.00266954
Potri.003G045200.v4.1	680	0.0237704	-1.26279	0.0237508
Potri.003G182100.v4.1	3466	0.0129657	-1.26365	0.0369746
Potri.018G034900.v4.1	1805	0.0140461	-1.26411	0.037092
Potri.006G086300.v4.1	2522	0.0907597	-1.26419	0.00298465
Potri.005G082200.v4.1	1859	0.127496	-1.26447	0.00227232
Potri.008G078800.v4.1	3627	0.0151266	-1.26452	0.0320062
Potri.015G134900.v4.1	1194	0.336027	-1.26501	0.00153632
Potri.014G143000.v4.1	10571	0.0172876	-1.26519	0.0248098
Potri.008G171700.v4.1	7776	0.0421384	-1.26594	0.00703198
Potri.008G193900.v4.1	1222	0.0691503	-1.26627	0.00388144
Potri.003G085400.v4.1	16065	0.0961621	-1.26641	0.00280901
Potri.011G072200.v4.1	2096	0.0248509	-1.26665	0.015016
Potri.002G190400.v4.1	6777	0.0507822	-1.26665	0.0089907
Potri.018G105300.v4.1	12508	0.0648284	-1.2674	0.00399778
Potri.006G220700.v4.1	9467	0.0475408	-1.2683	0.0144524
Potri.005G200100.v4.1	8669	0.0691503	-1.26888	0.00367372
Potri.005G004900.v4.1	1456	0.0810355	-1.26907	0.00490273
Potri.001G177000.v4.1	5852	0.0680698	-1.27019	0.00378483
Potri.006G201200.v4.1	1875	0.0248509	-1.27019	0.0173225
Potri.005G217700.v4.1	5925	0.0324142	-1.27019	0.00964809
Potri.010G102100.v4.1	3910	0.0172876	-1.27019	0.0251698
Potri.010G217700.v4.1	1800	0.0875183	-1.27122	0.00537178
Potri.007G065500.v4.1	8572	0.465684	-1.27176	0.00139228
Potri.014G109700.v4.1	9244	0.0313337	-1.27301	0.00942844
Potri.004G001800.v4.1	7807	0.0216095	-1.27422	0.0351435
Potri.006G135300.v4.1	5875	0.0172876	-1.27517	0.0227962
Potri.006G164632.v4.1	17383	0.0172876	-1.27517	0.0235579
Potri.004G021500.v4.1	284	0.580214	-1.27523	0.00126428
Potri.012G091400.v4.1	6198	0.103725	-1.27543	0.00564272
Potri.014G080000.v4.1	1252	0.0648284	-1.27574	0.00412292
Potri.014G111700.v4.1	9250	0.059426	-1.27624	0.00609618
Potri.008G030100.v4.1	1563	0.0291728	-1.27624	0.0135209
Potri.007G025800.v4.1	2983	0.142622	-1.27655	0.00189408
Potri.010G023201.v4.1	1210	0.0129657	-1.2767	0.0394595
Potri.002G219300.v4.1	1911	0.0680698	-1.2768	0.00352313
Potri.014G147400.v4.1	349	0.0669893	-1.27691	0.00373294
Potri.005G190200.v4.1	11993	0.098323	-1.27938	0.00402129
Potri.007G042400.v4.1	8306	0.0475408	-1.27959	0.00526668
Potri.018G066100.v4.1	4417	0.0356556	-1.28014	0.00811187
Potri.008G101200.v4.1	5965	0.0172876	-1.28014	0.0293094
Potri.006G038700.v4.1	7734	0.0442994	-1.28026	0.00591023
Potri.012G114200.v4.1	6715	0.0259313	-1.28034	0.0126064
Potri.004G059200.v4.1	5190	0.0345751	-1.28044	0.00942246
Potri.014G121200.v4.1	4824	0.0151266	-1.28146	0.0290025
Potri.009G072900.v4.1	763	0.0302532	-1.28185	0.0128809
Potri.007G057600.v4.1	1334	0.0216095	-1.28226	0.0153873
Potri.010G076500.v4.1	4218	0.0280923	-1.28271	0.0107465
Potri.012G121412.v4.1	109676	0.133979	-1.28303	0.0469929
Potri.001G315600.v4.1	3524	0.0129657	-1.28319	0.0330163
Potri.012G106200.v4.1	5188	0.018368	-1.28426	0.0205145
Potri.011G063200.v4.1	8732	0.0118852	-1.28426	0.0388362
Potri.013G078200.v4.1	2839	0.0118852	-1.28426	0.0396548
Potri.015G027700.v4.1	15129	0.162071	-1.28473	0.00163606
Potri.016G061900.v4.1	733	0.0172876	-1.28509	0.0229719
Potri.009G099032.v4.1	97	0.0345751	-1.28554	0.00763655
Potri.001G377800.v4.1	6830	0.0108047	-1.28554	0.0476309
Potri.019G130433.v4.1	108862	0.627755	-1.28556	0.00198368
Potri.009G160700.v4.1	5203	0.0940011	-1.28649	0.00286674
Potri.005G221100.v4.1	11531	0.0151266	-1.28706	0.0254675
Potri.018G102800.v4.1	2081	0.286325	-1.28826	0.00139779
Potri.016G033200.v4.1	108	0.0788745	-1.28842	0.00642569
Potri.010G063600.v4.1	5860	0.0788745	-1.28842	0.00270474
Potri.001G193700.v4.1	8776	0.0280923	-1.28892	0.0114519
Potri.014G142700.v4.1	1411	0.0226899	-1.28935	0.0150804
Potri.004G193800.v4.1	2268	0.0270118	-1.28964	0.0106278
Potri.013G085500.v4.1	648	0.0129657	-1.28964	0.0334743
Potri.001G083100.v4.1	6089	0.0529432	-1.29041	0.00507774
Potri.008G172800.v4.1	3945	0.0572651	-1.29202	0.00378483
Potri.003G078800.v4.1	1517	0.0486213	-1.29216	0.00470966
Potri.016G082900.v4.1	8147	0.135059	-1.29357	0.00169387
Potri.008G045300.v4.1	2078	0.0572651	-1.29357	0.00400206
Potri.010G052600.v4.1	11357	0.018368	-1.29357	0.0185076
Potri.011G072100.v4.1	666	0.0648284	-1.29365	0.00550293
Potri.006G275000.v4.1	88	1.27064	-1.29393	0.000651538
Potri.002G092500.v4.1	116	0.0486213	-1.29397	0.0109587
Potri.001G087600.v4.1	11277	0.0140461	-1.29423	0.0326623
Potri.018G127500.v4.1	3993	0.0399775	-1.29455	0.00582057
Potri.001G157300.v4.1	2603	0.0248509	-1.29473	0.0125143
Potri.004G156200.v4.1	5774	0.209612	-1.29478	0.001279
Potri.003G140500.v4.1	4900	0.0540236	-1.29493	0.00387454
Potri.017G105201.v4.1	11	0.0172876	-1.29493	0.0206265
Potri.001G449000.v4.1	656	0.0497017	-1.29525	0.00692554
Potri.011G155100.v4.1	874	0.00972426	-1.29543	0.0469444
Potri.017G013700.v4.1	9828	0.108047	-1.296	0.00297827
Potri.011G151500.v4.1	3415	0.0691503	-1.29607	0.00509059
Potri.009G031900.v4.1	2522	0.0129657	-1.29607	0.0454612
Potri.010G051600.v4.1	7059	0.0129657	-1.29607	0.0340013
Potri.006G037100.v4.1	10588	0.0367361	-1.29662	0.00668774
Potri.008G038450.v4.1	855	0.0259313	-1.29709	0.0188542
Potri.009G135400.v4.1	10739	0.263635	-1.2973	0.00142737
Potri.003G005700.v4.1	3282	0.0324142	-1.29731	0.00814777
Potri.008G204200.v4.1	10262	0.405177	-1.29769	0.00134466
Potri.006G044200.v4.1	108565	0.109128	-1.2982	0.00642868
Potri.015G090300.v4.1	5495	0.0118852	-1.2982	0.0400306
Potri.012G061400.v4.1	1548	0.0216095	-1.2982	0.0142678
Potri.011G062500.v4.1	3549	0.0118852	-1.2982	0.0458066
Potri.017G119100.v4.1	14993	0.0270118	-1.29927	0.00991316
Potri.010G150000.v4.1	5966	0.020529	-1.29959	0.0156576
Potri.015G067000.v4.1	2611	0.0172876	-1.29983	0.0209376
Potri.005G215400.v4.1	1788	0.0691503	-1.29991	0.00333882
Potri.014G016400.v4.1	10007	0.0259313	-1.30042	0.010636
Potri.001G079900.v4.1	503	0.0226899	-1.30072	0.0373793
Potri.007G127800.v4.1	4297	0.0108047	-1.30072	0.0397405
Potri.013G071800.v4.1	10249	0.0108047	-1.30072	0.0397405
Potri.007G029400.v4.1	9615	0.0551041	-1.30087	0.00366458
Potri.008G134000.v4.1	5807	0.0875183	-1.30091	0.00345769
Potri.004G121400.v4.1	6613	0.0659088	-1.30133	0.00301632
Potri.005G003300.v4.1	148	0.0713112	-1.30151	0.00830723
Potri.005G102700.v4.1	19	0.0162071	-1.30167	0.0404419
Potri.002G258600.v4.1	32736	0.111289	-1.30167	0.00182721
Potri.003G152200.v4.1	32575	0.399775	-1.30209	0.00106011
Potri.006G147800.v4.1	214	0.0442994	-1.30216	0.00548027
Potri.006G048400.v4.1	3970	0.0356556	-1.30228	0.00655562
Potri.005G049100.v4.1	2143	0.018368	-1.30282	0.0190538
Potri.006G241000.v4.1	2213	0.0237704	-1.30302	0.0129973
Potri.018G005600.v4.1	2630	0.0291728	-1.30315	0.00891184
Potri.009G139400.v4.1	870	0.130737	-1.3032	0.00159757
Potri.004G011375.v4.1	110594	0.198807	-1.30329	0.00132613
Potri.002G168700.v4.1	1100	0.0259313	-1.30374	0.0122335
Potri.006G259500.v4.1	6121	0.00972426	-1.30374	0.0475318
Potri.011G088400.v4.1	7206	0.104806	-1.30442	0.00186812
Potri.005G250100.v4.1	8424	0.0226899	-1.30449	0.0157861
Potri.012G105900.v4.1	135	0.106967	-1.30457	0.00177459
Potri.006G017900.v4.1	17628	0.0172876	-1.30472	0.0212697
Potri.008G130400.v4.1	116	0.0172876	-1.30472	0.04938
Potri.006G180800.v4.1	5647	0.0172876	-1.30472	0.0212697
Potri.010G091100.v4.1	2351	0.0302532	-1.30488	0.0119102
Potri.007G070000.v4.1	263	0.0118852	-1.30512	0.0343087
Potri.001G163900.v4.1	700	0.0453799	-1.30528	0.00442025
Potri.016G143700.v4.1	5320	0.0734721	-1.30542	0.00272213
Potri.008G012400.v4.1	1622	0.0399775	-1.30549	0.0130323
Potri.007G096900.v4.1	4585	0.0313337	-1.3065	0.0073402
Potri.002G104300.v4.1	1091	0.0486213	-1.30662	0.00408247
Potri.001G126500.v4.1	8371	0.0334947	-1.30685	0.00668774
Potri.005G131600.v4.1	12125	0.0356556	-1.30715	0.0145794
Potri.005G243000.v4.1	6	0.020529	-1.30788	0.0267861
Potri.011G078200.v4.1	1510	0.0615869	-1.30916	0.00315091
Potri.011G112000.v4.1	2219	0.0151266	-1.30926	0.0233383
Potri.003G175900.v4.1	87	0.0356556	-1.30958	0.0165061
Potri.007G093300.v4.1	3559	0.0194485	-1.30984	0.0156041
Potri.015G073800.v4.1	6068	0.0237704	-1.31022	0.022625
Potri.005G036300.v4.1	2930	0.311176	-1.31072	0.00156569
Potri.002G064900.v4.1	9288	0.0226899	-1.31201	0.0162167
Potri.012G007000.v4.1	10734	0.0356556	-1.31201	0.00659696
Potri.001G343400.v4.1	7193	0.0313337	-1.31201	0.00751755
Potri.019G034300.v4.1	108746	0.0334947	-1.31201	0.00685463
Potri.004G173400.v4.1	2085	0.584536	-1.31262	0.000898886
Potri.002G216100.v4.1	7603	0.0237704	-1.3138	0.0139279
Potri.004G236300.v4.1	9894	0.0442994	-1.31397	0.00441385
Potri.006G126300.v4.1	14896	0.0875183	-1.31402	0.00197914
Potri.017G099900.v4.1	9622	0.0151266	-1.31475	0.0290312
Potri.011G043500.v4.1	3127	0.0151266	-1.31475	0.0237062
Potri.006G129600.v4.1	284	0.543478	-1.31479	0.00122442
Potri.009G080500.v4.1	1700	0.0129657	-1.31518	0.0304499
Potri.008G045600.v4.1	5144	0.0810355	-1.31526	0.00210355
Potri.003G141000.v4.1	347	0.0529432	-1.3153	0.00339845
Potri.001G372100.v4.1	4795	0.144783	-1.31536	0.00131034
Potri.005G020600.v4.1	9598	0.0507822	-1.31544	0.00354986
Potri.002G213600.v4.1	4000	0.0248509	-1.31544	0.0119928
Potri.004G161500.v4.1	4151	0.0486213	-1.31559	0.00558711
Potri.015G108600.v4.1	1049	0.0302532	-1.31627	0.00728724
Potri.009G033300.v4.1	173	0.155588	-1.31683	0.00138207
Potri.001G084000.v4.1	4844	0.0972426	-1.31698	0.00211263
Potri.019G127000.v4.1	5412	0.0162071	-1.31715	0.0232221
Potri.010G249700.v4.1	5389	0.0734721	-1.31737	0.00229375
Potri.017G128800.v4.1	3401	1.63367	-1.3178	0.000493119
Potri.003G097300.v4.1	9560	0.0345751	-1.31824	0.00762579
Potri.008G175200.v4.1	4935	0.0194485	-1.3185	0.0171883
Potri.013G078600.v4.1	2828	0.0194485	-1.3185	0.0160243
Potri.005G185900.v4.1	7773	0.0324142	-1.31864	0.00671395
Potri.001G409100.v4.1	32669	0.0118852	-1.31886	0.0364265
Potri.004G072000.v4.1	15009	0.0118852	-1.31886	0.0354702
Potri.016G105100.v4.1	7867	0.0302532	-1.3191	0.00737829
Potri.001G323400.v4.1	5360	0.0486213	-1.31916	0.0040559
Potri.006G063000.v4.1	606	0.0723917	-1.31926	0.00369143
Potri.010G193500.v4.1	11919	0.0356556	-1.31926	0.00754531
Potri.003G123700.v4.1	857	0.0226899	-1.31948	0.0117561
Potri.001G120500.v4.1	1039	0.0226899	-1.31948	0.0123735
Potri.007G066900.v4.1	2711	0.0226899	-1.31948	0.0112107
Potri.012G039200.v4.1	2804	0.166393	-1.3197	0.00132151
Potri.015G089300.v4.1	56	0.117772	-1.32023	0.00187046
Potri.014G030000.v4.1	7451	0.00972426	-1.32023	0.0490917
Potri.006G190300.v4.1	6122	0.00972426	-1.32023	0.0490917
Potri.005G160200.v4.1	10650	0.00972426	-1.32023	0.0490917
Potri.002G065400.v4.1	9409	0.0648284	-1.32077	0.00258548
Potri.001G391900.v4.1	394	0.0291728	-1.32081	0.0140281
Potri.005G069500.v4.1	7295	1.37868	-1.32092	0.000502517
Potri.018G119600.v4.1	15090	0.018368	-1.32114	0.0205011
Potri.010G081400.v4.1	6733	0.0129657	-1.32149	0.0309829
Potri.016G093500.v4.1	10157	0.0842769	-1.32189	0.0019489
Potri.003G162700.v4.1	351	0.0226899	-1.32321	0.0143102
Potri.004G195800.v4.1	3336	0.0108047	-1.32321	0.048976
Potri.012G105400.v4.1	1468	0.0140461	-1.32374	0.025744
Potri.001G117400.v4.1	7049	0.0929207	-1.3238	0.0017125
Potri.016G036500.v4.1	478	0.0324142	-1.32393	0.0062328
Potri.003G190000.v4.1	3726	0.0648284	-1.32479	0.00249357
Potri.002G051600.v4.1	3105	0.018368	-1.32568	0.0383262
Potri.004G157500.v4.1	4325	0.018368	-1.32568	0.0206473
Potri.002G051500.v4.1	5906	0.0151266	-1.32568	0.0211555
Potri.008G129300.v4.1	10681	0.00864378	-1.32568	0.049359
Potri.011G044100.v4.1	2628	0.301452	-1.32578	0.000843985
Potri.010G215200.v4.1	1635	0.0475408	-1.3275	0.00351208
Potri.019G072700.v4.1	6668	0.0129657	-1.32778	0.030985
Potri.008G112000.v4.1	1155	0.0129657	-1.32778	0.0418648
Potri.009G124900.v4.1	4800	0.0659088	-1.32788	0.00277486
Potri.014G051200.v4.1	10615	0.0345751	-1.32816	0.00586876
Potri.002G045500.v4.1	7567	0.00972426	-1.3284	0.0486768
Potri.002G124300.v4.1	2988	0.317659	-1.32854	0.000787067
Potri.013G116400.v4.1	307	0.0572651	-1.3287	0.00280695
Potri.001G366500.v4.1	17571	0.124254	-1.32896	0.00322585
Potri.008G054000.v4.1	33	0.471086	-1.32898	0.00112576
Potri.010G245200.v4.1	1130	0.808194	-1.32913	0.000705954
Potri.001G126400.v4.1	2791	0.0324142	-1.32919	0.00639385
Potri.001G114600.v4.1	8892	0.0475408	-1.32931	0.00376276
Potri.003G104500.v4.1	3570	0.0367361	-1.32957	0.00502261
Potri.005G110500.v4.1	1007	0.0378165	-1.33021	0.00487576
Potri.006G023900.v4.1	5646	0.0302532	-1.33037	0.00762004
Potri.007G097000.v4.1	32825	0.0345751	-1.33062	0.0171043
Potri.017G081900.v4.1	7385	0.0108047	-1.33062	0.0456707
Potri.019G099400.v4.1	17082	0.0745526	-1.33073	0.00319635
Potri.001G234800.v4.1	4669	0.0270118	-1.33091	0.00817854
Potri.005G186700.v4.1	8085	0.0313337	-1.33112	0.00674238
Potri.007G020600.v4.1	354	0.0486213	-1.33159	0.00385645
Potri.003G067800.v4.1	6141	0.077794	-1.33164	0.00233774
Potri.001G243300.v4.1	2889	0.112369	-1.33189	0.0018343
Potri.018G041000.v4.1	214	0.0118852	-1.33247	0.0312964
Potri.001G356300.v4.1	1370	0.0118852	-1.33247	0.0380394
Potri.009G106200.v4.1	3360	0.0118852	-1.33247	0.0309901
Potri.018G024800.v4.1	414	0.0172876	-1.33367	0.0235579
Potri.019G026780.v4.1	4067	0.0497017	-1.33377	0.00550293
Potri.002G234700.v4.1	283	0.0313337	-1.33383	0.00617888
Potri.003G012400.v4.1	1369	0.0367361	-1.33421	0.00513927
Potri.008G074800.v4.1	5803	0.0324142	-1.33444	0.00775012
Potri.007G138100.v4.1	9828	0.310096	-1.33445	0.00112343
Potri.002G091700.v4.1	7374	0.018368	-1.33473	0.0142081
Potri.007G039400.v4.1	12144	0.101564	-1.33482	0.00219285
Potri.010G112800.v4.1	287	0.0237704	-1.33512	0.0267707
Potri.010G183700.v4.1	1757	0.203129	-1.33559	0.00130952
Potri.012G139900.v4.1	5262	0.0194485	-1.33568	0.0131145
Potri.011G097700.v4.1	7067	0.154508	-1.33642	0.00125251
Potri.008G165000.v4.1	5125	0.00972426	-1.33653	0.0423475
Potri.001G147500.v4.1	347	0.00972426	-1.33653	0.0423475
Potri.003G090000.v4.1	8605	0.0151266	-1.33653	0.0232221
Potri.014G158200.v4.1	6418	0.0907597	-1.33748	0.00158936
Potri.009G135100.v4.1	13287	0.0108047	-1.338	0.0423639
Potri.015G125000.v4.1	523	0.0648284	-1.33812	0.00350948
Potri.002G056600.v4.1	1493	0.0248509	-1.33923	0.00844169
Potri.018G120200.v4.1	1412	0.0648284	-1.33945	0.00269748
Potri.016G060100.v4.1	4850	0.0994035	-1.33966	0.00138968
Potri.002G041300.v4.1	5126	0.0259313	-1.33977	0.0113707
Potri.018G025500.v4.1	12775	0.0875183	-1.33989	0.00200123
Potri.007G047400.v4.1	4513	0.267957	-1.34004	0.000759292
Potri.003G085300.v4.1	3024	0.0551041	-1.34027	0.00271978
Potri.013G096600.v4.1	10600	0.0129657	-1.34027	0.027823
Potri.010G225300.v4.1	3694	0.020529	-1.34058	0.0229895
Potri.003G114600.v4.1	337	0.0140461	-1.34115	0.0212645
Potri.017G090600.v4.1	135	0.0302532	-1.34155	0.00882999
Potri.006G109600.v4.1	1307	0.0648284	-1.3421	0.00247919
Potri.004G048675.v4.1	2255	0.0345751	-1.3429	0.00523739
Potri.014G078100.v4.1	4036	0.0345751	-1.3429	0.00523739
Potri.019G038400.v4.1	6491	0.0172876	-1.34319	0.0210152
Potri.003G030900.v4.1	4903	0.018368	-1.34372	0.0146049
Potri.014G071100.v4.1	3894	0.0810355	-1.34419	0.00300002
Potri.005G058400.v4.1	13218	0.020529	-1.34461	0.0125797
Potri.014G019000.v4.1	6791	0.00972426	-1.34461	0.0431675
Potri.006G119000.v4.1	5518	0.101564	-1.34504	0.00132856
Potri.004G207100.v4.1	506	0.0118852	-1.34596	0.0418881
Potri.016G056400.v4.1	6908	0.0118852	-1.34596	0.0314769
Potri.003G100500.v4.1	7973	1.09236	-1.34606	0.000465282
Potri.001G300900.v4.1	556	0.0669893	-1.34628	0.00495596
Potri.002G091900.v4.1	5104	0.0270118	-1.34647	0.00703633
Potri.019G118500.v4.1	5193	0.0129657	-1.34647	0.0253577
Potri.006G096000.v4.1	3174	0.0280923	-1.3467	0.00701356
Potri.015G085300.v4.1	7089	0.077794	-1.34715	0.00170006
Potri.017G053900.v4.1	7259	0.0151266	-1.3473	0.0284637
Potri.005G247400.v4.1	978	0.0669893	-1.34755	0.00199433
Potri.010G160500.v4.1	2825	0.0162071	-1.34763	0.0337656
Potri.005G228200.v4.1	8260	0.0162071	-1.34763	0.0175977
Potri.006G045400.v4.1	1154	0.0162071	-1.34763	0.0175977
Potri.007G095800.v4.1	1442	0.0529432	-1.34783	0.00272915
Potri.008G043600.v4.1	4440	0.0367361	-1.34806	0.0046304
Potri.018G093900.v4.1	10723	0.43435	-1.34807	0.000909164
Potri.006G267500.v4.1	3422	0.0399775	-1.34843	0.00392091
Potri.004G209300.v4.1	887	0.020529	-1.34864	0.0112183
Potri.008G054100.v4.1	1674	0.0475408	-1.34908	0.00295243
Potri.006G141500.v4.1	2690	0.213934	-1.34983	0.00103496
Potri.010G180600.v4.1	786	0.0302532	-1.34988	0.00734787
Potri.017G150000.v4.1	112	0.0669893	-1.3501	0.00228303
Potri.014G015200.v4.1	108025	0.0399775	-1.35054	0.00787302
Potri.012G077400.v4.1	168	0.041058	-1.35059	0.00505164
Potri.001G383000.v4.1	6024	0.0572651	-1.35117	0.00351417
Potri.010G080700.v4.1	1089	0.0831964	-1.35265	0.00150111
Potri.017G144121.v4.1	1642	0.00972426	-1.35265	0.0366276
Potri.003G020800.v4.1	5139	0.00972426	-1.35265	0.0366276
Potri.015G085100.v4.1	746	0.0691503	-1.35265	0.00182489
Potri.010G167100.v4.1	2561	0.0270118	-1.35265	0.00721428
Potri.008G067700.v4.1	9119	0.0324142	-1.35265	0.00533782
Potri.006G162900.v4.1	2712	0.0108047	-1.35265	0.0393283
Potri.008G060400.v4.1	3173	0.0140461	-1.35265	0.029304
Potri.009G114900.v4.1	3260	0.0216095	-1.35265	0.0106557
Potri.011G092200.v4.1	6737	0.00864378	-1.35265	0.0474563
Potri.007G107800.v4.1	5649	0.0129657	-1.35265	0.024465
Potri.008G169300.v4.1	448	0.00972426	-1.35265	0.0366276
Potri.001G089900.v4.1	9531	0.0118852	-1.35265	0.027713
Potri.006G108200.v4.1	5987	0.0108047	-1.35265	0.0315271
Potri.015G109200.v4.1	2420	0.786584	-1.35276	0.000617491
Potri.011G098500.v4.1	2886	0.302532	-1.35351	0.000675902
Potri.001G026100.v4.1	3368	0.0486213	-1.35439	0.00278783
Potri.013G089500.v4.1	1145	0.0507822	-1.35599	0.00329814
Potri.018G083100.v4.1	5200	0.0226899	-1.35629	0.0103783
Potri.002G088000.v4.1	343	0.0334947	-1.35765	0.00617673
Potri.018G065200.v4.1	4348	0.0151266	-1.35798	0.0362608
Potri.007G091800.v4.1	903	0.077794	-1.35813	0.00157236
Potri.001G394600.v4.1	7493	0.0918402	-1.35823	0.00129206
Potri.015G048000.v4.1	1155	0.0118852	-1.35931	0.047562
Potri.001G276700.v4.1	3861	0.0475408	-1.35976	0.00271282
Potri.009G101900.v4.1	2552	0.143703	-1.35981	0.00202156
Potri.011G071800.v4.1	2588	0.0226899	-1.35992	0.0122962
Potri.010G207800.v4.1	5191	0.0216095	-1.36026	0.0097008
Potri.016G128100.v4.1	5801	0.0194485	-1.36106	0.0213016
Potri.018G129700.v4.1	3678	0.0669893	-1.36153	0.00174063
Potri.017G051500.v4.1	5292	0.00864378	-1.36153	0.0437598
Potri.007G011100.v4.1	1840	0.0270118	-1.36187	0.00674948
Potri.006G214800.v4.1	1764	0.0172876	-1.36205	0.0201413
Potri.006G220600.v4.1	7839	0.0334947	-1.36263	0.00450068
Potri.011G065600.v4.1	3953	0.0162071	-1.36263	0.0358449
Potri.007G016300.v4.1	108284	0.0162071	-1.36263	0.0160325
Potri.014G084900.v4.1	599	0.038897	-1.36344	0.00400135
Potri.004G132900.v4.1	697	0.0226899	-1.36354	0.00928244
Potri.013G059300.v4.1	3280	0.172876	-1.36406	0.000750121
Potri.002G141300.v4.1	1146	0.020529	-1.36462	0.013057
Potri.001G227800.v4.1	110311	0.0194485	-1.36525	0.0112183
Potri.016G104500.v4.1	111870	0.0118852	-1.36595	0.0243245
Potri.017G142400.v4.1	5686	0.0896792	-1.36595	0.00124723
Potri.003G139300.v4.1	9974	0.0172876	-1.36673	0.0233298
Potri.018G009500.v4.1	4781	0.0291728	-1.36689	0.00574153
Potri.015G035700.v4.1	6349	0.0345751	-1.36715	0.00407747
Potri.013G011900.v4.1	2225	0.0626674	-1.36752	0.00195105
Potri.011G115600.v4.1	32664	0.602904	-1.36777	0.000560682
Potri.006G254900.v4.1	6601	0.0216095	-1.36784	0.0140174
Potri.003G105500.v4.1	3958	0.167473	-1.36849	0.000755436
Potri.010G185300.v4.1	942	0.0259313	-1.36859	0.0131952
Potri.018G086600.v4.1	8764	0.0151266	-1.36859	0.0270377
Potri.005G044900.v4.1	2972	0.00972426	-1.36859	0.0471006
Potri.010G152400.v4.1	738	0.0140461	-1.36972	0.0262188
Potri.018G120300.v4.1	13907	0.0734721	-1.36997	0.00271692
Potri.017G085500.v4.1	2561	0.0475408	-1.37035	0.00248605
Potri.001G137700.v4.1	3566	0.018368	-1.37035	0.0122704
Potri.004G040900.v4.1	727	0.0475408	-1.37035	0.00248605
Potri.016G086600.v4.1	6660	0.00864378	-1.37035	0.0452037
Potri.015G028101.v4.1	9429	0.00864378	-1.37035	0.0445641
Potri.009G032300.v4.1	6900	0.00864378	-1.37035	0.0458459
Potri.001G227000.v4.1	1767	0.0756331	-1.3706	0.00288941
Potri.008G032800.v4.1	10620	0.0226899	-1.37075	0.0118622
Potri.003G193800.v4.1	15172	0.0129657	-1.37103	0.0271438
Potri.004G104000.v4.1	2271	0.0172876	-1.37139	0.0132264
Potri.013G127500.v4.1	10318	0.0172876	-1.37139	0.0132264
Potri.005G258700.v4.1	3919	0.0442994	-1.37161	0.00309754
Potri.010G143900.v4.1	8425	0.0972426	-1.3719	0.00106513
Potri.006G265300.v4.1	1365	0.0118852	-1.37255	0.024681
Potri.004G059900.v4.1	2208	0.153427	-1.37269	0.00138968
Potri.003G070600.v4.1	5347	0.118852	-1.37273	0.000885273
Potri.002G205900.v4.1	396	0.0194485	-1.37359	0.0157835
Potri.001G322500.v4.1	5359	0.0680698	-1.37378	0.00158936
Potri.002G160000.v4.1	4125	0.0151266	-1.37387	0.0267136
Potri.005G260400.v4.1	2456	0.231221	-1.37411	0.000621512
Potri.014G023500.v4.1	2151	0.0745526	-1.37424	0.00143671
Potri.006G063900.v4.1	3965	0.0108047	-1.37435	0.0280837
Potri.014G141900.v4.1	2898	0.100484	-1.37465	0.0010116
Potri.014G052600.v4.1	983	0.0723917	-1.37487	0.00143986
Potri.002G016900.v4.1	2257	0.079955	-1.37492	0.00131087
Potri.013G049100.v4.1	4632	0.0367361	-1.37537	0.00398842
Potri.009G049100.v4.1	647	0.0896792	-1.37631	0.00112178
Potri.002G003000.v4.1	109091	0.106967	-1.3765	0.000932706
Potri.014G017300.v4.1	6502	0.106967	-1.3765	0.00194612
Potri.001G008240.v4.1	10339	0.00972426	-1.3765	0.0321537
Potri.005G253700.v4.1	2304	0.00972426	-1.3765	0.0321537
Potri.017G075100.v4.1	7661	0.118852	-1.37699	0.00105304
Potri.011G136300.v4.1	5639	0.0270118	-1.3771	0.00580508
Potri.005G093100.v4.1	1543	0.221497	-1.37772	0.000588069
Potri.001G005500.v4.1	1501	0.0194485	-1.37774	0.0243245
Potri.010G116500.v4.1	6027	0.0226899	-1.37793	0.00771082
Potri.003G122300.v4.1	3615	0.038897	-1.37841	0.00336414
Potri.015G031000.v4.1	2183	0.131818	-1.37848	0.00146722
Potri.010G178050.v4.1	393	0.0453799	-1.37851	0.00276272
Potri.002G254700.v4.1	1833	0.0345751	-1.37912	0.00395735
Potri.013G004200.v4.1	2399	0.00864378	-1.37912	0.0454633
Potri.002G023700.v4.1	7866	0.0151266	-1.37912	0.0159581
Potri.003G081500.v4.1	6684	0.018368	-1.37912	0.0159042
Potri.013G004500.v4.1	1893	0.0356556	-1.38066	0.00357372
Potri.002G214000.v4.1	3257	0.0172876	-1.38066	0.0118892
Potri.006G143300.v4.1	4852	0.0172876	-1.38066	0.0174997
Potri.013G085000.v4.1	2774	0.0291728	-1.381	0.00498756
Potri.004G041000.v4.1	20651	0.0583455	-1.38151	0.0017993
Potri.013G113900.v4.1	2285	0.0313337	-1.38174	0.00428849
Potri.002G154400.v4.1	140	0.0194485	-1.38188	0.0108569
Potri.001G141500.v4.1	2838	0.252831	-1.38202	0.000580247
Potri.019G062500.v4.1	4561	0.202048	-1.38261	0.00056532
Potri.008G087200.v4.1	8254	0.245267	-1.38291	0.000739473
Potri.010G230801.v4.1	17074	0.0432189	-1.38359	0.0054192
Potri.008G197000.v4.1	5613	0.0367361	-1.38436	0.00391068
Potri.001G350200.v4.1	703	0.0367361	-1.38436	0.00328409
Potri.003G131400.v4.1	871	0.00972426	-1.38436	0.0386449
Potri.014G058800.v4.1	3104	0.0151266	-1.38436	0.0161767
Potri.010G238400.v4.1	1090	0.00972426	-1.38436	0.0326679
Potri.012G133600.v4.1	1065	0.0497017	-1.38469	0.00214132
Potri.015G009000.v4.1	1333	0.0723917	-1.38528	0.00131582
Potri.008G114900.v4.1	2271	0.0172876	-1.38528	0.0204566
Potri.005G170800.v4.1	216	0.0583455	-1.38578	0.00173304
Potri.002G179100.v4.1	9950	0.0237704	-1.38708	0.00684878
Potri.014G138500.v4.1	7022	0.0162071	-1.3873	0.013057
Potri.001G187300.v4.1	5549	0.00864378	-1.38784	0.0481823
Potri.001G236000.v4.1	13401	0.00864378	-1.38784	0.0381194
Potri.006G180900.v4.1	782	0.0226899	-1.38863	0.00713875
Potri.008G169900.v4.1	10293	0.0885988	-1.38889	0.00102182
Potri.005G092700.v4.1	2440	0.0151266	-1.38958	0.014225
Potri.008G193300.v4.1	5272	0.0356556	-1.38988	0.00343143
Potri.019G133000.v4.1	8468	0.041058	-1.39118	0.00363098
Potri.018G038600.v4.1	7475	0.00756331	-1.39218	0.0452498
Potri.001G323100.v4.1	425	0.0356556	-1.39218	0.00481863
Potri.009G105400.v4.1	3712	0.0291728	-1.39218	0.0065447
Potri.008G153800.v4.1	13338	0.0507822	-1.39218	0.00194612
Potri.001G154300.v4.1	9971	0.0162071	-1.39218	0.0213084
Potri.009G112307.v4.1	2307	0.018368	-1.39218	0.0190204
Potri.001G470200.v4.1	70	0.00756331	-1.39218	0.0452498
Potri.003G096700.v4.1	1486	0.0756331	-1.39273	0.00121717
Potri.016G144100.v4.1	191	0.0172876	-1.39447	0.0375799
Potri.009G138200.v4.1	1782	0.0172876	-1.39447	0.0153514
Potri.006G107100.v4.1	5861	0.0940011	-1.39483	0.00121905
Potri.001G358900.v4.1	3197	0.0129657	-1.39518	0.0200491
Potri.003G087200.v4.1	7560	0.0691503	-1.39518	0.00124916
Potri.003G134200.v4.1	3143	0.038897	-1.39534	0.0028612
Potri.011G150200.v4.1	14583	0.0302532	-1.39621	0.0112183
Potri.004G169100.v4.1	10208	0.195566	-1.39774	0.000526132
Potri.007G006300.v4.1	8855	0.0118852	-1.39866	0.0224484
Potri.005G243600.v4.1	3794	0.020529	-1.39996	0.00820846
Potri.006G031900.v4.1	2479	0.0151266	-1.39996	0.0168737
Potri.013G048500.v4.1	2292	0.00972426	-1.39996	0.0468367
Potri.004G079400.v4.1	12409	0.0151266	-1.39996	0.0146804
Potri.007G094100.v4.1	13457	0.0507822	-1.40028	0.00177764
Potri.013G081400.v4.1	7968	0.0237704	-1.40063	0.00641969
Potri.001G344100.v4.1	10809	0.018368	-1.40082	0.0126728
Potri.010G038700.v4.1	703	0.0961621	-1.40082	0.000825842
Potri.003G159800.v4.1	164	0.470006	-1.40109	0.000371291
Potri.001G137000.v4.1	13460	0.0129657	-1.40115	0.0263644
Potri.005G070900.v4.1	2377	0.696905	-1.40132	0.000521095
Potri.001G248200.v4.1	3889	0.00756331	-1.40189	0.0460232
Potri.003G205200.v4.1	9479	0.00756331	-1.40189	0.0460232
Potri.003G009300.v4.1	6405	0.0659088	-1.40221	0.00129206
Potri.004G179742.v4.1	602	0.0399775	-1.4024	0.0024947
Potri.003G202800.v4.1	5336	0.0226899	-1.40277	0.00672616
Potri.018G072200.v4.1	10174	0.0108047	-1.40277	0.0252431
Potri.002G194000.v4.1	7609	0.0140461	-1.40328	0.0451331
Potri.006G026300.v4.1	10576	0.0140461	-1.40328	0.0160496
Potri.005G012400.v4.1	15888	0.020529	-1.40383	0.013891
Potri.014G115500.v4.1	6777	0.284164	-1.40424	0.000460553
Potri.001G320000.v4.1	337	0.0280923	-1.40512	0.00847122
Potri.003G216800.v4.1	8656	0.00864378	-1.40512	0.0395578
Potri.003G127100.v4.1	6537	0.0280923	-1.40512	0.00738717
Potri.017G053400.v4.1	3963	0.00864378	-1.40512	0.0395578
Potri.014G140000.v4.1	108058	0.0324142	-1.40595	0.0135198
Potri.017G043100.v4.1	10230	0.0259313	-1.40615	0.00491448
Potri.007G065000.v4.1	1821	0.0810355	-1.40647	0.000963538
Potri.001G155300.v4.1	1860	0.0162071	-1.40673	0.0160463
Potri.005G103300.v4.1	10869	0.0129657	-1.4071	0.0176727
Potri.009G106900.v4.1	226	0.0929207	-1.40778	0.000813423
Potri.002G148000.v4.1	1978	0.0788745	-1.4079	0.000956445
Potri.001G028300.v4.1	10255	0.0864378	-1.40798	0.000882009
Potri.001G066900.v4.1	1807	0.0356556	-1.40815	0.00288442
Potri.014G040500.v4.1	1403	0.0734721	-1.40847	0.00121443
Potri.002G044700.v4.1	715	0.0291728	-1.40879	0.0089734
Potri.008G179300.v4.1	488	0.0291728	-1.40879	0.0249519
Potri.008G023866.v4.1	111653	0.0140461	-1.40879	0.0287783
Potri.010G255300.v4.1	6968	0.0140461	-1.40879	0.0190747
Potri.005G021700.v4.1	129	0.162071	-1.40887	0.000511223
Potri.016G042700.v4.1	12765	0.0486213	-1.40903	0.00174047
Potri.001G104700.v4.1	220	0.041058	-1.40908	0.00237907
Potri.015G147700.v4.1	3425	0.0378165	-1.40941	0.00263247
Potri.002G098400.v4.1	44	0.0302532	-1.40955	0.00372855
Potri.016G038000.v4.1	466	0.0108047	-1.40979	0.0453903
Potri.002G176000.v4.1	5796	0.0162071	-1.41154	0.0159353
Potri.011G152500.v4.1	656	0.00864378	-1.41368	0.0332334
Potri.009G026200.v4.1	2202	0.0432189	-1.41389	0.00207128
Potri.006G182601.v4.1	11890	0.0248509	-1.41475	0.00524233
Potri.005G100500.v4.1	1276	0.00972426	-1.41539	0.0444357
[truncated: 4,595 more rows]

## Sheet: Ptr3
Additional file 3. DEGs in the single-cell major clusters of SDX in P. trichocarpa.
The lists of DEGs in cell cluster Ptr1 to Ptr8 with cutoff set as the absolute value of log2FC ≥ 1 and adjusted P value < 0.05.
P. trichocarpa DEGs for cell cluster 3
Gene ID	Orthologous group	Mean UMI count	Log2FC	Adjusted P value
Potri.011G096900.v4.1	32659	0.0454293	5.85629	2.21058e-22
Potri.004G212000.v4.1	3870	0.159628	5.85254	6.87447e-63
Potri.006G002401.v4.1	19217	0.0241734	5.37261	5.4969e-09
Potri.014G074600.v4.1	6	0.0216727	5.21789	4.13948e-18
Potri.006G002301.v4.1	19217	2.70075	4.94903	2.35565e-62
Potri.002G258400.v4.1	1	0.0800223	4.86003	2.23152e-42
Potri.015G018000.v4.1	48	0.0108363	4.82982	4.52322e-10
Potri.009G010900.v4.1	3870	0.267991	4.45165	3.21815e-63
Potri.008G061800.v4.1	2925	0.115032	4.43378	2.51151e-13
Potri.016G020000.v4.1	884	0.025007	4.4207	6.05285e-18
Potri.007G088700.v4.1	116	0.00375104	4.39686	0.000248722
Potri.014G044600.v4.1	33062	0.00375104	4.39686	0.000248722
Potri.017G059800.v4.1	16061	0.1813	4.38368	2.25789e-40
Potri.004G180000.v4.1	11095	0.0829397	4.32647	1.84602e-29
Potri.016G117100.v4.1	1395	0.22923	4.32286	2.13961e-40
Potri.004G007200.v4.1	998	0.0450125	4.25815	3.74088e-21
Potri.006G058500.v4.1	108493	0.138372	4.24485	2.26901e-43
Potri.017G040450.v4.1	2277	0.00333426	4.24485	0.000648803
Potri.011G030400.v4.1	17078	0.00333426	4.24485	0.000648803
Potri.008G028200.v4.1	111654	0.0475132	4.21998	7.65061e-15
Potri.004G063900.v4.1	23	0.00291748	4.07493	0.00171011
Potri.017G046800.v4.1	4518	0.00291748	4.07493	0.00171011
Potri.001G321800.v4.1	5854	0.00291748	4.07493	0.00171011
Potri.002G117600.v4.1	6428	0.00291748	4.07493	0.00171011
Potri.017G039600.v4.1	7016	0.0158377	4.0384	8.31604e-12
Potri.001G463300.v4.1	52	0.070853	4.03335	3.71312e-33
Potri.005G181000.v4.1	498	0.00583496	3.98182	1.72454e-05
Potri.003G013400.v4.1	109831	0.0716866	3.92459	1.94519e-32
Potri.008G186601.v4.1	4387	0.0145874	3.92293	8.04485e-11
Potri.004G179811.v4.1	11095	0.0379272	3.89805	1.36522e-21
Potri.012G037300.v4.1	2267	0.0112531	3.88228	8.35928e-09
Potri.013G115500.v4.1	5831	0.0646013	3.83677	8.43942e-30
Potri.002G181600.v4.1	4183	0.0108363	3.82982	1.84604e-08
Potri.006G188300.v4.1	3302	0.321756	3.82376	1.84073e-42
Potri.012G117100.v4.1	109525	0.0771048	3.80673	3.85262e-29
Potri.006G261022.v4.1	15649	0.107113	3.80075	2.65158e-20
Potri.001G107400.v4.1	22977	0.0904418	3.79872	1.90814e-35
Potri.012G121412.v4.1	109676	0.818144	3.76184	3.72356e-36
Potri.006G172801.v4.1	19	0.240067	3.66239	3.97663e-34
Potri.009G116900.v4.1	5057	0.0070853	3.65989	6.46929e-06
Potri.013G113100.v4.1	10937	0.00208391	3.65989	0.0117754
Potri.008G157400.v4.1	12453	0.00208391	3.65989	0.0117754
Potri.001G093401.v4.1	109946	0.00208391	3.65989	0.0117754
Potri.001G089201.v4.1	110180	0.00208391	3.65989	0.0117754
Potri.004G056374.v4.1	110638	0.0391776	3.64478	1.29925e-20
Potri.006G135100.v4.1	7425	0.0341762	3.64261	8.56338e-19
Potri.004G180200.v4.1	11095	0.0429286	3.60544	7.73655e-12
Potri.004G117900.v4.1	4453	0.0308419	3.60331	2.52036e-17
Potri.006G181200.v4.1	2	0.00666852	3.57743	1.4966e-05
Potri.001G270404.v4.1	401	0.00666852	3.57743	0.000189876
Potri.012G120340.v4.1	6233	0.0112531	3.56036	0.0166362
Potri.014G151950.v4.1	107961	0.00416783	3.53436	0.000587202
Potri.012G059500.v4.1	4269	0.227563	3.51211	5.97046e-47
Potri.007G088086.v4.1	303	0.028758	3.50377	5.1179e-16
Potri.014G136800.v4.1	15181	0.0595999	3.48997	2.12016e-18
Potri.001G203900.v4.1	14580	0.00625174	3.48997	3.45335e-05
Potri.001G229500.v4.1	7174	0.0704363	3.48432	4.68804e-28
Potri.004G153100.v4.1	5954	1.6342	3.47897	3.29223e-56
Potri.014G024300.v4.1	6290	0.063351	3.47434	2.34802e-26
Potri.007G087950.v4.1	303	0.104612	3.46725	3.97663e-34
Potri.012G133500.v4.1	178	0.025007	3.4207	3.88456e-14
Potri.008G028400.v4.1	111495	0.0266741	3.39686	1.01891e-14
Potri.004G027900.v4.1	12	0.00166713	3.39686	0.0307083
Potri.002G098300.v4.1	44	0.00166713	3.39686	0.0307083
Potri.001G255100.v4.1	105	0.00375104	3.39686	0.0051852
Potri.010G218800.v4.1	302	0.00166713	3.39686	0.0307083
Potri.005G254432.v4.1	1359	0.00166713	3.39686	0.0307083
Potri.007G120500.v4.1	2277	0.0120867	3.39686	6.0045e-06
Potri.016G068200.v4.1	3048	0.00166713	3.39686	0.0307083
Potri.011G065300.v4.1	9522	0.00166713	3.39686	0.0307083
Potri.001G203500.v4.1	14580	0.00166713	3.39686	0.0307083
Potri.013G134500.v4.1	617	0.172131	3.39338	3.02362e-12
Potri.017G107200.v4.1	6441	0.034593	3.29732	2.10271e-14
Potri.001G232800.v4.1	3288	0.00916922	3.27656	1.73501e-06
Potri.018G100232.v4.1	33088	0.00916922	3.27656	1.73501e-06
Potri.012G066000.v4.1	5367	0.0225063	3.27133	1.52575e-12
Potri.004G026200.v4.1	14	0.0070853	3.24485	0.000339237
Potri.005G014300.v4.1	3114	0.0183384	3.24485	9.05534e-10
Potri.005G010266.v4.1	6779	0.00333426	3.24485	0.00336022
Potri.016G029800.v4.1	111883	0.00333426	3.24485	0.00336022
Potri.016G102200.v4.1	2260	0.0616838	3.20663	1.52679e-23
Potri.007G088154.v4.1	303	0.0212559	3.19041	1.00933e-11
Potri.004G180100.v4.1	11095	0.0104196	3.19041	0.000203478
Potri.019G124750.v4.1	8210	0.0245902	3.17446	6.31174e-13
Potri.012G033932.v4.1	13392	0.474299	3.1732	1.65776e-42
Potri.006G101100.v4.1	1395	0.0566824	3.17296	8.03066e-09
Potri.013G109400.v4.1	5162	0.015421	3.15293	3.57581e-09
Potri.005G013100.v4.1	74	0.015421	3.15293	3.57581e-09
Potri.009G114300.v4.1	5954	0.076688	3.14688	7.09356e-26
Potri.016G125000.v4.1	1744	0.125452	3.14341	4.43844e-27
Potri.008G087700.v4.1	111460	2.34482	3.11945	1.25243e-43
Potri.005G096600.v4.1	10917	0.044179	3.11596	1.16765e-18
Potri.010G171700.v4.1	277	0.0233398	3.10046	3.82036e-12
Potri.012G108500.v4.1	109528	0.301334	3.09904	2.74707e-38
Potri.008G029100.v4.1	8658	0.0758544	3.09877	3.2757e-25
Potri.013G098850.v4.1	6554	0.205057	3.07786	5.34447e-34
Potri.019G014411.v4.1	108757	0.0212559	3.07493	2.90921e-11
Potri.010G198500.v4.1	2260	0.0195888	3.07493	1.26653e-10
Potri.012G009200.v4.1	26	0.00291748	3.07493	0.00792846
Potri.007G088018.v4.1	303	0.00625174	3.07493	0.000122406
Potri.014G081600.v4.1	587	0.009586	3.07493	2.63005e-06
Potri.010G087200.v4.1	4102	0.00291748	3.07493	0.00792846
Potri.016G139350.v4.1	5051	0.00291748	3.07493	0.00792846
Potri.009G140400.v4.1	11095	0.00291748	3.07493	0.00792846
Potri.012G124832.v4.1	17080	0.00291748	3.07493	0.00792846
Potri.008G045467.v4.1	111628	0.00458461	3.07493	0.0264946
Potri.005G013200.v4.1	74	0.0558489	3.06428	5.12437e-21
Potri.001G398000.v4.1	13266	0.267574	3.06375	4.52809e-40
Potri.007G107900.v4.1	6074	0.0341762	3.05765	1.74475e-15
Potri.004G007100.v4.1	998	0.115866	3.0493	8.79109e-21
Potri.012G135100.v4.1	8071	0.195471	3.04455	2.41715e-33
Potri.011G146000.v4.1	18242	0.0771048	3.02912	1.0564e-20
Potri.T011801.v4.1	109686	10.5113	3.01889	1.12083e-45
Potri.001G027100.v4.1	18	0.00916922	3.01353	0.00108778
Potri.001G376100.v4.1	32658	1.36538	3.00322	5.2171e-39
Potri.004G124200.v4.1	10232	0.00750209	3.00093	0.00662539
Potri.007G108301.v4.1	14130	0.00750209	3.00093	3.70079e-05
Potri.015G060700.v4.1	4452	0.0120867	2.98182	3.02432e-07
Potri.007G110100.v4.1	20106	0.0946097	2.97708	1.74378e-26
Potri.002G049500.v4.1	116	0.0504307	2.96127	8.99772e-18
Potri.007G108200.v4.1	7242	0.0195888	2.95945	3.44838e-10
Potri.011G063000.v4.1	19	0.0333426	2.95535	1.21166e-14
Potri.013G019200.v4.1	10263	0.0225063	2.9494	3.39985e-11
Potri.019G118000.v4.1	211	0.0179217	2.9494	1.58469e-09
Potri.005G209600.v4.1	2351	0.00416783	2.9494	0.00209259
Potri.002G070600.v4.1	4943	0.00416783	2.9494	0.00209259
Potri.003G105400.v4.1	11380	0.0450125	2.93622	1.47378e-17
Potri.005G087300.v4.1	2009	0.149625	2.92293	3.4624e-31
Potri.001G067600.v4.1	742	0.16838	2.91653	1.81446e-32
Potri.005G166100.v4.1	15118	1.51042	2.90151	9.21163e-44
Potri.013G145300.v4.1	6784	0.0541817	2.8989	4.76935e-19
Potri.010G001300.v4.1	2244	0.0170881	2.88228	5.6128e-09
Potri.001G339700.v4.1	110386	0.0025007	2.88228	0.0183728
Potri.014G038100.v4.1	122	0.0025007	2.88228	0.0183728
Potri.007G040200.v4.1	247	0.0025007	2.88228	0.0183728
Potri.016G023400.v4.1	943	0.0025007	2.88228	0.0183728
Potri.011G047700.v4.1	1270	0.0025007	2.88228	0.0183728
Potri.006G021000.v4.1	9944	0.0025007	2.88228	0.0183728
Potri.012G059600.v4.1	109565	0.0025007	2.88228	0.0183728
Potri.003G206401.v4.1	109755	0.0025007	2.88228	0.0183728
Potri.013G048150.v4.1	111946	0.0025007	2.88228	0.0183728
Potri.008G043900.v4.1	1800	1.495	2.87967	1.32493e-41
Potri.004G231850.v4.1	191	0.0370937	2.86634	6.02103e-14
Potri.004G108680.v4.1	6441	0.535149	2.86332	1.9056e-36
Potri.010G198600.v4.1	2260	0.209642	2.86238	9.55946e-34
Potri.008G147400.v4.1	31	0.0754377	2.8548	1.94651e-22
Potri.014G180600.v4.1	32737	0.158377	2.85416	1.04811e-30
Potri.006G161100.v4.1	9715	0.009586	2.85254	7.5251e-06
Potri.001G390600.v4.1	9505	0.086274	2.84463	8.97119e-24
Potri.014G135600.v4.1	8506	0.0350097	2.84046	2.11215e-14
Potri.011G161400.v4.1	52	0.00666852	2.84046	0.000166138
Potri.010G168900.v4.1	110858	0.00666852	2.84046	0.000166138
Potri.005G211050.v4.1	111370	0.0179217	2.83392	4.08226e-09
Potri.010G072200.v4.1	110932	1.64921	2.83319	4.92537e-35
Potri.001G030750.v4.1	6004	0.0554321	2.81909	9.00421e-19
Potri.019G095600.v4.1	11480	0.0733537	2.81461	9.66773e-22
Potri.012G121876.v4.1	13	0.00375104	2.81189	0.00464953
Potri.004G007000.v4.1	998	0.0162545	2.81189	1.95842e-08
Potri.012G060300.v4.1	13261	0.00375104	2.81189	0.00464953
Potri.016G110000.v4.1	1166	0.112948	2.80484	2.29548e-26
Potri.001G070700.v4.1	3157	0.0258405	2.80428	1.30097e-11
Potri.001G307700.v4.1	4884	0.013337	2.79739	2.82549e-07
Potri.011G129500.v4.1	3228	0.0408447	2.79739	2.22444e-15
Potri.017G153200.v4.1	1000	0.0337594	2.78862	9.4527e-14
Potri.003G102700.v4.1	1586	0.0650181	2.78459	4.17872e-20
Potri.005G082000.v4.1	3685	0.00500139	2.77537	0.00123561
Potri.002G129166.v4.1	11975	0.0129203	2.753	5.45864e-07
Potri.001G423600.v4.1	5642	0.0245902	2.73389	6.81311e-11
Potri.007G040000.v4.1	6395	0.0587663	2.73282	1.42995e-18
Potri.004G228200.v4.1	9302	0.0270909	2.727	1.36378e-11
Potri.014G195100.v4.1	1	0.0791887	2.72162	1.94442e-21
Potri.007G120600.v4.1	10445	0.0400111	2.72064	8.72943e-15
Potri.006G213500.v4.1	1804	0.0100028	2.71878	3.36311e-05
Potri.011G049600.v4.1	9905	0.0554321	2.71475	7.9999e-18
Potri.006G021100.v4.1	16025	0.0125035	2.7072	1.06103e-06
Potri.014G195200.v4.1	1	0.0279244	2.70296	1.05973e-11
Potri.015G092900.v4.1	4296	0.309253	2.69328	2.41715e-33
Potri.013G089400.v4.1	13976	0.0595999	2.69026	3.91074e-13
Potri.019G081400.v4.1	6080	0.0362601	2.67638	1.25665e-13
Potri.006G051300.v4.1	9357	0.042095	2.65989	1.20335e-14
Potri.011G072300.v4.1	23	0.00333426	2.65989	0.0184163
Potri.019G004599.v4.1	11	0.0120867	2.65989	2.02968e-06
Potri.013G051800.v4.1	24	0.0070853	2.65989	0.00020725
Potri.018G138100.v4.1	313	0.00208391	2.65989	0.042018
Potri.007G123600.v4.1	1249	0.0070853	2.65989	0.00020725
Potri.005G130601.v4.1	2157	0.00333426	2.65989	0.0101496
Potri.007G051900.v4.1	5042	0.00208391	2.65989	0.042018
Potri.001G035450.v4.1	110115	0.00208391	2.65989	0.042018
Potri.003G166500.v4.1	9338	1.60211	2.65727	1.44541e-35
Potri.009G095300.v4.1	2184	0.282579	2.65565	8.48784e-21
Potri.006G008500.v4.1	1916	0.0954432	2.65363	3.97985e-14
Potri.005G061000.v4.1	6074	0.0504307	2.64811	2.29858e-16
Potri.013G149500.v4.1	96	0.0241734	2.63564	3.98319e-10
Potri.006G051200.v4.1	7023	0.019172	2.62952	8.94891e-09
Potri.012G015400.v4.1	11362	0.0887747	2.62657	1.54433e-21
Potri.002G246900.v4.1	109253	0.0166713	2.62513	1.6326e-07
Potri.014G149500.v4.1	13198	0.015421	2.62242	1.63624e-07
Potri.017G102100.v4.1	6030	0.15421	2.6102	1.73266e-26
Potri.003G108200.v4.1	1	0.0416783	2.60386	2.7669e-14
Potri.005G218600.v4.1	9880	0.220478	2.60121	2.76636e-29
Potri.013G132500.v4.1	2569	0.0283412	2.59849	3.31508e-11
Potri.004G055500.v4.1	9522	0.0270909	2.59576	4.19627e-10
Potri.001G319800.v4.1	686	0.536816	2.59318	4.86167e-34
Potri.011G064300.v4.1	4393	0.160461	2.59057	1.47991e-26
Potri.002G094900.v4.1	15118	0.620173	2.58992	9.14502e-35
Potri.015G067200.v4.1	2246	0.00791887	2.5895	0.000123718
Potri.004G025100.v4.1	2543	0.00791887	2.5895	0.000123718
Potri.008G187700.v4.1	32972	0.0220895	2.58189	2.51567e-09
Potri.012G095400.v4.1	4296	0.099611	2.57243	6.77959e-22
Potri.003G105450.v4.1	109893	0.0125035	2.56969	2.48685e-06
Potri.007G019733.v4.1	8604	0.0125035	2.56969	2.48685e-06
Potri.004G044900.v4.1	7850	0.0241734	2.56525	6.66287e-10
Potri.014G111800.v4.1	11220	0.0358433	2.56368	4.98391e-10
Potri.015G046200.v4.1	5985	0.00541817	2.56036	0.00148406
Potri.007G111700.v4.1	17071	0.00541817	2.56036	0.00421978
Potri.003G083200.v4.1	500	3.49514	2.55956	1.13628e-32
Potri.011G137200.v4.1	8978	0.0858572	2.55896	2.16897e-20
Potri.005G026200.v4.1	164	0.0912754	2.55251	8.16225e-21
Potri.017G039100.v4.1	3272	0.170047	2.55121	2.34957e-26
Potri.001G380800.v4.1	11301	0.555988	2.54766	3.779e-33
Potri.011G116900.v4.1	296	0.025007	2.54623	4.60405e-10
Potri.011G126900.v4.1	3791	0.0687691	2.54308	3.18174e-18
Potri.019G065200.v4.1	10407	0.141289	2.5418	3.23463e-23
Potri.008G145300.v4.1	11305	0.0675188	2.54101	4.99603e-18
Potri.006G053700.v4.1	5910	0.0650181	2.53666	3.44019e-17
Potri.013G127400.v4.1	5659	0.0245902	2.52239	7.58095e-10
Potri.001G147200.v4.1	500	2.7095	2.5194	1.5863e-29
Potri.004G018000.v4.1	8076	0.0787719	2.5155	4.3276e-19
Potri.010G015100.v4.1	110888	0.105863	2.51469	1.1081e-10
Potri.010G232500.v4.1	8658	0.114615	2.51103	2.68136e-22
Potri.005G136200.v4.1	5168	0.0400111	2.50492	3.90012e-13
Potri.014G154200.v4.1	107979	0.134204	2.50343	1.58071e-23
Potri.009G106000.v4.1	1571	0.262573	2.49991	1.18009e-17
Potri.004G058500.v4.1	9139	0.210475	2.49568	4.98356e-27
Potri.008G086700.v4.1	795	7.37372	2.4932	2.40827e-34
Potri.005G043700.v4.1	4866	0.62309	2.49254	3.61205e-32
Potri.010G119100.v4.1	1390	0.022923	2.48997	3.0041e-09
Potri.014G187300.v4.1	3717	0.00291748	2.48997	0.0216786
Potri.018G134300.v4.1	151	0.00291748	2.48997	0.0216786
Potri.018G115800.v4.1	1138	0.00291748	2.48997	0.0216786
Potri.013G067500.v4.1	9693	0.00291748	2.48997	0.0216786
Potri.016G010100.v4.1	14066	0.00291748	2.48997	0.0216786
Potri.001G432820.v4.1	32670	0.00291748	2.48997	0.0216786
Potri.001G203700.v4.1	110086	0.00291748	2.48997	0.0216786
Potri.010G167200.v4.1	202	0.0621006	2.47086	7.21739e-16
Potri.005G242900.v4.1	4998	0.0291748	2.46979	1.13401e-09
Potri.015G034182.v4.1	108980	0.0554321	2.46859	6.89749e-11
Potri.019G019200.v4.1	10873	0.0641845	2.46841	8.65314e-17
Potri.004G153200.v4.1	17845	1.34037	2.46551	9.49937e-28
Potri.018G140900.v4.1	3862	0.00500139	2.45344	0.0030221
Potri.006G052300.v4.1	108402	0.0362601	2.4469	6.92414e-11
Potri.018G100300.v4.1	110992	0.082523	2.44477	4.95393e-09
Potri.007G071100.v4.1	1543	0.364685	2.44032	2.47672e-29
Potri.019G124432.v4.1	8210	0.378439	2.43954	9.05323e-29
Potri.006G189100.v4.1	34	0.0145874	2.4375	1.60341e-06
Potri.005G013400.v4.1	74	0.0145874	2.4375	1.60341e-06
Potri.007G076750.v4.1	108230	0.0070853	2.4375	0.000480789
Potri.001G228000.v4.1	936	0.0487636	2.43401	2.65635e-14
Potri.019G119200.v4.1	96	0.0262573	2.43107	9.81199e-10
Potri.010G209701.v4.1	8640	0.240484	2.42967	1.17519e-26
Potri.005G143800.v4.1	174	0.00916922	2.42857	8.56713e-05
Potri.004G084900.v4.1	812	0.0304251	2.4264	9.27463e-11
Potri.003G105500.v4.1	3958	0.896083	2.42462	3.47415e-32
Potri.006G090700.v4.1	2260	0.0558489	2.42382	2.71054e-15
Potri.017G109900.v4.1	12817	0.16838	2.42382	4.45172e-24
Potri.008G210300.v4.1	12796	0.0112531	2.42285	2.70428e-05
Potri.013G127100.v4.1	3450	0.0387608	2.42006	2.12725e-10
Potri.018G103400.v4.1	2	0.013337	2.41888	4.72406e-06
Potri.019G065300.v4.1	8690	0.086274	2.41782	1.01975e-18
Potri.001G246600.v4.1	6383	0.13212	2.41053	7.68322e-22
Potri.004G222000.v4.1	65	0.00791887	2.39686	0.000276354
Potri.005G125400.v4.1	8611	0.00583496	2.39686	0.00167015
Potri.005G023301.v4.1	111277	0.00583496	2.39686	0.00167015
Potri.013G149800.v4.1	83	0.00375104	2.39686	0.0114201
Potri.009G086600.v4.1	6428	0.00583496	2.39686	0.00167015
Potri.001G207600.v4.1	32609	0.00375104	2.39686	0.0114201
Potri.011G064350.v4.1	109400	0.00375104	2.39686	0.0114201
Potri.004G206650.v4.1	110527	0.00375104	2.39686	0.0114201
Potri.001G147600.v4.1	14201	0.0991943	2.39083	1.26567e-19
Potri.011G021332.v4.1	109492	0.0400111	2.38944	2.42144e-12
Potri.015G078500.v4.1	4702	0.150459	2.38495	1.03751e-22
Potri.012G031700.v4.1	1100	0.019172	2.38159	8.88189e-08
Potri.004G037900.v4.1	3629	0.0170881	2.37978	3.60678e-07
Potri.003G167800.v4.1	165	0.0437622	2.37658	5.07022e-13
Potri.007G016400.v4.1	3710	1.63754	2.375	2.92862e-26
Potri.015G003900.v4.1	8580	0.0179217	2.36443	7.34253e-06
Potri.013G056900.v4.1	10325	0.0525146	2.36317	3.5854e-14
Potri.001G448500.v4.1	14862	0.057516	2.36098	5.72624e-15
Potri.012G046800.v4.1	1281	0.00666852	2.35504	0.000934927
Potri.006G172900.v4.1	19	0.00666852	2.35504	0.000934927
Potri.011G145000.v4.1	418	0.00666852	2.35504	0.000934927
Potri.006G044100.v4.1	3464	0.183384	2.35177	9.61164e-23
Potri.019G026780.v4.1	4067	0.259656	2.3491	3.43042e-23
Potri.005G211600.v4.1	9235	0.102112	2.34502	3.16128e-19
Potri.008G043400.v4.1	11978	0.0608503	2.34386	4.53062e-15
Potri.006G174600.v4.1	19	0.00458461	2.33796	0.00609604
Potri.016G106650.v4.1	14177	0.009586	2.33796	0.000142598
Potri.001G083900.v4.1	62	0.00458461	2.33796	0.00609604
Potri.016G082100.v4.1	7419	0.00458461	2.33796	0.00609604
Potri.001G276300.v4.1	110280	0.00458461	2.33796	0.0138719
Potri.004G079700.v4.1	45	0.0295916	2.33796	5.40507e-10
Potri.016G023100.v4.1	4163	0.101278	2.33324	4.94539e-19
Potri.012G123400.v4.1	13	0.0787719	2.32286	7.17071e-17
Potri.009G026850.v4.1	108664	0.00750209	2.32286	0.000530163
Potri.016G065400.v4.1	8224	0.042095	2.32109	3.23713e-12
Potri.014G038000.v4.1	122	0.04793	2.3182	4.25245e-13
Potri.015G044100.v4.1	5637	0.0912754	2.31713	5.40721e-18
Potri.014G027200.v4.1	7365	0.0783551	2.31524	9.0698e-17
Potri.007G067800.v4.1	7940	0.0487636	2.31372	3.09252e-13
Potri.001G268800.v4.1	32629	0.0162545	2.30939	1.07437e-06
Potri.018G101600.v4.1	11893	0.445541	2.30543	8.52081e-20
Potri.010G140100.v4.1	8034	0.126702	2.30523	3.1386e-20
Potri.010G192300.v4.1	2528	0.0725202	2.29732	4.73972e-16
Potri.001G204200.v4.1	375	0.0462629	2.29732	1.1063e-12
Potri.004G200900.v4.1	11427	0.00541817	2.29732	0.00392502
Potri.016G097400.v4.1	97	0.0025007	2.29732	0.0456714
Potri.011G120900.v4.1	8145	0.0025007	2.29732	0.0456714
Potri.002G032800.v4.1	11004	0.0025007	2.29732	0.0456714
Potri.001G355200.v4.1	13463	0.0025007	2.29732	0.0456714
Potri.005G177900.v4.1	111193	0.0025007	2.29732	0.0456714
Potri.016G124800.v4.1	111767	0.0025007	2.29732	0.0456714
Potri.010G127600.v4.1	1628	0.222562	2.29283	7.70495e-21
Potri.016G059500.v4.1	10773	0.038344	2.29216	1.73233e-11
Potri.012G017600.v4.1	33	0.171714	2.28919	4.15763e-22
Potri.002G105300.v4.1	11827	0.067102	2.2855	2.17207e-15
Potri.012G103400.v4.1	5362	0.0487636	2.28515	4.54224e-13
Potri.001G393400.v4.1	7918	0.0429286	2.28351	3.54668e-12
Potri.003G092700.v4.1	9987	0.0400111	2.28252	1.28589e-11
Potri.012G107500.v4.1	7803	0.0341762	2.28004	8.13046e-10
Potri.002G171900.v4.1	16047	0.0216727	2.27929	5.68978e-08
Potri.016G134600.v4.1	5342	0.0350097	2.27487	9.70495e-11
Potri.003G149100.v4.1	5031	0.15421	2.27035	3.89518e-21
Potri.010G211400.v4.1	5355	0.149208	2.26815	8.93462e-21
Potri.001G385200.v4.1	23	0.0233398	2.26396	3.93246e-08
Potri.009G114400.v4.1	17845	0.191303	2.26221	1.4507e-10
Potri.011G161901.v4.1	6232	0.165046	2.25671	2.39715e-21
Potri.010G037900.v4.1	9632	0.0137538	2.2555	1.34701e-05
Potri.012G046400.v4.1	7417	0.032509	2.24943	4.28957e-10
Potri.007G140800.v4.1	92	1.00403	2.24635	5.11276e-26
Potri.009G059100.v4.1	16329	0.137538	2.24594	5.40705e-20
Potri.008G193800.v4.1	9175	0.0295916	2.24485	2.1311e-09
Potri.001G411700.v4.1	12	0.00333426	2.24485	0.0302424
Potri.015G059800.v4.1	4455	0.00333426	2.24485	0.0230717
Potri.010G070001.v4.1	6350	0.0070853	2.24485	0.00713856
Potri.T045350.v4.1	14581	0.0145874	2.24485	5.10803e-06
Potri.003G025350.v4.1	15642	0.0108363	2.24485	7.17897e-05
Potri.010G124700.v4.1	25926	0.0070853	2.24485	0.00155573
Potri.018G093600.v4.1	2082	0.757711	2.24386	9.6999e-27
Potri.016G093500.v4.1	10157	0.423868	2.24308	7.65765e-26
Potri.014G143000.v4.1	10571	0.0875244	2.24144	8.02251e-17
Potri.010G002200.v4.1	11219	0.015421	2.23539	4.6462e-06
Potri.015G123900.v4.1	5001	0.102945	2.23471	3.88691e-16
Potri.018G140200.v4.1	6640	0.0554321	2.23413	1.61338e-13
Potri.009G130600.v4.1	11249	0.165879	2.23136	6.61157e-21
Potri.012G095100.v4.1	6906	0.0200056	2.23021	2.32723e-07
Potri.003G201100.v4.1	6638	0.0487636	2.22965	1.37815e-12
Potri.T125004.v4.1	26	0.0487636	2.22965	1.63585e-05
Potri.015G135600.v4.1	178	0.685191	2.22937	9.91733e-27
Potri.008G058400.v4.1	29	0.0450125	2.2284	5.86018e-11
Potri.015G071900.v4.1	71	0.0533482	2.22817	3.71109e-13
Potri.014G143800.v4.1	9333	0.115032	2.22289	1.70926e-18
Potri.009G045300.v4.1	5256	0.409281	2.22156	2.8254e-25
Potri.003G060900.v4.1	9364	0.034593	2.21932	3.32057e-10
Potri.015G024200.v4.1	13392	0.613504	2.21793	3.67718e-23
Potri.013G032300.v4.1	2231	0.305085	2.21322	1.33253e-23
Potri.015G091100.v4.1	26461	0.00416783	2.21243	0.0144418
Potri.001G302500.v4.1	6290	0.00875244	2.21243	0.000409106
Potri.002G252900.v4.1	1041	0.111281	2.21028	4.63066e-18
Potri.017G115801.v4.1	32773	0.853154	2.20919	2.68874e-17
Potri.007G119800.v4.1	32826	0.164629	2.20444	1.87605e-20
Potri.002G062600.v4.1	5309	0.0141706	2.20421	1.32108e-05
Potri.015G147700.v4.1	3425	0.202556	2.20181	1.14112e-21
Potri.014G072100.v4.1	242	0.009586	2.20046	0.00132633
Potri.001G137600.v4.1	6262	0.009586	2.20046	0.000222288
Potri.009G044300.v4.1	1686	0.0604335	2.19866	1.03145e-13
Potri.012G145000.v4.1	3425	0.108363	2.19594	1.11085e-17
Potri.013G126800.v4.1	3290	0.181717	2.19537	6.47505e-21
Potri.001G047600.v4.1	10012	0.042095	2.19276	2.26657e-11
Potri.007G028400.v4.1	8611	0.0475132	2.1925	3.73669e-12
Potri.019G034900.v4.1	4548	0.10628	2.19229	1.3534e-17
Potri.004G008000.v4.1	280	0.0266741	2.19041	1.60948e-08
Potri.015G038200.v4.1	8285	0.00500139	2.19041	0.00640543
Potri.015G119800.v4.1	12350	0.00500139	2.19041	0.00640543
Potri.009G004650.v4.1	108711	0.00500139	2.19041	0.00640543
Potri.001G373900.v4.1	110121	0.0104196	2.19041	0.000124816
Potri.004G222500.v4.1	6018	0.207141	2.18944	1.45219e-21
Potri.008G212500.v4.1	11718	0.0500139	2.18644	8.55696e-07
Potri.011G143300.v4.1	1883	0.0841901	2.18568	7.21739e-16
Potri.010G094300.v4.1	31	0.0796055	2.18416	1.75389e-15
Potri.013G027300.v4.1	157	0.103779	2.18273	2.73132e-17
Potri.002G169800.v4.1	1440	0.0983607	2.18231	6.6376e-17
Potri.010G136700.v4.1	950	0.0175049	2.17926	1.562e-06
Potri.008G196201.v4.1	1341	0.00583496	2.17446	0.0105334
Potri.001G086800.v4.1	8065	0.0450125	2.17069	1.2944e-11
Potri.014G035600.v4.1	11975	0.0466797	2.16719	1.08022e-11
Potri.012G088900.v4.1	1	0.378022	2.16677	7.57369e-24
Potri.002G098400.v4.1	44	0.161712	2.16285	9.35493e-20
Potri.010G104000.v4.1	110825	0.0208391	2.16239	3.41286e-07
Potri.001G144400.v4.1	9424	0.00666852	2.16239	0.00262002
Potri.006G040600.v4.1	8347	0.0429286	2.16066	3.38384e-11
Potri.002G014400.v4.1	4149	0.0145874	2.15739	1.18764e-05
Potri.001G078300.v4.1	110244	0.100028	2.15493	1.55775e-13
Potri.005G026425.v4.1	111397	0.00750209	2.15293	0.00133352
Potri.002G220000.v4.1	12479	0.0162545	2.14893	4.35691e-06
Potri.005G160900.v4.1	1271	0.0433454	2.14532	3.4403e-11
Potri.006G072200.v4.1	12349	0.0258405	2.14532	3.51771e-08
Potri.013G020100.v4.1	2745	0.044179	2.14397	2.56166e-11
Potri.019G047300.v4.1	7127	0.0450125	2.14267	2.79081e-11
Potri.013G043700.v4.1	2404	0.535566	2.14151	2.10035e-23
Potri.001G068500.v4.1	8521	0.0379272	2.13906	2.4454e-10
Potri.019G079600.v4.1	18	0.0395943	2.13633	1.89984e-10
Potri.005G133900.v4.1	5709	0.0404279	2.13505	1.30446e-10
Potri.001G029400.v4.1	65	0.0750209	2.13183	1.4108e-14
Potri.004G164000.v4.1	3131	0.0333426	2.12938	1.49879e-09
Potri.019G065100.v4.1	10407	0.147541	2.12875	1.31465e-15
Potri.005G033100.v4.1	4731	0.0696027	2.1274	4.97996e-14
Potri.001G267100.v4.1	110106	0.0116699	2.12555	0.000112975
Potri.011G136900.v4.1	3008	0.0116699	2.12555	0.000112975
Potri.014G117800.v4.1	5021	0.138372	2.12339	2.69962e-18
Potri.016G041200.v4.1	3464	0.488886	2.11986	8.97119e-24
Potri.006G132551.v4.1	1445	0.112115	2.11832	5.76871e-17
Potri.012G094800.v4.1	213	0.0279244	2.118	2.42643e-08
Potri.012G021700.v4.1	1874	0.457627	2.11621	2.51482e-22
Potri.001G161000.v4.1	296	0.0295916	2.11557	9.89803e-09
Potri.008G031000.v4.1	111500	0.0304251	2.11446	6.64097e-09
Potri.012G044900.v4.1	3703	0.0621006	2.11392	4.1048e-13
Potri.016G106600.v4.1	14177	0.0329258	2.11145	3.28173e-09
Potri.015G129900.v4.1	5597	0.0354265	2.10888	3.81643e-09
Potri.016G075300.v4.1	111828	0.0787719	2.10563	1.52959e-14
Potri.007G079300.v4.1	3426	0.080439	2.10499	9.98929e-15
Potri.016G062600.v4.1	8918	0.042095	2.1035	1.42185e-10
Potri.009G081800.v4.1	1	0.0650181	2.10276	2.82233e-13
Potri.014G014900.v4.1	5617	0.16838	2.10008	5.13913e-19
Potri.003G124100.v4.1	1440	0.04793	2.10002	2.1095e-11
Potri.017G017700.v4.1	4678	0.222145	2.09671	2.37523e-20
Potri.018G067200.v4.1	3564	0.14504	2.09575	3.68438e-18
Potri.002G213500.v4.1	8506	0.0291748	2.09539	1.44312e-08
Potri.012G070900.v4.1	877	0.432204	2.09452	6.97224e-23
Potri.001G106800.v4.1	521	0.0341762	2.09242	2.09155e-09
Potri.006G137900.v4.1	9318	0.0416783	2.08928	1.92315e-10
Potri.007G002500.v4.1	119	0.0525146	2.08633	6.92761e-12
Potri.010G077400.v4.1	11905	0.0558489	2.08565	3.19062e-12
Potri.009G168100.v4.1	8012	0.137121	2.0837	1.21029e-17
Potri.004G036500.v4.1	10659	0.0337594	2.07493	2.99706e-09
Potri.010G002300.v4.1	6746	0.022923	2.07493	2.95815e-07
Potri.011G063400.v4.1	6656	0.0070853	2.07493	0.00230614
Potri.013G007900.v4.1	32811	0.00375104	2.07493	0.023219
Potri.004G156650.v4.1	110693	0.0245902	2.07493	1.21294e-07
Potri.014G130800.v4.1	4701	0.0070853	2.07493	0.00394626
Potri.017G130400.v4.1	9395	0.009586	2.07493	0.000379911
Potri.005G046800.v4.1	502	0.00291748	2.07493	0.0457143
Potri.005G128200.v4.1	1239	0.00458461	2.07493	0.0186855
Potri.009G127800.v4.1	4466	0.00458461	2.07493	0.0186855
Potri.016G030300.v4.1	10284	0.00375104	2.07493	0.023219
Potri.015G060600.v4.1	10622	0.0104196	2.07493	0.000334586
Potri.012G141300.v4.1	11533	0.00375104	2.07493	0.023219
Potri.008G036600.v4.1	11835	0.00291748	2.07493	0.0457143
Potri.001G080600.v4.1	13385	0.0120867	2.07493	9.76791e-05
Potri.001G408700.v4.1	32667	0.00375104	2.07493	0.023219
Potri.007G138750.v4.1	108125	0.00291748	2.07493	0.0457143
Potri.010G171350.v4.1	110965	0.00375104	2.07493	0.023219
Potri.001G046100.v4.1	1500	0.169631	2.06787	8.13299e-15
Potri.006G039600.v4.1	2015	0.129619	2.06571	4.6127e-17
Potri.012G144800.v4.1	2787	0.117116	2.06473	4.6228e-16
Potri.001G250700.v4.1	5256	0.456794	2.06314	1.95715e-22
Potri.015G130900.v4.1	4891	0.145874	2.06265	1.03703e-17
Potri.014G117900.v4.1	118	0.140039	2.05368	2.33667e-17
Potri.013G041900.v4.1	984	0.166296	2.05345	1.11542e-15
Potri.001G164100.v4.1	6693	0.138372	2.05343	3.06924e-17
Potri.002G106800.v4.1	1	0.642262	2.05265	6.30065e-23
Potri.001G143500.v4.1	10125	0.0470964	2.04984	7.95148e-11
Potri.013G125800.v4.1	5543	0.140039	2.04527	3.60832e-17
Potri.003G052400.v4.1	63	0.385524	2.0441	5.12437e-21
Potri.019G080600.v4.1	15948	0.433037	2.04201	4.66861e-18
Potri.001G458200.v4.1	1883	0.0712698	2.04176	3.08006e-13
Potri.014G038200.v4.1	122	0.0354265	2.04176	2.89594e-09
Potri.016G052901.v4.1	32864	0.0337594	2.04016	6.43051e-09
Potri.002G092500.v4.1	116	0.231314	2.03905	1.82786e-16
Potri.002G143200.v4.1	2833	0.0320923	2.0384	9.04048e-09
Potri.001G087500.v4.1	33	1.06363	2.03645	2.29525e-22
Potri.001G065336.v4.1	110366	2.43526	2.03596	3.23557e-23
Potri.017G032100.v4.1	83	0.0295916	2.0354	3.03502e-08
Potri.010G173600.v4.1	4211	0.224646	2.0328	6.0897e-19
Potri.005G189800.v4.1	20705	0.013337	2.03186	5.23114e-05
Potri.017G118100.v4.1	86	0.139205	2.02832	5.28678e-16
Potri.004G036600.v4.1	1661	0.0245902	2.02762	2.66893e-07
Potri.005G039000.v4.1	1172	0.0116699	2.02602	0.000158637
Potri.001G020900.v4.1	203	0.117949	2.025	4.84517e-15
Potri.013G115300.v4.1	721	0.211726	2.02206	7.12587e-19
Potri.006G141800.v4.1	11326	0.032509	2.02116	1.35176e-08
Potri.005G040500.v4.1	12021	0.113365	2.01794	1.23697e-15
Potri.006G022600.v4.1	44	0.0508475	2.01744	4.17195e-11
Potri.018G049800.v4.1	6959	0.0587663	2.01522	6.30669e-12
Potri.001G087900.v4.1	1464	0.0283412	2.01353	6.71339e-08
Potri.001G056200.v4.1	11310	0.00916922	2.01353	0.00101546
Potri.016G034400.v4.1	1314	0.082523	2.01111	7.04935e-14
Potri.015G085100.v4.1	746	0.337594	2.01057	1.66349e-20
Potri.018G008700.v4.1	2460	0.326341	2.01016	2.23879e-20
Potri.013G045000.v4.1	112056	0.104612	2.00781	4.58621e-15
Potri.015G004700.v4.1	1874	0.103779	2.00729	4.69956e-14
Potri.018G003900.v4.1	6483	0.127535	2.00611	3.5483e-16
Potri.014G170500.v4.1	7812	0.281745	2.00221	1.06029e-19
Potri.003G202800.v4.1	5336	0.117533	2.00042	1.04379e-15
Potri.001G412000.v4.1	12	0.398444	1.99716	9.24906e-21
Potri.011G063900.v4.1	8731	0.0295916	1.99693	4.13641e-08
Potri.007G143800.v4.1	264	0.0437622	1.99549	1.39024e-08
Potri.012G128500.v4.1	5597	0.0508475	1.99507	5.65294e-11
Potri.007G124150.v4.1	7245	0.0491803	1.99247	1.00363e-10
Potri.006G087200.v4.1	1978	0.0137538	1.99247	7.68557e-05
Potri.012G118200.v4.1	1684	0.0333426	1.98851	1.18531e-08
Potri.013G083600.v4.1	282	0.263823	1.98666	4.95246e-13
Potri.016G078300.v4.1	166	0.106696	1.98252	6.07771e-15
Potri.010G246500.v4.1	6589	0.0245902	1.98182	3.64487e-07
Potri.017G040600.v4.1	13441	0.00583496	1.98182	0.00771419
Potri.001G003100.v4.1	151	0.0120867	1.98182	0.000148544
Potri.013G110200.v4.1	111954	0.00583496	1.98182	0.0109105
Potri.012G033800.v4.1	8479	0.00583496	1.98182	0.0205403
Potri.004G085700.v4.1	3211	0.315088	1.98087	9.85636e-20
Potri.018G057100.v4.1	1	0.0300083	1.97935	4.1065e-08
Potri.012G033200.v4.1	109	0.04793	1.97871	7.07868e-10
Potri.002G049800.v4.1	2051	0.0721034	1.97871	4.13869e-12
Potri.012G143500.v4.1	2788	0.0712698	1.97763	1.07045e-12
Potri.007G110600.v4.1	5565	0.427619	1.97324	1.89841e-19
Potri.015G042500.v4.1	326	0.0337594	1.97305	1.18139e-08
Potri.008G004100.v4.1	1408	0.0220895	1.97183	1.50656e-06
Potri.015G064300.v4.1	8456	0.0275077	1.97109	1.37285e-07
Potri.003G060500.v4.1	5548	0.0437622	1.96996	6.39635e-10
Potri.012G082600.v4.1	4702	0.228814	1.96876	2.38024e-18
Potri.001G053100.v4.1	14928	0.00500139	1.96801	0.0152457
Potri.004G052600.v4.1	19	0.00500139	1.96801	0.0152457
Potri.003G179700.v4.1	15957	0.0341762	1.95811	1.60186e-08
Potri.012G060900.v4.1	9867	1.55001	1.95802	1.47628e-20
Potri.005G153200.v4.1	3966	0.0679356	1.95675	3.48557e-12
Potri.001G216400.v4.1	8299	0.0579328	1.95628	2.46551e-11
Potri.006G064000.v4.1	313	0.0333426	1.95535	2.42188e-08
Potri.003G133300.v4.1	164	0.46638	1.95391	9.41651e-20
Potri.011G021000.v4.1	6123	0.0891915	1.95276	1.21221e-13
Potri.T011775.v4.1	33109	0.0508475	1.95135	2.76834e-10
Potri.001G107300.v4.1	1440	0.0225063	1.9494	4.04583e-06
Potri.018G037000.v4.1	11799	0.013337	1.9494	0.000117239
Potri.006G237800.v4.1	13388	0.013337	1.9494	0.000117239
Potri.014G028800.v4.1	19	0.00416783	1.9494	0.0313606
Potri.005G113700.v4.1	4381	0.00416783	1.9494	0.0313606
Potri.013G099400.v4.1	12442	0.00416783	1.9494	0.0313606
Potri.002G201400.v4.1	6636	0.208808	1.94844	1.23934e-17
Potri.004G223800.v4.1	13234	0.0666852	1.94641	5.67349e-12
Potri.001G187200.v4.1	6412	0.217977	1.94344	9.5764e-18
Potri.003G151500.v4.1	5234	0.0512643	1.94166	1.81972e-10
Potri.001G270500.v4.1	401	0.0254237	1.94166	4.86127e-07
Potri.006G181100.v4.1	950	0.0254237	1.94166	4.86127e-07
Potri.005G167300.v4.1	116	0.719784	1.93803	6.99851e-20
Potri.010G113000.v4.1	10681	0.0412615	1.93742	6.82972e-08
Potri.008G205100.v4.1	548	0.00791887	1.93742	0.00311578
Potri.008G044000.v4.1	111490	0.0366769	1.93595	1.00186e-08
Potri.003G063300.v4.1	7837	0.0941929	1.93569	9.54815e-14
Potri.016G103300.v4.1	2108	0.04793	1.93291	4.33645e-10
Potri.009G145200.v4.1	11488	0.0275077	1.93156	1.93008e-07
Potri.018G139700.v4.1	1572	0.0312587	1.93054	3.86362e-07
Potri.001G472900.v4.1	288	0.0425118	1.92854	6.01466e-09
Potri.016G059300.v4.1	1302	0.409281	1.92586	1.63103e-19
Potri.015G100700.v4.1	8140	0.0941929	1.9242	1.4993e-13
Potri.001G471100.v4.1	5631	0.0445957	1.92293	1.11924e-09
Potri.005G223450.v4.1	111393	0.0183384	1.92293	1.02097e-05
Potri.012G055600.v4.1	5985	0.0108363	1.92293	0.000506959
Potri.001G436800.v4.1	253	0.0070853	1.92293	0.00373609
Potri.014G127200.v4.1	1148	0.0070853	1.92293	0.00373609
Potri.004G025001.v4.1	14	0.0108363	1.92293	0.00042527
Potri.012G019200.v4.1	16075	0.0070853	1.92293	0.00373609
Potri.001G117600.v4.1	9508	0.502223	1.92077	6.3996e-20
Potri.010G005600.v4.1	9274	0.0175049	1.91623	4.5065e-05
Potri.003G162300.v4.1	2975	0.109197	1.91417	3.45343e-14
Potri.012G031100.v4.1	3879	0.0525146	1.91387	7.48205e-10
Potri.004G076200.v4.1	4825	0.0241734	1.91318	1.1222e-06
Potri.010G238000.v4.1	4491	0.0462629	1.905	1.05253e-09
Potri.007G021800.v4.1	8851	0.0950264	1.9029	2.28696e-13
Potri.001G061800.v4.1	5361	0.0520978	1.90246	3.00002e-10
Potri.011G149800.v4.1	11475	0.208808	1.90181	1.57438e-16
Potri.019G122100.v4.1	8210	0.195471	1.9016	1.48756e-15
Potri.005G108800.v4.1	8404	0.281745	1.90051	6.05619e-18
Potri.004G181200.v4.1	831	0.0416783	1.90025	4.14476e-09
Potri.010G166200.v4.1	11177	0.0954432	1.89805	2.26794e-13
Potri.006G241100.v4.1	13361	0.0187552	1.89805	9.71016e-06
Potri.017G009600.v4.1	92	0.222979	1.89784	4.50366e-17
Potri.006G277100.v4.1	6483	0.0216727	1.89596	6.19754e-05
Potri.005G093100.v4.1	1543	1.05779	1.89312	5.00891e-20
Potri.007G024600.v4.1	6708	0.0304251	1.89206	1.47442e-07
Potri.005G089700.v4.1	8607	0.0304251	1.89206	1.47442e-07
Potri.002G214200.v4.1	12101	0.0458461	1.89206	1.4038e-09
Potri.003G191200.v4.1	673	0.113782	1.88756	8.96166e-14
Potri.001G310900.v4.1	2216	0.14504	1.88539	3.83716e-15
Potri.002G258600.v4.1	32736	0.506808	1.88525	2.98443e-19
Potri.005G072800.v4.1	10098	0.716866	1.88291	2.48988e-18
Potri.010G212100.v4.1	4377	0.0462629	1.88228	1.38138e-09
Potri.001G467400.v4.1	8060	0.028758	1.88228	2.30749e-07
Potri.016G096800.v4.1	1330	0.0550153	1.88228	2.0713e-10
Potri.008G206200.v4.1	9247	0.00833565	1.88228	0.010322
Potri.017G131300.v4.1	12403	0.0141706	1.88228	9.61975e-05
Potri.001G376400.v4.1	32660	0.289664	1.88125	1.05894e-17
Potri.014G049100.v4.1	23077	0.0716866	1.8802	9.33939e-12
Potri.001G034600.v4.1	65	0.0337594	1.87789	5.60623e-08
Potri.006G241800.v4.1	4635	0.172131	1.8736	1.11279e-15
Potri.005G096900.v4.1	7938	0.112531	1.87168	8.15369e-14
Potri.001G335300.v4.1	316	0.58808	1.86957	1.47142e-17
Potri.001G361500.v4.1	10320	0.0608503	1.86521	8.5538e-11
Potri.001G317200.v4.1	1414	0.0341762	1.86501	5.24942e-08
Potri.018G094000.v4.1	4301	0.482634	1.86342	9.83305e-19
Potri.007G137300.v4.1	5917	0.0204223	1.8608	7.14956e-06
Potri.010G052150.v4.1	32656	0.0204223	1.8608	7.14956e-06
Potri.012G137200.v4.1	5695	0.0462629	1.85992	2.82732e-08
Potri.013G115700.v4.1	534	0.0771048	1.8592	7.79238e-12
Potri.005G252500.v4.1	111352	0.104196	1.85665	2.86755e-13
Potri.017G120100.v4.1	3067	0.063351	1.85658	6.4084e-11
Potri.007G019800.v4.1	8604	0.0225063	1.85629	3.71336e-06
Potri.003G213601.v4.1	7011	0.00458461	1.85254	0.0260253
Potri.001G002300.v4.1	10523	0.0366769	1.85022	3.12913e-08
Potri.009G057800.v4.1	108672	0.0366769	1.85022	5.1609e-08
Potri.T085200.v4.1	3517	0.153376	1.84752	1.66284e-13
Potri.010G200600.v4.1	29	0.028758	1.84666	4.37601e-07
Potri.004G020300.v4.1	9659	0.0550153	1.84481	4.39122e-10
Potri.008G197400.v4.1	3270	0.0379272	1.8436	2.9737e-08
Potri.005G199000.v4.1	3493	0.0137538	1.84046	0.00186537
Potri.001G244900.v4.1	15979	0.0300083	1.83849	2.68721e-07
Potri.012G102500.v4.1	8140	0.364685	1.83849	1.27206e-17
Potri.001G117800.v4.1	1248	0.558489	1.83831	1.44987e-18
Potri.007G048000.v4.1	4189	0.0696027	1.83789	3.70719e-11
Potri.015G131200.v4.1	4875	0.1813	1.83749	2.12746e-15
Potri.014G150100.v4.1	8358	0.476799	1.83732	3.13943e-18
Potri.010G041800.v4.1	2396	0.0320923	1.83677	1.58528e-07
Potri.015G133400.v4.1	4994	0.561406	1.83672	1.58974e-18
Potri.015G092400.v4.1	6906	0.0504307	1.83574	4.39696e-09
Potri.008G073400.v4.1	32943	0.0341762	1.83526	1.00189e-07
Potri.009G103800.v4.1	108701	0.00875244	1.83392	0.0022375
Potri.006G024100.v4.1	4163	0.195888	1.83039	1.34872e-15
Potri.006G164000.v4.1	2694	0.0220895	1.82982	2.58361e-05
Potri.004G197200.v4.1	8086	0.080439	1.82935	9.3333e-12
Potri.018G129500.v4.1	2853	0.402612	1.82739	1.08845e-17
Potri.006G082900.v4.1	578	0.0437622	1.82557	8.04034e-09
Potri.015G002800.v4.1	7290	0.0437622	1.82557	8.04034e-09
Potri.008G170400.v4.1	8867	0.403446	1.82285	1.27271e-17
Potri.006G127500.v4.1	810	0.0387608	1.82216	2.57955e-08
Potri.009G163800.v4.1	1215	0.477216	1.82158	7.52776e-18
Potri.004G187100.v4.1	15140	0.0212559	1.82117	8.70959e-06
Potri.011G154200.v4.1	238	0.0295916	1.81859	3.82481e-07
Potri.001G285600.v4.1	7202	0.185885	1.81836	3.50895e-15
Potri.016G090700.v4.1	3177	0.044179	1.8164	7.59738e-09
Potri.002G083800.v4.1	1698	0.237983	1.81273	5.5426e-16
Potri.006G048000.v4.1	11509	0.0141706	1.81189	0.000193237
Potri.019G129780.v4.1	108825	0.00791887	1.81189	0.00413264
Potri.014G104600.v4.1	7759	0.00583496	1.81189	0.0119992
Potri.006G243200.v4.1	11799	0.00583496	1.81189	0.0119992
Potri.001G460100.v4.1	4815	0.161295	1.81065	1.32026e-14
Potri.005G241400.v4.1	7758	0.249653	1.80789	4.8217e-16
Potri.002G023300.v4.1	7074	0.0846069	1.80484	8.90436e-12
Potri.003G215800.v4.1	109802	0.0741873	1.80386	4.4049e-11
Potri.013G058400.v4.1	4548	0.32509	1.80146	1.09583e-16
Potri.006G147400.v4.1	5552	0.205057	1.8012	2.58335e-15
Potri.006G235500.v4.1	1	0.0354265	1.80075	1.15684e-07
Potri.008G211400.v4.1	9274	0.148375	1.79982	3.87746e-14
Potri.001G347900.v4.1	6617	0.015421	1.79929	0.000101206
Potri.015G007600.v4.1	33015	1.06363	1.79765	9.03864e-16
Potri.012G144200.v4.1	5129	0.0545985	1.79739	1.16592e-09
Potri.005G051100.v4.1	1295	0.013337	1.79739	0.0003393
Potri.013G062800.v4.1	3676	0.0716866	1.79531	6.74298e-11
Potri.005G257200.v4.1	10921	0.473048	1.79422	1.83772e-17
Potri.010G005400.v4.1	8444	0.070853	1.79234	8.63154e-11
Potri.011G041600.v4.1	3792	0.0550153	1.79036	1.12904e-09
Potri.003G009600.v4.1	6018	0.222979	1.78787	2.18024e-15
Potri.001G173500.v4.1	5548	0.076688	1.78613	3.98656e-11
Potri.007G116100.v4.1	3967	0.0145874	1.78542	0.000219982
Potri.001G317700.v4.1	6999	0.0370937	1.78542	6.80638e-08
Potri.014G044100.v4.1	11848	0.0295916	1.78542	6.88271e-07
Potri.012G129200.v4.1	4891	0.119617	1.78542	5.02698e-13
Potri.001G185900.v4.1	15157	0.0145874	1.78542	0.000170015
Potri.006G202400.v4.1	108395	0.0070853	1.78542	0.00780596
Potri.006G073100.v4.1	6640	0.255071	1.78008	1.12405e-15
Potri.001G135500.v4.1	4694	0.127952	1.77947	2.88029e-13
Potri.009G077600.v4.1	2121	0.0179217	1.77947	4.19229e-05
Potri.005G194600.v4.1	2093	0.102112	1.77904	2.8955e-12
Potri.006G121100.v4.1	7441	0.120867	1.77599	5.9748e-13
Potri.013G090600.v4.1	0	0.00500139	1.77537	0.0236673
Potri.001G368401.v4.1	3612	0.0104196	1.77537	0.00139163
Potri.003G210900.v4.1	5466	0.00500139	1.77537	0.0324387
Potri.008G169900.v4.1	10293	0.415949	1.77248	8.6761e-17
Potri.001G082900.v4.1	23	0.042095	1.77007	2.46779e-08
Potri.001G409800.v4.1	6177	0.34593	1.76801	2.55394e-16
Potri.007G034600.v4.1	12017	0.101278	1.76726	3.98648e-12
Potri.004G135700.v4.1	10314	0.0170881	1.76681	6.92297e-05
Potri.003G137300.v4.1	12073	0.0291748	1.76524	9.59075e-07
Potri.002G097900.v4.1	13183	0.0566824	1.76357	1.70386e-09
Potri.004G186300.v4.1	143	0.0787719	1.76214	5.80046e-11
Potri.007G065700.v4.1	362	0.337594	1.76121	3.61858e-15
Potri.019G119500.v4.1	8327	0.13212	1.75845	4.06876e-13
Potri.003G133800.v4.1	6376	0.0791887	1.75754	5.58872e-11
Potri.001G061700.v4.1	13416	0.0350097	1.7564	2.24635e-05
Potri.006G067400.v4.1	14108	1.02612	1.75523	1.28044e-15
Potri.013G130700.v4.1	8633	0.0629342	1.753	6.03288e-10
Potri.010G202200.v4.1	10108	0.0162545	1.753	0.00011612
Potri.001G034966.v4.1	65	0.00625174	1.753	0.0150253
Potri.010G186200.v4.1	9307	0.00625174	1.753	0.0150253
Potri.006G244800.v4.1	13114	0.00625174	1.753	0.0150253
Potri.017G084900.v4.1	13395	0.00625174	1.753	0.0150253
Potri.004G015500.v4.1	32	0.0721034	1.74969	1.89346e-10
Potri.001G173300.v4.1	9364	0.122951	1.74522	1.07045e-12
Potri.018G091600.v4.1	6887	0.184635	1.74522	3.59132e-14
Potri.011G047300.v4.1	160	2.65616	1.74496	1.97126e-16
Potri.009G047700.v4.1	3443	0.162545	1.74344	1.13729e-13
Potri.007G078200.v4.1	10668	0.608919	1.74317	5.61237e-14
Potri.002G065300.v4.1	1234	0.0108363	1.74235	0.00121651
Potri.003G015100.v4.1	7243	0.0716866	1.74137	2.29824e-10
Potri.015G004000.v4.1	2209	0.0683523	1.74081	4.03463e-10
Potri.006G146200.v4.1	9301	0.0875244	1.74074	3.22897e-11
Potri.004G167600.v4.1	8719	0.0233398	1.73789	7.80098e-06
Potri.006G064900.v4.1	1343	0.00750209	1.73789	0.0235125
Potri.015G033900.v4.1	1828	0.015421	1.73789	0.000197192
Potri.005G153300.v4.1	13182	0.00750209	1.73789	0.00670823
Potri.007G006100.v4.1	8857	0.00750209	1.73789	0.00670823
Potri.001G382500.v4.1	10040	0.00750209	1.73789	0.00670823
Potri.015G147500.v4.1	2787	0.262156	1.73751	2.68054e-14
Potri.010G229100.v4.1	10956	0.0200056	1.73544	2.68321e-05
Potri.002G145500.v4.1	58	0.0120867	1.73389	0.000898992
Potri.019G064800.v4.1	10407	0.080439	1.73233	2.4185e-10
Potri.005G234800.v4.1	7700	0.0566824	1.73002	1.17361e-08
Potri.003G084000.v4.1	12034	0.0991943	1.72787	9.99163e-09
Potri.007G107100.v4.1	7692	0.0454293	1.727	2.31175e-08
Potri.018G031901.v4.1	3578	0.013337	1.727	0.00044049
Potri.009G040900.v4.1	4582	0.0179217	1.727	8.15611e-05
Potri.011G001100.v4.1	8076	0.0616838	1.72424	1.56977e-09
Potri.001G042800.v4.1	110408	0.0283412	1.72402	1.86022e-06
Potri.001G200700.v4.1	5095	0.0283412	1.72402	1.86022e-06
Potri.006G212100.v4.1	6294	0.0525146	1.72376	5.67622e-08
Potri.013G104700.v4.1	9668	0.0387608	1.72263	1.21727e-07
Potri.006G119800.v4.1	9122	0.0641845	1.7217	1.10632e-09
Potri.004G121400.v4.1	6613	0.289247	1.72138	4.33652e-15
Potri.006G036200.v4.1	103	0.0100028	1.71878	0.00216171
Potri.008G164466.v4.1	26332	0.0100028	1.71878	0.00216171
Potri.001G282400.v4.1	2121	0.057516	1.71814	2.9358e-09
Potri.004G218650.v4.1	7243	0.0262573	1.71738	4.78834e-06
Potri.006G208400.v4.1	5203	1.30953	1.71701	4.6173e-16
Potri.014G130600.v4.1	5947	0.0158377	1.71647	0.000542895
Potri.011G145200.v4.1	14195	0.0554321	1.71475	2.57927e-08
Potri.006G127200.v4.1	3177	0.141706	1.71377	8.72244e-13
Potri.002G175000.v4.1	7050	0.102112	1.71366	1.4887e-11
Potri.009G118400.v4.1	2343	0.266741	1.71261	9.46336e-15
Potri.008G108201.v4.1	11390	3.04585	1.71256	6.34639e-17
Potri.006G194600.v4.1	12550	0.0112531	1.71236	0.00162426
Potri.005G203200.v4.1	346	0.00541817	1.71236	0.0296077
Potri.002G040100.v4.1	3062	0.00541817	1.71236	0.0296077
Potri.003G025566.v4.1	23	0.00541817	1.71236	0.0296077
Potri.011G023301.v4.1	9695	0.00541817	1.71236	0.0296077
Potri.007G001800.v4.1	10190	0.00541817	1.71236	0.0422451
Potri.011G078200.v4.1	1510	0.270909	1.7072	1.31045e-14
Potri.016G032000.v4.1	1649	0.0125035	1.7072	0.000757843
Potri.014G197100.v4.1	1977	0.27591	1.70633	8.99966e-15
Potri.010G114900.v4.1	3389	0.145457	1.70596	8.72244e-13
Potri.001G002500.v4.1	278	0.508058	1.70554	5.27719e-16
Potri.009G026900.v4.1	889	0.0408447	1.70428	9.55786e-08
Potri.005G241300.v4.1	9140	0.063351	1.70296	1.68202e-09
Potri.013G111900.v4.1	209	0.00666852	1.70296	0.0124786
Potri.007G043500.v4.1	32908	0.00666852	1.70296	0.0124786
Potri.013G126701.v4.1	11480	0.195888	1.70185	1.03425e-13
Potri.017G083700.v4.1	12769	0.0304251	1.69942	1.34185e-06
Potri.001G024500.v4.1	6638	0.0541817	1.69896	1.02265e-07
Potri.013G028600.v4.1	12021	0.0329258	1.69642	7.08167e-07
Potri.003G120500.v4.1	6268	0.00791887	1.69642	0.00896232
Potri.003G025032.v4.1	109727	0.00791887	1.69642	0.00896232
Potri.019G125300.v4.1	9499	0.0758544	1.69581	3.35901e-10
Potri.002G224100.v4.1	912	0.459711	1.6936	2.47818e-14
Potri.004G092200.v4.1	110525	0.0187552	1.6916	6.32032e-05
Potri.009G149400.v4.1	1953	0.455543	1.69055	1.9087e-15
Potri.005G045600.v4.1	2231	0.263823	1.68978	6.97463e-14
Potri.005G250100.v4.1	8424	0.101695	1.68964	7.11637e-11
Potri.003G063400.v4.1	8657	0.0404279	1.68964	1.26323e-07
Potri.010G212200.v4.1	2928	3.41762	1.68796	4.74499e-16
Potri.009G079900.v4.1	7202	0.172965	1.68791	1.39725e-12
Potri.015G104300.v4.1	1808	0.0212559	1.68791	2.73555e-05
Potri.019G001000.v4.1	283	0.439289	1.68541	2.1533e-15
Potri.016G052700.v4.1	2274	0.0237566	1.68498	1.63558e-05
Potri.004G228700.v4.1	649	0.0866908	1.68426	1.31805e-10
Potri.005G245400.v4.1	11292	0.038344	1.68335	2.74514e-07
Potri.015G007400.v4.1	1826	0.172965	1.68261	4.44892e-13
Potri.002G241100.v4.1	8329	0.349264	1.68155	6.6765e-15
Potri.001G067800.v4.1	2975	0.157544	1.68098	9.99344e-13
Potri.008G166000.v4.1	111531	1.20742	1.68095	5.8081e-15
Potri.015G084800.v4.1	9519	0.0141706	1.68065	0.000493812
Potri.001G198600.v4.1	6503	0.228814	1.67837	7.68975e-14
Potri.008G066300.v4.1	1685	0.85107	1.67801	9.82842e-16
Potri.001G190700.v4.1	12167	0.602251	1.67796	7.23864e-15
Potri.012G115500.v4.1	33027	0.197555	1.67669	2.13679e-13
Potri.017G108100.v4.1	13313	0.0179217	1.67638	0.00296963
Potri.014G124400.v4.1	2244	0.110864	1.67619	1.69808e-11
Potri.014G164300.v4.1	13284	0.0216727	1.67357	0.000196675
Potri.001G150900.v4.1	8400	0.022923	1.67283	1.95439e-05
Potri.008G186800.v4.1	3235	0.0746041	1.67196	7.71534e-10
Potri.001G299000.v4.1	3078	0.0808558	1.67103	3.23102e-10
Potri.015G147200.v4.1	3891	0.135871	1.66652	4.92477e-12
Potri.002G249200.v4.1	9719	5.75618	1.66649	4.43664e-16
Potri.005G228200.v4.1	8260	0.0754377	1.66386	6.99553e-10
Potri.013G052600.v4.1	6050	0.230064	1.6625	1.20603e-13
Potri.014G021700.v4.1	5044	0.121701	1.66235	1.27138e-11
Potri.003G085400.v4.1	16065	0.403862	1.66138	7.2314e-15
Potri.008G110100.v4.1	4760	0.333009	1.66079	3.24589e-14
Potri.005G051200.v4.1	1216	0.237149	1.65989	2.95804e-13
Potri.017G099200.v4.1	4453	0.067102	1.65989	2.3811e-09
Potri.014G090500.v4.1	5633	0.119617	1.65989	1.47932e-11
Potri.001G035000.v4.1	65	0.0295916	1.65989	3.40637e-06
Potri.005G074400.v4.1	6309	0.0308419	1.65989	2.06708e-06
Potri.001G463700.v4.1	6232	0.0483468	1.65989	4.24764e-08
Potri.001G320201.v4.1	110132	0.042095	1.65989	1.71567e-07
Potri.016G128500.v4.1	1634	0.0158377	1.65989	0.000329871
Potri.012G032900.v4.1	2054	0.070853	1.65989	1.65983e-09
Potri.002G198600.v4.1	4248	0.070853	1.65989	6.02564e-09
Potri.010G063000.v4.1	10929	0.00833565	1.65989	0.0247271
Potri.011G079800.v4.1	16208	0.0108363	1.65989	0.00238241
Potri.001G389100.v4.1	26	0.00583496	1.65989	0.0236713
Potri.001G157600.v4.1	3396	0.0070853	1.65989	0.037051
Potri.005G017600.v4.1	4235	0.009586	1.65989	0.00336624
Potri.004G100201.v4.1	110645	0.00583496	1.65989	0.0236713
Potri.009G143300.v4.1	11160	0.518894	1.65931	4.49072e-15
Potri.005G194500.v4.1	830	0.205891	1.65553	1.08913e-12
Potri.009G119300.v4.1	4325	0.061267	1.65502	1.93203e-08
Potri.004G116800.v4.1	10071	0.230064	1.65468	1.58131e-13
Potri.012G085300.v4.1	6204	0.109197	1.65442	3.72882e-11
Potri.003G201200.v4.1	8242	0.0979439	1.65379	9.0586e-11
Potri.019G036875.v4.1	157	0.0450125	1.65329	9.45322e-08
Potri.019G065000.v4.1	10407	0.0891915	1.6532	2.29693e-09
Potri.003G073000.v4.1	5808	0.0879411	1.6531	2.44213e-10
Potri.005G236800.v4.1	3718	0.0437622	1.6531	1.44158e-07
Potri.006G091900.v4.1	2108	0.0716866	1.65158	1.47588e-09
Potri.008G121500.v4.1	3133	0.0983607	1.65079	1.10524e-10
Potri.004G095000.v4.1	3067	0.0554321	1.64916	1.43758e-08
Potri.008G105000.v4.1	9273	0.439289	1.64831	8.67069e-15
Potri.005G098100.v4.1	362	0.0721034	1.64751	6.75157e-09
Potri.003G143600.v4.1	33	0.797305	1.64527	6.98452e-15
Potri.017G119100.v4.1	14993	0.118366	1.64478	2.25639e-11
Potri.011G128900.v4.1	12	0.0187552	1.64429	0.000114453
Potri.018G151900.v4.1	14139	0.0558489	1.64395	1.75604e-08
Potri.009G033400.v4.1	8575	0.0929425	1.64388	2.10462e-10
Potri.004G209500.v4.1	10777	0.0162545	1.64197	0.000277024
Potri.013G013800.v4.1	986	0.0483468	1.64151	6.7519e-08
Potri.008G022300.v4.1	2679	0.0150042	1.64053	0.000377868
Potri.010G086600.v4.1	5089	0.0445957	1.63999	7.92354e-06
Potri.015G094200.v4.1	3496	0.698111	1.6398	7.12781e-15
Potri.016G095900.v4.1	647	0.0587663	1.63971	1.0939e-08
Potri.003G078700.v4.1	1292	0.230064	1.63917	2.68178e-13
Potri.007G007100.v4.1	4020	0.042095	1.63883	2.04993e-07
Potri.014G108400.v4.1	6623	0.0562657	1.63883	1.64277e-08
Potri.001G319900.v4.1	686	0.19172	1.63815	8.48981e-13
Potri.004G199100.v4.1	6274	0.0679356	1.63806	3.20348e-09
Potri.009G038600.v4.1	15014	0.160878	1.63769	3.13819e-12
Potri.007G026000.v4.1	108199	0.038344	1.63681	5.4997e-07
Potri.010G099600.v4.1	4002	0.160045	1.63574	8.45812e-12
Potri.013G077200.v4.1	6264	0.0112531	1.63436	0.00200193
Potri.018G142900.v4.1	4367	0.0787719	1.63356	1.01041e-09
Potri.017G059000.v4.1	686	0.637261	1.63188	1.43329e-14
Potri.019G081600.v4.1	5162	0.0204223	1.63132	8.02667e-05
Potri.012G014300.v4.1	33012	0.0100028	1.63132	0.00875331
Potri.006G122400.v4.1	398	0.0466797	1.62832	9.56497e-08
Potri.015G102000.v4.1	5362	0.212976	1.62785	1.14646e-12
Potri.010G208400.v4.1	8570	0.0362601	1.62747	8.99266e-07
Potri.006G028700.v4.1	14586	0.0166713	1.62513	0.000242512
Potri.013G099100.v4.1	6080	0.0587663	1.62476	1.68416e-08
Potri.005G168600.v4.1	349	0.257988	1.62313	4.25245e-13
Potri.002G237000.v4.1	9389	0.338427	1.6231	6.82001e-14
Potri.006G167800.v4.1	2882	0.276744	1.62242	1.67046e-13
Potri.007G090400.v4.1	5757	0.0470964	1.62242	2.95003e-07
Potri.008G118400.v4.1	1628	0.070853	1.62242	4.63329e-08
Potri.001G209300.v4.1	2554	0.00750209	1.62242	0.0133808
Potri.009G016000.v4.1	8299	0.0762712	1.62121	1.58469e-09
Potri.004G099000.v4.1	8461	0.0604335	1.6209	1.14163e-08
Potri.001G196700.v4.1	10568	0.127952	1.62062	2.4417e-11
Potri.018G004400.v4.1	10563	0.0208391	1.61807	6.87383e-05
Potri.013G154200.v4.1	9290	0.0275077	1.61746	1.06775e-05
Potri.012G128600.v4.1	1450	1.12948	1.6169	4.71962e-15
Potri.003G194400.v4.1	9485	0.0475132	1.61664	1.08504e-07
Potri.011G056000.v4.1	6374	0.00625174	1.6155	0.0422816
Potri.004G007500.v4.1	996	0.628925	1.61428	6.32646e-14
Potri.019G118400.v4.1	800	1.1449	1.61416	2.42603e-14
Potri.003G124700.v4.1	8363	0.0771048	1.61409	1.81771e-09
Potri.006G102800.v4.1	233	0.993193	1.61198	2.55517e-14
Potri.001G047400.v4.1	11841	0.513476	1.61157	1.91226e-14
Potri.019G059100.v4.1	7693	0.170047	1.61133	4.35475e-12
Potri.013G125000.v4.1	816	0.473882	1.61066	3.8149e-13
Potri.008G165950.v4.1	111543	0.0654349	1.61052	7.88513e-09
Potri.007G100700.v4.1	4812	0.1192	1.61048	1.92883e-10
Potri.009G147650.v4.1	108608	0.112531	1.61018	9.04111e-11
Potri.019G006900.v4.1	17071	0.14379	1.60869	1.43523e-11
Potri.006G078000.v4.1	649	0.122534	1.60707	5.40575e-11
Potri.006G045700.v4.1	6230	0.0212559	1.60544	6.09294e-05
Potri.013G036500.v4.1	6397	0.00500139	1.60544	0.0458989
Potri.006G203400.v4.1	7985	0.193387	1.6051	2.21274e-12
Potri.011G112500.v4.1	6615	0.125868	1.60386	4.21279e-11
Potri.018G097500.v4.1	8552	0.0675188	1.60348	6.6793e-09
Potri.017G093300.v4.1	7020	0.0908586	1.60179	6.54804e-10
Potri.010G068300.v4.1	10293	0.120867	1.60159	6.16443e-11
Potri.001G239200.v4.1	2664	0.0445957	1.601	2.30022e-07
Potri.010G004000.v4.1	10634	0.409281	1.60023	6.4041e-14
Potri.013G061400.v4.1	5744	0.0733537	1.60002	3.79712e-09
Potri.002G233300.v4.1	3100	0.0187552	1.59849	0.000142963
Potri.013G009200.v4.1	9596	0.00916922	1.59849	0.00979536
Potri.004G208900.v4.1	3920	0.280495	1.59809	6.59744e-13
Potri.001G318800.v4.1	2613	0.0846069	1.59761	1.18566e-09
Potri.018G015300.v4.1	6219	0.0462629	1.59688	1.89187e-07
Potri.010G118500.v4.1	110898	0.013337	1.59576	0.00105826
Potri.012G046000.v4.1	109638	0.0450125	1.59519	2.89351e-07
Potri.005G053400.v4.1	4687	0.18005	1.59475	4.84094e-12
Potri.001G321600.v4.1	4391	0.0175049	1.5943	0.000263051
Potri.001G369100.v4.1	69	0.0175049	1.5943	0.000263051
Potri.003G149600.v4.1	5783	0.0975271	1.59389	4.05217e-10
Potri.009G028800.v4.1	10729	1.35871	1.59374	9.22474e-14
Potri.002G105000.v4.1	10009	0.51431	1.59368	5.30163e-14
Potri.010G069200.v4.1	8054	0.0300083	1.59233	6.28428e-06
Potri.017G146400.v4.1	19242	0.0204223	1.5895	9.64936e-05
Potri.012G115400.v4.1	33026	0.0495971	1.5895	1.50647e-05
Potri.018G017600.v4.1	1365	0.0662684	1.5895	1.03302e-08
Potri.008G089600.v4.1	8255	0.0245902	1.5895	4.10789e-05
Potri.005G152200.v4.1	7081	0.210892	1.58504	2.70332e-12
Potri.014G112200.v4.1	10630	0.0150042	1.58394	0.00066386
Potri.019G041300.v4.1	9069	0.0304251	1.58394	5.76962e-06
Potri.005G172100.v4.1	6825	0.0866908	1.58262	1.47424e-09
Potri.018G068100.v4.1	957	0.0487636	1.58253	3.45875e-06
Potri.010G098400.v4.1	11205	0.0220895	1.58189	6.64776e-05
Potri.001G280100.v4.1	1141	0.0108363	1.58189	0.0040492
Potri.008G045532.v4.1	111578	0.0404279	1.58111	1.06013e-06
Potri.013G082000.v4.1	10246	0.0179217	1.58016	0.000261942
Potri.017G063700.v4.1	1159	0.0179217	1.58016	0.00022928
Potri.004G033600.v4.1	34	5.7937	1.57937	1.43795e-14
Potri.011G110500.v4.1	1350	0.0320923	1.57897	4.29134e-06
Potri.014G193800.v4.1	5183	0.102945	1.57791	1.40261e-09
Potri.004G003101.v4.1	4863	0.0491803	1.57743	1.65444e-07
Potri.001G099001.v4.1	14968	0.150042	1.57643	2.9057e-11
Potri.006G252000.v4.1	1902	0.999028	1.57547	3.77023e-14
Potri.006G225600.v4.1	9588	0.0337594	1.5745	3.26594e-06
Potri.006G129900.v4.1	9482	0.0166713	1.5745	0.00296453
Potri.006G132450.v4.1	1445	0.160878	1.57309	1.88216e-11
Potri.003G010000.v4.1	6171	0.0966936	1.57279	7.52838e-10
Potri.007G028300.v4.1	5598	0.0966936	1.57279	7.52838e-10
Potri.004G146000.v4.1	613	0.0395943	1.57243	1.09967e-06
Potri.001G030200.v4.1	5857	0.009586	1.57243	0.0063462
Potri.001G225400.v4.1	2217	0.009586	1.57243	0.0063462
Potri.014G117000.v4.1	32723	4.29244	1.5716	2.58524e-14
Potri.005G086400.v4.1	10668	0.158794	1.57021	8.11718e-11
Potri.001G243400.v4.1	272	0.090025	1.56969	1.40405e-09
Potri.009G047500.v4.1	5002	0.038344	1.56969	1.25882e-06
Potri.016G070400.v4.1	7985	0.266741	1.56939	1.1749e-12
Potri.014G113000.v4.1	20	0.0658517	1.56763	1.83592e-08
Potri.018G038300.v4.1	83	0.0341762	1.56732	2.99789e-06
Potri.004G193500.v4.1	5747	0.175465	1.56721	1.38717e-11
Potri.011G089700.v4.1	11403	4.38664	1.56643	5.44434e-14
Potri.001G369600.v4.1	2508	0.232148	1.56605	2.73614e-12
Potri.014G164900.v4.1	80	0.1788	1.56573	1.16357e-11
Potri.006G232300.v4.1	216	0.051681	1.56498	1.20013e-07
Potri.002G013200.v4.1	109320	0.668519	1.56468	4.81639e-12
Potri.011G164400.v4.1	5397	0.130036	1.56405	1.00406e-10
Potri.005G093700.v4.1	4641	0.0329258	1.56397	4.75072e-06
Potri.006G185200.v4.1	4023	0.0750209	1.56355	1.32744e-08
Potri.004G113700.v4.1	9375	0.0621006	1.56228	2.9262e-08
Potri.017G101200.v4.1	9673	0.082523	1.56181	3.40044e-09
Potri.011G156300.v4.1	4815	0.196305	1.56097	1.05565e-11
Potri.007G025600.v4.1	7982	0.022923	1.56036	0.000199527
Potri.002G144700.v4.1	2305	0.0141706	1.56036	0.0011268
Potri.001G193300.v4.1	8261	0.0112531	1.56036	0.0075087
Potri.010G145150.v4.1	13107	0.00833565	1.56036	0.00930246
Potri.014G085900.v4.1	5840	0.00833565	1.56036	0.0127384
Potri.006G017400.v4.1	2448	0.00541817	1.56036	0.0499611
Potri.007G091900.v4.1	5756	0.198805	1.55794	8.46605e-12
Potri.007G035600.v4.1	1394	0.477633	1.55734	2.28891e-13
Potri.019G128600.v4.1	5342	0.0275077	1.55605	2.15307e-05
Potri.001G469200.v4.1	6389	0.162962	1.55521	3.07808e-11
Potri.004G179514.v4.1	870	0.0216727	1.55492	9.21442e-05
Potri.012G090700.v4.1	16324	0.0629342	1.55467	3.29563e-08
Potri.009G111938.v4.1	19234	0.172131	1.5541	7.73756e-09
Potri.001G053400.v4.1	1	0.110447	1.55278	4.81599e-10
Potri.018G020700.v4.1	6346	0.0854404	1.55198	3.33849e-09
Potri.009G020600.v4.1	4568	0.0129203	1.55137	0.00155938
Potri.003G155900.v4.1	109869	0.0366769	1.55066	2.54336e-06
Potri.007G000500.v4.1	12719	0.0470964	1.55027	3.8945e-07
Potri.019G056000.v4.1	11860	3.6556	1.55019	8.60926e-13
Potri.002G142100.v4.1	4209	0.388025	1.5468	5.51879e-13
Potri.002G215600.v4.1	1308	0.0654349	1.54582	2.55328e-08
Potri.009G093400.v4.1	2364	0.302167	1.54533	2.89158e-12
Potri.002G226300.v4.1	32732	0.29925	1.54519	4.4049e-11
Potri.008G182900.v4.1	4385	0.0775216	1.54501	7.28904e-09
Potri.012G041300.v4.1	3709	0.0070853	1.54441	0.0200456
Potri.015G001500.v4.1	2388	0.0145874	1.54441	0.000956916
Potri.009G097000.v4.1	9321	0.137955	1.54308	1.30445e-10
Potri.004G122000.v4.1	110651	0.115449	1.54282	4.42681e-10
Potri.004G157500.v4.1	4325	0.0808558	1.54271	2.1246e-08
Potri.012G020800.v4.1	4847	0.0266741	1.54271	2.36449e-05
Potri.002G240700.v4.1	5627	0.0237566	1.54059	5.62534e-05
Potri.014G096800.v4.1	7072	0.0116699	1.54059	0.0031189
Potri.006G102200.v4.1	3819	0.271325	1.53796	3.08346e-12
Potri.001G360500.v4.1	4633	0.0983607	1.53741	2.91323e-09
Potri.001G305800.v4.1	721	0.0637677	1.53436	4.22855e-08
Potri.001G089700.v4.1	11971	0.013337	1.53436	0.00192749
Potri.011G007800.v4.1	996	1.62587	1.53376	1.53753e-13
Potri.017G050800.v4.1	2216	0.232565	1.53275	8.24159e-12
Potri.004G111600.v4.1	950	0.028758	1.53179	2.09188e-05
Potri.001G413400.v4.1	12	0.0350097	1.53012	3.05671e-05
Potri.002G054400.v4.1	1590	0.0150042	1.52949	0.00083788
Potri.007G026601.v4.1	108241	0.0150042	1.52949	0.00083788
Potri.018G039000.v4.1	5867	0.0150042	1.52949	0.00083788
Potri.001G332500.v4.1	10358	0.140039	1.52902	1.6793e-10
Potri.001G201700.v4.1	8663	0.053765	1.52744	3.4525e-06
Potri.015G080600.v4.1	189	0.125035	1.52719	3.94973e-10
Potri.010G227400.v4.1	8717	0.0491803	1.5268	3.40733e-07
Potri.017G059100.v4.1	337	1.3708	1.52578	5.78223e-13
Potri.005G247000.v4.1	4149	0.0508475	1.52559	2.795e-07
Potri.011G044200.v4.1	5302	0.0570992	1.52524	8.04203e-07
Potri.002G158300.v4.1	17245	0.0570992	1.52524	1.58133e-06
Potri.004G150200.v4.1	8030	0.0758544	1.52454	1.2822e-08
Potri.010G095200.v4.1	11197	0.0291748	1.52424	0.000522091
Potri.008G207000.v4.1	6746	0.0416783	1.52369	1.19448e-05
Potri.001G026700.v4.1	1959	0.0666852	1.5232	3.85508e-08
Potri.014G097700.v4.1	1440	0.0308419	1.52239	1.35313e-05
Potri.017G096300.v4.1	17086	0.0183384	1.52239	0.000957943
Potri.016G068300.v4.1	11412	0.00583496	1.52239	0.0317414
Potri.014G128300.v4.1	5838	0.0950264	1.52181	2.8205e-09
Potri.002G221600.v4.1	13284	0.0358433	1.51787	4.2746e-06
Potri.014G118200.v4.1	4716	0.207975	1.51715	2.20001e-11
Potri.017G151800.v4.1	93	0.27466	1.51644	2.35183e-11
Potri.001G012800.v4.1	7011	0.438039	1.51579	1.04207e-12
Potri.018G145534.v4.1	14581	0.00750209	1.5155	0.0166447
Potri.001G289900.v4.1	110441	0.00750209	1.5155	0.0166447
Potri.011G112200.v4.1	7918	0.212142	1.51469	3.37204e-11
Potri.018G093900.v4.1	10723	1.83093	1.51447	7.76078e-13
Potri.001G337300.v4.1	17839	0.0950264	1.51325	3.13076e-09
Potri.012G117300.v4.1	806	0.034593	1.51305	2.84288e-05
Potri.019G037400.v4.1	139	0.0170881	1.51305	0.000656412
Potri.012G107400.v4.1	8799	0.100445	1.50998	2.33011e-09
Potri.013G108600.v4.1	1972	0.151709	1.50987	1.58777e-10
Potri.002G091300.v4.1	5760	0.0846069	1.50895	7.8977e-09
Potri.006G055300.v4.1	6155	0.0637677	1.50882	6.8791e-08
Potri.010G114700.v4.1	12446	0.0108363	1.50789	0.00546196
Potri.009G143800.v4.1	108632	0.433871	1.50574	2.39657e-09
Potri.013G076000.v4.1	2369	0.174215	1.50496	8.11718e-11
Potri.010G196400.v4.1	12095	7.6117	1.50447	4.39535e-13
Potri.005G206500.v4.1	3561	0.105029	1.50333	2.10226e-09
Potri.007G102600.v4.1	5509	0.0304251	1.50302	1.78293e-05
Potri.002G263000.v4.1	804	0.0158377	1.50235	0.00100226
Potri.016G128400.v4.1	1273	0.0987775	1.50214	3.35266e-09
Potri.015G118850.v4.1	17084	0.0175049	1.50119	0.000551517
Potri.015G065400.v4.1	877	0.0908586	1.50099	6.14898e-09
Potri.006G007200.v4.1	149	0.0746041	1.50069	2.65864e-08
Potri.001G072800.v4.1	2890	0.0616838	1.49968	9.81759e-08
Potri.019G085100.v4.1	6683	0.0829397	1.49962	1.34903e-08
Potri.010G047600.v4.1	1721	0.0829397	1.49962	1.18731e-08
Potri.001G423300.v4.1	8896	0.10753	1.49928	2.1615e-09
Potri.002G240800.v4.1	5626	0.222145	1.499	2.88656e-11
Potri.013G138300.v4.1	2341	0.926925	1.49755	4.94984e-12
Potri.016G071500.v4.1	11498	0.868992	1.49597	4.15457e-12
Potri.006G132600.v4.1	8283	0.0341762	1.49577	8.8406e-06
Potri.010G193400.v4.1	5096	0.044179	1.49447	1.45201e-06
Potri.010G244700.v4.1	9862	0.070853	1.49278	4.13154e-08
Potri.015G109200.v4.1	2420	3.30092	1.49234	4.44892e-13
Potri.019G128000.v4.1	7688	0.0362601	1.48997	1.88594e-05
Potri.008G016900.v4.1	11349	0.0112531	1.48997	0.00452396
Potri.005G020500.v4.1	2244	0.0195888	1.48997	0.000615662
Potri.004G080800.v4.1	7053	0.0312587	1.48997	1.95488e-05
Potri.010G173400.v4.1	10820	0.009586	1.48997	0.011924
Potri.014G173300.v4.1	11805	0.00625174	1.48997	0.037346
Potri.016G024300.v4.1	5858	0.115032	1.48823	2.95853e-09
Potri.003G098800.v4.1	8781	0.643929	1.4881	3.29891e-12
Potri.017G059400.v4.1	1327	2.26605	1.48802	7.59991e-13
Potri.001G258900.v4.1	3560	0.545985	1.4874	3.74055e-12
Potri.013G098900.v4.1	6554	0.0500139	1.486	6.33504e-06
Potri.017G107300.v4.1	6441	0.218811	1.48449	1.06481e-08
Potri.011G091900.v4.1	190	0.0858572	1.48301	1.62289e-08
Potri.018G084700.v4.1	1143	0.0858572	1.48301	1.24871e-08
Potri.011G025400.v4.1	58	0.375938	1.482	2.64825e-10
Potri.016G005900.v4.1	16117	0.0216727	1.48092	0.000183246
Potri.008G056400.v4.1	374	0.854404	1.48085	5.67579e-12
Potri.013G001600.v4.1	1047	4.35913	1.47934	1.79909e-11
Potri.010G237900.v4.1	4182	0.125868	1.4789	4.35067e-09
Potri.004G183900.v4.1	12045	0.0712698	1.47883	6.03108e-08
Potri.018G056000.v4.1	9858	0.061267	1.47703	3.84994e-07
Potri.007G100800.v4.1	9412	0.0150042	1.47703	0.00313119
Potri.012G040600.v4.1	2103	0.013337	1.47547	0.00229266
Potri.004G149200.v4.1	17455	0.140873	1.47445	1.00616e-09
Potri.015G035700.v4.1	6349	0.149625	1.47402	5.14911e-10
Potri.009G090700.v4.1	11852	0.743123	1.47388	2.7694e-12
Potri.T124904.v4.1	19234	0.472631	1.47354	5.08868e-08
Potri.010G132700.v4.1	77	0.179217	1.47333	1.15651e-09
Potri.001G108800.v4.1	9656	0.3601	1.47174	8.77565e-12
Potri.015G027800.v4.1	15129	0.413865	1.4717	5.60246e-12
Potri.018G101500.v4.1	514	0.0412615	1.47086	3.20292e-06
Potri.005G118800.v4.1	6764	0.051681	1.47086	6.00178e-07
Potri.005G033000.v4.1	8002	0.0100028	1.47086	0.0233138
Potri.002G208637.v4.1	109229	0.0187552	1.46921	0.000498072
Potri.013G079600.v4.1	7127	0.0658517	1.46895	1.25884e-07
Potri.005G225900.v4.1	7216	0.0312587	1.46487	4.37583e-05
Potri.010G120800.v4.1	86	0.160461	1.46281	4.14806e-10
Potri.007G120401.v4.1	2277	0.0579328	1.46274	0.000185253
Potri.008G134800.v4.1	9910	0.0350097	1.46195	1.10402e-05
Potri.010G023100.v4.1	6119	0.0208391	1.46195	0.000709228
Potri.013G089600.v4.1	9966	0.00666852	1.46195	0.0302927
Potri.012G133950.v4.1	109677	1.27077	1.46031	5.99963e-12
Potri.004G129700.v4.1	1433	0.0387608	1.45959	5.77038e-06
Potri.015G001900.v4.1	3478	0.019172	1.45959	0.000429903
Potri.004G029900.v4.1	4409	0.0316755	1.45907	2.02459e-05
Potri.006G128700.v4.1	2961	0.0762712	1.45894	5.5449e-08
Potri.011G066700.v4.1	6206	0.0245902	1.45826	0.000116347
Potri.014G060800.v4.1	8369	0.0462629	1.45602	1.79892e-06
Potri.004G187800.v4.1	3106	0.314254	1.45535	2.52638e-11
Potri.018G109500.v4.1	2997	0.201306	1.45463	1.63221e-10
Potri.007G023900.v4.1	1883	0.082523	1.45417	3.1647e-08
Potri.009G079500.v4.1	73	1.79383	1.45367	4.11501e-12
Potri.010G001400.v4.1	391	0.0700195	1.45344	2.55597e-07
Potri.006G035000.v4.1	8322	0.0212559	1.45344	0.000249306
Potri.015G095000.v4.1	8869	0.184635	1.45149	2.97659e-10
Potri.016G069200.v4.1	6534	0.0558489	1.4513	4.99419e-07
Potri.006G235800.v4.1	1	0.162962	1.45123	5.57154e-10
Potri.011G081200.v4.1	5210	0.219644	1.45044	1.2881e-10
Potri.008G165200.v4.1	1813	1.17283	1.4497	5.03823e-12
Potri.009G103600.v4.1	11174	0.0141706	1.44932	0.0023384
Potri.014G160000.v4.1	7449	0.525146	1.44898	1.99514e-11
Potri.005G217800.v4.1	3772	0.249653	1.44888	7.92355e-11
Potri.005G111200.v4.1	15972	9.26299	1.4488	1.59444e-12
Potri.011G000900.v4.1	5640	0.487219	1.44864	2.71098e-11
Potri.013G071800.v4.1	10249	0.0470964	1.44839	1.96717e-06
Potri.009G121200.v4.1	414	0.270909	1.44703	5.99374e-11
Potri.006G103600.v4.1	16210	0.0270909	1.4469	6.37809e-05
Potri.002G106200.v4.1	7934	0.22798	1.44504	1.23479e-10
Potri.006G251100.v4.1	3423	0.034593	1.44488	1.42272e-05
Potri.016G065000.v4.1	973	0.0125035	1.44416	0.00384382
Potri.001G180200.v4.1	3427	0.0125035	1.44416	0.00384382
Potri.006G212400.v4.1	4952	0.278411	1.44398	5.55923e-11
Potri.008G070300.v4.1	4277	0.0200056	1.44171	0.000447053
Potri.009G148500.v4.1	3106	0.146291	1.4416	1.4712e-09
Potri.002G203700.v4.1	5838	0.0887747	1.44136	2.52812e-08
Potri.015G144700.v4.1	937	0.0237566	1.44106	0.000177904
Potri.005G207900.v4.1	4987	0.0237566	1.44106	0.000177904
Potri.012G036500.v4.1	4786	0.167547	1.43955	1.79223e-09
Potri.006G017900.v4.1	17628	0.072937	1.43633	1.10509e-07
Potri.018G100500.v4.1	1653	0.365102	1.43562	5.05528e-10
Potri.008G042500.v4.1	302	0.465129	1.43547	2.29283e-11
Potri.001G472400.v4.1	5630	0.359683	1.43535	2.96634e-11
Potri.016G056500.v4.1	11503	0.562657	1.43445	2.02506e-10
Potri.016G007500.v4.1	2448	0.0487636	1.43401	1.76844e-06
Potri.013G070600.v4.1	6525	0.265074	1.43298	3.00002e-10
Potri.017G053500.v4.1	3562	0.0871076	1.43162	3.78917e-08
Potri.015G036300.v4.1	4596	0.0700195	1.43141	1.74397e-07
Potri.013G029500.v4.1	1341	0.0262573	1.43107	9.51263e-05
Potri.018G043600.v4.1	4923	0.0129203	1.43107	0.00329106
Potri.019G086400.v4.1	534	0.00916922	1.42857	0.0117178
Potri.018G036500.v4.1	5097	0.00916922	1.42857	0.0117178
Potri.011G138700.v4.1	9750	0.122534	1.42775	8.48285e-09
Potri.007G107300.v4.1	1182	2.01806	1.42749	1.14691e-11
Potri.010G048400.v4.1	2703	0.124618	1.42723	4.61156e-09
Potri.007G044000.v4.1	19	0.0150042	1.4264	0.00172138
Potri.015G144200.v4.1	108939	6.53682	1.42636	4.34279e-12
Potri.002G201200.v4.1	7556	0.067102	1.42609	2.22451e-07
Potri.007G004100.v4.1	1192	0.14254	1.42553	6.59963e-09
Potri.002G086000.v4.1	4793	0.0904418	1.42526	3.369e-08
Potri.012G046300.v4.1	3702	0.04793	1.42511	2.39016e-06
Potri.009G118100.v4.1	409	4.37997	1.42492	6.10141e-11
Potri.019G081100.v4.1	1972	0.259656	1.42369	1.36847e-10
Potri.001G442600.v4.1	1058	0.0908586	1.42345	3.12438e-08
Potri.006G163100.v4.1	7112	0.0112531	1.42285	0.00792846
Potri.012G014700.v4.1	19239	0.0112531	1.42285	0.00792846
Potri.015G061600.v4.1	2971	0.022923	1.42285	0.000272323
Potri.015G122800.v4.1	278	0.0112531	1.42285	0.00792846
Potri.001G391400.v4.1	6214	0.585163	1.42276	2.90731e-11
Potri.019G017300.v4.1	33100	0.137955	1.42206	2.5627e-08
Potri.006G126000.v4.1	3694	0.0600167	1.42195	6.1737e-07
Potri.017G006800.v4.1	858	0.323007	1.41981	7.14394e-11
Potri.007G057850.v4.1	1463	0.013337	1.41888	0.00391566
Potri.013G150100.v4.1	83	0.0350097	1.41823	1.94152e-05
Potri.017G130300.v4.1	5898	0.0429286	1.41782	1.67306e-05
Potri.003G127200.v4.1	5780	0.0291748	1.41732	0.000221645
Potri.004G215600.v4.1	398	0.0370937	1.41703	1.30801e-05
Potri.019G038701.v4.1	3676	0.0550153	1.41597	1.08558e-06
Potri.006G124100.v4.1	10157	0.2384	1.41395	2.71745e-10
Potri.009G103400.v4.1	32785	0.132954	1.41386	4.60357e-09
Potri.T031036.v4.1	2071	0.0712698	1.41373	1.94018e-07
Potri.002G250400.v4.1	7013	0.0175049	1.41373	0.00108283
Potri.014G072400.v4.1	10303	0.147124	1.41325	8.03942e-09
Potri.003G056400.v4.1	3132	0.0375104	1.4128	1.5666e-05
Potri.003G137700.v4.1	2023	0.115449	1.41251	1.0154e-08
Potri.010G061000.v4.1	110936	0.099611	1.41196	2.43093e-08
Potri.006G184200.v4.1	204	0.123784	1.41145	7.28904e-09
Potri.005G204800.v4.1	3490	0.210058	1.41121	4.93819e-10
Potri.006G209801.v4.1	108500	0.148375	1.41005	2.76817e-09
Potri.006G101200.v4.1	1395	0.201723	1.40805	6.74036e-10
Potri.005G108700.v4.1	1761	0.408447	1.40756	5.22744e-11
Potri.006G147900.v4.1	2122	0.0279244	1.4075	7.90096e-05
Potri.015G128300.v4.1	8974	0.0583496	1.40712	5.74975e-05
Potri.001G170700.v4.1	7837	0.202556	1.40652	6.38844e-10
Potri.002G216200.v4.1	4652	0.0971104	1.40613	3.25348e-08
Potri.014G129700.v4.1	6912	0.144624	1.40413	3.45637e-09
Potri.008G161600.v4.1	111691	0.149208	1.4029	7.04795e-09
Potri.006G068500.v4.1	1385	0.325507	1.40286	1.60479e-10
Potri.009G113300.v4.1	2498	0.061267	1.40174	6.58528e-07
Potri.016G120900.v4.1	8515	0.122951	1.40174	9.0438e-09
Potri.008G059900.v4.1	944	0.0716866	1.40103	2.47265e-07
Potri.017G121000.v4.1	8914	0.0741873	1.39887	1.87278e-07
Potri.004G195100.v4.1	110480	0.0225063	1.39686	0.000357935
Potri.009G103700.v4.1	2806	0.0162545	1.39686	0.00148558
Potri.018G016500.v4.1	1810	0.0100028	1.39686	0.0429923
Potri.001G414200.v4.1	12	0.0100028	1.39686	0.0112251
Potri.017G132800.v4.1	812	0.00791887	1.39686	0.0240901
Potri.002G235900.v4.1	10643	0.0141706	1.39686	0.00279599
Potri.001G469500.v4.1	1117	0.0937761	1.39526	5.28859e-08
Potri.002G182600.v4.1	6623	0.0812726	1.39502	1.32003e-07
Potri.014G024100.v4.1	1010	1.3262	1.39425	2.83609e-11
Potri.015G032900.v4.1	2103	0.106696	1.39405	2.32944e-08
Potri.006G003800.v4.1	143	0.0500139	1.39388	2.81653e-06
Potri.014G086900.v4.1	96	0.0416783	1.39329	8.39757e-06
Potri.005G044100.v4.1	14113	0.165879	1.39325	2.52014e-09
Potri.002G070200.v4.1	1333	0.0608503	1.39196	7.91395e-07
Potri.004G063200.v4.1	23	0.120033	1.39187	1.36343e-08
Potri.001G087100.v4.1	3004	0.0525146	1.39119	2.45012e-06
Potri.001G304700.v4.1	1298	0.591831	1.39027	1.04156e-10
Potri.015G079400.v4.1	1278	0.0570992	1.38904	1.25721e-06
Potri.014G059100.v4.1	2833	0.0187552	1.38904	0.000944053
Potri.015G138000.v4.1	14089	0.0379272	1.38904	1.59417e-05
Potri.001G412100.v4.1	12	0.0379272	1.38904	1.59417e-05
Potri.001G391300.v4.1	1350	0.206307	1.38888	2.97418e-09
Potri.002G148000.v4.1	1978	0.336344	1.38884	1.63178e-10
Potri.015G079600.v4.1	1005	0.0425118	1.38639	1.27195e-05
Potri.006G095700.v4.1	7796	0.0125035	1.38527	0.00659653
Potri.005G057500.v4.1	5565	0.648097	1.38508	3.70235e-10
Potri.001G156100.v4.1	1292	0.698111	1.38486	6.78481e-11
Potri.001G010400.v4.1	2402	0.0233398	1.38426	0.000274496
Potri.001G125200.v4.1	5207	0.219228	1.38188	9.0976e-10
Potri.012G144400.v4.1	3891	0.253404	1.37978	5.721e-10
Potri.009G044600.v4.1	149	0.034593	1.37978	3.70079e-05
Potri.005G198300.v4.1	9287	0.0237566	1.37832	0.000319801
Potri.004G120800.v4.1	4291	0.04793	1.37832	4.3467e-06
Potri.013G008900.v4.1	4235	0.0545985	1.37786	2.00392e-06
Potri.001G160100.v4.1	5643	0.155877	1.37775	4.59359e-09
Potri.012G006800.v4.1	388	0.090025	1.37705	0.0001274
Potri.002G016900.v4.1	2257	0.332176	1.37532	2.66999e-10
Potri.001G190300.v4.1	4415	0.148375	1.3748	6.40842e-09
Potri.013G111400.v4.1	5003	0.295082	1.37465	3.99562e-10
Potri.001G172500.v4.1	10645	0.0195888	1.37449	0.000978075
Potri.017G048600.v4.1	6095	0.00625174	1.37449	0.0455402
Potri.015G088700.v4.1	8571	0.124201	1.37412	1.65367e-08
Potri.003G120800.v4.1	8070	0.205057	1.37291	1.56605e-09
Potri.015G038600.v4.1	1878	0.0733537	1.37261	3.448e-07
Potri.010G104600.v4.1	283	0.632259	1.37142	2.21159e-10
Potri.015G092200.v4.1	8723	0.197138	1.37121	2.05399e-09
Potri.004G018300.v4.1	9661	0.0512643	1.37091	3.93108e-06
Potri.014G161300.v4.1	3467	3.84482	1.36818	4.99808e-11
Potri.001G394000.v4.1	6615	0.0925257	1.36803	2.29667e-07
Potri.008G122200.v4.1	2646	0.385107	1.3679	2.11539e-10
Potri.001G391100.v4.1	1406	0.0245902	1.36711	0.000247341
Potri.007G040700.v4.1	2584	0.158794	1.36695	5.78559e-09
Potri.002G207093.v4.1	2303	0.150459	1.36532	7.42782e-09
Potri.019G033800.v4.1	2771	0.013337	1.36443	0.00456546
Potri.002G193000.v4.1	4716	0.405529	1.36427	2.03647e-10
Potri.008G220100.v4.1	111480	0.160461	1.3636	6.3657e-09
Potri.012G059300.v4.1	2860	0.105446	1.36317	5.4376e-08
Potri.004G055000.v4.1	3957	0.746874	1.36247	1.12149e-09
Potri.008G037300.v4.1	8264	0.0941929	1.36232	9.88051e-08
Potri.005G051800.v4.1	1583	0.0712698	1.36164	5.82533e-07
Potri.004G117100.v4.1	356	0.142956	1.36164	1.05112e-08
Potri.013G068200.v4.1	7953	0.0483468	1.36033	5.62724e-06
Potri.014G193900.v4.1	1833	0.0320923	1.36033	7.20062e-05
Potri.007G051401.v4.1	108120	0.0158377	1.36033	0.00279849
Potri.018G062300.v4.1	1267	0.334676	1.35966	4.22864e-10
Potri.013G100300.v4.1	10596	3.6431	1.35911	4.41996e-11
Potri.010G102100.v4.1	3910	0.0696027	1.35872	6.84122e-07
Potri.016G000700.v4.1	13213	0.0112531	1.35872	0.00913715
Potri.019G034300.v4.1	108746	0.135038	1.35853	1.60424e-08
Potri.013G019000.v4.1	186	0.100028	1.35846	8.00127e-08
Potri.013G006900.v4.1	1608	0.0183384	1.35733	0.00161655
Potri.001G400800.v4.1	9349	0.0629342	1.35707	1.26974e-06
Potri.002G043100.v4.1	584	0.499306	1.35564	1.20637e-09
Potri.007G086900.v4.1	1745	0.308419	1.35559	5.71764e-10
Potri.010G234000.v4.1	10204	0.273409	1.35519	8.76581e-10
Potri.015G090200.v4.1	4976	0.112948	1.35504	4.42214e-08
Potri.019G018600.v4.1	108859	0.0375104	1.3539	7.47203e-05
Potri.009G011900.v4.1	177	0.0304251	1.35364	9.95982e-05
Potri.001G112100.v4.1	78	0.246735	1.35313	1.32205e-09
Potri.002G052900.v4.1	2351	0.0400111	1.35291	2.31481e-05
Potri.008G193700.v4.1	7129	0.0733537	1.35271	5.02714e-07
Potri.018G091100.v4.1	4651	0.0425118	1.35204	1.42588e-05
Potri.005G047901.v4.1	3043	0.128786	1.35105	4.23419e-08
Potri.001G294800.v4.1	13334	3.1142	1.35088	1.44192e-10
Potri.004G161800.v4.1	5830	0.284663	1.35067	8.95762e-10
Potri.005G075700.v4.1	763	1.07655	1.3503	2.27341e-10
Potri.005G131300.v4.1	2500	0.0500139	1.34994	6.31979e-06
Potri.001G266200.v4.1	7547	0.122117	1.34979	3.32056e-08
Potri.004G140800.v4.1	3042	0.0600167	1.34795	1.26339e-05
Potri.006G059600.v4.1	11792	0.725202	1.34777	2.56435e-10
Potri.014G112400.v4.1	2878	0.930676	1.34703	1.46901e-10
Potri.002G198000.v4.1	7163	0.291331	1.34623	2.22479e-09
Potri.008G029500.v4.1	2365	0.0141706	1.34623	0.00450093
Potri.011G078800.v4.1	5119	0.13337	1.34608	2.26604e-08
Potri.001G060100.v4.1	165	0.272576	1.34547	1.15152e-09
Potri.002G093800.v4.1	13789	0.0679356	1.34502	8.96177e-07
Potri.010G123700.v4.1	12485	0.885246	1.34436	5.54859e-10
Potri.006G227300.v4.1	9624	0.019172	1.34411	0.00229192
Potri.013G019300.v4.1	13952	0.0216727	1.34342	0.000624372
Potri.005G027300.v4.1	13952	0.0216727	1.34342	0.000624372
Potri.017G147700.v4.1	112203	0.125035	1.34276	3.28917e-08
Potri.017G014500.v4.1	12692	0.152126	1.3427	1.34685e-08
Potri.006G277400.v4.1	4280	0.0883579	1.34203	2.10161e-06
Potri.004G182800.v4.1	220	0.076688	1.33952	5.27419e-07
Potri.016G119700.v4.1	3819	0.421367	1.33853	4.1817e-10
Potri.004G090766.v4.1	110688	0.0195888	1.33796	0.00109953
Potri.010G210900.v4.1	5535	0.0220895	1.33796	0.000552255
Potri.013G055500.v4.1	94	0.0320923	1.33796	8.18771e-05
Potri.014G038800.v4.1	12607	0.0070853	1.33796	0.0427002
Potri.013G054300.v4.1	5536	0.0120867	1.33796	0.010705
Potri.011G072616.v4.1	109381	0.009586	1.33796	0.0160782
Potri.015G070300.v4.1	2993	0.0070853	1.33796	0.0427002
Potri.011G128800.v4.1	12	0.0070853	1.33796	0.0427002
Potri.005G113900.v4.1	4381	0.0070853	1.33796	0.0427002
Potri.002G036500.v4.1	8943	0.635593	1.33645	3.74657e-10
Potri.005G178900.v4.1	680	0.0550153	1.33579	3.92778e-06
Potri.010G149900.v4.1	4715	1.57252	1.33567	5.47948e-10
Potri.001G353000.v4.1	2637	0.0450125	1.33532	1.28917e-05
Potri.001G097500.v4.1	6376	0.171298	1.33516	8.87506e-09
Potri.010G064100.v4.1	5331	0.204223	1.33503	4.64966e-09
Potri.001G207000.v4.1	8087	0.118366	1.33493	5.5449e-08
Potri.006G170500.v4.1	9309	0.0629342	1.33417	1.8779e-06
Potri.016G084900.v4.1	43	0.0604335	1.33402	1.96362e-05
Potri.004G169500.v4.1	11249	0.10878	1.33356	8.61197e-08
Potri.014G087500.v4.1	15071	0.129203	1.33333	3.82019e-08
Potri.008G166700.v4.1	4403	0.165046	1.33288	1.31682e-07
Potri.008G206600.v4.1	11219	0.0225063	1.33273	0.000631736
Potri.018G029300.v4.1	1902	0.357183	1.33192	1.00803e-09
Potri.001G198700.v4.1	2746	0.0379272	1.3317	3.77897e-05
Potri.014G034600.v4.1	423	0.0508475	1.33094	7.32019e-06
Potri.014G012800.v4.1	4020	0.0329258	1.33077	8.40957e-05
Potri.001G336766.v4.1	9727	0.294665	1.33065	1.42988e-09
Potri.013G010900.v4.1	391	0.258822	1.33056	2.25645e-09
Potri.016G121100.v4.1	3787	0.284663	1.33039	1.6314e-09
Potri.006G038300.v4.1	108379	0.631842	1.33019	1.493e-09
Potri.005G077500.v4.1	4506	0.0304251	1.33019	0.000285765
Potri.007G043700.v4.1	32908	0.0458461	1.33019	1.3517e-05
Potri.003G148200.v4.1	31	0.0279244	1.3295	0.000203047
Potri.007G094000.v4.1	6309	0.157127	1.32883	1.52867e-08
Potri.003G085300.v4.1	3024	0.221728	1.32879	4.06473e-09
Potri.016G090300.v4.1	810	0.0254237	1.32868	0.000383641
Potri.007G067900.v4.1	23	0.126702	1.32759	4.83562e-08
Potri.001G030300.v4.1	65	0.0100028	1.32647	0.0229306
Potri.018G005800.v4.1	111099	0.218811	1.32594	4.50598e-09
Potri.010G019600.v4.1	8248	0.0991943	1.32474	1.776e-07
Potri.019G038550.v4.1	6490	0.0966936	1.3244	1.89859e-07
Potri.011G065200.v4.1	3955	0.0337594	1.32396	0.000109421
Potri.010G063600.v4.1	5860	0.304668	1.32384	1.61441e-09
Potri.002G260700.v4.1	8830	0.0312587	1.32286	0.000116267
Potri.003G193600.v4.1	2015	0.028758	1.32157	0.00020876
Potri.002G098000.v4.1	1377	0.670186	1.32067	1.23444e-09
Potri.002G089100.v4.1	6825	0.0875244	1.32029	3.82103e-07
Potri.010G217600.v4.1	10548	0.0129203	1.32004	0.00773983
Potri.014G049900.v4.1	7558	0.317172	1.3199	2.77901e-09
Potri.013G148400.v4.1	5304	0.0316755	1.31935	0.000136051
Potri.008G084700.v4.1	6947	0.120033	1.31912	7.03112e-08
Potri.001G153400.v4.1	3573	0.0425118	1.31849	2.26683e-05
Potri.006G262100.v4.1	2398	0.0237566	1.3182	0.000555798
Potri.008G212400.v4.1	11718	0.0291748	1.31778	0.0115691
Potri.003G063900.v4.1	2913	0.137121	1.31713	1.43514e-07
Potri.008G012250.v4.1	6589	0.0375104	1.31594	4.69216e-05
Potri.002G009400.v4.1	11482	0.0104196	1.31594	0.015299
Potri.006G065000.v4.1	4975	0.0320923	1.31594	0.000274896
Potri.006G143500.v4.1	2359	0.0212559	1.31594	0.00105914
Potri.012G093200.v4.1	11576	0.0104196	1.31594	0.015299
Potri.004G053300.v4.1	14168	0.0566824	1.31498	4.75909e-06
Potri.006G166500.v4.1	4651	0.0541817	1.31394	5.6925e-06
Potri.002G138800.v4.1	7558	0.413448	1.3129	1.54789e-09
Potri.003G089800.v4.1	9424	0.375938	1.31231	3.61013e-09
Potri.001G420300.v4.1	1345	0.013337	1.31197	0.0188841
Potri.015G010400.v4.1	833	0.22923	1.31047	5.63366e-09
Potri.016G045200.v4.1	6303	0.063351	1.30995	2.56412e-06
Potri.006G015000.v4.1	1498	0.0162545	1.30939	0.0128516
Potri.011G125501.v4.1	12	0.0162545	1.30939	0.00276423
Potri.008G120400.v4.1	731	0.00791887	1.30939	0.0410783
Potri.017G001900.v4.1	8095	0.102529	1.30905	2.52982e-07
Potri.001G201300.v4.1	110265	0.138789	1.30889	4.62507e-08
Potri.002G019300.v4.1	109299	0.0275077	1.30813	0.000261005
Potri.010G083600.v4.1	2051	0.0304251	1.3071	0.000165924
Potri.015G121400.v4.1	1932	0.103362	1.30701	2.13614e-07
Potri.005G156100.v4.1	9212	0.0987775	1.30441	2.71517e-07
Potri.008G172800.v4.1	3945	0.221312	1.30366	7.63349e-09
Potri.001G093500.v4.1	13146	0.0962768	1.30355	2.9354e-07
Potri.010G014700.v4.1	3585	0.0166713	1.3032	0.0031424
Potri.009G027000.v4.1	1277	0.0679356	1.3032	1.00419e-05
Potri.012G122200.v4.1	13	0.0166713	1.3032	0.0031424
Potri.003G105100.v4.1	9569	0.0195888	1.30234	0.00171392
Potri.017G080700.v4.1	2342	0.137121	1.3017	6.0821e-08
Potri.006G241300.v4.1	3089	0.120033	1.30149	1.12988e-07
Potri.010G146100.v4.1	9273	0.244235	1.3006	9.95018e-09
Potri.013G041201.v4.1	2842	0.0629342	1.30049	3.04238e-06
Potri.007G068800.v4.1	6835	0.0687691	1.30022	1.97183e-06
Potri.009G129800.v4.1	3950	0.115032	1.29993	4.35302e-07
Potri.001G021500.v4.1	13011	0.057516	1.29905	5.48809e-06
Potri.006G004900.v4.1	8063	0.0520978	1.29732	1.05824e-05
Potri.010G023900.v4.1	2492	0.0170881	1.29732	0.00267496
Potri.001G051400.v4.1	961	0.0375104	1.29732	9.64621e-05
Potri.017G061400.v4.1	32651	0.0112531	1.29732	0.0149086
Potri.012G102400.v4.1	1444	0.0112531	1.29732	0.0407842
Potri.010G120950.v4.1	48	0.0141706	1.29732	0.00526434
Potri.003G100800.v4.1	20661	0.0112531	1.29732	0.0149086
Potri.002G223000.v4.1	3647	0.222562	1.29597	9.14133e-09
Potri.010G136800.v4.1	80	0.0641845	1.29577	2.95412e-06
Potri.013G083300.v4.1	1562	3.0446	1.29485	5.57154e-10
Potri.012G042600.v4.1	2183	0.182551	1.29458	4.10838e-08
Potri.005G215600.v4.1	49	0.714365	1.29438	3.36871e-09
Potri.015G027700.v4.1	15129	0.614754	1.29407	2.88188e-09
Potri.011G136300.v4.1	5639	0.112115	1.29376	1.71899e-07
Potri.011G142100.v4.1	2219	0.112115	1.29376	1.71899e-07
Potri.014G066900.v4.1	2793	0.350097	1.29304	2.68029e-09
Potri.006G244200.v4.1	20640	0.0533482	1.29174	1.00786e-05
Potri.009G143700.v4.1	12045	0.779384	1.29168	1.49879e-09
Potri.012G144700.v4.1	8269	0.0625174	1.29097	4.35691e-06
Potri.019G131100.v4.1	916	0.0295916	1.29066	0.000236916
Potri.006G046800.v4.1	8492	0.179633	1.29066	3.7463e-08
Potri.015G056100.v4.1	2056	0.161712	1.29054	1.09489e-07
Potri.015G043100.v4.1	3486	0.0866908	1.29043	6.85214e-07
Potri.006G252100.v4.1	3753	0.0387608	1.28967	6.22361e-05
Potri.017G023400.v4.1	2738	0.0991943	1.28929	3.45738e-07
Potri.010G050900.v4.1	1006	0.287163	1.28863	5.26382e-09
Potri.010G235900.v4.1	10798	0.111698	1.28841	1.92556e-07
Potri.009G070700.v4.1	9586	0.0966936	1.28806	4.38171e-07
Potri.009G058000.v4.1	7875	0.0208391	1.28792	0.0014692
Potri.006G265300.v4.1	1365	0.0512643	1.28766	1.38758e-05
Potri.014G121200.v4.1	4824	0.0604335	1.28747	4.72157e-06
Potri.006G082800.v4.1	14742	0.0300083	1.28747	0.000210441
Potri.016G064800.v4.1	5748	0.0879411	1.28715	6.77781e-07
Potri.011G051500.v4.1	8145	0.0179217	1.28643	0.00264389
Potri.016G053700.v4.1	1779	0.0395943	1.28485	5.02431e-05
Potri.003G218100.v4.1	9295	0.0150042	1.28438	0.00506558
Potri.005G011100.v4.1	1608	0.0212559	1.28351	0.00124836
Potri.006G047600.v4.1	3101	0.160878	1.2831	4.53738e-08
Potri.009G125600.v4.1	3131	0.0275077	1.28304	0.000383839
Potri.001G333700.v4.1	8056	0.0275077	1.28304	0.000383839
Potri.001G326400.v4.1	1711	0.148791	1.28262	1.45278e-07
Potri.003G091800.v4.1	11210	0.263823	1.2826	8.06296e-09
Potri.017G101000.v4.1	1711	0.326341	1.28237	4.36992e-09
Potri.008G175500.v4.1	1396	0.523896	1.28173	2.93042e-09
Potri.004G084800.v4.1	1759	0.386357	1.28006	3.03058e-09
Potri.019G088900.v4.1	15	0.0941929	1.27942	8.70303e-06
Potri.002G119600.v4.1	2526	1.51084	1.27933	9.20908e-10
Potri.006G025600.v4.1	2366	0.411364	1.27846	2.7679e-09
Potri.010G176500.v4.1	615	0.795638	1.27819	2.91323e-09
Potri.008G060800.v4.1	397	0.15546	1.27753	5.9118e-08
Potri.006G117800.v4.1	2047	0.053765	1.27712	3.43928e-05
Potri.006G225167.v4.1	108352	0.0187552	1.27656	0.00197034
Potri.006G265900.v4.1	14020	0.0187552	1.27656	0.00197034
Potri.009G084600.v4.1	108626	0.00916922	1.27656	0.0318469
Potri.001G034933.v4.1	65	0.0637677	1.27563	4.55322e-06
Potri.003G040900.v4.1	927	0.118366	1.27555	2.10844e-07
Potri.006G063700.v4.1	414	0.067102	1.27523	3.39349e-06
Potri.009G131200.v4.1	413	0.080439	1.27396	1.40107e-06
Potri.003G008300.v4.1	830	0.579745	1.27351	3.41975e-09
Potri.005G019600.v4.1	10260	0.0158377	1.27287	0.00498313
Potri.008G062900.v4.1	1326	1.88803	1.27254	1.396e-09
Potri.015G065800.v4.1	2550	0.0354265	1.27237	0.000112877
Potri.010G071700.v4.1	115	0.019172	1.27197	0.00223408
Potri.009G143100.v4.1	1032	0.10753	1.27156	3.50152e-07
Potri.001G315600.v4.1	3524	0.0520978	1.27085	1.57164e-05
Potri.010G115600.v4.1	3749	0.447208	1.27026	1.15987e-08
Potri.010G013700.v4.1	3412	0.0687691	1.27006	3.68684e-06
Potri.007G091600.v4.1	10531	0.0425118	1.26958	0.000270509
Potri.010G117500.v4.1	3830	0.371353	1.2685	4.61668e-09
Potri.019G056300.v4.1	9435	0.0429286	1.26757	4.42111e-05
Potri.001G035500.v4.1	32566	0.009586	1.26757	0.0325496
Potri.004G184000.v4.1	1391	1.31578	1.26562	1.85129e-08
Potri.001G356700.v4.1	4818	0.0400111	1.26545	8.72494e-05
Potri.006G225133.v4.1	108327	0.134621	1.26503	1.55109e-07
Potri.002G140200.v4.1	983	0.313837	1.26484	8.07938e-09
Potri.005G126000.v4.1	9615	0.0604335	1.26475	8.39513e-06
Potri.019G062500.v4.1	4561	0.808558	1.2645	2.77961e-09
Potri.008G201700.v4.1	12108	0.0266741	1.26441	0.000775172
Potri.001G345200.v4.1	6032	0.0608503	1.26337	7.67948e-06
Potri.007G067100.v4.1	1415	0.0404279	1.26337	0.000126949
Potri.008G013200.v4.1	3021	2.60614	1.2629	1.01769e-09
Potri.004G055400.v4.1	3955	0.136705	1.26195	1.42445e-07
Potri.003G105700.v4.1	6166	0.0270909	1.26134	0.000530162
Potri.013G093500.v4.1	6800	0.013337	1.26134	0.00838374
Potri.012G070600.v4.1	7631	0.0758544	1.25971	2.54544e-06
Potri.016G014801.v4.1	111783	0.0100028	1.25935	0.0213217
Potri.018G079600.v4.1	9268	0.0204223	1.25935	0.00189799
Potri.016G094800.v4.1	9898	0.0100028	1.25935	0.0213217
Potri.011G072100.v4.1	666	0.246735	1.25891	1.00347e-07
Potri.001G103600.v4.1	2567	0.386357	1.25872	5.6923e-09
Potri.006G103700.v4.1	1005	0.107947	1.25809	8.23229e-07
Potri.004G162500.v4.1	2797	0.034593	1.25779	0.000157063
Potri.005G185900.v4.1	7773	0.127119	1.2555	2.51067e-07
Potri.004G094500.v4.1	8914	0.0704363	1.2555	4.30772e-06
Potri.015G095400.v4.1	9441	0.0137538	1.2555	0.0102986
Potri.003G164800.v4.1	6858	0.0458461	1.25463	3.49182e-05
Potri.008G112800.v4.1	950	0.0316755	1.25425	0.000239689
Potri.008G096800.v4.1	118	0.0245902	1.2539	0.000940363
Potri.010G171300.v4.1	8081	0.0354265	1.25327	0.000488618
Potri.008G103300.v4.1	4716	0.61267	1.25321	7.57049e-09
Potri.017G079800.v4.1	2005	0.0104196	1.25181	0.0247854
Potri.010G239000.v4.1	3379	0.105029	1.25057	1.34185e-06
Potri.006G180900.v4.1	782	0.0941929	1.25043	1.07306e-06
Potri.002G081300.v4.1	471	0.0941929	1.25043	1.07306e-06
Potri.001G232600.v4.1	3288	0.028758	1.25001	0.000380907
Potri.019G124200.v4.1	3345	0.280911	1.24967	1.65279e-08
Potri.002G156500.v4.1	7045	0.237149	1.24961	2.68332e-08
Potri.009G031100.v4.1	10106	0.0508475	1.24926	2.44575e-05
Potri.008G193500.v4.1	1084	0.0591831	1.24611	1.25658e-05
Potri.017G108500.v4.1	4070	19.5796	1.24582	2.78156e-09
Potri.011G023800.v4.1	10237	0.100861	1.24485	8.78373e-07
Potri.002G221300.v4.1	7501	0.0183384	1.24485	0.0034327
Potri.009G069600.v4.1	12383	0.0108363	1.24485	0.0201905
Potri.001G234500.v4.1	1581	0.0108363	1.24485	0.0201905
Potri.017G018300.v4.1	10899	0.0525146	1.24343	2.10781e-05
Potri.006G234600.v4.1	5481	0.139622	1.24324	2.03647e-07
Potri.006G280200.v4.1	7768	0.0721034	1.24175	4.16935e-06
Potri.013G076200.v4.1	7144	0.0225063	1.24158	0.00122075
Potri.006G133500.v4.1	939	1.45624	1.24145	7.40862e-09
Potri.007G096100.v4.1	4131	0.0416783	1.24129	0.00017854
Potri.011G125000.v4.1	12	0.0570992	1.24094	1.37948e-05
Potri.009G149900.v4.1	1241	0.513893	1.24077	1.20356e-08
Potri.007G077100.v4.1	7771	0.0341762	1.24051	0.000193879
Potri.014G116600.v4.1	10351	0.0150042	1.23999	0.0184646
Potri.001G220600.v4.1	14699	0.173382	1.23967	1.01078e-07
Potri.012G133600.v4.1	1065	0.200472	1.23962	5.70543e-08
Potri.004G206000.v4.1	321	0.100028	1.23962	1.04816e-06
Potri.011G057300.v4.1	3294	0.0962768	1.23942	2.24834e-06
Potri.008G026700.v4.1	1241	0.0266741	1.23932	0.000617809
Potri.015G144600.v4.1	9082	0.053765	1.23932	8.62843e-05
Potri.006G115600.v4.1	3942	0.108363	1.23865	6.57529e-07
Potri.001G094100.v4.1	2672	0.178383	1.23856	8.82271e-08
Potri.006G078900.v4.1	5489	0.022923	1.23843	0.00138231
Potri.001G160300.v4.1	5366	0.0112531	1.23843	0.0168335
Potri.010G150750.v4.1	110837	0.0112531	1.23843	0.0168335
Potri.004G148900.v4.1	475	0.213809	1.2382	5.37327e-08
Potri.018G114900.v4.1	362	0.0737705	1.23778	4.46104e-06
Potri.014G096100.v4.1	112	0.856905	1.23733	1.08087e-08
Potri.001G229000.v4.1	1950	0.117116	1.2372	4.75064e-07
Potri.001G088700.v4.1	415	0.0233398	1.23539	0.00119669
Potri.006G145100.v4.1	2270	0.185885	1.2352	9.56766e-08
Potri.016G114900.v4.1	111725	0.0433454	1.23458	0.000255181
Potri.003G131800.v4.1	384	0.063351	1.23428	9.95562e-06
Potri.006G058600.v4.1	3518	0.0195888	1.23363	0.00288287
Potri.008G160800.v4.1	5923	0.0758544	1.23308	3.77754e-06
Potri.004G185200.v4.1	11488	0.0237566	1.23247	0.00304501
Potri.005G201300.v4.1	32701	0.0116699	1.23247	0.0143568
Potri.001G189500.v4.1	17	1.75674	1.23204	1.12945e-08
Potri.005G224500.v4.1	4025	0.0404279	1.23021	0.000110005
Potri.006G214100.v4.1	1219	0.315504	1.22947	3.10326e-08
Potri.004G116400.v4.1	2661	0.0654349	1.22896	9.85902e-06
Potri.008G149300.v4.1	13362	0.0366769	1.22873	0.000158835
Potri.004G050000.v4.1	13438	0.252987	1.22746	4.00243e-08
Potri.004G196300.v4.1	1533	0.0120867	1.22693	0.0487581
Potri.014G004000.v4.1	107990	0.00791887	1.22693	0.0464445
Potri.017G107400.v4.1	6441	0.00791887	1.22693	0.0464445
Potri.001G108900.v4.1	110204	0.00791887	1.22693	0.0464445
Potri.013G012100.v4.1	129	0.317588	1.2263	2.20056e-08
Potri.017G082300.v4.1	4569	0.192554	1.22589	9.63852e-08
Potri.015G090100.v4.1	1956	0.0333426	1.22495	0.000268631
Potri.010G222500.v4.1	12531	0.025007	1.22431	0.000909194
Potri.002G139400.v4.1	6997	0.025007	1.22431	0.000909194
Potri.010G070900.v4.1	7273	0.025007	1.22431	0.000909194
Potri.001G405200.v4.1	7622	0.063351	1.22379	3.30763e-05
Potri.018G033000.v4.1	6583	0.0166713	1.22303	0.0074939
Potri.006G212800.v4.1	10257	0.179633	1.22249	1.26471e-07
Potri.019G082500.v4.1	4622	0.0425118	1.22227	0.000111153
Potri.019G054600.v4.1	2774	0.0554321	1.22215	4.16135e-05
Potri.012G091800.v4.1	6201	0.0254237	1.22177	0.00102749
Potri.018G018700.v4.1	8861	0.0125035	1.22177	0.0134219
Potri.008G059400.v4.1	1237	0.478883	1.22137	2.11197e-08
Potri.006G057300.v4.1	17570	0.155043	1.22136	2.22466e-07
Potri.010G170400.v4.1	9430	0.0470964	1.22132	9.85597e-05
Potri.005G257700.v4.1	7852	0.185885	1.22085	1.46957e-07
Potri.011G127600.v4.1	704	0.0429286	1.22078	9.23203e-05
Potri.001G271300.v4.1	4848	0.0429286	1.22078	9.23203e-05
Potri.002G055600.v4.1	5876	0.0646013	1.22078	1.02817e-05
Potri.006G039500.v4.1	1643	0.238816	1.22024	5.49626e-08
Potri.010G100101.v4.1	3579	0.0866908	1.22004	4.0518e-06
Potri.002G065400.v4.1	9409	0.247986	1.21996	5.17414e-08
Potri.018G092900.v4.1	235	0.0787719	1.21852	4.44007e-05
Potri.018G056400.v4.1	1090	0.0216727	1.21789	0.00470191
Potri.007G039700.v4.1	11926	0.0216727	1.21789	0.0020124
Potri.003G152300.v4.1	4539	5.92623	1.21727	4.40186e-09
Potri.001G381700.v4.1	637	0.33676	1.21725	2.50056e-08
Potri.004G113600.v4.1	9673	0.0262573	1.21695	0.00119301
Potri.002G138300.v4.1	1379	0.940262	1.21653	8.51581e-09
Potri.017G081900.v4.1	7385	0.0445957	1.21511	0.000153273
Potri.005G182000.v4.1	1945	0.0220895	1.21511	0.00205707
Potri.010G165001.v4.1	32990	0.0220895	1.21511	0.00205707
Potri.015G071400.v4.1	5878	0.246319	1.21292	6.26482e-08
Potri.001G373500.v4.1	7066	0.0179217	1.21243	0.0179329
Potri.017G085500.v4.1	2561	0.188386	1.21179	1.44433e-07
Potri.019G014386.v4.1	14591	0.15671	1.21128	4.6617e-07
Potri.009G136100.v4.1	8364	0.0508475	1.21009	3.89542e-05
Potri.006G224600.v4.1	1046	0.0604335	1.20947	1.81206e-05
Potri.001G185500.v4.1	3370	0.0183384	1.20923	0.00382221
Potri.011G089000.v4.1	2550	0.0512643	1.20895	4.33403e-05
Potri.001G025300.v4.1	1645	0.319255	1.2068	4.98057e-08
Potri.008G043200.v4.1	6653	0.200472	1.20646	1.92241e-07
Potri.014G151900.v4.1	6497	0.00916922	1.20617	0.0356068
Potri.004G095200.v4.1	9764	1.18825	1.20507	1.1787e-08
Potri.011G009251.v4.1	11	0.0141706	1.20421	0.0193229
Potri.007G033000.v4.1	2984	0.072937	1.20344	9.5191e-06
Potri.005G005000.v4.1	1893	0.0241734	1.20268	0.00131886
Potri.003G097300.v4.1	9560	0.132954	1.2021	1.21908e-06
Potri.007G112800.v4.1	17661	0.246735	1.20201	8.06676e-08
Potri.006G067300.v4.1	11582	0.633093	1.20184	7.84319e-08
Potri.006G069000.v4.1	6942	0.0391776	1.20184	0.000179731
Potri.013G116800.v4.1	3227	0.843568	1.20065	1.48184e-08
Potri.006G004750.v4.1	1405	0.099611	1.20046	2.07593e-06
Potri.012G014000.v4.1	5524	0.0545985	1.20046	0.000209887
Potri.005G174900.v4.1	11146	0.009586	1.20046	0.0298814
Potri.005G214500.v4.1	25577	0.009586	1.20046	0.0318718
Potri.009G120900.v4.1	7375	0.0812726	1.19778	5.23692e-06
Potri.013G109100.v4.1	6080	0.0404279	1.19778	0.000162867
Potri.003G213200.v4.1	999	0.306335	1.19761	5.27279e-08
Potri.014G094300.v4.1	7983	0.0762712	1.19761	9.5191e-06
Potri.004G206100.v4.1	2322	0.152959	1.19761	5.02714e-07
Potri.017G056700.v4.1	3876	0.0304251	1.19692	0.000594061
Potri.001G154901.v4.1	9860	0.0358433	1.19594	0.000240077
Potri.006G267500.v4.1	3422	0.155877	1.19522	4.09981e-07
Potri.006G195900.v4.1	10116	0.0100028	1.19522	0.0333762
Potri.005G073500.v4.1	6591	0.0100028	1.19522	0.0333762
Potri.016G052500.v4.1	593	0.25007	1.19501	1.60524e-07
Potri.001G253200.v4.1	5002	0.0883579	1.19493	4.26908e-06
Potri.004G130600.v4.1	11280	0.0312587	1.19357	0.000467923
Potri.001G145750.v4.1	110036	0.105863	1.19276	1.85311e-06
Potri.006G143400.v4.1	5455	0.0687691	1.19258	1.34746e-05
Potri.001G347700.v4.1	2234	4.97472	1.19247	1.04836e-08
Potri.011G061700.v4.1	6209	1.13282	1.19147	2.29675e-08
Potri.001G180000.v4.1	9155	0.0158377	1.19041	0.00835805
Potri.001G070301.v4.1	109996	0.0266741	1.19041	0.000982757
Potri.008G173000.v4.1	10834	0.0812726	1.18979	6.51297e-06
Potri.017G133501.v4.1	112087	0.0379272	1.1891	0.000729084
Potri.002G134900.v4.1	4213	0.0270909	1.18859	0.00153001
Potri.013G154500.v4.1	8853	0.0270909	1.18859	0.00111417
Potri.004G217400.v4.1	3932	0.138372	1.18752	2.1198e-06
Potri.007G027900.v4.1	188	0.2384	1.18747	1.30618e-07
Potri.002G072100.v4.1	456	3.21089	1.18723	1.54956e-08
Potri.002G021500.v4.1	134	2.54154	1.18602	1.50442e-08
Potri.014G000600.v4.1	5480	0.072937	1.18563	1.08998e-05
Potri.007G025800.v4.1	2983	0.519728	1.1854	6.98315e-08
Potri.006G050000.v4.1	10715	0.0391776	1.18535	0.000194271
Potri.003G176600.v4.1	4427	0.0391776	1.18535	0.000410416
Potri.001G126400.v4.1	2791	0.125035	1.18443	1.19696e-06
Potri.001G194000.v4.1	110009	0.974855	1.18441	2.2161e-08
Potri.014G068600.v4.1	1450	0.258405	1.18345	1.23682e-07
Potri.003G137400.v4.1	12160	1.01153	1.18285	3.91518e-08
Potri.013G075500.v4.1	6710	0.173798	1.18237	3.94307e-07
Potri.018G005900.v4.1	6888	0.0520978	1.18184	5.17485e-05
Potri.001G323000.v4.1	32651	0.0462629	1.18184	0.000124624
Potri.001G421300.v4.1	3008	0.0170881	1.18184	0.0200813
Potri.004G209000.v4.1	1533	0.0112531	1.18184	0.0258943
Potri.019G016120.v4.1	108782	0.0112531	1.18184	0.0258943
Potri.002G192800.v4.1	5298	0.105446	1.18097	2.48685e-06
Potri.002G106500.v4.1	3842	0.0646013	1.18042	2.34284e-05
Potri.002G169732.v4.1	2932	0.0291748	1.18028	0.000742508
Potri.002G009600.v4.1	2724	0.343012	1.18023	8.19432e-08
Potri.001G177000.v4.1	5852	0.248402	1.18017	1.44158e-07
Potri.013G113900.v4.1	2285	0.125035	1.17926	1.4147e-06
Potri.008G168600.v4.1	2286	0.460545	1.17904	6.32193e-08
Potri.008G129300.v4.1	10681	0.0358433	1.17802	0.000324508
Potri.006G005300.v4.1	16117	0.0237566	1.17802	0.00169069
Potri.011G043400.v4.1	11894	0.247569	1.17793	1.56109e-07
Potri.016G062800.v4.1	3471	0.0425118	1.17647	0.000161133
Potri.016G116600.v4.1	2641	0.0241734	1.17621	0.00188319
Potri.009G040100.v4.1	6936	0.0487636	1.17621	0.000115707
Potri.015G105100.v4.1	135	0.443457	1.17592	1.10128e-07
Potri.009G104300.v4.1	167	0.0983607	1.17577	3.53794e-06
Potri.005G087850.v4.1	1192	0.0245902	1.17446	0.00163767
Potri.002G041000.v4.1	109276	0.0120867	1.17446	0.0244316
Potri.013G152800.v4.1	15	0.0245902	1.17446	0.00247125
Potri.001G355800.v4.1	5832	0.0566824	1.17296	4.23316e-05
Potri.011G112800.v4.1	7493	0.0566824	1.17296	4.23316e-05
Potri.007G034800.v4.1	1394	2.29022	1.17295	1.60822e-08
Potri.001G254300.v4.1	647	0.31092	1.17281	9.6867e-08
Potri.011G024800.v4.1	9659	0.044179	1.17254	0.000132288
Potri.010G018800.v4.1	1341	0.0254237	1.17114	0.00160777
Potri.015G020400.v4.1	2932	0.0125035	1.17114	0.0203196
Potri.001G365800.v4.1	2448	0.070853	1.17085	1.78943e-05
Potri.T002768.v4.1	32576	0.0320923	1.17051	0.000642966
Potri.008G052400.v4.1	8570	0.019172	1.17009	0.00415733
Potri.009G146400.v4.1	7044	0.032509	1.16926	0.000655205
Potri.003G120900.v4.1	10302	0.0391776	1.16905	0.000262614
Potri.013G052700.v4.1	5441	0.0195888	1.16804	0.00465701
Potri.001G072200.v4.1	4768	0.0875244	1.16667	7.08323e-06
Potri.014G108700.v4.1	107945	0.237149	1.16635	6.69423e-07
Potri.006G062600.v4.1	1584	0.0608503	1.16608	3.85012e-05
Potri.014G170100.v4.1	10877	0.0341762	1.16457	0.000448257
Potri.001G415900.v4.1	7564	0.126285	1.16298	1.78572e-06
Potri.010G212300.v4.1	1219	1.15324	1.16249	3.66354e-08
Potri.011G079600.v4.1	8598	0.0846069	1.16239	8.64667e-06
Potri.004G219100.v4.1	4157	0.0208391	1.16239	0.00745556
Potri.010G218600.v4.1	302	0.597249	1.16201	8.08324e-08
Potri.007G006300.v4.1	8855	0.0500139	1.1609	9.4677e-05
Potri.001G101800.v4.1	2195	0.0212559	1.16066	0.00332771
Potri.010G222700.v4.1	630	1.72715	1.16024	4.3229e-08
Potri.009G152500.v4.1	5749	0.0504307	1.16018	8.63724e-05
Potri.014G138100.v4.1	1108	0.0433454	1.15982	0.000748224
Potri.013G059500.v4.1	6486	0.028758	1.15982	0.000931579
Potri.006G093700.v4.1	7484	0.028758	1.15982	0.000931579
Potri.003G137500.v4.1	2672	0.0141706	1.15982	0.0135382
Potri.013G118900.v4.1	2472	0.162128	1.1587	8.09867e-07
Potri.011G125651.v4.1	12	0.0145874	1.15739	0.0115528
Potri.010G092900.v4.1	2826	0.0145874	1.15739	0.0279768
Potri.005G009001.v4.1	32810	0.0145874	1.15739	0.0115528
Potri.016G120100.v4.1	330	4.90845	1.15722	2.79857e-08
Potri.011G044900.v4.1	3421	0.0375104	1.15646	0.000587583
Potri.012G081000.v4.1	3847	0.0991943	1.15562	5.61135e-06
Potri.009G072201.v4.1	32631	0.582245	1.15557	1.60883e-06
Potri.001G113500.v4.1	4158	0.053765	1.15478	7.43097e-05
Potri.009G117500.v4.1	5774	1.31662	1.15471	5.08066e-08
Potri.002G023700.v4.1	7866	0.0616838	1.15455	4.17679e-05
Potri.001G227800.v4.1	110311	0.0775216	1.15422	1.61615e-05
Potri.006G270600.v4.1	4781	0.0541817	1.15415	6.80847e-05
Potri.010G210300.v4.1	1277	1.09322	1.15345	4.62507e-08
Potri.018G114100.v4.1	32891	0.220895	1.15308	3.69352e-07
Potri.018G078701.v4.1	13860	0.0233398	1.15293	0.00273713
Potri.017G086500.v4.1	3007	1.0082	1.1527	5.02167e-08
Potri.006G146600.v4.1	1090	0.0800223	1.15169	1.46441e-05
Potri.010G223700.v4.1	5897	0.0962768	1.15155	6.68258e-06
Potri.008G036900.v4.1	111561	1.38038	1.15138	5.26206e-08
Potri.009G012700.v4.1	8796	0.0483468	1.15088	0.000121188
Potri.002G044500.v4.1	7565	0.0812726	1.15048	1.39485e-05
Potri.007G023500.v4.1	9095	0.0408447	1.1497	0.000376954
Potri.002G245800.v4.1	11467	0.165463	1.14931	1.84855e-06
Potri.003G075900.v4.1	32742	0.0245902	1.14893	0.00231645
Potri.015G095700.v4.1	8107	0.0162545	1.14893	0.0118985
Potri.008G152500.v4.1	1574	0.313004	1.14772	2.96009e-07
Potri.012G131000.v4.1	4994	2.01764	1.14639	3.94585e-08
Potri.012G098000.v4.1	4587	0.0520978	1.14532	9.45302e-05
Potri.010G167100.v4.1	2561	0.105029	1.14503	5.28342e-06
Potri.006G275000.v4.1	88	4.59253	1.14494	4.15607e-08
Potri.013G059000.v4.1	20597	1.12115	1.14411	8.70403e-08
Potri.011G110800.v4.1	7915	0.044179	1.14397	0.000189538
Potri.016G088600.v4.1	7496	0.292998	1.14204	2.45305e-07
Potri.009G054000.v4.1	3560	0.25132	1.14091	3.73411e-07
Potri.017G065800.v4.1	4264	0.0941929	1.13993	2.18925e-05
Potri.001G035800.v4.1	3726	0.180467	1.13951	9.41107e-07
Potri.001G296300.v4.1	6415	0.0475132	1.13906	0.000157726
Potri.006G106600.v4.1	1931	0.0283412	1.13906	0.00334638
Potri.001G344900.v4.1	13174	0.431787	1.13893	3.08082e-07
Potri.016G037400.v4.1	8066	0.067102	1.13865	3.77472e-05
Potri.008G077900.v4.1	231	0.019172	1.13766	0.00594972
Potri.006G214800.v4.1	1764	0.0687691	1.13708	7.27945e-05
Potri.001G118100.v4.1	1078	0.466797	1.13672	2.30542e-07
Potri.003G168900.v4.1	8869	0.0791887	1.13666	1.87525e-05
Potri.001G461100.v4.1	7130	0.009586	1.13633	0.044892
Potri.008G096100.v4.1	111595	0.009586	1.13633	0.044892
Potri.001G324400.v4.1	502	0.009586	1.13633	0.044892
Potri.004G213400.v4.1	278	0.100028	1.13607	8.2954e-06
Potri.001G026800.v4.1	4434	0.0200056	1.13505	0.00727923
Potri.008G087800.v4.1	4115	0.0304251	1.13463	0.000982917
Potri.005G066700.v4.1	12610	0.0204223	1.13382	0.00565152
Potri.003G047200.v4.1	9059	0.0100028	1.13382	0.0482383
Potri.018G051600.v4.1	12394	0.0100028	1.13382	0.0374453
Potri.014G151351.v4.1	107902	0.0100028	1.13382	0.0374453
Potri.001G056000.v4.1	3935	0.177549	1.13354	1.17138e-06
Potri.006G065100.v4.1	603	2.25688	1.13337	6.30551e-08
Potri.007G107800.v4.1	5649	0.0520978	1.13334	0.000122063
Potri.007G097100.v4.1	7413	0.104612	1.13334	7.01363e-06
Potri.018G034900.v4.1	1805	0.0529314	1.13241	0.000102032
Potri.005G076500.v4.1	5756	0.0966936	1.13176	2.81275e-05
Potri.014G145600.v4.1	9389	0.865658	1.13085	1.13036e-07
Potri.015G111756.v4.1	33026	0.486802	1.13028	6.20778e-07
Potri.001G244600.v4.1	3867	0.212142	1.1297	8.14177e-07
Potri.010G098600.v4.1	10707	0.0333426	1.12938	0.000833486
Potri.016G055600.v4.1	7023	0.0220895	1.12938	0.00354986
Potri.005G149500.v4.1	16253	0.112948	1.12897	5.19509e-06
Potri.015G100900.v4.1	1469	0.317172	1.12894	3.28992e-07
Potri.001G046900.v4.1	13879	0.0450125	1.12887	0.000205214
Potri.002G194600.v4.1	9256	0.113365	1.12877	5.58773e-06
Potri.003G157500.v4.1	1854	0.113365	1.12877	5.58773e-06
Potri.002G076900.v4.1	6184	0.0337594	1.1287	0.000737278
Potri.001G225800.v4.1	605	1.27827	1.1276	2.14157e-07
Potri.010G011800.v4.1	4697	0.0112531	1.1274	0.0289226
Potri.012G141700.v4.1	9082	0.022923	1.1274	0.00342376
Potri.008G185000.v4.1	11809	0.0821062	1.12686	1.95056e-05
Potri.005G101400.v4.1	4962	0.722701	1.12656	1.40648e-07
Potri.005G186700.v4.1	8085	0.118783	1.12628	4.70628e-06
Potri.003G012100.v4.1	10225	0.0475132	1.126	0.00376849
Potri.005G148100.v4.1	1762	0.155877	1.12583	1.98543e-06
Potri.018G055300.v4.1	389	0.229647	1.12546	6.6077e-07
Potri.017G118250.v4.1	86	0.0362601	1.12497	0.00116168
Potri.011G039200.v4.1	12	0.0370937	1.12384	0.00057185
Potri.014G111900.v4.1	10633	0.0254237	1.12223	0.0024493
Potri.007G099900.v4.1	11252	0.038344	1.12223	0.000508929
Potri.005G130900.v4.1	3264	0.0254237	1.12223	0.0024493
Potri.002G262300.v4.1	5596	0.155043	1.12211	2.22667e-06
Potri.006G131800.v4.1	3439	0.0387608	1.12172	0.00187205
Potri.019G014300.v4.1	375	0.0258405	1.12147	0.00215072
Potri.006G232800.v4.1	7123	0.0796055	1.12073	2.27159e-05
Potri.013G150300.v4.1	8327	0.0395943	1.12073	0.00045407
Potri.015G003000.v4.1	327	0.0129203	1.12073	0.0252302
Potri.010G147900.v4.1	3596	0.0800223	1.12049	2.46285e-05
Potri.011G169100.v4.1	5630	0.0400111	1.12025	0.000607944
Potri.002G021400.v4.1	721	0.176716	1.11975	1.5531e-06
Potri.001G341300.v4.1	8090	0.20464	1.1196	1.06104e-06
Potri.010G032301.v4.1	1193	0.0408447	1.11932	0.000605541
Potri.004G084700.v4.1	9612	0.0545985	1.11932	0.000110301
Potri.001G346900.v4.1	8599	0.013337	1.11932	0.0210046
Potri.008G048800.v4.1	1219	0.901501	1.11824	1.41263e-07
Potri.001G066400.v4.1	10073	0.0283412	1.11736	0.00301533
Potri.002G231700.v4.1	12645	0.0716866	1.11724	3.59193e-05
Potri.007G019833.v4.1	4252	0.353848	1.11625	3.27491e-07
Potri.008G016300.v4.1	32924	0.0295916	1.11557	0.00142552
Potri.003G164400.v4.1	1808	0.0145874	1.11557	0.0166793
Potri.005G156700.v4.1	10009	0.512226	1.11537	4.75167e-07
Potri.003G006500.v4.1	283	0.12045	1.11529	8.03207e-06
Potri.013G068400.v4.1	2045	0.0912754	1.11482	1.6015e-05
Potri.008G002700.v4.1	1673	0.0150042	1.11446	0.0142052
Potri.009G158400.v4.1	1533	0.0150042	1.11446	0.0142052
Potri.002G029600.v4.1	9227	0.0621006	1.11392	0.000103071
Potri.003G010200.v4.1	3222	0.499722	1.11392	3.3844e-07
Potri.013G154300.v4.1	5412	0.0466797	1.11375	0.000219864
Potri.018G002000.v4.1	6743	0.0470964	1.1134	0.000241003
Potri.004G226700.v4.1	2855	0.189636	1.1134	2.14245e-06
Potri.009G155500.v4.1	5747	0.145457	1.11251	3.10852e-06
Potri.010G131400.v4.1	2271	0.113782	1.11226	7.71091e-06
Potri.012G089300.v4.1	746	0.0487636	1.11208	0.000199005
Potri.006G161600.v4.1	6398	0.180884	1.11188	2.00392e-06
Potri.007G065600.v4.1	362	0.61142	1.11075	3.17386e-07
Potri.008G150000.v4.1	1298	0.731453	1.1107	2.62727e-07
Potri.015G109300.v4.1	4289	0.546402	1.11055	3.45738e-07
Potri.006G257800.v4.1	14587	0.0512643	1.11026	0.000169819
Potri.011G078300.v4.1	3420	0.104612	1.10969	1.08265e-05
Potri.013G010400.v4.1	10260	0.0175049	1.10888	0.0092605
Potri.013G012900.v4.1	111904	0.0175049	1.10888	0.0092605
Potri.002G256700.v4.1	8790	0.179217	1.1088	1.9755e-06
Potri.014G191400.v4.1	2812	0.0716866	1.10868	4.41967e-05
Potri.014G052600.v4.1	983	0.27591	1.10794	6.6386e-07
Potri.002G091400.v4.1	9387	0.0366769	1.10772	0.000775006
Potri.001G309100.v4.1	958	3.64143	1.10749	1.43421e-07
Potri.001G068200.v4.1	4765	0.767297	1.1074	3.08011e-07
Potri.013G110700.v4.1	4055	0.0933593	1.10735	7.4308e-05
Potri.018G039300.v4.1	111092	0.0183384	1.10735	0.00880827
Potri.008G144500.v4.1	1338	0.321339	1.10705	7.73779e-06
Potri.004G203300.v4.1	6286	0.0375104	1.10699	0.000679851
Potri.004G137000.v4.1	16106	0.305918	1.10668	5.52525e-07
Potri.017G102500.v4.1	990	0.0379272	1.10664	0.000606487
Potri.001G305500.v4.1	4607	0.0187552	1.10664	0.00758629
Potri.006G185400.v4.1	2311	0.115449	1.10641	8.34401e-06
Potri.008G144700.v4.1	296	0.291331	1.10618	6.33954e-07
Potri.005G158600.v4.1	2478	0.019172	1.10596	0.0115025
Potri.018G008500.v4.1	6890	0.588497	1.10589	3.98816e-07
Potri.013G017600.v4.1	2618	2.13726	1.10563	1.24964e-07
Potri.010G014600.v4.1	4700	0.0591831	1.10552	9.87226e-05
Potri.005G213000.v4.1	9234	0.278828	1.10539	7.72848e-07
Potri.005G014500.v4.1	11304	0.0195888	1.1053	0.0072533
Potri.003G105600.v4.1	4425	0.101278	1.1048	1.36521e-05
Potri.005G092500.v4.1	111366	0.732704	1.10476	2.75577e-07
Potri.011G052600.v4.1	461	0.0200056	1.10468	0.0130517
Potri.002G200900.v4.1	2635	0.0408447	1.10437	0.000985617
Potri.002G163000.v4.1	4603	0.106696	1.10327	1.10664e-05
Potri.012G109500.v4.1	109517	0.0212559	1.10294	0.00517726
Potri.002G126300.v4.1	1133	0.437205	1.10267	9.68284e-07
Potri.019G099600.v4.1	4493	0.0437622	1.10241	0.000385738
Potri.017G001100.v4.1	6390	0.110447	1.1023	9.94766e-06
Potri.017G115566.v4.1	112179	0.0220895	1.1019	0.00498087
Potri.010G067500.v4.1	8867	0.0445957	1.1019	0.00041818
Potri.009G001700.v4.1	1654	0.0483468	1.0998	0.000233802
Potri.011G089901.v4.1	7747	0.0487636	1.09959	0.000256865
Potri.001G071700.v4.1	7711	0.0508475	1.09858	0.000256863
Potri.001G359500.v4.1	5271	0.0258405	1.09801	0.00578165
Potri.019G012300.v4.1	6969	0.0258405	1.09801	0.00356634
Potri.014G169600.v4.1	1099	0.0796055	1.09765	3.56603e-05
Potri.002G017600.v4.1	2093	0.350514	1.09738	5.38961e-07
Potri.004G233000.v4.1	643	0.135454	1.09723	5.37254e-06
Potri.005G108633.v4.1	16229	0.0841901	1.09641	3.0699e-05
Potri.008G131500.v4.1	13277	0.140873	1.09637	5.1276e-06
Potri.017G033200.v4.1	7958	0.0566824	1.09614	0.000356122
Potri.016G131400.v4.1	1610	0.610587	1.09574	1.37626e-06
Potri.003G190000.v4.1	3726	0.2384	1.09521	1.25952e-06
Potri.014G105400.v4.1	108067	1.16991	1.09459	2.13977e-07
Potri.001G370500.v4.1	4388	0.0304251	1.09456	0.00145183
Potri.010G213300.v4.1	5386	0.342595	1.09434	6.2126e-07
Potri.016G123600.v4.1	833	0.0312587	1.09404	0.00140928
Potri.006G061000.v4.1	74	0.126702	1.09397	7.58809e-06
Potri.014G128800.v4.1	32726	0.639345	1.09385	3.87037e-07
Potri.006G166000.v4.1	5648	0.129619	1.09354	1.31104e-05
Potri.012G062100.v4.1	1712	0.032509	1.09331	0.00237665
Potri.002G188400.v4.1	14040	0.0333426	1.09285	0.00120393
Potri.001G013800.v4.1	1950	0.169214	1.09276	3.18141e-06
Potri.001G376800.v4.1	17754	0.0341762	1.09242	0.000958152
Potri.006G017000.v4.1	5143	0.105029	1.09214	1.49874e-05
Potri.004G065400.v4.1	1	0.0700195	1.0921	0.00197949
Potri.005G056100.v4.1	3770	0.22798	1.09081	1.59747e-06
Potri.001G404800.v4.1	130	0.0379272	1.0907	0.000653033
Potri.014G019000.v4.1	6791	0.0391776	1.0902	0.000580958
Potri.001G009700.v4.1	360	1.28577	1.08997	2.48842e-07
Potri.014G149600.v4.1	4355	0.082523	1.0895	4.9747e-05
Potri.001G140300.v4.1	6718	0.221312	1.08855	1.79619e-06
Potri.004G190400.v4.1	2047	0.044179	1.08847	0.000689792
Potri.005G102000.v4.1	13455	0.0896083	1.08835	2.82879e-05
Potri.001G404100.v4.1	1042	0.234649	1.08778	1.60449e-06
Potri.003G155400.v4.1	16243	0.518894	1.08772	5.80677e-07
Potri.016G120600.v4.1	26	0.0954432	1.08753	4.26692e-05
Potri.008G114300.v4.1	10006	0.109614	1.0859	1.4064e-05
Potri.010G132400.v4.1	11429	0.0579328	1.08527	0.000135144
Potri.019G018500.v4.1	2504	0.260489	1.08418	1.44267e-06
Potri.019G031400.v4.1	12106	0.0696027	1.08354	7.51432e-05
Potri.001G128700.v4.1	4789	0.0750209	1.08292	5.39908e-05
Potri.002G090600.v4.1	7377	0.0771048	1.08271	5.1113e-05
Potri.018G111400.v4.1	6909	0.0800223	1.08242	4.26843e-05
Potri.012G069700.v4.1	501	0.488469	1.08233	2.54399e-06
Potri.005G183700.v4.1	6184	0.0812726	1.08231	4.035e-05
Potri.013G007600.v4.1	5970	0.0837733	1.08209	6.42937e-05
Potri.014G059000.v4.1	9556	1.41123	1.08133	3.28631e-07
Potri.003G069400.v4.1	3022	0.105863	1.0806	1.66003e-05
Potri.009G043100.v4.1	5429	0.130036	1.07954	9.02443e-06
Potri.010G034900.v4.1	5921	0.27591	1.07929	1.35468e-06
Potri.006G254300.v4.1	20215	0.571826	1.07914	1.69794e-06
Potri.008G014800.v4.1	9862	0.152959	1.07885	5.79087e-06
Potri.018G108500.v4.1	42	1.1299	1.07599	6.46816e-07
Potri.004G202050.v4.1	110460	0.0395943	1.07493	0.000679851
Potri.010G081400.v4.1	6733	0.0500139	1.07493	0.000315106
Potri.004G116200.v4.1	14031	0.0412615	1.07493	0.000663254
Potri.002G000100.v4.1	5461	0.0258405	1.07493	0.00320586
Potri.004G002900.v4.1	6123	0.038344	1.07493	0.000768086
Potri.003G146300.v4.1	1826	0.0279244	1.07493	0.00262969
Potri.001G155200.v4.1	5935	0.0166713	1.07493	0.0138261
Potri.017G144900.v4.1	1142	0.0300083	1.07493	0.0021988
Potri.002G176300.v4.1	4845	0.0650181	1.07493	0.000114273
Potri.010G220500.v4.1	177	0.0220895	1.07493	0.00693077
Potri.015G101300.v4.1	3462	0.0391776	1.07493	0.00075529
Potri.002G083300.v4.1	9406	0.025007	1.07493	0.00418157
Potri.003G151100.v4.1	438	0.025007	1.07493	0.00418157
Potri.009G159800.v4.1	2392	0.0166713	1.07493	0.0138261
Potri.018G001900.v4.1	1057	0.082523	1.07493	4.58501e-05
Potri.003G203000.v4.1	13011	0.0666852	1.07493	9.83051e-05
Potri.007G035300.v4.1	11958	0.0212559	1.07493	0.00720846
Potri.006G208500.v4.1	11188	0.013337	1.07493	0.0266712
Potri.015G030300.v4.1	8819	0.0112531	1.07493	0.0491188
Potri.001G085200.v4.1	7052	0.0425118	1.07493	0.000592377
Potri.006G224200.v4.1	3145	0.0162545	1.07493	0.0161941
Potri.005G251100.v4.1	3352	0.133787	1.07493	9.47295e-06
Potri.015G012700.v4.1	8113	0.109197	1.07493	1.82276e-05
Potri.016G001600.v4.1	12830	0.0837733	1.07493	6.43589e-05
Potri.016G115100.v4.1	5431	0.0354265	1.07493	0.00173825
Potri.010G234900.v4.1	13167	0.0350097	1.07493	0.00223656
Potri.002G250500.v4.1	10864	0.0462629	1.07493	0.000428279
Potri.012G009345.v4.1	109591	0.0483468	1.07493	0.000318232
Potri.004G035600.v4.1	5762	0.0295916	1.07493	0.00317143
Potri.005G224000.v4.1	8049	0.0475132	1.07493	0.000537775
Potri.013G018300.v4.1	8909	0.0337594	1.07493	0.00224254
Potri.002G005600.v4.1	14095	0.0166713	1.07493	0.0150639
Potri.004G209100.v4.1	1533	0.013337	1.07493	0.0289835
Potri.003G190700.v4.1	65	0.0141706	1.07493	0.0296077
Potri.003G031700.v4.1	3939	0.0112531	1.07493	0.0421635
Potri.004G128601.v4.1	7384	0.0220895	1.07493	0.00749498
Potri.002G239800.v4.1	12635	0.0116699	1.07493	0.0478395
Potri.010G200200.v4.1	2883	0.0129203	1.07493	0.0471647
Potri.005G196100.v4.1	9366	0.0208391	1.07493	0.0129748
Potri.006G279100.v4.1	11341	0.0116699	1.07493	0.0413869
Potri.007G106000.v4.1	1297	0.0120867	1.07493	0.0300369
Potri.018G087300.v4.1	1337	0.0270909	1.07493	0.00272459
Potri.001G419400.v4.1	6497	0.0145874	1.07493	0.0185157
Potri.001G061200.v4.1	9338	0.771465	1.07415	1.39461e-06
Potri.008G159000.v4.1	1208	2.17227	1.07382	4.02605e-07
Potri.010G209000.v4.1	1580	0.141289	1.07069	8.21696e-06
Potri.005G219800.v4.1	111207	0.131703	1.07038	3.90054e-05
Potri.013G110800.v4.1	159	0.249236	1.07012	2.03468e-06
Potri.004G123400.v4.1	2561	0.123368	1.07008	1.32913e-05
Potri.018G026200.v4.1	12768	0.246319	1.07006	5.51598e-06
Potri.003G164300.v4.1	3840	0.194221	1.06876	3.70937e-06
Potri.005G125600.v4.1	8025	0.330092	1.06767	1.31729e-06
Potri.005G033800.v4.1	2850	0.0721034	1.06666	8.50235e-05
Potri.002G214000.v4.1	3257	0.0679356	1.06616	0.000112709
Potri.006G143300.v4.1	4852	0.0679356	1.06616	0.000192933
Potri.016G036500.v4.1	478	0.119617	1.06494	1.53658e-05
Potri.019G071400.v4.1	7241	0.10878	1.06396	2.07274e-05
Potri.002G226600.v4.1	1169	0.0525146	1.06361	0.00027554
Potri.003G134200.v4.1	3143	0.149625	1.06296	8.28207e-06
Potri.005G032100.v4.1	111349	0.0491803	1.06286	0.000404568
Potri.003G132600.v4.1	6575	0.285496	1.06236	1.88567e-06
Potri.019G014396.v4.1	11758	0.219644	1.06133	3.93788e-06
Potri.001G353100.v4.1	5119	0.304668	1.0612	1.70006e-06
Potri.005G021400.v4.1	2225	0.170464	1.06092	1.00501e-05
Potri.019G018400.v4.1	5621	0.0821062	1.06043	6.19036e-05
Potri.006G264700.v4.1	6878	0.0400111	1.06013	0.0012624
Potri.016G019800.v4.1	6896	0.0783551	1.05974	0.000118229
Potri.012G013800.v4.1	6216	0.182551	1.05859	5.38358e-06
Potri.002G249500.v4.1	109235	0.249653	1.05819	3.36026e-06
Potri.014G024200.v4.1	4513	0.426785	1.05814	2.35984e-06
Potri.014G193500.v4.1	7225	0.0700195	1.05796	0.000110443
Potri.001G385300.v4.1	23	0.0341762	1.05765	0.00136733
Potri.010G166100.v4.1	4570	0.369269	1.05715	1.36395e-06
Potri.003G100300.v4.1	9568	0.162962	1.05664	7.51964e-06
Potri.002G057600.v4.1	1460	0.25132	1.05595	5.85272e-06
Potri.008G119400.v4.1	6711	0.0937761	1.0559	4.22705e-05
Potri.009G010350.v4.1	855	0.122534	1.0555	1.82548e-05
Potri.012G111100.v4.1	2420	0.318422	1.05433	2.80387e-06
Potri.016G037500.v4.1	8347	0.0554321	1.05355	0.00042527
Potri.018G044300.v4.1	4413	0.0275077	1.05355	0.0124921
Potri.012G079100.v4.1	4492	0.222145	1.05348	2.0915e-05
Potri.010G178600.v4.1	3630	0.0270909	1.05323	0.00365506
Potri.002G178100.v4.1	109241	0.0270909	1.05323	0.00365506
Potri.017G029100.v4.1	12632	0.0541817	1.05307	0.000288566
Potri.012G061600.v4.1	686	0.353015	1.05298	2.48321e-06
Potri.017G074300.v4.1	5797	0.0508475	1.05166	0.000353104
Potri.003G109900.v4.1	1362	0.025007	1.05147	0.00470188
Potri.019G074700.v4.1	10597	0.0754377	1.05134	9.52214e-05
Potri.014G134100.v4.1	4114	0.199639	1.05108	5.2879e-06
Potri.004G044200.v4.1	29	0.248819	1.051	3.21177e-06
Potri.009G099300.v4.1	568	0.76563	1.0508	1.07146e-06
Potri.001G050600.v4.1	5627	0.344262	1.05071	1.77028e-06
[truncated: 6,094 more rows]

## Sheet: Ptr4
Additional file 3. DEGs in the single-cell major clusters of SDX in P. trichocarpa.
The lists of DEGs in cell cluster Ptr1 to Ptr8 with cutoff set as the absolute value of log2FC ≥ 1 and adjusted P value < 0.05.
P. trichocarpa DEGs for cell cluster 4
Gene ID	Orthologous group	Mean UMI count	Log2FC	Adjusted P value
Potri.017G137100.v4.1	3204	0.0186999	7.15078	2.75992e-07
Potri.017G135400.v4.1	1519	0.0168299	7.01327	9.49636e-06
Potri.001G461500.v4.1	52	0.0112199	6.4987	0.000316189
Potri.005G181600.v4.1	70	0.0112199	6.4987	0.0035913
Potri.005G241901.v4.1	111162	0.0112199	6.4987	9.80224e-06
Potri.012G032700.v4.1	10332	0.0224398	6.39178	1.04704e-07
Potri.006G272066.v4.1	13	0.00934993	6.27631	7.84082e-05
Potri.006G149600.v4.1	245	0.00934993	6.27631	0.00123186
Potri.017G002950.v4.1	264	0.00934993	6.27631	0.00139217
Potri.001G106300.v4.1	386	0.00934993	6.27631	7.84082e-05
Potri.012G042200.v4.1	589	0.00934993	6.27631	0.00738155
Potri.011G117400.v4.1	4918	0.00934993	6.27631	0.000894265
Potri.005G080000.v4.1	2	0.00747994	6.01327	0.0100024
Potri.017G133901.v4.1	107	0.00747994	6.01327	0.000655204
Potri.018G134000.v4.1	151	0.00747994	6.01327	0.000655204
Potri.003G133700.v4.1	1045	0.00747994	6.01327	0.000655204
Potri.001G010900.v4.1	1302	0.00747994	6.01327	0.00174664
Potri.004G014450.v4.1	8941	0.00747994	6.01327	0.00427728
Potri.014G090700.v4.1	9306	0.00747994	6.01327	0.00629958
Potri.011G048700.v4.1	10332	0.00747994	6.01327	0.000655204
Potri.013G100400.v4.1	15170	0.00747994	6.01327	0.00978117
Potri.001G140400.v4.1	26128	0.0168299	6.01327	4.04548e-06
Potri.002G017800.v4.1	109152	0.00747994	6.01327	0.00517356
Potri.003G030066.v4.1	109762	0.00747994	6.01327	0.00151936
Potri.013G013850.v4.1	111979	0.00747994	6.01327	0.00527208
Potri.013G003901.v4.1	112044	0.0149599	5.86127	0.000102213
Potri.012G017400.v4.1	109560	0.0224398	5.80682	0.0159284
Potri.010G027600.v4.1	5395	0.0430097	5.69134	9.85471e-09
Potri.007G047600.v4.1	13482	0.0205698	5.69134	1.74034e-06
Potri.008G049200.v4.1	10909	0.0130899	5.69134	3.78303e-05
Potri.006G275800.v4.1	13	0.00560996	5.69134	0.00500666
Potri.011G021400.v4.1	26	0.00560996	5.69134	0.02266
Potri.001G161400.v4.1	88	0.00560996	5.69134	0.0125306
Potri.018G024200.v4.1	353	0.00560996	5.69134	0.0270964
Potri.010G073166.v4.1	489	0.00560996	5.69134	0.00539027
Potri.002G080400.v4.1	498	0.00560996	5.69134	0.00500666
Potri.010G069000.v4.1	687	0.00560996	5.69134	0.00730918
Potri.010G215600.v4.1	2157	0.00560996	5.69134	0.0135281
Potri.010G113800.v4.1	3401	0.00560996	5.69134	0.00500666
Potri.004G233200.v4.1	3563	0.00560996	5.69134	0.0171617
Potri.014G065100.v4.1	5080	0.00560996	5.69134	0.00500666
Potri.010G008053.v4.1	6473	0.00560996	5.69134	0.0173567
Potri.018G152100.v4.1	8634	0.00560996	5.69134	0.00500666
Potri.005G225800.v4.1	9639	0.00560996	5.69134	0.00677991
Potri.005G239150.v4.1	11065	0.00560996	5.69134	0.0245652
Potri.006G210150.v4.1	12568	0.00560996	5.69134	0.00500666
Potri.003G055100.v4.1	14173	0.00560996	5.69134	0.048851
Potri.013G013500.v4.1	14915	0.00560996	5.69134	0.0120361
Potri.011G059500.v4.1	32765	0.00560996	5.69134	0.00500666
Potri.019G105600.v4.1	33105	0.00560996	5.69134	0.00500666
Potri.007G012400.v4.1	108227	0.00560996	5.69134	0.00500666
Potri.009G091400.v4.1	108643	0.00560996	5.69134	0.00500666
Potri.017G120000.v4.1	112122	0.00560996	5.69134	0.0255455
Potri.016G047900.v4.1	9477	0.0243098	5.4987	6.29829e-06
Potri.016G031400.v4.1	329	0.0112199	5.4987	0.0259828
Potri.013G031501.v4.1	112050	0.0112199	5.4987	4.9319e-05
Potri.007G132800.v4.1	5676	0.0317898	5.27631	7.28809e-09
Potri.002G228400.v4.1	996	0.0149599	5.27631	3.83448e-06
Potri.011G059600.v4.1	10887	0.00934993	5.27631	0.000348127
Potri.002G057500.v4.1	13913	0.0205698	5.27631	2.88323e-05
Potri.011G008868.v4.1	11	0.00934993	5.27631	0.00361142
Potri.018G011800.v4.1	19	0.00373997	5.27631	0.0352996
Potri.003G025632.v4.1	23	0.00373997	5.27631	0.0352996
Potri.011G054500.v4.1	26	0.00373997	5.27631	0.0352996
Potri.013G007400.v4.1	36	0.00373997	5.27631	0.0491855
Potri.004G076500.v4.1	48	0.00373997	5.27631	0.0352996
Potri.011G157900.v4.1	52	0.00373997	5.27631	0.0441069
Potri.018G145558.v4.1	130	0.00373997	5.27631	0.0352996
Potri.006G129700.v4.1	177	0.00373997	5.27631	0.0352996
Potri.010G104900.v4.1	273	0.00373997	5.27631	0.0352996
Potri.009G159700.v4.1	277	0.00373997	5.27631	0.0352996
Potri.006G121900.v4.1	400	0.00373997	5.27631	0.0352996
Potri.013G085101.v4.1	509	0.00373997	5.27631	0.0352996
Potri.014G055700.v4.1	516	0.00934993	5.27631	0.000348127
Potri.004G169400.v4.1	592	0.00373997	5.27631	0.0352996
Potri.001G150001.v4.1	1035	0.00373997	5.27631	0.0398555
Potri.010G067700.v4.1	1064	0.0261798	5.27631	0.00120613
Potri.008G041500.v4.1	1240	0.00373997	5.27631	0.0352996
Potri.008G166500.v4.1	1819	0.00373997	5.27631	0.0352996
Potri.019G050200.v4.1	2431	0.0149599	5.27631	3.06024e-05
Potri.001G265400.v4.1	2458	0.00373997	5.27631	0.0352996
Potri.007G053400.v4.1	2852	0.00373997	5.27631	0.0352996
Potri.006G110900.v4.1	3138	0.00373997	5.27631	0.0352996
Potri.016G074000.v4.1	4945	0.00373997	5.27631	0.0352996
Potri.017G024866.v4.1	5027	0.00373997	5.27631	0.0352996
Potri.013G066900.v4.1	6587	0.00373997	5.27631	0.0398565
Potri.006G272600.v4.1	6883	0.00373997	5.27631	0.0352996
Potri.002G054100.v4.1	7870	0.00373997	5.27631	0.0352996
Potri.008G131400.v4.1	8387	0.00934993	5.27631	0.00716769
Potri.006G191000.v4.1	9477	0.00373997	5.27631	0.0455649
Potri.001G416900.v4.1	9739	0.00373997	5.27631	0.0491467
Potri.002G040700.v4.1	9759	0.00373997	5.27631	0.0352996
Potri.019G050900.v4.1	10359	0.00373997	5.27631	0.0391506
Potri.012G035100.v4.1	10380	0.00373997	5.27631	0.0352996
Potri.010G228766.v4.1	10620	0.00934993	5.27631	0.00200306
Potri.002G134300.v4.1	10855	0.00373997	5.27631	0.0352996
Potri.008G041600.v4.1	11196	0.00373997	5.27631	0.039778
Potri.005G106300.v4.1	11771	0.00373997	5.27631	0.0352996
Potri.013G027200.v4.1	12515	0.00373997	5.27631	0.0352996
Potri.007G004700.v4.1	12614	0.00373997	5.27631	0.0352996
Potri.004G135600.v4.1	12699	0.00373997	5.27631	0.0441069
Potri.019G129860.v4.1	13014	0.00373997	5.27631	0.0352996
Potri.009G160000.v4.1	13166	0.00373997	5.27631	0.0352996
Potri.014G061133.v4.1	22980	0.00373997	5.27631	0.0352996
Potri.013G158300.v4.1	23956	0.00373997	5.27631	0.040825
Potri.001G324900.v4.1	32653	0.00373997	5.27631	0.0352996
Potri.004G098501.v4.1	32773	0.00373997	5.27631	0.0485286
Potri.010G007866.v4.1	32975	0.00373997	5.27631	0.0352996
Potri.006G093101.v4.1	108341	0.00373997	5.27631	0.0390804
Potri.006G045300.v4.1	108380	0.00373997	5.27631	0.0499765
Potri.019G102500.v4.1	108804	0.00934993	5.27631	0.000348127
Potri.015G013950.v4.1	108967	0.00934993	5.27631	0.00510987
Potri.002G141600.v4.1	109170	0.00934993	5.27631	0.000348127
Potri.011G111101.v4.1	109397	0.00373997	5.27631	0.0352996
Potri.012G132766.v4.1	109589	0.00373997	5.27631	0.0468375
Potri.010G112401.v4.1	110732	0.00373997	5.27631	0.0352996
Potri.018G017500.v4.1	111077	0.00373997	5.27631	0.0499765
Potri.005G008200.v4.1	111317	0.00934993	5.27631	0.000348127
Potri.013G103551.v4.1	111949	0.00373997	5.27631	0.0352996
Potri.009G161300.v4.1	11495	0.0411397	5.21491	9.15279e-08
Potri.009G055500.v4.1	13205	0.0299198	5.19384	8.90967e-08
Potri.002G134500.v4.1	4010	0.0299198	5.19384	2.88271e-09
Potri.016G049500.v4.1	11889	0.0186999	5.15078	7.61159e-05
Potri.004G073400.v4.1	110694	0.0336598	5.13192	3.74434e-08
Potri.002G076100.v4.1	30	0.0280498	5.10638	4.80483e-08
Potri.009G131900.v4.1	1765	0.0130899	5.10638	2.43772e-05
Potri.014G108000.v4.1	14584	0.0467497	5.06986	1.43275e-11
Potri.003G213050.v4.1	109881	0.0168299	5.01327	8.86876e-06
Potri.003G188000.v4.1	13726	0.0261798	5.01327	3.9686e-07
Potri.001G462000.v4.1	52	0.00747994	5.01327	0.0053879
Potri.016G065800.v4.1	111871	0.00747994	5.01327	0.01516
Potri.015G123700.v4.1	1	0.00747994	5.01327	0.00232309
Potri.004G172700.v4.1	44	0.00747994	5.01327	0.0149583
Potri.013G100100.v4.1	123	0.00747994	5.01327	0.00232309
Potri.005G246600.v4.1	221	0.00747994	5.01327	0.0146025
Potri.007G003800.v4.1	591	0.00747994	5.01327	0.00232309
Potri.016G063000.v4.1	1416	0.00747994	5.01327	0.00297955
Potri.010G006200.v4.1	4439	0.00747994	5.01327	0.0384789
Potri.002G073500.v4.1	12492	0.00747994	5.01327	0.00232309
Potri.007G088500.v4.1	13377	0.00747994	5.01327	0.00687234
Potri.011G150400.v4.1	14583	0.00747994	5.01327	0.020181
Potri.017G130100.v4.1	9098	0.0841494	4.96698	1.04149e-14
Potri.018G099700.v4.1	111069	0.0336598	4.93927	3.1215e-07
Potri.001G340300.v4.1	1106	0.0112199	4.91374	0.00712665
Potri.010G125300.v4.1	84	0.0112199	4.91374	0.000581339
Potri.011G038800.v4.1	12	0.0112199	4.91374	0.00727727
Potri.004G233500.v4.1	34	0.0112199	4.91374	0.000544361
Potri.008G062250.v4.1	111501	0.0112199	4.91374	0.00177223
Potri.011G013450.v4.1	11	0.172039	4.83819	1.25868e-21
Potri.017G045400.v4.1	1791	0.0710595	4.80682	3.37129e-14
Potri.019G013750.v4.1	16320	0.0224398	4.80682	0.000163672
Potri.011G130800.v4.1	142	0.0299198	4.77881	1.22449e-06
Potri.007G001900.v4.1	440	0.0299198	4.77881	6.29656e-06
Potri.010G121100.v4.1	86	0.0336598	4.76935	1.03275e-06
Potri.014G115700.v4.1	2236	0.0205698	4.69134	5.63424e-06
Potri.019G099800.v4.1	23071	0.0317898	4.69134	1.13921e-07
Potri.004G006100.v4.1	315	0.0130899	4.69134	0.00447257
Potri.015G113600.v4.1	4540	0.00934993	4.69134	0.00546099
Potri.005G097700.v4.1	13329	0.00934993	4.69134	0.00534678
Potri.019G014398.v4.1	14591	0.0130899	4.69134	0.000386852
Potri.014G090900.v4.1	107999	0.00934993	4.69134	0.00700059
Potri.007G023300.v4.1	15	0.00560996	4.69134	0.0481265
Potri.008G024400.v4.1	17	0.0280498	4.69134	0.000290908
Potri.007G110901.v4.1	55	0.00560996	4.69134	0.0140858
Potri.001G303700.v4.1	97	0.0130899	4.69134	0.000944865
Potri.001G365100.v4.1	142	0.00560996	4.69134	0.0140858
Potri.006G194000.v4.1	194	0.00560996	4.69134	0.0363955
Potri.008G136401.v4.1	283	0.00560996	4.69134	0.047923
Potri.006G249800.v4.1	292	0.00560996	4.69134	0.039593
Potri.004G012500.v4.1	371	0.0130899	4.69134	6.34986e-05
Potri.003G206101.v4.1	594	0.00934993	4.69134	0.00150008
Potri.010G184400.v4.1	1223	0.00934993	4.69134	0.000933703
Potri.004G027100.v4.1	1772	0.0168299	4.69134	0.000227242
Potri.018G044900.v4.1	2382	0.00560996	4.69134	0.0140858
Potri.008G110600.v4.1	3154	0.00560996	4.69134	0.045127
Potri.005G002400.v4.1	4628	0.00560996	4.69134	0.0140858
Potri.015G041400.v4.1	5380	0.00560996	4.69134	0.0264144
Potri.001G250200.v4.1	6114	0.00560996	4.69134	0.0179524
Potri.010G010400.v4.1	6473	0.00560996	4.69134	0.028998
Potri.010G133300.v4.1	9765	0.00934993	4.69134	0.0157287
Potri.005G221900.v4.1	12099	0.00560996	4.69134	0.0282691
Potri.015G014700.v4.1	12211	0.00560996	4.69134	0.0282207
Potri.001G005400.v4.1	19184	0.00934993	4.69134	0.000933703
Potri.011G134100.v4.1	22994	0.00934993	4.69134	0.000933703
Potri.006G008900.v4.1	23031	0.00560996	4.69134	0.0140858
Potri.018G096600.v4.1	33087	0.00934993	4.69134	0.000933703
Potri.012G066250.v4.1	109568	0.00560996	4.69134	0.0140858
Potri.008G079750.v4.1	111569	0.00560996	4.69134	0.0182385
Potri.017G013400.v4.1	12599	0.104719	4.66625	1.44257e-15
Potri.010G236300.v4.1	110869	0.0224398	4.58443	1.78515e-07
Potri.019G089200.v4.1	23093	0.0224398	4.58443	2.38814e-05
Potri.008G098500.v4.1	4012	0.0186999	4.56581	0.000390709
Potri.004G199300.v4.1	5203	0.102849	4.5445	1.53614e-13
Potri.002G092200.v4.1	14064	0.0149599	4.53934	0.000149859
Potri.009G094500.v4.1	108692	0.0149599	4.53934	2.65197e-05
Potri.001G404700.v4.1	5300	0.0149599	4.53934	2.65197e-05
Potri.001G011500.v4.1	22973	0.0149599	4.53934	0.00126414
Potri.007G054200.v4.1	1627	0.0243098	4.4987	5.28883e-06
Potri.004G150600.v4.1	14042	0.0243098	4.4987	5.41882e-06
Potri.009G164000.v4.1	5092	0.0243098	4.4987	0.000107149
Potri.003G096000.v4.1	63	0.0112199	4.4987	0.0086489
Potri.008G127100.v4.1	239	0.0336598	4.47984	9.03709e-09
Potri.002G050300.v4.1	32696	0.0205698	4.46895	9.19046e-07
Potri.005G166700.v4.1	3052	0.0430097	4.46895	4.6321e-10
Potri.018G086500.v4.1	6242	0.0299198	4.45688	1.17243e-06
Potri.018G119000.v4.1	111118	0.0486196	4.44623	1.81952e-08
Potri.001G011200.v4.1	632	0.0579696	4.44342	2.87043e-09
Potri.005G223000.v4.1	11012	0.0261798	4.42831	1.05029e-05
Potri.014G102700.v4.1	62	0.00747994	4.42831	0.0217261
Potri.010G114000.v4.1	7727	0.00747994	4.42831	0.0134251
Potri.011G164200.v4.1	14583	0.00747994	4.42831	0.0194252
Potri.006G251500.v4.1	108370	0.00747994	4.42831	0.0110161
Potri.019G129100.v4.1	1	0.00747994	4.42831	0.0226807
Potri.005G216000.v4.1	233	0.00747994	4.42831	0.0195691
Potri.017G134601.v4.1	239	0.00747994	4.42831	0.0195459
Potri.010G105200.v4.1	273	0.00747994	4.42831	0.0109376
Potri.019G086200.v4.1	534	0.00747994	4.42831	0.00530319
Potri.015G120900.v4.1	785	0.00747994	4.42831	0.0158917
Potri.005G124200.v4.1	907	0.00747994	4.42831	0.00530319
Potri.006G069600.v4.1	1744	0.00747994	4.42831	0.00530319
Potri.006G105900.v4.1	3346	0.00747994	4.42831	0.0235258
Potri.014G066200.v4.1	3759	0.00747994	4.42831	0.00530319
Potri.002G165100.v4.1	8837	0.00747994	4.42831	0.0281418
Potri.004G189200.v4.1	10800	0.00747994	4.42831	0.00530319
Potri.019G088000.v4.1	14666	0.00747994	4.42831	0.0254764
Potri.001G044100.v4.1	15080	0.00747994	4.42831	0.00674635
Potri.019G034700.v4.1	17082	0.00747994	4.42831	0.00530319
Potri.003G064600.v4.1	20711	0.00747994	4.42831	0.00916353
Potri.002G196500.v4.1	109167	0.00747994	4.42831	0.00530319
Potri.010G111400.v4.1	110901	0.00747994	4.42831	0.00828916
Potri.001G179400.v4.1	116	0.0130899	4.36942	0.000787143
Potri.017G093100.v4.1	112252	0.114069	4.36014	6.97043e-18
Potri.005G028000.v4.1	757	0.0598396	4.34342	5.45439e-07
Potri.018G046800.v4.1	4414	0.0186999	4.34342	0.000910607
Potri.010G228400.v4.1	11332	0.0392697	4.34342	3.02905e-05
Potri.019G037800.v4.1	33041	0.0243098	4.32877	5.15001e-05
Potri.004G089450.v4.1	110485	0.0673195	4.31584	9.47915e-13
Potri.008G022248.v4.1	2097	0.0205698	4.27631	1.6949e-05
Potri.001G319200.v4.1	4904	0.00934993	4.27631	0.00695858
Potri.013G064501.v4.1	891	0.00934993	4.27631	0.00326407
Potri.001G362000.v4.1	22987	0.00934993	4.27631	0.00199531
Potri.007G013700.v4.1	108279	0.00934993	4.27631	0.00572577
Potri.010G200150.v4.1	110962	0.0149599	4.27631	0.00130465
Potri.006G245300.v4.1	0	0.0149599	4.27631	0.000268615
Potri.019G026700.v4.1	24	0.00934993	4.27631	0.00424274
Potri.010G177501.v4.1	244	0.0149599	4.27631	0.000425178
Potri.010G231500.v4.1	1488	0.00934993	4.27631	0.00199531
Potri.009G156700.v4.1	3366	0.00934993	4.27631	0.0120559
Potri.005G026100.v4.1	6756	0.00934993	4.27631	0.0151475
Potri.003G011875.v4.1	7346	0.00934993	4.27631	0.0121426
Potri.008G054200.v4.1	8573	0.00934993	4.27631	0.00199531
Potri.001G127700.v4.1	4506	0.0392697	4.24389	5.96579e-07
Potri.003G188200.v4.1	13726	0.0336598	4.23883	5.10237e-08
Potri.006G250100.v4.1	1094	0.0224398	4.22186	0.000414424
Potri.017G116700.v4.1	12487	0.0467497	4.22186	4.52503e-10
Potri.009G022400.v4.1	37	0.0224398	4.22186	2.95889e-05
Potri.007G027000.v4.1	449	0.0542296	4.20592	3.08044e-10
Potri.006G054700.v4.1	113	0.0168299	4.20592	0.00116255
Potri.009G139600.v4.1	9110	0.465627	4.20592	7.46275e-27
Potri.005G240100.v4.1	3090	0.0168299	4.20592	2.48507e-05
Potri.014G107700.v4.1	14584	0.0673195	4.20036	5.47135e-12
Potri.004G124100.v4.1	1740	0.0299198	4.19384	4.64905e-06
Potri.019G120700.v4.1	1	0.0112199	4.17677	0.000968613
Potri.014G073700.v4.1	410	0.0112199	4.17677	0.000755372
Potri.014G149300.v4.1	605	0.0112199	4.17677	0.000755372
Potri.003G220200.v4.1	3160	0.0112199	4.17677	0.00348383
Potri.010G127800.v4.1	13787	0.0112199	4.17677	0.000755372
Potri.017G015300.v4.1	13	0.0317898	4.16083	5.21605e-08
Potri.009G048300.v4.1	3653	0.0729295	4.15529	4.85292e-10
Potri.014G113400.v4.1	20	0.0766694	4.12947	2.26957e-12
Potri.002G110000.v4.1	223	0.0280498	4.10638	0.000154453
Potri.002G185500.v4.1	23002	0.0355297	4.10638	1.0715e-07
Potri.007G012700.v4.1	108264	0.00560996	4.10638	0.0453109
Potri.014G067900.v4.1	1871	0.00560996	4.10638	0.027018
Potri.012G013700.v4.1	1871	0.0130899	4.10638	0.000280311
Potri.008G010000.v4.1	3122	0.00560996	4.10638	0.027018
Potri.006G189900.v4.1	6972	0.00560996	4.10638	0.039846
Potri.T005901.v4.1	109510	0.0130899	4.10638	0.000906923
Potri.001G145200.v4.1	18	0.00560996	4.10638	0.0361478
Potri.005G102600.v4.1	19	0.00560996	4.10638	0.0353929
Potri.004G040700.v4.1	21	0.00560996	4.10638	0.038082
Potri.012G027400.v4.1	26	0.00560996	4.10638	0.027018
Potri.019G011750.v4.1	55	0.00560996	4.10638	0.027018
Potri.014G155300.v4.1	69	0.00560996	4.10638	0.027018
Potri.005G197400.v4.1	135	0.00560996	4.10638	0.027018
Potri.007G028200.v4.1	236	0.00560996	4.10638	0.0373895
Potri.003G125300.v4.1	386	0.00560996	4.10638	0.027018
Potri.018G031100.v4.1	1094	0.00560996	4.10638	0.027018
Potri.007G002000.v4.1	2463	0.00560996	4.10638	0.027018
Potri.017G054500.v4.1	4230	0.00560996	4.10638	0.0384458
Potri.008G107200.v4.1	5273	0.00560996	4.10638	0.0442544
Potri.003G026150.v4.1	14220	0.00560996	4.10638	0.027018
Potri.001G051300.v4.1	17389	0.00560996	4.10638	0.0470456
Potri.018G117954.v4.1	33091	0.00560996	4.10638	0.027018
Potri.015G111101.v4.1	109039	0.00560996	4.10638	0.0284664
Potri.018G134200.v4.1	111053	0.00560996	4.10638	0.027018
Potri.017G085200.v4.1	112131	0.00560996	4.10638	0.027018
Potri.010G088500.v4.1	110708	0.0317898	4.05391	1.1127e-06
Potri.010G121350.v4.1	48	0.0149599	4.05391	0.000700756
Potri.004G210400.v4.1	3576	0.0149599	4.05391	0.00203979
Potri.010G023550.v4.1	110758	0.0243098	4.03927	5.56586e-05
Potri.003G216100.v4.1	6990	0.0336598	4.03238	1.24277e-06
Potri.010G110751.v4.1	110801	0.0523596	4.02576	3.27254e-08
Potri.009G033900.v4.1	563	0.0355297	4.01327	2.04345e-07
Potri.009G111100.v4.1	1246	0.0168299	4.01327	0.00041969
Potri.014G022300.v4.1	32711	0.0168299	4.01327	0.000709231
Potri.002G225500.v4.1	18	0.00747994	4.01327	0.0285017
Potri.015G148500.v4.1	103	0.00747994	4.01327	0.049285
Potri.013G036000.v4.1	5279	0.00747994	4.01327	0.0299316
Potri.001G313500.v4.1	6973	0.00747994	4.01327	0.00981932
Potri.015G087900.v4.1	32915	0.00747994	4.01327	0.0230537
Potri.013G029700.v4.1	1	0.00747994	4.01327	0.00981932
Potri.013G133100.v4.1	2	0.00747994	4.01327	0.00981932
Potri.005G124400.v4.1	449	0.00747994	4.01327	0.0295254
Potri.017G010900.v4.1	2531	0.00747994	4.01327	0.0130508
Potri.003G119100.v4.1	5152	0.00747994	4.01327	0.00981932
Potri.005G128100.v4.1	10964	0.00747994	4.01327	0.010883
Potri.005G021500.v4.1	32814	0.00747994	4.01327	0.00981932
Potri.007G067000.v4.1	108283	0.00747994	4.01327	0.00981932
Potri.001G467500.v4.1	110333	0.00747994	4.01327	0.00981932
Potri.005G106100.v4.1	5052	0.379607	3.98873	4.45788e-17
Potri.001G091400.v4.1	13477	0.347817	3.98085	5.18227e-25
Potri.018G047201.v4.1	111131	0.0299198	3.97145	0.000113274
Potri.012G010101.v4.1	26	0.0860194	3.96053	5.94316e-11
Potri.011G009801.v4.1	109477	0.0317898	3.95438	1.50904e-06
Potri.010G224400.v4.1	3642	0.0205698	3.95438	7.01272e-06
Potri.001G054800.v4.1	62	0.00934993	3.95438	0.00616531
Potri.010G177601.v4.1	244	0.00934993	3.95438	0.0263077
Potri.004G214100.v4.1	1646	0.00934993	3.95438	0.0216919
Potri.T124505.v4.1	2530	0.00934993	3.95438	0.017408
Potri.002G017500.v4.1	4146	0.00934993	3.95438	0.0176539
Potri.004G150300.v4.1	8029	0.0205698	3.95438	0.000223502
Potri.011G019500.v4.1	12350	0.00934993	3.95438	0.0106195
Potri.014G015300.v4.1	12616	0.0205698	3.95438	0.00025311
Potri.008G083100.v4.1	32945	0.00934993	3.95438	0.0331536
Potri.006G191250.v4.1	108439	0.00934993	3.95438	0.0102114
Potri.015G075400.v4.1	108986	0.00934993	3.95438	0.0112199
Potri.003G066600.v4.1	247	0.0224398	3.93235	0.000181732
Potri.001G181500.v4.1	2375	0.0243098	3.91374	0.00183325
Potri.008G192800.v4.1	5670	0.0112199	3.91374	0.00839703
Potri.002G124500.v4.1	6	0.0112199	3.91374	0.00316463
Potri.006G214500.v4.1	2927	0.0112199	3.91374	0.00134619
Potri.017G089250.v4.1	112246	0.0112199	3.91374	0.00466248
Potri.001G098400.v4.1	369	0.235618	3.89867	2.55392e-22
Potri.006G105600.v4.1	13923	0.527336	3.88764	1.35334e-27
Potri.016G126300.v4.1	1886	0.190739	3.88599	3.82639e-19
Potri.010G010464.v4.1	279	0.0130899	3.88399	0.000862147
Potri.001G457700.v4.1	32678	0.0130899	3.88399	0.000512049
Potri.005G031700.v4.1	2	0.0130899	3.88399	0.000512049
Potri.018G142700.v4.1	8979	0.0130899	3.88399	0.000779301
Potri.004G221800.v4.1	13947	0.0130899	3.88399	0.000512049
Potri.014G153600.v4.1	14779	0.0130899	3.88399	0.00637468
Potri.004G065000.v4.1	2621	0.0149599	3.86127	0.000192055
Potri.012G066225.v4.1	109594	0.0149599	3.86127	0.000530587
Potri.013G022350.v4.1	112046	0.0149599	3.86127	0.00290264
Potri.007G076600.v4.1	32833	0.0916293	3.84335	2.71092e-12
Potri.003G187700.v4.1	677	0.0168299	3.84335	7.47048e-05
Potri.011G127200.v4.1	130	0.0972393	3.8343	4.45925e-14
Potri.005G193800.v4.1	4886	0.0186999	3.82885	0.000138472
Potri.004G178600.v4.1	5685	0.0186999	3.82885	0.0207254
Potri.005G187600.v4.1	231	0.0448797	3.81164	2.5813e-06
Potri.004G168600.v4.1	2113	0.0224398	3.80682	0.000110584
Potri.010G228300.v4.1	2	0.0243098	3.79826	9.45125e-05
Potri.003G187800.v4.1	13726	0.0261798	3.79088	4.6247e-05
Potri.009G098400.v4.1	97	0.0299198	3.77881	5.39385e-05
Potri.015G029100.v4.1	249	0.0635795	3.77623	1.64204e-08
Potri.001G110700.v4.1	32586	2.18601	3.76599	4.23582e-35
Potri.002G096400.v4.1	8754	0.218788	3.75381	5.98824e-16
Potri.014G123400.v4.1	2881	3.06678	3.72245	4.23582e-35
Potri.002G106566.v4.1	1229	0.0130899	3.69134	0.00467286
Potri.001G129400.v4.1	32592	0.0130899	3.69134	0.000847135
Potri.003G187900.v4.1	13726	0.0149599	3.69134	0.00032309
Potri.010G247700.v4.1	279	0.0186999	3.69134	7.60172e-05
Potri.002G167800.v4.1	3724	0.0149599	3.69134	0.00418707
Potri.006G071901.v4.1	108527	0.0149599	3.69134	0.00032309
Potri.006G159200.v4.1	3798	0.00747994	3.69134	0.0273276
Potri.009G057200.v4.1	13894	0.00747994	3.69134	0.0380155
Potri.008G191051.v4.1	111594	0.0112199	3.69134	0.0117352
Potri.008G110300.v4.1	95	0.0130899	3.69134	0.00623836
Potri.001G404400.v4.1	1042	0.0130899	3.69134	0.000847135
Potri.013G070300.v4.1	10407	0.0205698	3.69134	3.22816e-05
Potri.005G180300.v4.1	13948	0.00747994	3.69134	0.0388732
Potri.001G067100.v4.1	17887	0.00747994	3.69134	0.0158221
Potri.001G450401.v4.1	6	0.00747994	3.69134	0.0158221
Potri.008G181200.v4.1	43	0.00934993	3.69134	0.02884
Potri.003G200300.v4.1	2527	0.00560996	3.69134	0.0431503
Potri.001G277500.v4.1	5045	0.00934993	3.69134	0.00588342
Potri.001G033500.v4.1	8338	0.0186999	3.69134	0.00149452
Potri.003G127500.v4.1	9900	0.00747994	3.69134	0.0158221
Potri.013G040201.v4.1	49	0.0130899	3.69134	0.011765
Potri.007G141450.v4.1	92	0.00560996	3.69134	0.0431503
Potri.001G406000.v4.1	130	0.00560996	3.69134	0.0431503
Potri.008G011100.v4.1	279	0.00934993	3.69134	0.0162208
Potri.003G122500.v4.1	401	0.00560996	3.69134	0.0490287
Potri.008G200500.v4.1	590	0.0205698	3.69134	2.04532e-05
Potri.014G012200.v4.1	1499	0.00747994	3.69134	0.0158221
Potri.013G075600.v4.1	2702	0.00934993	3.69134	0.00588342
Potri.006G278000.v4.1	2933	0.00747994	3.69134	0.0158221
Potri.013G023900.v4.1	3530	0.00560996	3.69134	0.0431503
Potri.004G033100.v4.1	3792	0.0168299	3.69134	0.000125681
Potri.011G058000.v4.1	6043	0.00560996	3.69134	0.0431503
Potri.012G020700.v4.1	6124	0.00747994	3.69134	0.0395679
Potri.010G119200.v4.1	9764	0.00934993	3.69134	0.00970612
Potri.006G105000.v4.1	11766	0.00560996	3.69134	0.0431503
Potri.015G049700.v4.1	13404	0.0186999	3.69134	4.99062e-05
Potri.017G019932.v4.1	14588	0.0168299	3.69134	0.000825268
Potri.003G084366.v4.1	15643	0.00934993	3.69134	0.0231677
Potri.015G022600.v4.1	17694	0.00934993	3.69134	0.00588342
Potri.011G106200.v4.1	20707	0.00560996	3.69134	0.0431503
Potri.016G115800.v4.1	33076	0.00934993	3.69134	0.00588342
Potri.009G135000.v4.1	108581	0.0149599	3.69134	0.000600696
Potri.015G050700.v4.1	108988	0.00747994	3.69134	0.0397541
Potri.002G227000.v4.1	109149	0.00560996	3.69134	0.0431503
Potri.001G019700.v4.1	110025	0.00747994	3.69134	0.0158221
Potri.010G129532.v4.1	110713	0.00560996	3.69134	0.0431503
Potri.010G161250.v4.1	110815	0.0130899	3.69134	0.000847135
Potri.010G135666.v4.1	110980	0.00560996	3.69134	0.0471935
Potri.005G061366.v4.1	111151	0.0112199	3.69134	0.00222687
Potri.005G108850.v4.1	111153	0.00747994	3.69134	0.0158221
Potri.012G002800.v4.1	48	0.0598396	3.64828	5.06284e-11
Potri.010G205100.v4.1	19230	0.196349	3.6379	6.43315e-18
Potri.010G204600.v4.1	19230	0.0392697	3.62721	1.69194e-07
Potri.017G101600.v4.1	2391	0.295458	3.62052	3.096e-22
Potri.007G113000.v4.1	1791	0.336598	3.61376	2.098e-17
Potri.003G175200.v4.1	14928	0.0991093	3.61334	9.27403e-12
Potri.006G095200.v4.1	5080	0.0317898	3.61334	2.21752e-05
Potri.015G016450.v4.1	1871	0.0317898	3.61334	0.000268321
Potri.002G077500.v4.1	13968	0.0467497	3.58443	9.81971e-08
Potri.017G084000.v4.1	525	0.0224398	3.58443	0.00167162
Potri.001G042700.v4.1	33	0.979873	3.57777	8.63025e-26
Potri.016G028200.v4.1	32856	0.0205698	3.57587	5.63377e-05
Potri.012G007300.v4.1	8580	0.0205698	3.57587	0.0132888
Potri.007G121800.v4.1	18377	0.0186999	3.56581	0.00142984
Potri.010G049500.v4.1	32970	0.0186999	3.56581	0.000274038
Potri.008G082700.v4.1	1704	0.0186999	3.56581	0.00293724
Potri.014G041400.v4.1	10277	0.0168299	3.55384	0.000802567
Potri.001G163000.v4.1	9914	0.0317898	3.53934	1.63151e-06
Potri.013G055000.v4.1	14662	0.0149599	3.53934	0.000817722
Potri.003G176300.v4.1	836	0.0149599	3.53934	0.00319303
Potri.003G184501.v4.1	19188	0.0149599	3.53934	0.000522247
Potri.002G000600.v4.1	13891	0.194479	3.53522	5.65641e-19
Potri.001G142700.v4.1	11134	0.0617095	3.53088	5.13129e-06
Potri.007G020900.v4.1	354	0.551646	3.53011	1.60047e-21
Potri.007G049500.v4.1	3306	0.151469	3.52533	5.72519e-10
Potri.006G105500.v4.1	13923	0.555386	3.5225	4.94072e-24
Potri.011G008292.v4.1	11	0.0130899	3.52142	0.001328
Potri.001G170800.v4.1	2450	0.0261798	3.51077	0.000197507
Potri.008G084901.v4.1	111601	0.0635795	3.4987	3.61885e-08
Potri.002G029400.v4.1	10939	0.0112199	3.4987	0.00456917
Potri.001G158600.v4.1	11212	0.0243098	3.4987	3.60266e-05
Potri.014G110800.v4.1	10013	0.0112199	3.4987	0.00450177
Potri.014G038300.v4.1	1116	0.0112199	3.4987	0.0115003
Potri.013G133800.v4.1	617	0.0112199	3.4987	0.0186576
Potri.014G093300.v4.1	107995	0.0112199	3.4987	0.00342589
Potri.006G273500.v4.1	23039	1.47355	3.4855	1.35334e-27
Potri.019G103600.v4.1	2804	0.0336598	3.47984	0.000138952
Potri.001G200000.v4.1	1116	0.0205698	3.46895	0.000182168
Potri.008G077800.v4.1	4486	0.0205698	3.46895	0.00309705
Potri.001G032400.v4.1	8339	0.0205698	3.46895	5.11329e-05
Potri.009G166400.v4.1	1031	0.0205698	3.46895	0.00123651
Potri.002G208444.v4.1	10263	0.00934993	3.46895	0.0391252
Potri.017G003400.v4.1	13016	0.00934993	3.46895	0.00898718
Potri.003G179800.v4.1	88	0.00934993	3.46895	0.0102501
Potri.010G136500.v4.1	853	0.0317898	3.46895	0.000128145
Potri.012G097901.v4.1	11921	0.00934993	3.46895	0.00950778
Potri.010G054700.v4.1	110706	0.00934993	3.46895	0.0101759
Potri.004G092800.v4.1	110619	0.0635795	3.46308	3.4354e-08
Potri.003G200080.v4.1	13	0.0186999	3.45034	0.000279342
Potri.011G122400.v4.1	1028	0.0186999	3.45034	0.00707613
Potri.018G035100.v4.1	111019	0.0186999	3.45034	0.00200273
Potri.010G107900.v4.1	5100	0.0691895	3.44742	6.70945e-09
Potri.018G119400.v4.1	111128	0.0486196	3.44623	1.18817e-08
Potri.012G022400.v4.1	1373	0.458147	3.44403	3.80286e-17
Potri.014G110300.v4.1	9056	0.0673195	3.44137	5.33707e-08
Potri.016G017100.v4.1	149	0.0373997	3.43981	0.000253244
Potri.008G022700.v4.1	2097	0.0560996	3.43609	4.36591e-09
Potri.003G085500.v4.1	736	0.0542296	3.42831	4.66096e-10
Potri.016G074200.v4.1	32894	0.0168299	3.42831	0.00237829
Potri.002G074200.v4.1	109314	0.0448797	3.42831	3.0048e-05
Potri.006G248200.v4.1	236	0.0168299	3.42831	0.00124967
Potri.004G091300.v4.1	371	0.119679	3.42831	2.28303e-10
Potri.001G410400.v4.1	146	0.00747994	3.42831	0.0235431
Potri.013G027800.v4.1	181	0.00747994	3.42831	0.0499381
Potri.004G226200.v4.1	110449	0.00747994	3.42831	0.0235431
Potri.008G037200.v4.1	195	0.00747994	3.42831	0.0235431
Potri.002G086700.v4.1	1204	0.00747994	3.42831	0.0296356
Potri.008G022501.v4.1	2097	0.00747994	3.42831	0.0235431
Potri.007G013200.v4.1	2778	0.00747994	3.42831	0.0235431
Potri.019G038184.v4.1	4103	0.00747994	3.42831	0.0235431
Potri.006G067000.v4.1	108396	0.00747994	3.42831	0.0270204
Potri.010G142500.v4.1	110935	0.0168299	3.42831	0.000311881
Potri.010G249800.v4.1	12153	0.190739	3.42365	4.33996e-15
Potri.003G160400.v4.1	32573	0.0785394	3.41717	3.59685e-11
Potri.015G086100.v4.1	7821	0.0243098	3.41124	0.000165427
Potri.015G025100.v4.1	72	0.0243098	3.41124	3.17852e-05
Potri.010G046400.v4.1	3542	0.0243098	3.41124	0.000691454
Potri.019G099900.v4.1	23071	0.807834	3.40791	8.01323e-25
Potri.007G100100.v4.1	70	0.0411397	3.40755	0.000512049
Potri.004G199900.v4.1	5052	0.0149599	3.40184	0.00138913
Potri.004G103200.v4.1	211	0.0149599	3.40184	0.000791741
Potri.001G168000.v4.1	2690	0.0149599	3.40184	0.000791741
Potri.008G114600.v4.1	32959	0.0710595	3.39178	2.12909e-08
Potri.008G187800.v4.1	13244	0.0617095	3.38649	1.02682e-06
Potri.017G035600.v4.1	32847	0.546036	3.38626	2.03615e-16
Potri.006G205300.v4.1	12702	0.0373997	3.38322	1.82287e-05
Potri.010G210600.v4.1	383	0.106589	3.3794	6.08351e-09
Potri.009G101900.v4.1	2552	2.12991	3.37652	2.5418e-28
Potri.018G015700.v4.1	6064	0.338467	3.37259	8.19205e-14
Potri.005G232500.v4.1	6723	0.0355297	3.36942	1.52494e-05
Potri.001G302400.v4.1	97	0.0280498	3.36942	4.13247e-06
Potri.014G117300.v4.1	5665	0.0130899	3.36942	0.00199531
Potri.001G158800.v4.1	16290	0.0130899	3.36942	0.0131254
Potri.003G066800.v4.1	247	0.0130899	3.36942	0.0112318
Potri.002G118500.v4.1	628	0.0130899	3.36942	0.00199531
Potri.004G048000.v4.1	110464	0.129029	3.34489	2.40523e-12
Potri.014G107900.v4.1	14584	0.0186999	3.34342	0.0018483
Potri.014G065300.v4.1	5080	0.0392697	3.34342	1.05136e-05
Potri.005G077200.v4.1	3052	0.0860194	3.33904	8.6888e-11
Potri.009G088700.v4.1	108699	0.0317898	3.33771	0.00014945
Potri.002G038500.v4.1	4403	0.0991093	3.33771	3.77998e-09
Potri.006G089150.v4.1	3868	0.123419	3.33117	7.27256e-14
Potri.007G064300.v4.1	177	0.0243098	3.32877	0.000543944
Potri.002G202400.v4.1	121	0.0112199	3.32877	0.0165093
Potri.001G142000.v4.1	6717	0.0112199	3.32877	0.0063336
Potri.014G111600.v4.1	6749	0.0112199	3.32877	0.0195732
Potri.005G071100.v4.1	32824	0.0112199	3.32877	0.020004
Potri.001G110800.v4.1	32586	1.89804	3.32799	1.35334e-27
Potri.018G079300.v4.1	13074	0.0617095	3.31938	5.33707e-08
Potri.017G006200.v4.1	244	0.0168299	3.31283	0.00717195
Potri.003G160100.v4.1	14772	0.0168299	3.31283	0.00913139
Potri.001G263400.v4.1	3225	0.0355297	3.31283	6.10565e-06
Potri.011G163400.v4.1	5506	0.0598396	3.30947	3.00805e-08
Potri.009G150200.v4.1	647	0.188869	3.30849	9.80898e-17
Potri.002G079500.v4.1	70	0.205698	3.30585	2.38449e-15
Potri.001G004000.v4.1	1347	0.0448797	3.29081	4.50085e-06
Potri.012G134100.v4.1	799	0.920033	3.28585	1.085e-22
Potri.017G148266.v4.1	15644	0.100979	3.28288	1.11746e-12
Potri.004G172500.v4.1	1765	0.145859	3.28088	5.29786e-15
Potri.001G091700.v4.1	16239	0.0317898	3.27631	1.85349e-06
Potri.015G091750.v4.1	108905	0.0261798	3.27631	1.35716e-05
Potri.006G101000.v4.1	16211	0.0205698	3.27631	0.000926669
Potri.008G182200.v4.1	87	0.0205698	3.27631	0.00129851
Potri.002G133800.v4.1	12680	0.0205698	3.27631	0.00200627
Potri.015G098200.v4.1	109026	0.00934993	3.27631	0.0167631
Potri.008G180800.v4.1	111602	0.00934993	3.27631	0.012812
Potri.003G070200.v4.1	10060	0.143989	3.27631	7.9249e-12
Potri.011G032300.v4.1	109499	0.0317898	3.27631	6.64277e-05
Potri.003G005200.v4.1	32738	0.0205698	3.27631	0.000348301
Potri.008G157750.v4.1	452	0.00934993	3.27631	0.0232276
Potri.006G254500.v4.1	7628	0.0149599	3.27631	0.0075579
Potri.004G236500.v4.1	209	0.00934993	3.27631	0.0245247
Potri.010G092600.v4.1	7635	0.00934993	3.27631	0.0439514
Potri.012G003500.v4.1	48	0.0149599	3.27631	0.0100349
Potri.012G107900.v4.1	351	0.00934993	3.27631	0.012812
Potri.013G066100.v4.1	11125	0.00934993	3.27631	0.012812
Potri.002G060400.v4.1	12826	0.100979	3.26325	1.87615e-10
Potri.001G237500.v4.1	8117	0.170169	3.26071	1.07885e-11
Potri.008G035400.v4.1	111640	0.336598	3.26045	6.24518e-19
Potri.005G048400.v4.1	3044	0.0822794	3.25246	7.02007e-08
Potri.001G378700.v4.1	110089	0.0243098	3.25077	3.05245e-05
Potri.013G135600.v4.1	6542	0.0542296	3.24068	2.28543e-06
Potri.004G235400.v4.1	563	0.123419	3.23387	3.75013e-11
Potri.001G229100.v4.1	3144	0.0130899	3.23191	0.00378474
Potri.003G073800.v4.1	345	0.0130899	3.23191	0.010883
Potri.007G071200.v4.1	267	0.0130899	3.23191	0.0130149
Potri.014G013200.v4.1	13208	0.0130899	3.23191	0.00287589
Potri.004G157100.v4.1	261	0.140249	3.22503	2.39782e-12
Potri.019G053900.v4.1	10628	0.0467497	3.22186	8.35364e-06
Potri.005G210100.v4.1	12564	0.129029	3.22071	1.40752e-11
Potri.006G114600.v4.1	12569	0.0560996	3.21928	3.02814e-05
Potri.017G058000.v4.1	2159	0.0560996	3.21928	2.3726e-09
Potri.006G245000.v4.1	262	0.0411397	3.21491	1.41511e-07
Potri.004G052400.v4.1	19	0.0822794	3.20592	3.5032e-11
Potri.017G019000.v4.1	14588	0.0261798	3.20592	1.95514e-05
Potri.014G007000.v4.1	108063	0.0168299	3.20592	0.000676513
Potri.011G155500.v4.1	11194	0.00747994	3.20592	0.0373215
Potri.001G460300.v4.1	8565	0.00747994	3.20592	0.0327849
Potri.008G057232.v4.1	111693	0.00747994	3.20592	0.0327849
Potri.004G014850.v4.1	6316	0.00747994	3.20592	0.0327849
Potri.009G075500.v4.1	10743	0.00747994	3.20592	0.0393229
Potri.011G039400.v4.1	12	0.00747994	3.20592	0.0327849
Potri.009G085000.v4.1	70	0.00747994	3.20592	0.0327849
Potri.013G074400.v4.1	366	0.00747994	3.20592	0.0327849
Potri.003G206801.v4.1	594	0.00747994	3.20592	0.0413335
Potri.015G087500.v4.1	1111	0.00747994	3.20592	0.0327849
Potri.009G106500.v4.1	8631	0.00747994	3.20592	0.0327849
Potri.003G189850.v4.1	13831	0.00747994	3.20592	0.0327849
Potri.005G007200.v4.1	111206	0.822794	3.20452	1.25868e-21
Potri.010G240600.v4.1	436	0.215048	3.2006	3.74949e-16
Potri.006G180600.v4.1	108376	0.0392697	3.19658	7.02381e-05
Potri.010G109200.v4.1	121	0.0392697	3.19658	2.03827e-05
Potri.011G083700.v4.1	3266	0.0299198	3.19384	0.000179636
Potri.001G270700.v4.1	401	1.12386	3.19025	3.32342e-21
Potri.005G122400.v4.1	15103	1.44737	3.19005	3.37129e-23
Potri.002G071500.v4.1	13279	0.254318	3.18946	3.47296e-11
Potri.006G256500.v4.1	12775	0.0205698	3.18884	0.00403958
Potri.018G085700.v4.1	17828	0.0205698	3.18884	0.000922208
Potri.002G152700.v4.1	14946	0.0205698	3.18884	0.00727727
Potri.001G267700.v4.1	3921	0.0205698	3.18884	0.000164171
Potri.001G255400.v4.1	764	0.0205698	3.18884	0.00155587
Potri.004G223400.v4.1	2261	0.0205698	3.18884	0.00161044
Potri.009G021400.v4.1	108604	0.0729295	3.18038	1.18669e-08
Potri.006G218200.v4.1	1183	0.147729	3.18038	2.71092e-12
Potri.014G196600.v4.1	784	0.0243098	3.17677	0.000617525
Potri.011G058400.v4.1	4898	0.0897593	3.17677	1.35566e-07
Potri.012G022600.v4.1	12525	0.0112199	3.17677	0.0254516
Potri.010G243200.v4.1	23046	0.0112199	3.17677	0.0110161
Potri.007G123900.v4.1	4573	0.0112199	3.17677	0.0266819
Potri.005G086300.v4.1	20783	0.0112199	3.17677	0.0107438
Potri.013G133550.v4.1	111990	0.0112199	3.17677	0.0202096
Potri.003G081500.v4.1	6684	0.265538	3.17174	8.92466e-18
Potri.006G084200.v4.1	14023	0.0411397	3.17051	1.99438e-06
Potri.005G020200.v4.1	12600	0.0411397	3.17051	4.59176e-06
Potri.006G119400.v4.1	7272	0.0448797	3.16528	6.93342e-06
Potri.006G221800.v4.1	141	0.0317898	3.16083	0.00013298
Potri.010G123801.v4.1	3133	0.0149599	3.16083	0.00531045
Potri.011G003100.v4.1	12203	0.0149599	3.16083	0.0143793
Potri.005G244700.v4.1	10272	0.0149599	3.16083	0.00677842
Potri.008G161200.v4.1	1910	0.0186999	3.15078	0.00088899
Potri.005G006800.v4.1	293	0.0186999	3.15078	0.00261787
Potri.010G197900.v4.1	2666	0.0224398	3.14386	0.00124627
Potri.007G142100.v4.1	5656	0.0224398	3.14386	0.000100241
Potri.009G131300.v4.1	413	0.0224398	3.14386	0.00242198
Potri.002G098800.v4.1	1008	1.5577	3.14258	3.77942e-23
Potri.005G030271.v4.1	642	0.145859	3.13714	4.18046e-12
Potri.008G105200.v4.1	464	0.0299198	3.13495	1.19512e-05
Potri.015G049100.v4.1	353	0.0934993	3.13495	8.96141e-10
Potri.001G127300.v4.1	5778	0.0299198	3.13495	0.00567285
Potri.008G183700.v4.1	32970	0.0411397	3.12744	3.93551e-05
Potri.012G001500.v4.1	3568	0.718075	3.12524	7.18372e-22
Potri.002G115900.v4.1	17464	0.0673195	3.11944	7.13816e-09
Potri.016G135200.v4.1	202	0.0934993	3.11584	1.35889e-08
Potri.001G343800.v4.1	10214	0.172039	3.11156	3.52435e-13
Potri.001G181000.v4.1	20721	0.0205698	3.10638	0.000233015
Potri.015G139500.v4.1	695	0.0168299	3.10638	0.00703434
Potri.017G143433.v4.1	639	0.0168299	3.10638	0.00178446
Potri.001G028600.v4.1	59	0.00934993	3.10638	0.019184
Potri.007G064401.v4.1	108158	0.00934993	3.10638	0.0176021
Potri.006G173700.v4.1	1633	0.0280498	3.10638	0.000159111
Potri.017G058900.v4.1	2159	0.0542296	3.10638	2.59967e-05
Potri.005G108400.v4.1	10558	0.0130899	3.10638	0.015775
Potri.003G173200.v4.1	4834	0.00934993	3.10638	0.0176021
Potri.011G107301.v4.1	33003	0.0130899	3.10638	0.0120332
Potri.008G150700.v4.1	34	0.0130899	3.10638	0.0039562
Potri.019G003600.v4.1	1591	0.0205698	3.10638	0.000233015
Potri.009G006701.v4.1	108587	0.0130899	3.10638	0.0039562
Potri.005G163600.v4.1	1008	1.15939	3.09789	6.26961e-22
Potri.007G134000.v4.1	32919	0.173909	3.09619	2.79112e-13
Potri.006G127900.v4.1	16091	0.117809	3.09143	2.31482e-10
Potri.011G143700.v4.1	109346	0.175779	3.09127	3.24946e-14
Potri.003G188350.v4.1	13726	0.531076	3.09127	1.88865e-19
Potri.012G097400.v4.1	505	0.0841494	3.08562	3.7959e-09
Potri.008G175000.v4.1	12206	0.0373997	3.08366	0.000264301
Potri.005G252000.v4.1	11452	0.0336598	3.08129	3.76615e-05
Potri.006G228400.v4.1	13941	0.0579696	3.07663	6.0463e-06
Potri.016G009300.v4.1	49	0.110329	3.07467	3.65926e-11
Potri.012G007400.v4.1	2209	0.0467497	3.06986	3.97781e-07
Potri.016G080200.v4.1	10789	0.0186999	3.06331	0.00188238
Potri.014G175350.v4.1	9675	0.0186999	3.06331	0.00389718
Potri.003G024900.v4.1	402	0.0186999	3.06331	0.00240688
Potri.001G092900.v4.1	1100	0.258058	3.06209	3.05792e-14
Potri.006G204600.v4.1	13921	0.0972393	3.06171	6.65445e-10
Potri.006G183333.v4.1	108312	0.0149599	3.05391	0.00741542
Potri.010G133001.v4.1	110710	0.0149599	3.05391	0.0127846
Potri.016G039401.v4.1	111733	0.0149599	3.05391	0.00224451
Potri.004G129100.v4.1	3836	0.0149599	3.05391	0.00849567
Potri.014G186380.v4.1	2530	0.0317898	3.05391	0.00107034
Potri.008G072200.v4.1	7775	0.0149599	3.05391	0.0190593
Potri.010G057300.v4.1	3162	0.0149599	3.05391	0.00224451
Potri.016G072600.v4.1	12702	0.222528	3.05134	4.89833e-11
Potri.014G116800.v4.1	293	2.21032	3.04082	1.35963e-22
Potri.012G129400.v4.1	33032	0.865804	3.03955	3.31492e-17
Potri.014G141500.v4.1	9947	0.0243098	3.03927	0.000156665
Potri.005G031899.v4.1	50	0.0373997	3.03927	2.61872e-05
Potri.012G012000.v4.1	10380	0.0112199	3.03927	0.00966419
Potri.015G102200.v4.1	919	0.0112199	3.03927	0.0245045
Potri.006G237100.v4.1	1961	0.0243098	3.03927	0.000791741
Potri.003G168200.v4.1	13125	0.0112199	3.03927	0.0244426
Potri.002G066450.v4.1	14212	0.0112199	3.03927	0.0327849
Potri.002G142200.v4.1	1905	0.0112199	3.03927	0.00966419
Potri.001G289700.v4.1	5614	0.0112199	3.03927	0.0166004
Potri.004G106100.v4.1	17469	0.0654495	3.02838	2.62843e-06
Potri.019G003400.v4.1	1591	0.0205698	3.02838	0.000353575
Potri.008G094000.v4.1	346	0.0205698	3.02838	0.0033751
Potri.014G057850.v4.1	107958	0.0205698	3.02838	0.000322651
Potri.014G181500.v4.1	2321	0.0299198	3.02392	0.000808359
Potri.006G273900.v4.1	13	0.194479	3.02189	1.17973e-11
Potri.004G174150.v4.1	110486	0.0486196	3.01997	4.18112e-06
Potri.011G065600.v4.1	3953	0.218788	3.0194	5.94578e-13
Potri.013G079700.v4.1	23071	0.117809	3.01892	2.05354e-08
Potri.013G065900.v4.1	7359	0.403917	3.01827	3.59816e-19
Potri.014G140000.v4.1	108058	0.437577	3.01711	2.24849e-15
Potri.007G049000.v4.1	7695	0.0168299	3.01327	0.00983214
Potri.007G080300.v4.1	445	0.0168299	3.01327	0.00129051
Potri.008G202200.v4.1	3531	0.0168299	3.01327	0.0107015
Potri.005G031101.v4.1	11	0.00747994	3.01327	0.0434753
Potri.018G105500.v4.1	757	0.00747994	3.01327	0.0434753
Potri.013G000400.v4.1	2394	0.00747994	3.01327	0.0434753
Potri.006G051100.v4.1	3534	0.00747994	3.01327	0.0434753
Potri.007G056400.v4.1	8041	0.00747994	3.01327	0.0434753
Potri.006G033100.v4.1	108350	0.00747994	3.01327	0.0434753
Potri.008G156700.v4.1	5263	0.0411397	3.00545	0.000135909
Potri.015G035000.v4.1	15904	0.972393	3.00052	7.3192e-19
Potri.006G135200.v4.1	5148	0.0224398	2.99947	0.00191241
Potri.006G264200.v4.1	108316	0.0224398	2.99947	0.00034548
Potri.008G106500.v4.1	32952	0.0224398	2.99947	0.00199273
Potri.003G067600.v4.1	37	0.0579696	2.9909	5.35677e-08
Potri.017G051000.v4.1	127	0.0130899	2.9909	0.00533872
Potri.011G054200.v4.1	9613	0.0130899	2.9909	0.0124715
Potri.002G202500.v4.1	58	0.0579696	2.9909	2.23224e-06
Potri.005G212266.v4.1	29583	0.0579696	2.9909	1.88396e-06
Potri.017G136700.v4.1	13	0.0130899	2.9909	0.0121512
Potri.008G203900.v4.1	1590	0.0130899	2.9909	0.0241667
Potri.007G039100.v4.1	208	0.138379	2.98943	1.82829e-11
Potri.003G188100.v4.1	13726	0.0991093	2.9868	4.82264e-09
Potri.016G031300.v4.1	111731	0.151469	2.98281	4.36408e-12
Potri.006G270000.v4.1	11	0.183259	2.98085	3.26931e-11
Potri.005G026650.v4.1	111169	0.0186999	2.98085	0.00508429
Potri.002G143800.v4.1	10355	0.0186999	2.98085	0.00365589
Potri.016G128800.v4.1	13923	2.34122	2.9797	1.44288e-21
Potri.015G136400.v4.1	799	0.302938	2.97938	4.45925e-14
Potri.002G131400.v4.1	3592	0.132769	2.97863	2.20793e-10
Potri.003G136300.v4.1	13360	0.0654495	2.97863	1.60891e-06
Potri.010G011700.v4.1	11557	0.0243098	2.97514	0.00160312
Potri.002G047300.v4.1	17724	0.276758	2.97387	3.69653e-09
Potri.013G066500.v4.1	94	0.0299198	2.97145	0.000671935
Potri.010G113400.v4.1	1655	0.0673195	2.97006	5.2701e-07
Potri.004G187001.v4.1	13430	0.179519	2.96933	7.23092e-10
Potri.010G052500.v4.1	17431	0.0355297	2.96888	3.05245e-05
Potri.014G108100.v4.1	15640	0.287978	2.96747	1.50652e-12
Potri.010G041300.v4.1	3847	2.03454	2.96395	1.25868e-21
Potri.003G115900.v4.1	2112	0.0579696	2.96342	9.65324e-06
Potri.010G184600.v4.1	5174	0.0635795	2.96265	2.55592e-08
Potri.001G258700.v4.1	309	0.0205698	2.95438	0.0140858
Potri.008G082400.v4.1	1704	0.0149599	2.95438	0.0131522
Potri.010G176400.v4.1	4042	0.0149599	2.95438	0.00951492
Potri.018G088200.v4.1	1	0.0598396	2.95438	2.78508e-05
Potri.009G161500.v4.1	2294	0.0205698	2.95438	0.004876
Potri.007G145800.v4.1	3285	0.00934993	2.95438	0.0233625
Potri.009G133900.v4.1	108623	0.00934993	2.95438	0.046331
Potri.001G333300.v4.1	827	0.00934993	2.95438	0.0233625
Potri.008G104400.v4.1	15072	0.0149599	2.95438	0.00302981
Potri.004G174850.v4.1	110522	0.00934993	2.95438	0.0233625
Potri.003G123800.v4.1	109715	0.302938	2.95261	1.18962e-12
Potri.010G040000.v4.1	4733	0.172039	2.9451	8.43891e-12
Potri.001G010600.v4.1	7835	2.89287	2.94157	2.0174e-12
Potri.001G098300.v4.1	164	0.291718	2.94157	1.00233e-14
Potri.002G110100.v4.1	223	0.140249	2.93927	1.91329e-10
Potri.007G039000.v4.1	208	0.104719	2.93927	9.96143e-10
Potri.001G136700.v4.1	13329	0.0280498	2.93646	0.000351045
Potri.001G295700.v4.1	32641	0.0224398	2.93235	0.00336057
Potri.006G081001.v4.1	108420	0.0224398	2.93235	0.000259717
Potri.019G055200.v4.1	4047	0.704985	2.92716	1.6049e-17
Potri.006G019500.v4.1	10504	0.0168299	2.92581	0.00481404
Potri.018G102000.v4.1	712	0.0168299	2.92581	0.0037497
Potri.002G262400.v4.1	2321	0.0542296	2.92581	6.63335e-08
Potri.003G121600.v4.1	1108	0.0168299	2.92581	0.00685621
Potri.006G273733.v4.1	108481	0.0673195	2.92352	3.04723e-07
Potri.005G122150.v4.1	111398	0.0486196	2.92267	2.34014e-07
Potri.002G100400.v4.1	1755	0.0804094	2.92196	6.88422e-08
Potri.001G126901.v4.1	6224	0.0299198	2.92083	0.00161976
Potri.015G127100.v4.1	117	0.0299198	2.92083	0.000106811
Potri.001G238700.v4.1	110308	0.0822794	2.91641	7.69311e-05
Potri.006G177250.v4.1	32883	0.0504896	2.91374	1.73655e-06
Potri.016G025600.v4.1	83	0.0504896	2.91374	2.11645e-06
Potri.013G073300.v4.1	551	0.0243098	2.91374	0.00152169
Potri.003G101200.v4.1	305	0.0112199	2.91374	0.0366598
Potri.008G016100.v4.1	1357	0.0112199	2.91374	0.0302819
Potri.010G189200.v4.1	4024	0.0112199	2.91374	0.0236793
Potri.003G163300.v4.1	6859	0.0112199	2.91374	0.0380727
Potri.009G047100.v4.1	2063	0.0112199	2.91374	0.027665
Potri.001G165000.v4.1	20	0.0112199	2.91374	0.0478997
Potri.016G121000.v4.1	6015	0.0112199	2.91374	0.026615
Potri.011G132500.v4.1	9619	0.0112199	2.91374	0.0126673
Potri.013G045700.v4.1	33039	0.0112199	2.91374	0.0126673
Potri.010G188200.v4.1	4745	0.0523596	2.90547	3.92086e-05
Potri.006G224100.v4.1	16109	0.0186999	2.90285	0.0186952
Potri.008G055200.v4.1	19230	0.183259	2.88607	1.5285e-09
Potri.006G209200.v4.1	10414	0.525466	2.88545	6.71233e-17
Potri.016G054700.v4.1	150	0.200089	2.88399	1.94189e-11
Potri.019G019800.v4.1	5623	0.0130899	2.88399	0.0085873
Potri.010G235600.v4.1	12703	0.0130899	2.88399	0.0133646
Potri.005G117900.v4.1	1802	0.0130899	2.88399	0.0127745
Potri.007G058700.v4.1	2304	0.0130899	2.88399	0.0136593
Potri.002G154000.v4.1	15640	0.102849	2.88399	1.17969e-10
Potri.010G154300.v4.1	17483	0.0205698	2.88399	0.000591982
Potri.007G099600.v4.1	858	0.0280498	2.88399	0.00203453
Potri.004G011450.v4.1	110553	0.0130899	2.88399	0.0200926
Potri.010G235400.v4.1	17536	0.164559	2.88168	8.21931e-12
Potri.013G145900.v4.1	11580	0.310418	2.88029	2.07516e-14
Potri.002G257300.v4.1	17761	0.0373997	2.87421	0.000104207
Potri.005G098600.v4.1	1821	0.100979	2.87279	2.83686e-09
Potri.013G039000.v4.1	1150	0.0224398	2.86822	0.00354862
Potri.002G256100.v4.1	16173	0.0149599	2.86127	0.0039562
Potri.002G196600.v4.1	8928	0.0486196	2.86127	2.87937e-06
Potri.007G074070.v4.1	9428	0.0149599	2.86127	0.00749645
Potri.019G014403.v4.1	6544	0.0149599	2.86127	0.0110547
Potri.014G155100.v4.1	996	0.0149599	2.86127	0.0039562
Potri.005G113200.v4.1	32836	0.0336598	2.85181	1.54025e-05
Potri.015G103300.v4.1	123	0.0430097	2.85004	1.37627e-05
Potri.002G121400.v4.1	174	0.622705	2.84623	2.19651e-17
Potri.005G105000.v4.1	1508	0.0448797	2.84335	1.08757e-06
Potri.004G088500.v4.1	11	0.0635795	2.84335	2.043e-05
Potri.008G214900.v4.1	4441	0.0168299	2.84335	0.0113947
Potri.008G216600.v4.1	1210	0.0168299	2.84335	0.0127425
Potri.002G036200.v4.1	274	0.0261798	2.84335	0.00202359
Potri.015G112012.v4.1	4540	0.0168299	2.84335	0.00226531
Potri.011G076900.v4.1	10902	0.168299	2.84159	8.82627e-10
Potri.011G121900.v4.1	5137	0.102849	2.84049	3.00987e-09
Potri.002G079700.v4.1	70	0.278628	2.83801	4.16258e-14
Potri.002G099700.v4.1	226	0.948083	2.83768	3.25649e-17
Potri.003G024600.v4.1	402	0.198219	2.8329	1.34481e-13
Potri.007G105700.v4.1	850	0.983613	2.83214	5.47488e-18
Potri.001G018700.v4.1	7859	0.0186999	2.82885	0.00352762
Potri.006G093500.v4.1	108480	1.56144	2.82506	3.78286e-17
Potri.001G228300.v4.1	55	0.0617095	2.82461	9.85422e-06
Potri.009G149200.v4.1	7048	2.48147	2.82321	2.35374e-19
Potri.011G040900.v4.1	19631	0.00934993	2.81688	0.0436357
Potri.001G106700.v4.1	3068	0.00934993	2.81688	0.0299635
Potri.015G084300.v4.1	3544	0.00934993	2.81688	0.0441069
Potri.002G039500.v4.1	11012	0.00934993	2.81688	0.0299635
Potri.019G036100.v4.1	12036	0.00934993	2.81688	0.0308371
Potri.001G033400.v4.1	110368	0.0430097	2.81688	0.000104037
Potri.005G176000.v4.1	8120	0.0317898	2.81688	0.000565129
Potri.012G035900.v4.1	9429	0.00934993	2.81688	0.0299635
Potri.017G110800.v4.1	112221	0.00934993	2.81688	0.0437537
Potri.006G259300.v4.1	10764	0.396437	2.81503	7.97735e-15
Potri.001G153100.v4.1	6684	0.114069	2.81265	2.02267e-09
Potri.002G132500.v4.1	1588	0.138379	2.81164	1.63728e-09
Potri.001G048500.v4.1	1690	0.0336598	2.80999	2.02071e-05
Potri.019G014324.v4.1	130	0.0579696	2.8087	0.000131699
Potri.006G119100.v4.1	11283	0.0467497	2.80682	9.7768e-07
Potri.018G061901.v4.1	2122	0.108459	2.8058	1.45961e-08
Potri.006G048300.v4.1	108538	0.0355297	2.80382	4.22185e-05
Potri.003G093400.v4.1	13844	0.0355297	2.80382	0.000132132
Potri.005G163700.v4.1	1008	2.02332	2.80349	5.67747e-19
Potri.012G144300.v4.1	5128	0.0635795	2.79826	1.30366e-05
Potri.013G054000.v4.1	12106	0.0766694	2.79826	1.98941e-06
Potri.013G018000.v4.1	33	0.0243098	2.79826	0.0034026
Potri.012G095000.v4.1	213	0.0243098	2.79826	0.000271887
Potri.005G054400.v4.1	1909	0.0112199	2.79826	0.0163054
Potri.003G052900.v4.1	6621	0.0112199	2.79826	0.0163054
Potri.015G016300.v4.1	109033	0.0112199	2.79826	0.0163054
Potri.005G259900.v4.1	1588	2.30382	2.79691	5.55751e-19
Potri.007G099800.v4.1	53	0.0953693	2.79187	7.88601e-08
Potri.008G021600.v4.1	5871	0.0261798	2.79088	0.000748931
Potri.009G050600.v4.1	764	0.0261798	2.79088	0.000164333
Potri.009G048100.v4.1	3653	0.0411397	2.78864	3.61463e-05
Potri.008G075900.v4.1	241	0.0579696	2.78445	3.27203e-06
Potri.002G130300.v4.1	1116	0.0579696	2.78445	4.447e-07
Potri.006G152700.v4.1	2430	0.0280498	2.78445	0.00440623
Potri.003G100900.v4.1	32594	0.0130899	2.78445	0.00910363
Potri.002G198800.v4.1	2881	0.721815	2.78371	4.36353e-16
Potri.009G147800.v4.1	4773	0.194479	2.78354	5.74973e-11
Potri.018G082300.v4.1	11800	0.0617095	2.77881	8.00024e-07
Potri.018G013600.v4.1	3165	0.0299198	2.77881	0.00138913
Potri.005G163500.v4.1	1008	1.04719	2.77881	2.92859e-17
Potri.001G279000.v4.1	12044	0.0467497	2.77707	2.58289e-05
Potri.008G224701.v4.1	32977	0.418877	2.77381	4.21468e-10
Potri.002G110300.v4.1	223	0.0149599	2.77381	0.0190391
Potri.006G267201.v4.1	19185	0.0149599	2.77381	0.0196868
Potri.007G099100.v4.1	1871	0.0149599	2.77381	0.00937678
Potri.004G235700.v4.1	5053	0.0149599	2.77381	0.0146589
Potri.001G120400.v4.1	7598	0.218788	2.77309	1.11659e-11
Potri.013G052500.v4.1	2525	0.0504896	2.77078	0.00113799
Potri.008G058900.v4.1	3868	0.0168299	2.76534	0.00569408
Potri.006G007350.v4.1	149	0.0355297	2.76534	1.69916e-05
Potri.007G026800.v4.1	907	0.0168299	2.76534	0.00440623
Potri.017G013800.v4.1	546	0.0168299	2.76534	0.0245657
Potri.017G050100.v4.1	8826	0.0373997	2.76173	0.000270606
Potri.006G138800.v4.1	1183	3.34167	2.76077	4.58273e-18
Potri.019G097800.v4.1	11	0.138379	2.76029	1.19487e-09
Potri.008G057400.v4.1	173	0.0598396	2.75846	1.17028e-07
Potri.017G155200.v4.1	12658	0.0186999	2.75846	0.0060848
Potri.005G146900.v4.1	416	0.607745	2.75698	1.35341e-16
Potri.001G307500.v4.1	1591	0.209438	2.75664	1.95503e-10
Potri.005G095250.v4.1	17990	0.261798	2.75408	2.09503e-13
Potri.008G225001.v4.1	2530	0.959303	2.75299	7.6762e-12
Potri.004G037000.v4.1	197	0.0430097	2.75274	8.59261e-05
Potri.002G014000.v4.1	978	0.0205698	2.75274	0.00156602
Potri.006G093600.v4.1	3526	0.0205698	2.75274	0.00386426
Potri.007G091200.v4.1	9538	0.0205698	2.75274	0.017328
Potri.019G056800.v4.1	8949	0.0205698	2.75274	0.00569151
Potri.005G214000.v4.1	7570	0.747994	2.75196	6.78275e-17
Potri.009G121800.v4.1	6040	0.0448797	2.75024	5.51095e-05
Potri.016G076100.v4.1	10414	0.185129	2.75024	8.4788e-10
Potri.008G192600.v4.1	11456	1.25476	2.74827	1.42484e-17
Potri.003G024800.v4.1	402	0.119679	2.74793	1.63764e-08
Potri.001G082200.v4.1	6862	0.0243098	2.74381	0.000352435
Potri.010G145766.v4.1	2061	0.0243098	2.74381	0.0119312
Potri.002G011300.v4.1	5157	0.0261798	2.74025	0.0128802
Potri.014G041532.v4.1	108043	0.0280498	2.73715	0.000131423
Potri.019G073300.v4.1	10596	2.76945	2.73683	2.38213e-17
Potri.019G102200.v4.1	6542	0.0598396	2.73574	3.08785e-07
Potri.012G138300.v4.1	11761	0.0617095	2.73441	1.22281e-06
Potri.001G300200.v4.1	32644	0.0299198	2.73441	0.000142986
Potri.015G145400.v4.1	11552	0.179519	2.72901	2.80035e-10
Potri.004G138400.v4.1	1275	0.0392697	2.72451	3.78303e-05
Potri.002G111600.v4.1	2882	0.0392697	2.72451	5.91881e-05
Potri.014G124500.v4.1	14798	0.125289	2.72352	3.47543e-10
Potri.004G141200.v4.1	2552	9.38172	2.72082	7.00702e-19
Potri.005G233400.v4.1	414	0.110329	2.71559	2.54743e-08
Potri.001G227000.v4.1	1767	0.856454	2.71033	4.73128e-16
Potri.017G000900.v4.1	720	0.439447	2.70671	1.79166e-14
Potri.014G124100.v4.1	7998	0.0878893	2.70645	2.81592e-08
Potri.002G158800.v4.1	5131	0.471237	2.69992	7.97735e-15
Potri.013G160000.v4.1	3139	0.910683	2.69875	6.12716e-17
Potri.002G182000.v4.1	14584	0.465627	2.69713	3.36715e-13
Potri.005G082800.v4.1	1132	0.0542296	2.69134	3.64851e-06
Potri.001G088100.v4.1	32581	0.0243098	2.69134	0.000453433
Potri.012G124944.v4.1	262	0.0168299	2.69134	0.00371153
Potri.005G027200.v4.1	10263	0.0261798	2.69134	0.00299754
Potri.005G127300.v4.1	14880	0.0336598	2.69134	0.00083269
Potri.004G073100.v4.1	18026	0.0149599	2.69134	0.0064598
Potri.003G096900.v4.1	12068	0.0523596	2.69134	2.3926e-05
Potri.003G174600.v4.1	7139	0.00934993	2.69134	0.0493012
Potri.008G072300.v4.1	9420	0.00934993	2.69134	0.0373895
Potri.001G124400.v4.1	9731	0.00934993	2.69134	0.0373895
Potri.004G000400.v4.1	32752	0.00934993	2.69134	0.0415937
Potri.002G166850.v4.1	109203	0.00934993	2.69134	0.0373895
Potri.002G171300.v4.1	6215	0.0149599	2.69134	0.0223919
Potri.005G149400.v4.1	11839	0.0149599	2.69134	0.0064598
Potri.016G016500.v4.1	149	0.0168299	2.69134	0.038082
Potri.001G334500.v4.1	14047	0.0261798	2.69134	0.000414287
Potri.004G001900.v4.1	11168	0.0317898	2.69134	0.000145215
Potri.014G158700.v4.1	2348	0.0243098	2.69134	0.00276178
Potri.007G092300.v4.1	8288	0.0186999	2.69134	0.0140858
Potri.005G071500.v4.1	8826	0.0392697	2.69134	0.000103483
Potri.005G170200.v4.1	32847	0.0168299	2.69134	0.0120289
Potri.018G139900.v4.1	49	0.0168299	2.69134	0.00451733
Potri.008G196500.v4.1	539	0.0112199	2.69134	0.0212131
Potri.014G000700.v4.1	10193	0.0149599	2.69134	0.0260232
Potri.003G124500.v4.1	12393	0.0112199	2.69134	0.0483739
Potri.010G185200.v4.1	13433	0.0112199	2.69134	0.0410961
Potri.011G093500.v4.1	3832	0.00934993	2.69134	0.0373895
Potri.001G024200.v4.1	2102	0.0112199	2.69134	0.0206405
Potri.004G080400.v4.1	13456	0.0130899	2.69134	0.0114924
Potri.011G044500.v4.1	13958	0.0112199	2.69134	0.0429196
Potri.001G044601.v4.1	110341	0.00934993	2.69134	0.0373895
Potri.006G112600.v4.1	13862	0.213178	2.68509	4.03092e-11
Potri.001G278500.v4.1	1153	5.66045	2.68185	6.98614e-18
Potri.008G084100.v4.1	4996	0.130899	2.68122	3.06519e-07
Potri.013G035350.v4.1	111984	0.104719	2.67874	7.12794e-08
Potri.005G031466.v4.1	111356	0.192609	2.67754	1.20439e-11
Potri.001G037101.v4.1	13726	0.0897593	2.6767	6.31089e-07
Potri.017G135500.v4.1	8380	0.162689	2.67504	8.33332e-09
Potri.019G014364.v4.1	130	0.233748	2.67427	2.02992e-09
Potri.014G006700.v4.1	10287	0.136509	2.67198	3.7218e-08
Potri.014G128000.v4.1	2723	0.0598396	2.66965	6.10565e-06
Potri.012G007500.v4.1	12734	0.815314	2.66842	7.49384e-16
Potri.010G153700.v4.1	17	0.100979	2.66535	9.58472e-07
Potri.008G087900.v4.1	111680	0.351557	2.66487	1.33661e-12
Potri.010G114200.v4.1	664	0.0486196	2.66487	9.45248e-06
Potri.014G090800.v4.1	3816	1.06963	2.66391	5.57752e-16
Potri.002G187700.v4.1	577	0.123419	2.6594	9.08014e-09
Potri.006G104200.v4.1	15088	0.114069	2.65686	5.81624e-09
Potri.008G212300.v4.1	111616	0.0355297	2.65572	0.0209317
Potri.008G041400.v4.1	177	0.0355297	2.65572	0.000142543
Potri.015G005801.v4.1	108944	0.0336598	2.65387	0.00552146
Potri.001G145700.v4.1	1102	0.0336598	2.65387	0.000192197
Potri.001G092200.v4.1	267	0.0317898	2.65182	0.000136063
Potri.010G175200.v4.1	26239	0.396437	2.65127	2.91223e-12
Potri.001G192600.v4.1	10664	0.362777	2.64762	1.25679e-11
Potri.017G108400.v4.1	4070	0.0280498	2.64695	0.00251001
Potri.002G087300.v4.1	760	0.168299	2.64455	2.40145e-09
Potri.010G060100.v4.1	580	0.0261798	2.64404	0.00103311
Potri.001G349600.v4.1	10718	0.693765	2.64179	9.30821e-15
Potri.018G013850.v4.1	111032	0.0243098	2.64072	0.000962698
Potri.010G092200.v4.1	7498	0.0504896	2.64072	1.94461e-06
Potri.007G098900.v4.1	3485	0.0467497	2.6369	3.474e-05
Potri.001G310200.v4.1	110343	0.0224398	2.6369	0.00844
Potri.005G179300.v4.1	1678	0.304808	2.63527	5.97806e-12
Potri.013G056750.v4.1	23070	0.0448797	2.63476	5.87199e-06
Potri.004G223500.v4.1	5494	0.435707	2.63393	5.93828e-12
Potri.008G050800.v4.1	12706	0.132769	2.63245	4.21369e-09
Potri.013G160800.v4.1	924	0.110329	2.63245	6.75649e-07
Potri.004G073600.v4.1	80	2.6479	2.62761	2.97762e-15
Potri.010G101500.v4.1	15136	0.0186999	2.62721	0.0126735
Potri.017G151600.v4.1	93	0.0392697	2.62721	1.89106e-05
Potri.019G120050.v4.1	23041	0.0991093	2.62605	4.43489e-08
Potri.017G054800.v4.1	1789	0.0373997	2.62423	0.000282163
Potri.004G086300.v4.1	5898	0.0560996	2.62317	2.1599e-05
Potri.007G029100.v4.1	12011	0.0355297	2.62095	0.00439713
Potri.002G170900.v4.1	809	0.0355297	2.62095	4.3289e-05
Potri.008G023866.v4.1	111653	0.164559	2.62018	1.07018e-09
Potri.010G141100.v4.1	2634	0.680675	2.61438	1.79166e-14
Potri.006G003000.v4.1	3003	0.0486196	2.61334	6.2572e-05
Potri.009G011200.v4.1	1944	0.0317898	2.61334	0.00143843
Potri.014G007200.v4.1	4020	0.0149599	2.61334	0.014838
Potri.001G141801.v4.1	110004	0.0448797	2.60728	0.00892942
Potri.013G136200.v4.1	3637	0.0448797	2.60728	0.000122604
Potri.011G044600.v4.1	2063	0.338467	2.60668	5.21271e-13
Potri.007G123400.v4.1	150	0.463757	2.60422	6.74509e-12
Potri.005G119700.v4.1	144	0.0280498	2.60388	0.00321052
Potri.012G043501.v4.1	31	0.0430097	2.60388	3.91712e-05
Potri.001G141701.v4.1	110085	0.0579696	2.60388	0.00594336
Potri.001G216000.v4.1	8398	0.0579696	2.60388	9.1565e-06
Potri.011G056800.v4.1	3246	0.0280498	2.60388	0.000743535
Potri.006G207700.v4.1	32894	0.0130899	2.60388	0.0239844
Potri.013G125300.v4.1	122	0.0130899	2.60388	0.0310663
Potri.016G106800.v4.1	312	0.190739	2.60306	9.65144e-10
Potri.005G027900.v4.1	32815	0.602136	2.60257	7.23092e-10
Potri.001G075201.v4.1	22976	0.0411397	2.6002	0.000760022
Potri.003G211366.v4.1	55	0.0261798	2.59823	0.00288021
Potri.005G061600.v4.1	694	0.0673195	2.59702	9.65104e-05
Potri.005G001500.v4.1	1556	0.132769	2.59448	2.44285e-08
Potri.019G097580.v4.1	11	0.0785394	2.59405	4.37052e-06
Potri.T045200.v4.1	130	0.0243098	2.59181	0.00258976
Potri.009G060000.v4.1	11825	0.0112199	2.59181	0.0266367
Potri.013G024100.v4.1	9694	0.0224398	2.58443	0.00434545
Potri.001G115100.v4.1	683	0.0822794	2.58328	3.01085e-07
Potri.014G076100.v4.1	15640	0.0691895	2.58172	1.73484e-05
Potri.T125304.v4.1	2725	0.0336598	2.58172	8.55126e-05
Potri.004G099900.v4.1	110483	0.0654495	2.57587	2.55737e-05
Potri.019G032001.v4.1	108854	0.0205698	2.57587	0.00648902
Potri.003G223800.v4.1	11178	0.0205698	2.57587	0.00997922
Potri.002G066300.v4.1	109315	0.00934993	2.57587	0.0458052
Potri.002G024500.v4.1	4266	0.0747994	2.57316	6.26571e-06
Potri.008G188600.v4.1	7261	0.0635795	2.5727	1.40854e-05
Potri.005G245000.v4.1	32	0.0523596	2.57205	3.13656e-06
Potri.001G178200.v4.1	8519	0.0617095	2.56935	6.32781e-07
Potri.011G012750.v4.1	11	0.0299198	2.56935	0.000207773
Potri.013G031400.v4.1	2972	0.759214	2.56907	5.92949e-14
Potri.009G043700.v4.1	1269	0.293588	2.56886	1.02394e-10
Potri.006G204200.v4.1	11498	0.194479	2.56639	3.86749e-09
Potri.016G055901.v4.1	4880	0.0598396	2.56581	3.38532e-05
Potri.003G177200.v4.1	17389	0.0186999	2.56581	0.00574875
Potri.003G138600.v4.1	1100	0.665715	2.56379	1.19041e-12
Potri.003G157850.v4.1	109860	0.0280498	2.56206	0.000335821
Potri.009G112307.v4.1	2307	0.203828	2.55981	2.20793e-10
Potri.005G092800.v4.1	3884	0.564736	2.55948	5.83359e-14
Potri.008G095700.v4.1	5184	0.0654495	2.55749	6.01567e-05
Potri.002G195700.v4.1	1459	0.377737	2.55578	1.3547e-12
Potri.007G044200.v4.1	1737	0.0448797	2.55384	0.00020803
Potri.014G069900.v4.1	32715	0.0355297	2.55384	0.00200555
Potri.002G062100.v4.1	3493	0.0168299	2.55384	0.00572577
Potri.005G054100.v4.1	111403	0.0168299	2.55384	0.017408
Potri.010G137801.v4.1	1226	0.0168299	2.55384	0.00694525
Potri.001G116600.v4.1	2112	0.0523596	2.54933	6.00038e-05
Potri.015G083400.v4.1	13346	0.880763	2.54885	1.89521e-14
Potri.001G455400.v4.1	6143	0.213178	2.54815	4.0456e-09
Potri.015G074200.v4.1	6850	0.0785394	2.54775	3.34568e-05
Potri.012G111000.v4.1	8149	0.218788	2.54608	2.3951e-10
Potri.006G084900.v4.1	9384	0.0504896	2.5445	0.000125606
Potri.005G163300.v4.1	1008	0.938733	2.54293	4.61225e-14
Potri.001G329700.v4.1	1688	0.817184	2.5428	2.71092e-12
Potri.009G148700.v4.1	108620	0.0411397	2.54248	2.40971e-05
Potri.014G016900.v4.1	7827	0.226268	2.53993	6.82241e-11
Potri.006G219100.v4.1	15107	0.317898	2.53934	3.13549e-12
Potri.016G035900.v4.1	20598	0.0149599	2.53934	0.0375079
Potri.015G083500.v4.1	1176	0.0149599	2.53934	0.00996335
Potri.006G106000.v4.1	2412	0.0149599	2.53934	0.00996335
Potri.009G054900.v4.1	108686	0.0149599	2.53934	0.00996335
Potri.006G200600.v4.1	32	0.0897593	2.53787	1.40274e-07
Potri.010G191600.v4.1	13434	0.0897593	2.53787	9.7198e-08
Potri.014G075901.v4.1	15640	0.0897593	2.53787	8.33696e-06
[truncated: 3,553 more rows]

## Sheet: Ptr5
Additional file 3. DEGs in the single-cell major clusters of SDX in P. trichocarpa.
[truncated: 3,976 more rows]

[truncated: 3 more sheets: Ptr6, Ptr7, Ptr8]
