# Supplementary material for: Single-cell transcriptomics unveils xylem cell development and evolution
Source: Genome Biol. 2023 Jan 9;24:3. doi: 10.1186/s13059-022-02845-1 (PMC9830878; doi:10.1186/s13059-022-02845-1)
Supplement: Supplementary file 4 — Additional file 4. DEGs of SDX from different internodes in P. trichocarpa. [file 13059_2022_2845_MOESM4_ESM.xlsx]

## Sheet: Section 1
Additional file 4. DEGs of SDX from different internodes in P. trichocarpa.
The lists of DEGs of SDX from each internode with cutoff set as the absolute value of log2FC ≥ 1 and adjusted P value < 0.05 compared with all other internodes.
Gene ID	Best-hit-Arabidopsis	Annotated function	Section1 bio1 transcript abundance	Section1 bio2 transcript abundance	Section1 bio3 transcript abundance	Section1 bio4 transcript abundance	Section1 bio5 transcript abundance	Section1 bio6 transcript abundance	Section2 bio1 transcript abundance	Section2 bio2 transcript abundance	Section2 bio3 transcript abundance	Section2 bio4 transcript abundance	Section2 bio5 transcript abundance	Section2 bio6 transcript abundance	Section3 bio1 transcript abundance	Section3 bio2 transcript abundance	Section3 bio3 transcript abundance	Section3 bio4 transcript abundance	Section3 bio5 transcript abundance	Section3 bio6 transcript abundance	Section4 bio1 transcript abundance	Section4 bio2 transcript abundance	Section4 bio3 transcript abundance	Section4 bio4 transcript abundance	Section4 bio5 transcript abundance	Section4 bio6 transcript abundance	Section5 bio1 transcript abundance	Section5 bio2 transcript abundance	Section5 bio3 transcript abundance	Section5 bio4 transcript abundance	Section5 bio5 transcript abundance	Section5 bio6 transcript abundance	Section1 mean transcript abundance	Section2 mean transcript abundance	Section3 mean transcript abundance	Section4 mean transcript abundance	Section5 mean transcript abundance	Section1/Section2 log2FC	Section1/Section2 adjusted P value	Section1/Section3 log2FC	Section1/Section3 adjusted P value	Section1/Section4 log2FC	Section1/Section4 adjusted P value	Section1/Section5 log2FC	Section1/Section5 adjusted P value
Potri.017G028900.v4.1	AT3G59490	(1 of 1) PF14953 - Domain of unknown function (DUF4504) (DUF4504)	17239.4	8505.39	11720.5	13339	13341	8989.52	6942.95	7472.51	6530.72	9447.96	7827.27	8989.52	6384.13	7217.83	7274.96	6770.48	9859.23	9699.04	5483.77	7957.63	5641.19	5901.65	9196.89	6883.8	8525.63	7005.27	4984.55	10146.5	6891.81	7328.49	12189.1	7868.49	7867.61	6844.15	7480.37	0.632801	0.0405796	0.630399	0.0287723	0.833177	0.000345248	0.713987	0.00188688
Potri.009G104300.v4.1	AT1G49650	alpha/beta-Hydrolases superfamily protein	5.37261	2.82009	13.0608	8.10696	5.08074	32.704	9.61264	14.2411	18.3619	68.8983	28.8948	32.704	20.7513	12.1215	37.1588	25.6925	23.934	51.0574	9.93274	16.68	44.3406	48.0716	36.9488	66.7882	9.61778	3.2197	94.1568	21.5365	22.602	40.8348	11.1909	28.7855	28.4526	37.127	31.9946	-1.59207	0.0496315	-1.57969	0.0375866	-1.85278	0.00340237	-1.43985	0.0227984
Potri.016G052500.v4.1	AT4G15550	indole-3-acetate beta-D-glucosyltransferase	6.71577	1.88006	12.0561	22.2941	3.04844	20.44	10.4865	18.31	64.8787	78.8997	29.6974	20.44	30.0893	37.4666	96.069	76.0497	17.5516	45.4875	15.3506	46.1907	91.7391	80.6916	31.9103	70.2428	17.0983	46.6857	45.1568	59.9277	55.1489	49.0018	11.0724	37.1187	50.4523	56.0209	45.5032	-1.71894	0.00310501	-2.25855	2.12618e-06	-2.3714	4.21588e-07	-2.25507	1.41459e-06
Potri.003G141900.v4.1	AT5G42050	DCD (Development and Cell Death) domain protein	0	0	0	0	0	887.097	1447.14	431.302	489.651	1162.38	378.04	887.097	1429.76	1397.28	0	751.248	753.922	0	1316.54	762.146	590.953	895.334	487.892	0	1612.58	2022.78	0	989.744	1438.39	554.446	147.849	799.268	722.036	675.477	1102.99	-9.54227	0.00046836	-9.25328	0.000363097	-9.66352	0.000116977	-9.79904	4.3954e-05
Potri.007G015800.v4.1	AT3G51130	(1 of 1) PTHR13465 - UPF0183 PROTEIN	0	0	0	0	0	0	0	45.7749	0	0	24.079	0	0	0	0	0	43.0813	0	51.4696	29.5107	36.6956	29.1863	35.2693	13.8183	0	0	34.5882	0	22.602	0	0	11.6423	7.18021	32.6583	9.53171	-20.8334	9.32607e-12	-18.4631	1.72871e-09	-28.1547	5.97602e-24	-20.7513	2.64061e-12
Potri.013G094500.v4.1	AT5G23600	RNA 2'-phosphotransferase, Tpt1 / KptA family	0	0	0	0	0	0	0	0	0	0	21.6711	0	21.7888	0	0	0	0	20.4229	0	30.7938	0	0	23.5129	0	0	11.269	38.4313	0	0	0	0	3.61184	7.03529	9.05111	8.28338	-18.0975	0.0137378	-28.1639	3.33413e-07	-20.5256	0.000802909	-21.7223	0.000142825
Potri.014G005200.v4.1			0	0	0	0	0	0	0	0	14.6895	0	0	0	10.3756	0	0	0	0	0	0	21.8123	0	0	0	0	0	0	34.5882	9.3637	0	0	0	2.44825	1.72927	3.63538	7.32532	-20.7608	0.00206283	-23.2258	9.35684e-05	-23.5941	6.3163e-05	-25.3688	4.91258e-06
Potri.003G166900.v4.1	AT5G13160	Protein kinase superfamily protein	0	0	0	0	0	0	281.388	136.308	0	290.04	97.1185	0	274.954	407.725	0	0	174.718	0	322.362	0	0	0	0	275.214	394.329	0	525.549	0	474.643	245.916	0	134.142	142.9	99.596	273.406	-24.7287	9.32607e-12	-24.1525	2.47729e-11	-22.8507	1.62059e-10	-26.0883	1.05796e-13
Potri.008G074100.v4.1	AT3G56130	biotin/lipoyl attachment domain-containing protein	0	0	0	0	0	0	292.749	370.268	0	0	0	0	365.222	0	0	0	0	587.624	0	0	440.348	411.184	470.257	0	0	0	524.588	789.36	472.834	459.165	0	110.503	158.808	220.298	374.325	-21.9794	2.17483e-05	-22.2555	6.3881e-06	-27.6804	2.82037e-09	-28.0928	1.25827e-09
Potri.006G211700.v4.1	AT5G03910	ABC2 homolog 12	0	0	0	0	0	0	29.7118	0	0	0	0	0	0	0	0	44.191	0	35.276	0	20.5292	38.2246	0	0	0	35.2652	0	0	41.2003	0	0	0	4.95197	13.2445	9.7923	12.7442	-22.4853	0.000489048	-27.0251	1.44946e-06	-33.1789	4.47599e-10	-24.7681	9.18543e-06
Potri.014G144100.v4.1	AT5G13950	(1 of 1) PTHR13052//PTHR13052:SF2 - NFRKB-RELATED	0	0	0	0	0	0	0	87.481	0	62.2307	0	0	105.831	0	0	0	0	0	0	0	0	63.5232	0	0	0	0	0	0	0	58.0762	0	24.952	17.6386	10.5872	9.67936	-29.7046	1.96228e-07	-27.264	1.08018e-06	-24.3357	3.08884e-05	-26.3651	1.8361e-06
Potri.009G147800.v4.1	AT5G40290	HD domain-containing metal-dependent phosphohydrolase family protein	0	0	0	0	0	0	73.4056	0	0	0	66.6185	0	0	0	0	0	67.8131	0	0	0	0	77.258	66.3399	82.9095	0	0	0	0	63.2857	0	0	23.3373	11.3022	37.7512	10.5476	-29.9762	1.96228e-07	-23.4162	8.74536e-05	-37.4344	1.59988e-12	-23.3259	4.06062e-05

## Sheet: Section 2
Additional file 4. DEGs of SDX from different internodes in P. trichocarpa.
The lists of DEGs of SDX from each internode with cutoff set as the absolute value of log2FC ≥ 1 and adjusted P value < 0.05 compared with all other internodes.
Gene ID	Best-hit-Arabidopsis	Annotated function	Section1 bio1 transcript abundance	Section1 bio2 transcript abundance	Section1 bio3 transcript abundance	Section1 bio4 transcript abundance	Section1 bio5 transcript abundance	Section1 bio6 transcript abundance	Section2 bio1 transcript abundance	Section2 bio2 transcript abundance	Section2 bio3 transcript abundance	Section2 bio4 transcript abundance	Section2 bio5 transcript abundance	Section2 bio6 transcript abundance	Section3 bio1 transcript abundance	Section3 bio2 transcript abundance	Section3 bio3 transcript abundance	Section3 bio4 transcript abundance	Section3 bio5 transcript abundance	Section3 bio6 transcript abundance	Section4 bio1 transcript abundance	Section4 bio2 transcript abundance	Section4 bio3 transcript abundance	Section4 bio4 transcript abundance	Section4 bio5 transcript abundance	Section4 bio6 transcript abundance	Section5 bio1 transcript abundance	Section5 bio2 transcript abundance	Section5 bio3 transcript abundance	Section5 bio4 transcript abundance	Section5 bio5 transcript abundance	Section5 bio6 transcript abundance	Section1 mean transcript abundance	Section2 mean transcript abundance	Section3 mean transcript abundance	Section4 mean transcript abundance	Section5 mean transcript abundance	Section2/Section1 log2FC	Section2/Section1 adjusted P value	Section2/Section3 log2FC	Section2/Section3 adjusted P value	Section2/Section4 log2FC	Section2/Section4 adjusted P value	Section2/Section5 log2FC	Section2/Section5 adjusted P value
Potri.012G066300.v4.1	AT5G07920	diacylglycerol kinase1	0	0	0	0	0	0	73.4056	0	0	0	0	0	0	0	0	0	0	0	0	0	0	0	0	0	0	0	0	0	0	0	0	12.2343	0	0	0	20.176	0.00364317	26.8942	2.68641e-06	26.8907	2.59443e-06	26.9507	1.58047e-06
Potri.001G345500.v4.1	AT5G40440	mitogen-activated protein kinase kinase 3	0	64.8621	0	0	0	66.43	0	249.219	410.083	406.722	450.277	66.43	0	0	0	0	490.648	0	0	119.326	0	0	525.681	308.608	0	305.872	0	0	0	0	21.882	263.788	81.7746	158.936	50.9786	12.6377	0.00377599	12.0007	0.0067561	10.4516	0.045842	12.2473	0.00162062
Potri.015G093200.v4.1			0	17.8606	0	0	0	0	0	0	0	0	0	0	115.17	0	0	0	0	0	0	0	133.022	0	0	0	0	18.5133	0	0	0	0	2.97676	0	19.1949	22.1703	3.08555	-17.671	0.0191518	-27.5713	1.02506e-06	-28.0786	5.77567e-07	-17.6739	0.00592995
Potri.006G134000.v4.1	AT5G02770	(1 of 2) PTHR12381 - RIBONUCLEOPROTEIN	0	146.645	148.692	0	0	0	0	0	0	0	0	0	0	136.643	0	0	0	0	132.737	0	0	0	0	177.334	169.914	0	137.392	0	0	0	49.2227	0	22.7738	51.6786	51.2177	-23.547	0.000198959	-20.1499	0.00250809	-29.5535	9.26046e-08	-26.5608	1.91078e-06
Potri.016G002800.v4.1	AT4G17180	O-Glycosyl hydrolases family 17 protein	0	0	0	136.805	0	0	0	0	0	0	0	0	0	18.7333	0	112.019	0	0	0	0	0	0	47.0257	77.1519	38.4711	50.7103	0	0	0	61.7059	22.8008	0	21.7921	20.6963	25.1479	-20.032	0.00377599	-22.2392	0.000396266	-29.3321	1.07309e-07	-29.0163	8.93527e-08
Potri.001G456600.v4.1	AT5G63870	serine/threonine phosphatase 7	0	0	26.1215	28.3744	0	0	0	0	0	0	0	0	0	0	0	27.7479	0	20.4229	0	0	0	27.4695	0	0	0	0	0	0	22.602	0	9.08264	0	8.02847	4.57825	3.767	-29.9114	2.2817e-07	-29.4747	8.44534e-08	-24.9486	2.36516e-05	-27.8138	4.37935e-07

## Sheet: Section 3
Additional file 4. DEGs of SDX from different internodes in P. trichocarpa.
The lists of DEGs of SDX from each internode with cutoff set as the absolute value of log2FC ≥ 1 and adjusted P value < 0.05 compared with all other internodes.
Gene ID	Best-hit-Arabidopsis	Annotated function	Section1 bio1 transcript abundance	Section1 bio2 transcript abundance	Section1 bio3 transcript abundance	Section1 bio4 transcript abundance	Section1 bio5 transcript abundance	Section1 bio6 transcript abundance	Section2 bio1 transcript abundance	Section2 bio2 transcript abundance	Section2 bio3 transcript abundance	Section2 bio4 transcript abundance	Section2 bio5 transcript abundance	Section2 bio6 transcript abundance	Section3 bio1 transcript abundance	Section3 bio2 transcript abundance	Section3 bio3 transcript abundance	Section3 bio4 transcript abundance	Section3 bio5 transcript abundance	Section3 bio6 transcript abundance	Section4 bio1 transcript abundance	Section4 bio2 transcript abundance	Section4 bio3 transcript abundance	Section4 bio4 transcript abundance	Section4 bio5 transcript abundance	Section4 bio6 transcript abundance	Section5 bio1 transcript abundance	Section5 bio2 transcript abundance	Section5 bio3 transcript abundance	Section5 bio4 transcript abundance	Section5 bio5 transcript abundance	Section5 bio6 transcript abundance	Section1 mean transcript abundance	Section2 mean transcript abundance	Section3 mean transcript abundance	Section4 mean transcript abundance	Section5 mean transcript abundance	Section3/Section1 log2FC	Section3/Section1 adjusted P value	Section3/Section2 log2FC	Section3/Section2 adjusted P value	Section3/Section4 log2FC	Section3/Section4 adjusted P value	Section3/Section5 log2FC	Section3/Section5 adjusted P value
Potri.001G318800.v4.1	AT4G30990	ARM repeat superfamily protein	0	0	4.01869	0	0	0	3.49551	0	0	6.66758	3.21053	0	0	0	0	0	0	0	0	7.69844	0	0.858422	0	3.45456	3.20593	0	0	0	3.61632	0	0.669782	2.22894	0	2.00191	1.13704	-15.2347	0.000117429	-18.4253	1.45231e-07	-20.254	1.71929e-09	-17.1215	2.06888e-06
Potri.006G006100.v4.1			0	0	0	3.04011	5.08074	4.088	0	2.03444	0	0	0	4.088	0	0	0	0	0	0	6.32083	0	0	2.57527	0	0	0	0	2.88235	0	0	0	2.03481	1.02041	0	1.48268	0.480392	-19.7955	9.68935e-07	-18.691	3.94046e-06	-18.8735	1.79007e-06	-15.324	0.000564146
Potri.001G067100.v4.1			0	0	0	0	0	2.044	0	2.03444	4.89651	0	3.21053	2.044	0	0	0	0	0	0	0	2.56615	2.29348	5.15053	0	5.75761	4.27457	0	0	0	0	0	0.340667	2.03091	0	2.62796	0.712428	-16.1512	1.94257e-07	-20.7071	3.37998e-14	-20.6131	3.42321e-14	-16.7422	1.30714e-08
Potri.002G005600.v4.1	AT5G03780	TRF-like 10	0	0	0	0	0	2.044	12.2343	0	0	0	0	2.044	0	0	0	0	0	0	0	0	0	0	6.71796	0	0	0	12.4902	7.49096	0	0	0.340667	2.37971	0	1.11966	3.33019	-15.9328	0.0154969	-18.6802	0.00149947	-16.9993	0.00606141	-23.7681	2.7053e-06
Potri.006G220900.v4.1	AT4G33210	F-box family protein	0	0	0	3.04011	0	8.17601	0	0	0	0	0	8.17601	0	0	0	0	0	0	0	3.84922	0	0	5.03847	0	10.6864	0	0	0	0	0	1.86935	1.36267	0	1.48128	1.78107	-18.6107	0.00206514	-16.2413	0.016275	-23.0157	7.25177e-06	-17.5441	0.00302018
Potri.008G089900.v4.1	AT1G26550	FKBP-like peptidyl-prolyl cis-trans isomerase family protein	0	0	3.01402	0	0	0	0	0	2.44825	4.44505	0	0	0	0	0	0	0	0	11.7387	0	0	0	0	0	0	0	3.84313	7.49096	0	0	0.502337	1.14888	0	1.95645	1.88902	-16.6149	0.00685076	-17.9128	0.00235649	-22.9949	4.03342e-06	-18.6153	0.000736036
Potri.016G000800.v4.1			0	0	9.04206	0	0	0	0	10.1722	0	0	0	0	0	0	0	0	0	0	1.80595	0	0	11.1595	0	11.5152	0	0	0	0	10.849	0	1.50701	1.69537	0	4.08011	1.80816	-17.6361	0.0153703	-17.6157	0.0196597	-25.2421	8.01896e-06	-17.5281	0.0125034
Potri.010G229900.v4.1	AT3G10500	NAC domain containing protein 53	0	0	0	5.06685	0	0	0	0	7.34476	0	0	0	0	0	0	0	0	0	8.12679	5.1323	4.58695	0	4.19873	0	0	0	1.92157	0	0	0	0.844475	1.22413	0	3.67413	0.320261	-20.1592	2.47703e-06	-17.6513	7.26377e-05	-25.9811	1.51573e-11	-16.0609	0.000430122
Potri.010G064700.v4.1	AT1G48520	GLU-ADT subunit B	0	0	0	3.04011	0	8.17601	0	0	0	0	0	8.17601	0	0	0	0	0	0	0	0	0	0	0	12.6667	0	7.24433	0	0	0	0	1.86935	1.36267	0	2.11112	1.20739	-24.9894	2.97183e-05	-19.6169	0.00393093	-20.12	0.00205276	-25.8229	6.04252e-06
Potri.010G062600.v4.1	AT4G13540	(1 of 2) PTHR37226:SF1 - GENOMIC DNA, CHROMOSOME 3, BAC CLONE:F14O13	0	0	0	90.1899	74.1788	0	125.838	199.375	0	74.4546	108.355	0	0	0	0	0	0	0	168.857	0	0	0	43.6668	0	0	0	99.9215	0	0	0	27.3948	84.6706	0	35.4206	16.6536	-27.3166	1.92317e-07	-29.6204	2.0888e-09	-26.8047	1.00704e-07	-19.2876	0.000881737
Potri.006G203300.v4.1	AT5G06370	NC domain-containing protein-related	0	0	0	0	2.0323	6.132	0	0	0	0	0	6.132	0	0	0	0	0	0	0	2.56615	0	0	0	0	0	0	16.3333	0	0	2.72232	1.36072	1.022	0	0.427691	3.17594	-28.8572	3.29811e-09	-25.9967	7.81035e-08	-27.4366	6.00185e-09	-29.5515	2.10415e-10

## Sheet: Section 4
Additional file 4. DEGs of SDX from different internodes in P. trichocarpa.
The lists of DEGs of SDX from each internode with cutoff set as the absolute value of log2FC ≥ 1 and adjusted P value < 0.05 compared with all other internodes.
Gene ID	Best-hit-Arabidopsis	Annotated function	Section1 bio1 transcript abundance	Section1 bio2 transcript abundance	Section1 bio3 transcript abundance	Section1 bio4 transcript abundance	Section1 bio5 transcript abundance	Section1 bio6 transcript abundance	Section2 bio1 transcript abundance	Section2 bio2 transcript abundance	Section2 bio3 transcript abundance	Section2 bio4 transcript abundance	Section2 bio5 transcript abundance	Section2 bio6 transcript abundance	Section3 bio1 transcript abundance	Section3 bio2 transcript abundance	Section3 bio3 transcript abundance	Section3 bio4 transcript abundance	Section3 bio5 transcript abundance	Section3 bio6 transcript abundance	Section4 bio1 transcript abundance	Section4 bio2 transcript abundance	Section4 bio3 transcript abundance	Section4 bio4 transcript abundance	Section4 bio5 transcript abundance	Section4 bio6 transcript abundance	Section5 bio1 transcript abundance	Section5 bio2 transcript abundance	Section5 bio3 transcript abundance	Section5 bio4 transcript abundance	Section5 bio5 transcript abundance	Section5 bio6 transcript abundance	Section1 mean transcript abundance	Section2 mean transcript abundance	Section3 mean transcript abundance	Section4 mean transcript abundance	Section5 mean transcript abundance	Section4/Section1 log2FC	Section4/Section1 adjusted P value	Section4/Section2 log2FC	Section4/Section2 adjusted P value	Section4/Section3 log2FC	Section4/Section3 adjusted P value	Section4/Section5 log2FC	Section4/Section5 adjusted P value
Potri.014G023400.v4.1	AT3G46630	Protein of unknown function (DUF3223)	0	0	0	0	0	0	0	0	0	0	0	0	0	0	0	0	0	0	0	0	0	66.0985	0	0	0	0	0	0	0	0	0	0	0	11.0164	0	17.9251	0.00706885	22.886	0.000188482	22.9797	0.000129476	23.0921	0.000133296
Potri.005G071500.v4.1	AT5G10370	helicase domain-containing protein / IBR domain-containing protein / zinc finger protein-related	4.02946	1.88006	0	0	0	0	0	2.03444	0	6.66758	0	0	0	9.91763	2.71893	0	0	0	0	0	0	0	0	0	3.20593	0	0	0	5.42449	0	0.98492	1.45034	2.10609	0	1.4384	-17.7693	1.7022e-05	-18.7688	1.79619e-06	-20.0652	1.05324e-07	-19.0987	8.60602e-07
Potri.019G049300.v4.1	AT1G08580		0	0	2.00935	0	0	6.132	0	0	0	0	0	6.132	0	0	0	5.13849	4.78681	0	0	0	0	0	0	0	2.13728	0	0	0	0	3.62976	1.35689	1.022	1.65422	0	0.961174	-18.636	6.44985e-05	-16.4152	0.000916789	-22.9671	3.26301e-08	-18.3554	7.04132e-05
Potri.001G371850.v4.1			0	0	0	0	0	9.19801	0	2.03444	0	6.66758	0	9.19801	6.22538	0	0	5.13849	0	0	0	0	0	0	0	0	0	0	0	0	8.13673	0	1.533	2.98334	1.89398	0	1.35612	-17.0896	0.000279219	-21.1763	7.40545e-07	-21.0453	6.19806e-07	-17.2796	0.000207282
Potri.006G075900.v4.1	AT4G29960		2.68631	0	0	0	0	7.154	1.74775	0	0	0	2.4079	7.154	2.07513	0	5.43787	0	0	0	0	0	0	0	0	0	3.20593	0	0	0	0	0	1.64005	1.88494	1.25217	0	0.534321	-19.0415	3.37227e-07	-20.8541	3.1388e-09	-19.9141	1.8215e-08	-16.9562	7.72891e-06
Potri.005G197500.v4.1	AT4G09760	Protein kinase superfamily protein	0	0	0	0	0	10.22	0	0	0	7.77884	3.21053	10.22	17.6386	0	27.1893	0	0	7.42652	0	0	0	0	0	0	0	17.7084	9.60784	0	0	0	1.70333	3.5349	8.70907	0	4.5527	-17.4532	0.000546362	-24.1575	5.00011e-08	-22.5702	4.14528e-07	-21.3276	3.4608e-06
Potri.004G081200.v4.1	AT1G06590	(1 of 1) PTHR12830:SF9 - ANAPHASE-PROMOTING COMPLEX SUBUNIT 5	0	0	0	0	0	14.308	0	0	0	0	0	14.308	7.26294	0	0	0	0	0	0	0	0	0	0	0	0	0	0	0	0	9.98184	2.38467	2.38467	1.21049	0	1.66364	-20.0629	0.00161269	-19.9757	0.00285728	-27.5267	7.93526e-07	-19.5722	0.00358213
Potri.002G119900.v4.1	AT5G43130	TBP-associated factor 4	0	8.46027	8.03739	0	9.14533	6.132	0	0	0	0	0	6.132	12.4508	0	0	0	0	0	0	0	0	0	0	0	0	0	0	0	0	11.7967	5.29583	1.022	2.07513	0	1.96612	-29.8128	1.19136e-07	-17.915	0.0164928	-22.7558	0.000152826	-18.7472	0.00709326
Potri.007G054900.v4.1	AT5G67470	formin homolog 6	0	0	0	33.4412	0	0	0	31.5339	0	0	0	0	52.9157	0	42.5966	0	0	0	0	0	0	0	0	0	0	0	0	55.2459	0	54.4464	5.57353	5.25564	15.9187	0	18.282	-18.9813	0.00339881	-20.5472	0.00162876	-29.6552	4.45867e-08	-22.2842	0.000255649
Potri.015G081102.v4.1	AT5G50130	NAD(P)-binding Rossmann-fold superfamily protein	0	45.1214	0	0	0	0	30.5857	60.016	0	0	48.9606	0	0	0	45.3156	0	0	47.3441	0	0	0	0	0	0	0	0	0	14.9819	0	22.686	7.52024	23.2604	15.4433	0	6.27799	-18.172	0.00621684	-28.6744	2.03646e-07	-23.8828	4.06076e-05	-22.8727	0.000134764
Potri.014G151800.v4.1	AT3G59320	Eukaryotic protein of unknown function (DUF914)	5.37261	0	0	0	0	10.22	0	0	0	0	0	10.22	10.3756	0	0	0	0	0	0	0	0	0	0	0	0	0	0	0	11.7531	0	2.59877	1.70333	1.72927	0	1.95884	-25.4279	1.79793e-05	-24.5423	3.58846e-05	-25.2886	9.89291e-06	-31.139	1.09921e-08

## Sheet: Section 5
Additional file 4. DEGs of SDX from different internodes in P. trichocarpa.
The lists of DEGs of SDX from each internode with cutoff set as the absolute value of log2FC ≥ 1 and adjusted P value < 0.05 compared with all other internodes.
Gene ID	Best-hit-Arabidopsis	Annotated function	Section1 bio1 transcript abundance	Section1 bio2 transcript abundance	Section1 bio3 transcript abundance	Section1 bio4 transcript abundance	Section1 bio5 transcript abundance	Section1 bio6 transcript abundance	Section2 bio1 transcript abundance	Section2 bio2 transcript abundance	Section2 bio3 transcript abundance	Section2 bio4 transcript abundance	Section2 bio5 transcript abundance	Section2 bio6 transcript abundance	Section3 bio1 transcript abundance	Section3 bio2 transcript abundance	Section3 bio3 transcript abundance	Section3 bio4 transcript abundance	Section3 bio5 transcript abundance	Section3 bio6 transcript abundance	Section4 bio1 transcript abundance	Section4 bio2 transcript abundance	Section4 bio3 transcript abundance	Section4 bio4 transcript abundance	Section4 bio5 transcript abundance	Section4 bio6 transcript abundance	Section5 bio1 transcript abundance	Section5 bio2 transcript abundance	Section5 bio3 transcript abundance	Section5 bio4 transcript abundance	Section5 bio5 transcript abundance	Section5 bio6 transcript abundance	Section1 mean transcript abundance	Section2 mean transcript abundance	Section3 mean transcript abundance	Section4 mean transcript abundance	Section5 mean transcript abundance	Section5/Section1 log2FC	Section5/Section1 adjusted P value	Section5/Section2 log2FC	Section5/Section2 adjusted P value	Section5/Section3 log2FC	Section5/Section3 adjusted P value	Section5/Section4 log2FC	Section5/Section4 adjusted P value
Potri.016G130700.v4.1	AT2G14560	Protein of unknown function (DUF567)	0	1.88006	0	0	0	1.022	0	0	1.22413	0	0.802632	1.022	6.22538	2.20392	0	3.0831	0	0	27.9923	6.41537	0	4.29211	2.51924	4.60609	72.6677	111.08	26.9019	25.282	64.1898	8.16696	0.483677	0.508127	1.91873	7.63751	51.3813	6.55511	3.84116e-08	6.44235	1.74441e-08	5.10068	7.98584e-07	3.17993	0.00252333
Potri.016G131701.v4.1	AT2G14560	Protein of unknown function (DUF567)	0	1.88006	0	1.01337	0	1.022	0	0	1.22413	0	0.802632	1.022	5.18782	3.30588	0	3.0831	0	0	32.5071	5.1323	0	6.86737	5.03847	2.30304	81.2168	105.445	23.0588	28.0911	57.8612	4.5372	0.652572	0.508127	1.92946	8.64139	50.0351	6.00642	2.14707e-08	6.30272	2.96193e-09	4.96135	1.81926e-07	2.86383	0.00269476
Potri.008G159100.v4.1	AT3G22910	ATPase E1-E2 type family protein / haloacid dehalogenase-like hydrolase family protein	0	5.64018	2.00935	2.02674	0	4.088	0	1.01722	4.89651	3.33379	0	4.088	12.4508	7.71371	0	0	0.797801	1.85663	29.7982	2.56615	0.764492	5.15053	3.35898	6.90913	150.679	140.057	40.3529	42.1367	22.602	13.6116	2.29404	2.22259	3.80315	8.09125	68.2398	4.66679	6.46724e-06	4.5254	1.46024e-05	4.50765	1.61283e-05	3.15393	0.00702472
Potri.003G149800.v4.1			0	5.64018	1.00467	6.08022	3.04844	22.484	11.3604	2.03444	2.44825	13.3352	2.4079	22.484	23.864	12.1215	8.1568	15.4155	1.5956	6.49821	39.731	5.1323	3.82246	13.7347	3.35898	20.7274	52.3635	125.568	46.1176	71.1642	52.4367	29.0381	6.37625	9.01169	11.2753	14.4178	62.7814	3.80344	7.51939e-07	3.38734	1.06941e-05	2.84383	0.00043013	2.7166	0.00110073
Potri.015G000701.v4.1			25.5199	23.5008	6.02804	12.1604	10.1615	22.484	50.6848	15.2583	3.67238	22.2253	8.02632	22.484	79.8924	38.5686	22.6578	13.3601	14.3604	5.56989	188.722	20.5292	16.8188	25.7527	14.2757	21.8789	206.248	135.228	74.9411	72.1005	88.5999	19.9637	16.6424	20.3919	29.0682	47.9962	99.5135	2.4998	4.48862e-06	2.39754	1.53328e-05	1.97344	0.000883299	1.54118	0.0371836
Potri.006G196100.v4.1			193.414	253.808	342.594	302.998	328.216	289.226	294.496	299.063	263.187	295.596	273.698	289.226	288.443	265.572	351.649	338.113	231.362	270.14	293.467	274.578	315.735	273.837	253.603	271.759	429.594	442.709	429.47	411.067	315.524	311.252	285.043	285.878	290.88	280.497	389.936	0.444787	0.00817938	0.436943	0.0155739	0.426098	0.0429236	0.471409	0.0192726
Potri.011G053100.v4.1	AT4G04960	Concanavalin A-like lectin protein kinase family protein	21.4905	48.8816	56.2617	64.8557	65.0335	37.814	23.5947	31.5339	34.2756	34.4492	41.7369	37.814	13.4883	15.4274	19.9389	42.1356	27.1252	28.7778	12.6417	26.9446	14.5254	23.1774	28.5513	24.182	6.41185	10.464	9.60784	5.61822	9.04081	15.4265	49.0561	33.9007	24.4822	21.6704	9.42821	-2.35494	2.00941e-12	-1.84878	7.86576e-08	-1.34433	0.000801171	-1.16856	0.0120227
Potri.019G067500.v4.1	AT1G33440	Major facilitator superfamily protein	0	8.46027	4.01869	3.04011	2.0323	8.17601	6.11714	6.10333	7.34476	11.1126	0	8.17601	9.33807	7.71371	1.81262	0	1.5956	5.56989	0	7.69844	3.82246	2.57527	3.35898	4.60609	0	0	0	0	0	0	4.2879	6.47564	4.33832	3.67687	0	-4.46333	0.00306145	-5.13179	0.00053974	-4.5299	0.00748688	-4.33679	0.0192704
Potri.001G170700.v4.1	AT3G13990	Kinase-related protein of unknown function (DUF1296)	8.05892	0	8.03739	0	9.14533	7.154	3.49551	7.12055	2.44825	8.89011	6.42106	7.154	4.15025	4.40784	4.53156	3.0831	0	4.64158	7.22381	2.56615	3.82246	1.71684	5.87822	0	0	0	0	0	0	0	5.39927	5.92158	3.46905	3.53458	0	-4.81639	0.00147597	-5.21563	0.000634671	-4.36562	0.0179395	-4.28662	0.0306523
Potri.006G190000.v4.1			0	0	33.1542	76.0027	37.5975	23.506	59.4236	0	0	73.3434	44.1448	23.506	51.8782	52.894	27.1893	39.0525	40.6879	0	0	51.323	0	0	42.827	51.8185	0	0	0	0	0	0	28.3767	33.403	35.2837	24.3281	0	-7.28294	0.0077781	-7.35749	0.0115608	-7.72809	0.0129028	-7.09091	0.0471321
Potri.009G118400.v4.1	AT4G25730	FtsJ-like methyltransferase family protein	0	0	25.1168	0	0	0	0	20.3444	0	0	12.0395	0	18.6761	0	0	0	12.7648	0	0	11.5477	0	0	0	0	0	0	0	0	0	0	4.18614	5.39732	5.24016	1.92461	0	-22.964	5.68382e-05	-22.7738	0.00011129	-25.7764	6.04241e-06	-19.1558	0.00507869
Potri.004G062000.v4.1			0	29.1409	0	0	0	0	0	16.2755	0	0	0	0	17.6386	0	29.002	0	0	0	0	19.2461	0	13.7347	0	0	0	0	0	0	0	0	4.85682	2.71259	7.77342	5.49681	0	-19.2204	0.00120392	-18.505	0.0032365	-30.3962	2.16798e-08	-23.7973	6.68325e-05
Potri.011G090900.v4.1	AT1G30450	cation-chloride co-transporter 1	0	0	98.458	0	0	0	66.4146	49.8438	0	0	0	0	0	47.3842	0	0	83.7691	0	64.1113	0	0	68.6737	0	64.4852	0	0	0	0	0	0	16.4097	19.3764	21.8589	32.8784	0	-17.7254	0.00346355	-23.6673	4.59928e-05	-23.6574	6.11016e-05	-29.6389	5.32431e-08
Potri.004G011300.v4.1			0	0	0	59.7888	0	0	0	0	0	115.571	0	0	80.9299	0	0	0	0	0	0	0	0	85.8422	0.839746	0	0	0	0	0	0	0	9.9648	19.2619	13.4883	14.447	0	-20.1146	0.000638044	-20.7777	0.00059368	-29.8376	5.0731e-08	-24.2474	4.60243e-05
Potri.009G052800.v4.1	AT3G20920	translocation protein-related	0	0	102.477	120.591	104.663	72.562	0	42.7233	0	0	0	72.562	0	0	0	98.659	0	0	77.656	0	0	0	58.7822	0	0	0	0	0	0	0	66.7155	19.2142	16.4432	22.7397	0	-28.7201	5.14943e-08	-27.5185	1.87789e-07	-18.8377	0.0030327	-27.1257	4.34402e-07
Potri.006G085400.v4.1	AT4G26870	Class II aminoacyl-tRNA and biotin synthetases superfamily protein	0	0	205.958	0	0	228.928	188.757	0	0	0	0	228.928	0	230.309	0	0	0	0	0	0	254.576	220.614	0	0	0	0	0	0	0	0	72.481	69.6142	38.3849	79.1984	0	-29.8485	4.5009e-08	-30.7338	9.20109e-09	-21.037	0.000773203	-31.0229	1.08191e-08
Potri.006G004400.v4.1	AT5G47720	Thiolase family protein	0	0	0	0	0	111.398	0	0	0	0	0	111.398	0	0	125.977	0	0	0	0	0	0	0	88.1733	0	0	0	0	0	0	0	18.5663	18.5663	20.9962	14.6955	0	-28.9557	1.66142e-07	-28.9504	1.399e-07	-39.094	6.50483e-14	-38.8792	8.22705e-14
Potri.014G008400.v4.1	AT3G49800	BSD domain-containing protein	0	0	0	0	0	126.728	0	122.067	0	0	0	126.728	0	0	0	0	91.7471	117.896	0	0	0	112.453	122.603	0	0	0	0	0	0	0	21.1213	41.4658	34.9405	39.176	0	-29.5281	7.98543e-08	-35.5101	1.06628e-11	-33.299	4.79131e-10	-37.5778	5.41914e-13
