# Supplementary material for: Single-cell transcriptomics unveils xylem cell development and evolution
Source: Genome Biol. 2023 Jan 9;24:3. doi: 10.1186/s13059-022-02845-1 (PMC9830878; doi:10.1186/s13059-022-02845-1)
Supplement: Supplementary file 5 — Additional file 5. DEGs in the single-cell major clusters of SDX in E. grandis. [file 13059_2022_2845_MOESM5_ESM.xlsx]

## Sheet: Egr1
Additional file 5. DEGs in the single-cell major clusters of SDX in E. grandis.
The lists of DEGs in cell cluster Egr1 to Egr8 with cutoff set as the absolute value of log2FC ≥ 1 and adjusted P value < 0.05.
E. grandis DEGs for cell cluster 1
Gene ID	Orthologous group	Mean UMI count	Log2FC	Adjusted P value
Eucgr.G00252.v2.0	12191	0.00298948	4.08667	0.00479094
Eucgr.B02530.v2.0	1198	0.00249124	3.86428	0.0127691
Eucgr.I00542.v2.0	58045	0.00249124	3.86428	0.0127691
Eucgr.L03532.v2.0	1135	0.00249124	3.86428	0.0127691
Eucgr.I00868.v2.0	17933	0.00498247	3.73875	0.000543771
Eucgr.C02902.v2.0	206	0.0074737	3.69435	2.86e-05
Eucgr.A00431.v2.0	1161	0.00199299	3.60125	0.0342466
Eucgr.A02647.v2.0	117	0.00199299	3.60125	0.0342466
Eucgr.C01428.v2.0	1007	0.00199299	3.60125	0.0342466
Eucgr.C01704.v2.0	8278	0.00199299	3.60125	0.0342466
Eucgr.C02508.v2.0	7211	0.00199299	3.60125	0.0342466
Eucgr.I00211.v2.0	1726	0.00199299	3.60125	0.0342466
Eucgr.J00197.v2.0	10049	0.00199299	3.60125	0.0342466
Eucgr.E00457.v2.0	52851	0.00448422	3.60125	0.00133369
Eucgr.J02337.v2.0	1167	0.00348773	3.27932	0.00788367
Eucgr.E03669.v2.0	12	0.0074737	3.27932	9.61e-05
Eucgr.L00733.v2.0	2208	0.0129544	3.22685	5.69e-07
Eucgr.D02150.v2.0	2228	0.00498247	3.15379	0.00185375
Eucgr.J00809.v2.0	665	0.0274036	3.08667	2.12e-11
Eucgr.B00113.v2.0	1167	0.00298948	3.08667	0.0187182
Eucgr.D02188.v2.0	9426	0.00298948	3.08667	0.0187182
Eucgr.L01074.v2.0	5280	0.00298948	3.08667	0.0187182
Eucgr.H03092.v2.0	8265	0.0229194	3.02655	7.43e-10
Eucgr.H00541.v2.0	7204	0.00448422	3.01628	0.00423206
Eucgr.K01132.v2.0	96	0.00448422	3.01628	0.00423206
Eucgr.K00900.v2.0	211	0.00448422	3.01628	0.00423206
Eucgr.F01575.v2.0	14870	0.0338808	2.99552	1.08e-12
Eucgr.B01830.v2.0	57689	0.00249124	2.86428	0.044102
Eucgr.D00219.v2.0	25	0.00249124	2.86428	0.044102
Eucgr.I01896.v2.0	6721	0.00249124	2.86428	0.044102
Eucgr.E02773.v2.0	2208	0.00398598	2.86428	0.0095253
Eucgr.C00064.v2.0	10191	0.00249124	2.86428	0.044102
Eucgr.L03442.v2.0	52234	0.00697546	2.86428	0.000557747
Eucgr.A00248.v2.0	1716	0.00249124	2.86428	0.044102
Eucgr.J00477.v2.0	2702	0.114099	2.80288	3.5e-22
Eucgr.B00356.v2.0	90	0.00647721	2.76474	0.00117705
Eucgr.K00561.v2.0	9250	0.0189334	2.75736	1.02e-07
Eucgr.B02149.v2.0	10873	0.00498247	2.73875	0.0048274
Eucgr.F00586.v2.0	13170	0.00498247	2.73875	0.0048274
Eucgr.F01377.v2.0	11301	0.0333825	2.72292	3.77e-11
Eucgr.H04253.v2.0	6530	0.00348773	2.69435	0.0210056
Eucgr.C01158.v2.0	53663	0.00348773	2.69435	0.0210056
Eucgr.J02379.v2.0	8604	0.0254106	2.65783	4.79e-09
Eucgr.D02426.v2.0	56417	0.0149474	2.64855	2.96e-06
Eucgr.D01771.v2.0	7926	0.0084702	2.64189	0.000339359
Eucgr.D01659.v2.0	56264	0.00448422	2.60125	0.010202
Eucgr.C01165.v2.0	54165	0.00448422	2.60125	0.010202
Eucgr.C00918.v2.0	54128	0.00448422	2.60125	0.010202
Eucgr.E00473.v2.0	1248	0.0229194	2.58598	3.92e-08
Eucgr.C04219.v2.0	54085	0.0413545	2.58417	8.33e-11
Eucgr.C02545.v2.0	11537	0.00797195	2.55943	0.000671538
Eucgr.G00809.v2.0	59314	0.0124562	2.52033	3.34e-05
Eucgr.E01916.v2.0	26150	0.00298948	2.50171	0.0455335
Eucgr.F01621.v2.0	0	0.00298948	2.50171	0.0455335
Eucgr.C02067.v2.0	252	0.00298948	2.50171	0.0455335
Eucgr.H03554.v2.0	167	0.00298948	2.50171	0.0455335
Eucgr.F00478.v2.0	8653	0.00298948	2.50171	0.0455335
Eucgr.C01037.v2.0	7470	0.00298948	2.50171	0.0455335
Eucgr.F02876.v2.0	3349	0.00647721	2.50171	0.0025726
Eucgr.J01919.v2.0	520	0.00298948	2.50171	0.0455335
Eucgr.K01847.v2.0	1829	0.149972	2.4843	2.38e-20
Eucgr.E01175.v2.0	52548	0.0418527	2.47925	2.85e-11
Eucgr.C01734.v2.0	8313	0.114597	2.47285	2.45e-18
Eucgr.K00452.v2.0	26438	0.0074737	2.47196	0.00133369
Eucgr.C00131.v2.0	1173	0.00398598	2.44924	0.0213498
Eucgr.A02173.v2.0	7467	0.0084702	2.44924	0.000699947
Eucgr.C00963.v2.0	12167	0.0602879	2.42869	2.51e-13
Eucgr.H00996.v2.0	4716	0.197306	2.4285	2.94e-21
Eucgr.J02439.v2.0	9714	0.0149474	2.42616	1.2e-05
Eucgr.B02564.v2.0	11199	0.00498247	2.41682	0.0122079
Eucgr.F02541.v2.0	56651	0.00498247	2.41682	0.0103214
Eucgr.F02682.v2.0	5216	0.102141	2.41123	8.02e-17
Eucgr.K01353.v2.0	4917	0.0169404	2.4086	4.23e-06
Eucgr.K02723.v2.0	14081	0.0114597	2.40485	0.00011407
Eucgr.G00321.v2.0	59574	0.00597896	2.39479	0.00514432
Eucgr.B03749.v2.0	57705	0.00597896	2.39479	0.00514432
Eucgr.K00766.v2.0	18	0.0607861	2.38894	4.05e-13
Eucgr.K00750.v2.0	912	0.00697546	2.37885	0.00260664
Eucgr.A02810.v2.0	16123	0.243643	2.37047	1.97e-21
Eucgr.I00452.v2.0	58107	0.00797195	2.36678	0.00135213
Eucgr.A01724.v2.0	7016	0.0308913	2.34971	1.02e-08
Eucgr.B01414.v2.0	14032	0.0224211	2.34345	5.18e-07
Eucgr.L00353.v2.0	1019	0.0179369	2.31885	6.71e-06
Eucgr.L01933.v2.0	8313	0.215741	2.29268	1.31e-19
Eucgr.D01992.v2.0	337	0.0104632	2.27932	0.000387003
Eucgr.B00560.v2.0	25977	0.00448422	2.27932	0.0206939
Eucgr.B00116.v2.0	1167	0.00348773	2.27932	0.0438863
Eucgr.L02613.v2.0	1251	0.00348773	2.27932	0.0438863
Eucgr.J02723.v2.0	53318	0.00348773	2.27932	0.0438863
Eucgr.F02949.v2.0	56833	0.00448422	2.27932	0.0207939
Eucgr.J02442.v2.0	9714	0.0134527	2.27932	6.85e-05
Eucgr.F03097.v2.0	16196	0.0124562	2.27932	0.00011941
Eucgr.B03255.v2.0	258	0.00348773	2.27932	0.0460399
Eucgr.B03158.v2.0	57712	0.00647721	2.27932	0.00505464
Eucgr.C00676.v2.0	5329	0.0104632	2.27932	0.000387003
Eucgr.K02598.v2.0	6282	0.00548072	2.27932	0.012037
Eucgr.K02289.v2.0	3709	0.0074737	2.27932	0.00257389
Eucgr.G02126.v2.0	59693	0.00548072	2.27932	0.0100899
Eucgr.D00973.v2.0	7224	0.00348773	2.27932	0.0438863
Eucgr.K00558.v2.0	6749	0.0926739	2.27162	1.24e-14
Eucgr.I02215.v2.0	2494	0.908802	2.25502	3.41e-22
Eucgr.B01578.v2.0	4249	0.0842037	2.24576	7.4e-14
Eucgr.F02971.v2.0	10597	0.0139509	2.23041	9.4e-05
Eucgr.K01387.v2.0	3278	0.143993	2.22082	1.28e-16
Eucgr.C02142.v2.0	26058	0.0109614	2.21792	0.000385098
Eucgr.G03197.v2.0	1369	0.0966599	2.21422	3.13e-14
Eucgr.E03924.v2.0	8155	0.00896845	2.20532	0.0013196
Eucgr.C01581.v2.0	907	0.564514	2.19051	2.37e-21
Eucgr.C04272.v2.0	252	0.00697546	2.18621	0.00487277
Eucgr.L01003.v2.0	13372	0.0144492	2.18621	8.37e-05
Eucgr.J01643.v2.0	7831	0.0199299	2.17744	5.58e-06
Eucgr.H00104.v2.0	1	0.0533124	2.17622	1.21e-10
Eucgr.G02494.v2.0	12078	0.0328843	2.17548	4.91e-08
Eucgr.D00175.v2.0	10601	0.00597896	2.1724	0.00964256
Eucgr.E02395.v2.0	5953	0.0124562	2.1724	0.000289333
Eucgr.I01495.v2.0	696	0.476822	2.15529	5.35e-18
Eucgr.F02883.v2.0	1519	0.00498247	2.15379	0.0195004
Eucgr.E01128.v2.0	17896	0.00498247	2.15379	0.0195004
Eucgr.L01971.v2.0	1519	0.078723	2.14926	1.45e-12
Eucgr.I00911.v2.0	155	0.135523	2.14326	1.96e-14
Eucgr.H05062.v2.0	313	0.0293966	2.14181	2.57e-07
Eucgr.E04250.v2.0	5644	0.046337	2.13347	1.45e-09
Eucgr.I01991.v2.0	7816	0.00398598	2.12731	0.0406798
Eucgr.H04807.v2.0	10531	0.00398598	2.12731	0.0406798
Eucgr.A02541.v2.0	8224	0.00398598	2.12731	0.0406798
Eucgr.J02527.v2.0	9103	0.00398598	2.12731	0.0406798
Eucgr.C02098.v2.0	4503	0.0119579	2.11582	0.0004477
Eucgr.E04334.v2.0	615	0.177376	2.11524	3.26e-16
Eucgr.K01581.v2.0	15096	0.0074737	2.10939	0.00463398
Eucgr.J02985.v2.0	7223	0.0189334	2.10529	2.07e-05
Eucgr.I01096.v2.0	6979	0.0109614	2.10244	0.000830642
Eucgr.J00234.v2.0	8623	0.0179369	2.09645	3.61e-05
Eucgr.B03998.v2.0	57627	0.0493264	2.09028	1.38e-09
Eucgr.H02674.v2.0	9679	0.00647721	2.08667	0.00909163
Eucgr.E00996.v2.0	56994	0.00647721	2.08667	0.00909163
Eucgr.D02422.v2.0	5638	0.00647721	2.08667	0.00909163
Eucgr.H03071.v2.0	397	0.00647721	2.08667	0.0209248
Eucgr.H00204.v2.0	11022	0.00996494	2.08667	0.011165
Eucgr.F04353.v2.0	10117	0.0782248	2.0753	8.94e-12
Eucgr.K01541.v2.0	11180	0.0727441	2.0696	2.18e-11
Eucgr.K03295.v2.0	5260	0.0184351	2.06781	3.14e-05
Eucgr.H03858.v2.0	7904	0.042351	2.06173	1.12e-08
Eucgr.A02417.v2.0	923	0.0114597	2.05692	0.00073793
Eucgr.H01971.v2.0	12125	0.0956634	2.0516	1.47e-11
Eucgr.H03429.v2.0	9996	0.0164421	2.04485	9.4e-05
Eucgr.H00792.v2.0	645	0.00797195	2.04485	0.00605022
Eucgr.B00119.v2.0	1167	0.00797195	2.04485	0.00605022
Eucgr.F01458.v2.0	11980	0.0418527	2.04485	1.58e-08
Eucgr.F02503.v2.0	4726	0.0104632	2.03831	0.00137178
Eucgr.A01004.v2.0	1457	0.0572984	2.02877	6.56e-10
Eucgr.K00303.v2.0	1045	0.106625	2.02751	7.24e-13
Eucgr.C02158.v2.0	7877	0.0229194	2.02655	8.2e-06
Eucgr.B00656.v2.0	8511	0.219727	2.02283	8.4e-16
Eucgr.L01249.v2.0	544	0.00448422	2.01628	0.0370566
Eucgr.H02435.v2.0	10395	0.00448422	2.01628	0.0370566
Eucgr.G03275.v2.0	11942	0.00448422	2.01628	0.0370566
Eucgr.E03976.v2.0	8964	0.0194316	2.01628	2.62e-05
Eucgr.G02442.v2.0	4788	0.00697546	2.01628	0.0120417
Eucgr.C03847.v2.0	54333	0.00448422	2.01628	0.0372829
Eucgr.L01473.v2.0	20682	0.00448422	2.01628	0.0370566
Eucgr.I00373.v2.0	58283	0.00448422	2.01628	0.0370566
Eucgr.F00458.v2.0	1003	0.0184351	2.00368	4.37e-05
Eucgr.G01689.v2.0	7270	0.0373685	2.00368	1.15e-06
Eucgr.F02088.v2.0	3718	0.0159439	2.00178	0.000141513
Eucgr.C04226.v2.0	42	0.38664	2.0015	3.6e-17
Eucgr.C03553.v2.0	2359	0.0134527	1.99921	0.000350693
Eucgr.F00737.v2.0	20503	0.0134527	1.99921	0.000350693
Eucgr.J01563.v2.0	9992	0.0388633	1.99814	6.33e-08
Eucgr.C00241.v2.0	5647	0.273538	1.99029	5.01e-16
Eucgr.K01127.v2.0	59092	0.0084702	1.98981	0.00502087
Eucgr.L02337.v2.0	8891	0.00597896	1.97976	0.0245421
Eucgr.G00475.v2.0	14042	0.0293966	1.97675	1.24e-06
Eucgr.I01242.v2.0	99	0.0632774	1.97554	5.7e-10
Eucgr.C02180.v2.0	17819	0.0687581	1.97199	7.32e-09
Eucgr.H04883.v2.0	10022	0.0204281	1.97119	3.86e-05
Eucgr.F00771.v2.0	8896	0.00996494	1.97119	0.00227867
Eucgr.E03516.v2.0	5811	0.00996494	1.97119	0.00227867
Eucgr.F03385.v2.0	8704	0.00996494	1.97119	0.00227867
Eucgr.F03126.v2.0	7403	0.0074737	1.95739	0.0396088
Eucgr.L02396.v2.0	2583	0.0074737	1.95739	0.00981554
Eucgr.G01108.v2.0	4902	0.0074737	1.95739	0.00981554
Eucgr.C04187.v2.0	10036	0.0114597	1.95739	0.00112055
Eucgr.B02801.v2.0	709	0.0528142	1.95469	9.2e-08
Eucgr.J00935.v2.0	2961	0.0368703	1.95355	2.53e-07
Eucgr.I02695.v2.0	10402	0.0652704	1.94867	6.86e-10
Eucgr.K03517.v2.0	5580	0.0129544	1.94674	0.000808592
Eucgr.G02516.v2.0	10535	0.129544	1.9409	9.77e-13
Eucgr.I00422.v2.0	1135	0.165418	1.9376	1.21e-13
Eucgr.D01428.v2.0	7207	0.107123	1.93617	5.57e-11
Eucgr.H04213.v2.0	928	0.175383	1.93549	9.07e-14
Eucgr.H00337.v2.0	2737	0.0308913	1.93467	1.45e-06
Eucgr.E03798.v2.0	9281	0.0104632	1.93139	0.00204613
Eucgr.H00217.v2.0	6731	0.112106	1.92957	5.61e-12
Eucgr.F03873.v2.0	10366	0.0916774	1.92806	3.45e-11
Eucgr.H00592.v2.0	5678	0.0244141	1.92317	1.23e-05
Eucgr.D00479.v2.0	5190	0.147979	1.92106	9.3e-13
Eucgr.B03243.v2.0	1417	0.0842037	1.92052	1.06e-10
Eucgr.I00924.v2.0	1737	0.00647721	1.91675	0.0195097
Eucgr.J03090.v2.0	53075	0.0149474	1.91159	0.000341474
Eucgr.F01779.v2.0	1031	0.040358	1.90895	1.72e-07
Eucgr.F04116.v2.0	94	0.107123	1.90492	1.28e-11
Eucgr.J02332.v2.0	53270	0.111607	1.90327	9.04e-12
Eucgr.C02507.v2.0	7211	0.00946669	1.90081	0.00383655
Eucgr.C03181.v2.0	12562	0.0368703	1.89343	3.04e-06
Eucgr.K01239.v2.0	5874	0.0513194	1.89229	1.98e-08
Eucgr.F01214.v2.0	26206	0.0254106	1.89229	9.87e-06
Eucgr.F03084.v2.0	8879	0.0124562	1.89229	0.00123808
Eucgr.K03423.v2.0	3269	0.0139509	1.88937	0.000596561
Eucgr.B00725.v2.0	876	0.0139509	1.88937	0.000596561
Eucgr.L03187.v2.0	8746	0.0154457	1.887	0.000307226
Eucgr.K01534.v2.0	8969	0.0169404	1.88504	0.00023519
Eucgr.D02384.v2.0	4394	0.0199299	1.88198	6.42e-05
Eucgr.A02203.v2.0	25959	0.104632	1.88148	3.33e-11
Eucgr.H00196.v2.0	9992	0.106127	1.88123	2.65e-11
Eucgr.A02625.v2.0	2523	0.0244141	1.87878	1.58e-05
Eucgr.C00367.v2.0	53724	0.0288983	1.87656	4.36e-06
Eucgr.F01129.v2.0	1707	0.0906809	1.87615	1.43e-10
Eucgr.J00163.v2.0	4135	0.0378668	1.87368	4.87e-07
Eucgr.L02119.v2.0	20796	0.0438457	1.87241	1.21e-07
Eucgr.C03561.v2.0	1586	0.0438457	1.87241	1.21e-07
Eucgr.H04219.v2.0	540	0.103635	1.86774	4.52e-11
Eucgr.G01220.v2.0	13334	1.88038	1.86696	7.27e-16
Eucgr.D00129.v2.0	6655	0.0129544	1.86428	0.00306905
Eucgr.H00846.v2.0	26297	0.00548072	1.86428	0.0396088
Eucgr.I00150.v2.0	58115	0.00548072	1.86428	0.0396088
Eucgr.C02315.v2.0	53867	0.0084702	1.86428	0.00723452
Eucgr.E01930.v2.0	4617	0.00548072	1.86428	0.0396088
Eucgr.G02630.v2.0	437	0.00697546	1.86428	0.0161322
Eucgr.E01306.v2.0	46	0.00996494	1.86428	0.00522132
Eucgr.A00883.v2.0	191	0.00548072	1.86428	0.0396088
Eucgr.E03371.v2.0	17940	0.00996494	1.86428	0.00522132
Eucgr.F04184.v2.0	638	0.00697546	1.86428	0.0161322
Eucgr.L01129.v2.0	26481	0.00996494	1.86428	0.00522132
Eucgr.B03664.v2.0	10176	0.281011	1.863	2.79e-14
Eucgr.K02533.v2.0	6072	0.0622809	1.84721	8.05e-09
Eucgr.G03124.v2.0	6832	0.0179369	1.84491	0.000176107
Eucgr.C00959.v2.0	53596	0.0134527	1.83874	0.000933007
Eucgr.I01958.v2.0	58409	0.0244141	1.83571	2.11e-05
Eucgr.E03168.v2.0	6209	0.0244141	1.83571	2.11e-05
Eucgr.B00583.v2.0	766	0.0353755	1.83453	1.39e-06
Eucgr.F00440.v2.0	4832	0.715981	1.82959	1.01e-14
Eucgr.E00578.v2.0	363	0.246632	1.82837	2.05e-13
Eucgr.B00164.v2.0	7908	0.0563019	1.8268	2.93e-08
Eucgr.H04888.v2.0	8007	0.0264071	1.82475	1.51e-05
Eucgr.I00761.v2.0	4653	0.0074737	1.81989	0.0137518
Eucgr.L00545.v2.0	2894	0.0074737	1.81989	0.0137518
Eucgr.H00121.v2.0	54958	0.0074737	1.81989	0.0137518
Eucgr.G02855.v2.0	1026	0.0139509	1.81537	0.000837733
Eucgr.B03790.v2.0	20626	0.0204281	1.81365	0.000107907
Eucgr.F02479.v2.0	3602	0.265566	1.81254	2.03e-13
Eucgr.B00741.v2.0	1095	0.0672633	1.81219	9.79e-09
Eucgr.K00065.v2.0	6869	0.0124562	1.80983	0.00165264
Eucgr.L00261.v2.0	5962	0.0124562	1.80983	0.00165264
Eucgr.A02151.v2.0	11179	0.0124562	1.80983	0.00165264
Eucgr.J02719.v2.0	26424	0.00597896	1.80983	0.0320768
Eucgr.F04419.v2.0	6992	0.0303931	1.80725	6.02e-06
Eucgr.J01469.v2.0	11875	0.0548072	1.80695	5.02e-08
Eucgr.B03109.v2.0	950	0.107123	1.80539	1.37e-10
Eucgr.I02724.v2.0	192	0.0582949	1.80441	3.13e-08
Eucgr.A02799.v2.0	10963	0.0109614	1.80288	0.00350306
Eucgr.J00497.v2.0	5572	0.402584	1.79721	4.08e-14
Eucgr.D02247.v2.0	3005	0.0293966	1.79389	9.18e-06
Eucgr.H02514.v2.0	8869	0.0293966	1.79389	9.18e-06
Eucgr.C03820.v2.0	6618	0.0393615	1.79389	8.37e-07
Eucgr.A00499.v2.0	11368	0.00946669	1.79389	0.00788108
Eucgr.B02194.v2.0	5280	0.0144492	1.79389	0.00104422
Eucgr.J00006.v2.0	374	0.715981	1.79045	3.39e-14
Eucgr.F03151.v2.0	1924	0.23019	1.78989	3.64e-12
Eucgr.F02054.v2.0	8834	0.0179369	1.78833	0.000238195
Eucgr.A00211.v2.0	4830	0.0936704	1.78628	5.9e-10
Eucgr.J00034.v2.0	7749	0.0553054	1.78289	5.7e-08
Eucgr.F03136.v2.0	7120	0.00797195	1.78182	0.0119973
Eucgr.K01948.v2.0	6614	0.138513	1.78139	3.63e-11
Eucgr.C00392.v2.0	8161	0.0368703	1.78022	1.86e-06
Eucgr.B02657.v2.0	589	0.0881897	1.77777	1.37e-09
Eucgr.C03541.v2.0	1243	0.0114597	1.77682	0.002993
Eucgr.J03028.v2.0	1955	0.0234176	1.77682	5.98e-05
Eucgr.B01564.v2.0	274	0.0543089	1.77527	7.49e-08
Eucgr.F03690.v2.0	9323	0.0408562	1.77171	8.94e-07
Eucgr.C03715.v2.0	54194	0.295959	1.77155	4.19e-13
Eucgr.G01510.v2.0	29	0.00647721	1.76474	0.0268222
Eucgr.I01766.v2.0	5890	0.00647721	1.76474	0.0268222
Eucgr.I02205.v2.0	1821	0.0134527	1.76474	0.00183796
Eucgr.J01070.v2.0	1748	0.00647721	1.76474	0.031784
Eucgr.D00222.v2.0	11427	0.00647721	1.76474	0.0268222
Eucgr.B02346.v2.0	173	0.0169404	1.76474	0.00793863
Eucgr.G01757.v2.0	59205	0.0782248	1.76292	4.68e-09
Eucgr.A01571.v2.0	6849	0.0259088	1.75931	3.95e-05
Eucgr.J01905.v2.0	1141	0.0154457	1.75576	0.00155731
Eucgr.B03714.v2.0	57620	0.0119579	1.75325	0.00261483
Eucgr.H00345.v2.0	5015	0.138513	1.75239	6.71e-11
Eucgr.G01966.v2.0	991	0.0548072	1.7518	1.1e-07
Eucgr.C00641.v2.0	8802	0.0871932	1.75006	2.57e-09
Eucgr.A02887.v2.0	1746	0.044344	1.7488	5.83e-07
Eucgr.J00389.v2.0	9198	0.0174386	1.7488	0.000500964
Eucgr.G01361.v2.0	4824	0.0084702	1.7488	0.0258094
Eucgr.B03617.v2.0	6700	0.0084702	1.7488	0.0147103
Eucgr.A01495.v2.0	2829	0.136021	1.74799	9.5e-11
Eucgr.A01656.v2.0	1058	0.0318878	1.7471	7.81e-06
Eucgr.J00670.v2.0	7156	0.0318878	1.7471	7.81e-06
Eucgr.H01946.v2.0	2986	0.0139509	1.74498	0.00153679
Eucgr.H03537.v2.0	3398	0.393615	1.74446	2.59e-13
Eucgr.B00636.v2.0	1561	0.0393615	1.74326	1.66e-06
Eucgr.E00058.v2.0	26127	0.0194316	1.74326	0.00246903
Eucgr.K01039.v2.0	20785	0.115593	1.74262	3.2e-10
Eucgr.E00122.v2.0	599	0.110611	1.74037	5e-10
Eucgr.J02239.v2.0	53106	0.0378668	1.73875	2.63e-06
Eucgr.G02730.v2.0	1282	0.100148	1.73786	1.07e-09
Eucgr.J00923.v2.0	810	0.0856985	1.73667	3.88e-09
Eucgr.D00265.v2.0	9956	0.18186	1.73432	1.88e-11
Eucgr.B03302.v2.0	2731	0.0642739	1.73183	4.26e-08
Eucgr.H04843.v2.0	4212	0.0124562	1.73183	0.0033032
Eucgr.I02357.v2.0	6185	0.0124562	1.73183	0.0033032
Eucgr.L01682.v2.0	57256	0.0199299	1.72998	0.000199691
Eucgr.J00204.v2.0	3817	0.00697546	1.72678	0.022832
Eucgr.L03536.v2.0	6921	0.0219229	1.72678	0.0011164
Eucgr.B02324.v2.0	1938	0.00697546	1.72678	0.022832
Eucgr.B02253.v2.0	6115	0.0856985	1.72526	4.42e-09
Eucgr.C04038.v2.0	2879	0.0782248	1.72512	9.5e-09
Eucgr.C02170.v2.0	7029	0.0313896	1.72473	1.07e-05
Eucgr.K00321.v2.0	2054	0.123565	1.72362	2.98e-10
Eucgr.L03278.v2.0	52244	0.0164421	1.72292	0.000849505
Eucgr.F03994.v2.0	56659	0.533124	1.72201	2.51e-13
Eucgr.I01509.v2.0	4144	0.0109614	1.71542	0.00469268
Eucgr.A00003.v2.0	2039	0.0109614	1.71542	0.00469268
Eucgr.D00196.v2.0	2590	0.0707511	1.71127	2.61e-08
Eucgr.H01948.v2.0	1709	0.0458387	1.70995	2.74e-06
Eucgr.B02866.v2.0	6842	0.0303931	1.70995	1.62e-05
Eucgr.A02669.v2.0	2054	0.149972	1.70394	1.3e-10
Eucgr.D00302.v2.0	3852	0.0543089	1.70312	2.58e-07
Eucgr.B00857.v2.0	6678	0.0602879	1.70226	1.26e-07
Eucgr.C00121.v2.0	2461	0.290976	1.69682	4.12e-12
Eucgr.J00216.v2.0	9438	0.104632	1.69664	1.91e-09
Eucgr.K01580.v2.0	10044	0.0214246	1.69435	0.000187134
Eucgr.K01642.v2.0	58973	0.0692563	1.69435	4.14e-08
Eucgr.E00142.v2.0	5132	0.0074737	1.69435	0.0280843
Eucgr.H02305.v2.0	9459	0.0114597	1.69435	0.0212747
Eucgr.D02589.v2.0	705	0.0373685	1.69435	4.24e-06
Eucgr.D00338.v2.0	7556	0.0134527	1.69435	0.00227717
Eucgr.H00454.v2.0	648	0.0234176	1.69435	0.000132495
Eucgr.E00456.v2.0	880	0.322864	1.69065	3.27e-12
Eucgr.I01209.v2.0	5607	0.223713	1.68796	1.95e-11
Eucgr.E01707.v2.0	1213	0.0338808	1.6874	9.1e-06
Eucgr.B01054.v2.0	9997	0.0259088	1.68531	5.84e-05
Eucgr.F03953.v2.0	1604	0.194815	1.68457	4.29e-11
Eucgr.E01896.v2.0	14070	0.0667651	1.68371	7.06e-08
Eucgr.F02585.v2.0	6375	0.044344	1.68371	1.34e-06
Eucgr.J02276.v2.0	1956	0.0199299	1.68267	0.000350913
Eucgr.H01159.v2.0	9260	0.0199299	1.68267	0.000350913
Eucgr.L00781.v2.0	15020	0.0488282	1.67986	8.3e-07
Eucgr.K02350.v2.0	8913	0.0139509	1.67787	0.00196494
Eucgr.C02510.v2.0	8047	0.123565	1.67708	9.64e-10
Eucgr.F02384.v2.0	12001	0.0368703	1.67525	5.72e-06
Eucgr.H03027.v2.0	12026	0.078723	1.67334	2.59e-08
Eucgr.F04023.v2.0	13335	0.378169	1.67175	3.16e-12
Eucgr.F01977.v2.0	648	0.00996494	1.67163	0.00851084
Eucgr.J03082.v2.0	1584	0.00996494	1.67163	0.00851084
Eucgr.I01730.v2.0	10810	0.00996494	1.67163	0.00851084
Eucgr.A01466.v2.0	7928	0.0288983	1.67011	3.34e-05
Eucgr.A02560.v2.0	656	0.126056	1.66809	9.83e-10
Eucgr.C02890.v2.0	4634	0.00797195	1.66634	0.0316495
Eucgr.G01743.v2.0	6761	0.00797195	1.66634	0.0222851
Eucgr.H00030.v2.0	54978	0.0164421	1.66634	0.00102656
Eucgr.F01632.v2.0	7935	0.0333825	1.66634	1.64e-05
Eucgr.J03091.v2.0	3963	0.0164421	1.66634	0.00102656
Eucgr.D02379.v2.0	9530	0.0313896	1.66461	2.15e-05
Eucgr.F03102.v2.0	6256	0.0782248	1.66423	3.09e-08
Eucgr.J00488.v2.0	53082	0.0144492	1.66265	0.00250986
Eucgr.E01549.v2.0	5237	0.28998	1.66254	1.22e-11
Eucgr.D01848.v2.0	3944	0.121572	1.66137	1.47e-09
Eucgr.B01136.v2.0	25985	0.0274036	1.66041	5.6e-05
Eucgr.A01266.v2.0	2665	0.109614	1.65783	3.02e-09
Eucgr.K00415.v2.0	58882	0.00597896	1.65783	0.0441946
Eucgr.D00250.v2.0	4553	0.0254106	1.65783	0.000113008
Eucgr.H03869.v2.0	9602	0.0189334	1.65783	0.000572856
Eucgr.L01455.v2.0	2972	0.00597896	1.65783	0.0441946
Eucgr.J00326.v2.0	355	0.0124562	1.65783	0.00567513
Eucgr.I01543.v2.0	462	0.136021	1.65625	8.28e-10
Eucgr.H03301.v2.0	15888	0.600388	1.6558	3.92e-12
Eucgr.J00579.v2.0	4654	0.142997	1.65483	5.9e-10
Eucgr.E01779.v2.0	9466	0.0582949	1.65417	2.96e-07
Eucgr.E00638.v2.0	5824	0.139011	1.65371	7.48e-10
Eucgr.E03919.v2.0	6337	0.0104632	1.65129	0.010584
Eucgr.E03700.v2.0	9281	0.0104632	1.65129	0.010584
Eucgr.F01641.v2.0	7866	0.0214246	1.65129	0.000237785
Eucgr.H02476.v2.0	55249	0.0104632	1.65129	0.010584
Eucgr.B01798.v2.0	6776	0.0632774	1.64996	1.91e-07
Eucgr.A02982.v2.0	4421	0.0941687	1.6495	2.2e-07
Eucgr.B03086.v2.0	514	0.316885	1.64902	1.32e-11
Eucgr.E00277.v2.0	701	0.419524	1.64556	5.03e-12
Eucgr.C02023.v2.0	10178	0.0508212	1.64389	9.31e-07
Eucgr.H02683.v2.0	337	0.333327	1.64219	3.97e-11
Eucgr.F02517.v2.0	86	0.0129544	1.64189	0.00343541
Eucgr.D01196.v2.0	56122	0.0264071	1.64189	8.55e-05
Eucgr.B03364.v2.0	8933	0.0084702	1.64189	0.0183853
Eucgr.K02196.v2.0	5903	0.0084702	1.64189	0.0183853
Eucgr.I01651.v2.0	58472	0.0084702	1.64189	0.0183853
Eucgr.G00895.v2.0	2570	0.360233	1.63961	1e-11
Eucgr.G02491.v2.0	11275	0.0333825	1.63886	1.91e-05
Eucgr.H00437.v2.0	2999	0.0333825	1.63886	1.91e-05
Eucgr.D01959.v2.0	10882	0.112604	1.63826	4.01e-09
Eucgr.E00471.v2.0	337	0.176379	1.63725	3.13e-10
Eucgr.J00644.v2.0	12183	0.0199299	1.63687	0.000428977
Eucgr.B03980.v2.0	8454	0.0199299	1.63687	0.000428977
Eucgr.C00820.v2.0	1243	0.0677616	1.63588	1.54e-07
Eucgr.J02108.v2.0	693	0.0498247	1.63375	1.24e-06
Eucgr.C01732.v2.0	8313	0.0109614	1.63295	0.0085892
Eucgr.H03157.v2.0	4218	0.142	1.63183	1.04e-09
Eucgr.D02286.v2.0	12129	0.036372	1.63079	1.18e-05
Eucgr.G01781.v2.0	10739	0.0249123	1.62981	0.000150115
Eucgr.K02344.v2.0	5654	0.0249123	1.62981	0.000150115
Eucgr.C02178.v2.0	190	0.138513	1.62865	1.3e-09
Eucgr.J02939.v2.0	10959	0.171397	1.62762	3.98e-10
Eucgr.G01451.v2.0	4613	0.034379	1.62724	2.16e-05
Eucgr.E01703.v2.0	6641	0.0134527	1.62724	0.00298735
Eucgr.B00706.v2.0	6314	0.0274036	1.62724	6.92e-05
Eucgr.H03145.v2.0	375	0.213748	1.62663	1.8e-10
Eucgr.H04665.v2.0	3215	0.0368703	1.62549	1.07e-05
Eucgr.B03553.v2.0	1807	0.0602879	1.62509	4.33e-07
Eucgr.J02883.v2.0	53039	0.0159439	1.62327	0.00189958
Eucgr.J02988.v2.0	2558	0.0911792	1.62297	2.52e-08
Eucgr.C03031.v2.0	17907	0.044344	1.62142	3.8e-06
Eucgr.E00326.v2.0	4420	0.408064	1.62118	1.24e-11
Eucgr.C02511.v2.0	950	0.0612844	1.6188	3.73e-07
Eucgr.C03062.v2.0	9588	0.0303931	1.6188	3.95e-05
Eucgr.F02367.v2.0	3438	0.0543089	1.61773	9.24e-07
Eucgr.I02693.v2.0	9367	0.0328843	1.61749	2.54e-05
Eucgr.E01510.v2.0	2305	0.0164421	1.61189	0.00756155
Eucgr.J00215.v2.0	2905	0.0214246	1.60947	0.000393666
Eucgr.B00103.v2.0	744	0.0239159	1.60862	0.000234932
Eucgr.E01043.v2.0	14233	0.0264071	1.60794	0.000104381
Eucgr.I02740.v2.0	1873	0.558535	1.60704	7.86e-12
Eucgr.H04623.v2.0	6946	0.200794	1.60661	3.18e-10
Eucgr.E03437.v2.0	1251	0.0338808	1.60648	4.33e-05
Eucgr.B00102.v2.0	1055	0.0368703	1.60125	1.7e-05
Eucgr.I02347.v2.0	1334	0.0518177	1.60125	1.81e-06
Eucgr.A01104.v2.0	1169	0.044344	1.60125	4.39e-06
Eucgr.L02537.v2.0	53581	0.0468352	1.60125	3.19e-06
Eucgr.K01641.v2.0	58576	0.0144492	1.60125	0.0029569
Eucgr.L02289.v2.0	26122	0.00946669	1.60125	0.0191511
Eucgr.A01725.v2.0	7016	0.00697546	1.60125	0.042294
Eucgr.F00591.v2.0	519	0.00697546	1.60125	0.042294
Eucgr.L01189.v2.0	303	0.00697546	1.60125	0.042294
Eucgr.C01234.v2.0	0	0.00946669	1.60125	0.0191511
Eucgr.H00249.v2.0	858	0.254604	1.59984	1.25e-10
Eucgr.I01267.v2.0	6320	0.183355	1.59734	6.42e-10
Eucgr.I02580.v2.0	4013	0.123565	1.59546	5.83e-09
Eucgr.D00027.v2.0	363	0.141502	1.59493	2.54e-09
Eucgr.G01952.v2.0	425	0.0682598	1.59343	5.57e-07
Eucgr.I01541.v2.0	1372	0.0224211	1.59343	0.000305801
Eucgr.F00192.v2.0	553	0.167909	1.59273	1.13e-09
Eucgr.B02459.v2.0	10687	0.0199299	1.59248	0.000740098
Eucgr.A02933.v2.0	6713	0.0149474	1.58966	0.014726
Eucgr.B00114.v2.0	1167	0.0279018	1.58865	9.71e-05
Eucgr.I02507.v2.0	58410	0.0124562	1.58744	0.00514841
Eucgr.A02144.v2.0	3046	0.103635	1.5858	2.41e-08
Eucgr.J01245.v2.0	1749	0.145488	1.58533	2.7e-09
Eucgr.H00879.v2.0	9621	0.00996494	1.58417	0.0152679
Eucgr.D00632.v2.0	5136	0.00996494	1.58417	0.0152679
Eucgr.J01840.v2.0	42	0.0602879	1.5807	8.1e-07
Eucgr.G02517.v2.0	2188	0.0498247	1.57998	2.53e-06
Eucgr.I00660.v2.0	8643	0.0553054	1.57888	1.33e-06
Eucgr.E01396.v2.0	52392	0.0154457	1.57888	0.00479876
Eucgr.B02582.v2.0	13996	0.0154457	1.57888	0.00217404
Eucgr.K02329.v2.0	8637	0.0074737	1.57888	0.0342142
Eucgr.J02500.v2.0	9919	0.0448422	1.57766	6.22e-06
Eucgr.K02087.v2.0	9481	0.0901827	1.57766	5.81e-08
Eucgr.B01494.v2.0	321	0.0368703	1.5774	3.31e-05
Eucgr.C02092.v2.0	88	0.0209264	1.5763	0.00323024
Eucgr.B03816.v2.0	5566	0.120078	1.57613	1.11e-08
Eucgr.C00984.v2.0	1	0.0129544	1.57477	0.0061122
Eucgr.A01365.v2.0	13932	0.0533124	1.57477	2.09e-06
Eucgr.E01307.v2.0	10245	0.0264071	1.57477	0.000473033
Eucgr.H04385.v2.0	195	0.0318878	1.57376	6.07e-05
Eucgr.E00479.v2.0	9506	0.0184351	1.57305	0.000985576
Eucgr.F02175.v2.0	14831	0.0428492	1.57251	7.85e-06
Eucgr.J00737.v2.0	2410	0.0891862	1.5715	7.02e-08
Eucgr.C04063.v2.0	53642	0.391622	1.57086	5.94e-11
Eucgr.K02206.v2.0	5345	0.0677616	1.56999	2.44e-06
Eucgr.K03370.v2.0	58532	0.0104632	1.56882	0.0125006
Eucgr.E00303.v2.0	52631	0.0104632	1.56882	0.0125006
Eucgr.F01982.v2.0	4851	0.0488282	1.56882	3.43e-06
Eucgr.H00808.v2.0	2714	0.479812	1.56467	4.19e-11
Eucgr.D02494.v2.0	6696	0.0274036	1.56311	0.000130754
Eucgr.G02704.v2.0	159	0.0667651	1.56172	5.9e-07
Eucgr.H04148.v2.0	9254	0.0219229	1.56172	0.000582104
Eucgr.C01759.v2.0	1778	0.0303931	1.56109	7.37e-05
Eucgr.K01546.v2.0	6585	0.0642739	1.56022	7.42e-07
Eucgr.I02174.v2.0	5464	0.00797195	1.55943	0.028383
Eucgr.K02041.v2.0	6921	0.00797195	1.55943	0.028383
Eucgr.E02958.v2.0	58275	0.56003	1.5586	9.07e-11
Eucgr.G00316.v2.0	1380	0.0279018	1.55762	0.000158933
Eucgr.C04003.v2.0	2181	0.0338808	1.55495	5.18e-05
Eucgr.H04982.v2.0	72	0.0568002	1.55495	1.55e-06
Eucgr.A02587.v2.0	6424	0.0109614	1.55495	0.0104624
Eucgr.I00328.v2.0	58335	0.214744	1.55442	8.89e-10
Eucgr.I01751.v2.0	7480	0.0627791	1.55376	1.04e-06
Eucgr.C02997.v2.0	4418	0.382155	1.55367	1.12e-10
Eucgr.D00284.v2.0	2026	0.0488282	1.55112	5.1e-06
Eucgr.C00999.v2.0	1337	0.0169404	1.55062	0.00184903
Eucgr.D01818.v2.0	13272	0.101642	1.54941	5.57e-08
Eucgr.J00134.v2.0	1562	0.127053	1.54461	1.52e-08
Eucgr.H03503.v2.0	55125	0.0144492	1.54235	0.0036696
Eucgr.H00573.v2.0	2103	0.160934	1.54235	4.68e-09
Eucgr.B02351.v2.0	1749	0.160934	1.54235	4.68e-09
Eucgr.K02504.v2.0	20491	0.0174386	1.54235	0.00160692
Eucgr.H05141.v2.0	6580	0.0084702	1.54235	0.0239543
Eucgr.E01483.v2.0	52969	0.0204281	1.54235	0.00075524
Eucgr.I00918.v2.0	155	0.0114597	1.54235	0.00898449
Eucgr.E03194.v2.0	252	0.0114597	1.54235	0.00898449
Eucgr.J00084.v2.0	9163	0.0264071	1.54235	0.000196769
Eucgr.C00948.v2.0	54072	0.822606	1.53991	1.25e-10
Eucgr.F01118.v2.0	7853	0.0538107	1.53971	3.18e-06
Eucgr.G00845.v2.0	2369	0.0662668	1.53805	7.94e-07
Eucgr.H02879.v2.0	736	0.327348	1.53797	3.25e-10
Eucgr.B00647.v2.0	8853	0.0298948	1.53763	9.8e-05
Eucgr.E02394.v2.0	9422	0.0209264	1.53566	0.000921377
Eucgr.D01341.v2.0	3522	0.0458387	1.53307	8.86e-06
Eucgr.J02601.v2.0	17461	0.0119579	1.53086	0.0105145
Eucgr.I01466.v2.0	6570	0.0244141	1.53086	0.000393609
Eucgr.E00022.v2.0	376	0.0528142	1.52893	4.28e-06
Eucgr.E03898.v2.0	840	0.0812143	1.52834	2.81e-07
Eucgr.I01368.v2.0	4466	0.0498247	1.52814	1.91e-05
Eucgr.E03959.v2.0	1891	0.0279018	1.52724	0.00018156
Eucgr.B01376.v2.0	5013	0.00896845	1.52724	0.0275266
Eucgr.J01072.v2.0	1748	0.242646	1.52706	1.04e-09
Eucgr.J00200.v2.0	852	0.714486	1.52655	1.25e-10
Eucgr.K02839.v2.0	4140	0.0597896	1.52576	1.77e-06
Eucgr.J01379.v2.0	7516	0.0662668	1.52523	1.1e-06
Eucgr.K00129.v2.0	9196	0.327348	1.52492	4.02e-10
Eucgr.L02369.v2.0	3148	0.0154457	1.52443	0.0036452
Eucgr.B00587.v2.0	9189	0.159439	1.5236	7.89e-09
Eucgr.F03572.v2.0	8013	0.102639	1.52159	7.7e-08
Eucgr.E00215.v2.0	1013	0.0124562	1.52033	0.00869496
Eucgr.A01005.v2.0	20	0.179369	1.51778	5.05e-09
Eucgr.I01666.v2.0	859	0.0224211	1.51748	0.000859769
Eucgr.E00189.v2.0	1211	0.225706	1.51715	1.92e-09
Eucgr.F01470.v2.0	7940	0.121074	1.51657	2.38e-07
Eucgr.E03837.v2.0	10878	0.0323861	1.51636	9.61e-05
Eucgr.B02259.v2.0	232	0.246134	1.51293	1.44e-09
Eucgr.H05068.v2.0	4246	0.046337	1.51198	1.19e-05
Eucgr.B02453.v2.0	2078	0.0229194	1.51198	0.00198236
Eucgr.B03521.v2.0	7806	0.110113	1.51149	7.21e-08
Eucgr.I00526.v2.0	127	0.0732423	1.51149	7.49e-07
Eucgr.H04696.v2.0	10923	0.623307	1.51134	2.98e-10
Eucgr.A01405.v2.0	7442	0.100148	1.51126	1.17e-07
Eucgr.C01140.v2.0	7665	0.124063	1.51039	3.7e-08
Eucgr.H00052.v2.0	1537	0.0298948	1.50961	0.000148317
Eucgr.A01507.v2.0	3213	0.33532	1.506	6.19e-10
Eucgr.C01731.v2.0	8313	0.0338808	1.5052	0.000120478
Eucgr.D00176.v2.0	2886	0.224709	1.50331	2.73e-09
Eucgr.I01628.v2.0	93	0.0757335	1.50328	6.68e-07
Eucgr.K00889.v2.0	8327	0.0861967	1.50309	3.19e-07
Eucgr.H03766.v2.0	219	0.107123	1.50282	9.3e-08
Eucgr.C03293.v2.0	190	0.138513	1.50257	3.36e-08
Eucgr.J02064.v2.0	12509	0.00996494	1.50171	0.0184982
Eucgr.D01222.v2.0	9221	0.0204281	1.50171	0.00123183
Eucgr.C01410.v2.0	1007	0.00996494	1.50171	0.0184982
Eucgr.H04664.v2.0	1651	0.13353	1.49903	3.06e-08
Eucgr.C02574.v2.0	367	0.0209264	1.49613	0.00104985
Eucgr.I00693.v2.0	4461	0.0209264	1.49613	0.00104985
Eucgr.B00614.v2.0	4790	0.0388633	1.49564	3.52e-05
Eucgr.D02146.v2.0	7126	0.0568002	1.49545	6.34e-06
Eucgr.G02326.v2.0	5983	0.0896844	1.49376	3.18e-07
Eucgr.J02110.v2.0	170	0.122569	1.49297	6.09e-08
Eucgr.A02629.v2.0	2589	0.0757335	1.49231	7.42e-07
Eucgr.D02214.v2.0	4422	0.086695	1.49212	4.02e-07
Eucgr.C01002.v2.0	3247	0.123067	1.49205	5.88e-08
Eucgr.B00370.v2.0	570	0.0468352	1.49162	1.24e-05
Eucgr.F02691.v2.0	9410	1.01742	1.49116	3.06e-10
Eucgr.B03687.v2.0	57888	0.700535	1.49098	3.83e-10
Eucgr.H01418.v2.0	8559	0.0104632	1.49082	0.0155552
Eucgr.G01262.v2.0	1520	0.0104632	1.49082	0.0155552
Eucgr.H02680.v2.0	8791	0.0104632	1.49082	0.0155552
Eucgr.B00380.v2.0	1307	0.102141	1.49008	1.64e-07
Eucgr.B03425.v2.0	10535	0.297453	1.4893	3.39e-09
Eucgr.F02159.v2.0	6223	0.036372	1.48877	6.85e-05
Eucgr.C00095.v2.0	49	0.0518177	1.48577	7.41e-06
Eucgr.H04082.v2.0	4715	0.0896844	1.48454	3.43e-07
Eucgr.I02627.v2.0	5980	0.16492	1.48443	1.65e-08
Eucgr.A00991.v2.0	453	0.0597896	1.48393	4e-06
Eucgr.D02381.v2.0	2706	0.204281	1.48253	6.85e-09
Eucgr.D01915.v2.0	8067	0.0109614	1.48095	0.018251
Eucgr.K00416.v2.0	7141	0.0303931	1.47863	0.000204939
Eucgr.I01366.v2.0	5274	0.0498247	1.4781	1.16e-05
Eucgr.J00678.v2.0	4646	0.0692563	1.47786	1.54e-06
Eucgr.J00103.v2.0	1925	0.0617826	1.47692	3.67e-06
Eucgr.F00404.v2.0	2478	0.046337	1.47635	0.000176527
Eucgr.E00380.v2.0	3392	0.11659	1.47635	9.86e-08
Eucgr.F01498.v2.0	313	0.0707511	1.4734	1.54e-06
Eucgr.B01358.v2.0	2626	0.106625	1.47292	1.62e-07
Eucgr.D02475.v2.0	10969	0.0553054	1.47196	6.53e-06
Eucgr.C02760.v2.0	12768	0.0274036	1.47196	0.000483307
Eucgr.G03277.v2.0	6227	0.0074737	1.47196	0.0437218
Eucgr.H00975.v2.0	6190	0.0074737	1.47196	0.0437218
Eucgr.K00159.v2.0	582	0.0802178	1.46942	8.41e-07
Eucgr.A01124.v2.0	5591	0.0358738	1.46914	8.61e-05
Eucgr.E01451.v2.0	6720	0.27852	1.46902	3.13e-09
Eucgr.H02837.v2.0	5627	0.0318878	1.46879	0.000141788
Eucgr.B03724.v2.0	57324	0.121572	1.46776	1.03e-07
Eucgr.J00614.v2.0	6102	0.04833	1.46776	1.74e-05
Eucgr.H04046.v2.0	1092	0.044344	1.46739	2.49e-05
Eucgr.J01835.v2.0	8614	0.0199299	1.46694	0.00165006
Eucgr.K00322.v2.0	9239	0.0199299	1.46694	0.00836399
Eucgr.B00224.v2.0	4389	0.040358	1.46694	4.97e-05
Eucgr.J00692.v2.0	232	0.0323861	1.46573	0.00016784
Eucgr.J01063.v2.0	4876	0.0159439	1.46573	0.00375822
Eucgr.H04338.v2.0	4221	0.201292	1.46536	1.98e-07
Eucgr.J00478.v2.0	11488	0.0572984	1.46487	5.89e-06
Eucgr.K02198.v2.0	135	0.69057	1.4644	7.7e-10
Eucgr.H00884.v2.0	1296	0.0119579	1.46374	0.0123152
Eucgr.K03300.v2.0	584	1.47082	1.46354	5.05e-10
Eucgr.I02283.v2.0	3357	0.0622809	1.46218	3.73e-06
Eucgr.K02982.v2.0	2098	0.0373685	1.46116	0.000335178
Eucgr.I00019.v2.0	4662	0.122071	1.46028	1.06e-07
Eucgr.I02216.v2.0	19	0.164421	1.46018	3.05e-08
Eucgr.F01555.v2.0	10137	0.0333825	1.45989	0.000130678
Eucgr.C02935.v2.0	12582	0.0632774	1.45914	4e-06
Eucgr.A01527.v2.0	143	0.0931722	1.45887	4.82e-07
Eucgr.G00620.v2.0	59601	0.0338808	1.4571	0.00011731
Eucgr.K01913.v2.0	1024	0.0727441	1.45662	1.96e-06
Eucgr.E04059.v2.0	6636	0.103137	1.45619	2.89e-07
Eucgr.B02727.v2.0	9181	0.0254106	1.45619	0.000543009
Eucgr.G00324.v2.0	59640	0.0254106	1.45619	0.000543009
Eucgr.H04892.v2.0	16131	2.50718	1.45563	3.58e-10
Eucgr.J02382.v2.0	1148	0.0348773	1.45178	0.000122091
Eucgr.J00268.v2.0	4953	0.0842037	1.4503	8.39e-07
Eucgr.C00199.v2.0	6066	0.535117	1.44706	2.63e-09
Eucgr.G01718.v2.0	5817	0.0179369	1.44438	0.00278072
Eucgr.F01091.v2.0	1042	0.0179369	1.44438	0.00268101
Eucgr.K02113.v2.0	678	0.184351	1.44391	2.52e-08
Eucgr.H03759.v2.0	54627	0.0134527	1.44282	0.0100765
Eucgr.I00223.v2.0	1755	0.0134527	1.44282	0.0100765
Eucgr.K02669.v2.0	58826	0.143993	1.44242	7.88e-08
Eucgr.C02351.v2.0	6431	0.046337	1.44159	2.49e-05
Eucgr.J00109.v2.0	622	0.0184351	1.43978	0.00311505
Eucgr.I01406.v2.0	867	0.0184351	1.43978	0.00335606
Eucgr.J02804.v2.0	53481	0.108618	1.43939	2.97e-07
Eucgr.K02783.v2.0	7089	0.0234176	1.43801	0.00111122
Eucgr.I00915.v2.0	155	0.115593	1.43614	2.32e-07
Eucgr.H02226.v2.0	1933	0.441945	1.4353	2.38e-09
Eucgr.A01155.v2.0	14184	0.0822107	1.43519	1.24e-06
Eucgr.D00596.v2.0	2255	0.210758	1.43359	2.1e-08
Eucgr.C02778.v2.0	1385	0.15346	1.43184	6.86e-08
Eucgr.G02829.v2.0	26277	0.0742388	1.43132	2.33e-06
Eucgr.I00158.v2.0	4076	0.0194316	1.43132	0.00223892
Eucgr.C02481.v2.0	11537	0.034379	1.43132	0.000153356
Eucgr.K02489.v2.0	58698	0.00946669	1.43132	0.0277325
Eucgr.H04666.v2.0	54658	0.00946669	1.43132	0.0273727
Eucgr.A01924.v2.0	7070	0.0956634	1.42883	6.63e-07
Eucgr.J00225.v2.0	1429	0.151467	1.42869	8.22e-08
Eucgr.H03641.v2.0	3533	0.0298948	1.42869	0.000299169
Eucgr.B00400.v2.0	88	0.040358	1.42742	6.3e-05
Eucgr.H02267.v2.0	3155	0.0568002	1.42437	1.09e-05
Eucgr.A02674.v2.0	25	0.0204281	1.42371	0.00227431
Eucgr.G01804.v2.0	870	0.00996494	1.42371	0.0324
Eucgr.B00381.v2.0	5243	0.193818	1.42312	3.75e-08
Eucgr.C00788.v2.0	7481	0.0259088	1.42228	0.000729954
Eucgr.C04184.v2.0	646	0.132035	1.42171	1.7e-07
Eucgr.G03256.v2.0	4272	0.0154457	1.42134	0.00701863
Eucgr.J00271.v2.0	9744	1.68457	1.42084	1.21e-09
Eucgr.B01185.v2.0	9483	0.04833	1.41829	3.05e-05
Eucgr.H00090.v2.0	1178	0.385145	1.41813	4.68e-09
Eucgr.K00382.v2.0	11362	0.0323861	1.41682	0.000216316
Eucgr.H03694.v2.0	11	0.0214246	1.41682	0.00165223
Eucgr.F03145.v2.0	3058	0.0378668	1.41682	0.000119315
Eucgr.F02634.v2.0	5831	0.0104632	1.41682	0.0255501
Eucgr.H04980.v2.0	2975	0.0104632	1.41682	0.0255501
Eucgr.H02964.v2.0	12701	0.0548072	1.41552	1.71e-05
Eucgr.H01393.v2.0	3776	0.0219229	1.41362	0.00469395
Eucgr.K00394.v2.0	3237	0.146485	1.41243	1.32e-07
Eucgr.K00668.v2.0	3647	0.118583	1.412	3.41e-07
Eucgr.G02511.v2.0	201	0.0508212	1.41123	2.42e-05
Eucgr.H04812.v2.0	5757	0.0398598	1.40971	9.97e-05
Eucgr.H03883.v2.0	1845	0.0572984	1.40938	2.22e-05
Eucgr.H03967.v2.0	2062	0.150969	1.4083	1.23e-07
Eucgr.H04653.v2.0	118	0.0757335	1.40742	3.35e-06
Eucgr.J02264.v2.0	10158	0.0348773	1.4067	0.000202497
Eucgr.C00581.v2.0	413	0.0234176	1.40485	0.0012467
Eucgr.J00206.v2.0	7684	0.0473335	1.40485	6.95e-05
Eucgr.H02469.v2.0	6974	0.0727441	1.40217	4.57e-06
Eucgr.C00202.v2.0	10944	0.0239159	1.40217	0.00108869
Eucgr.H00066.v2.0	3871	0.0239159	1.40217	0.00108869
Eucgr.J02889.v2.0	16334	0.0792213	1.40157	3.09e-06
Eucgr.F03415.v2.0	5224	0.0916774	1.40131	1.38e-06
Eucgr.C00113.v2.0	4147	0.0179369	1.40131	0.00419386
Eucgr.K03264.v2.0	58844	0.0488282	1.40088	3.92e-05
Eucgr.C03195.v2.0	700	0.0433475	1.3989	6.23e-05
Eucgr.G03181.v2.0	2948	0.074737	1.39878	4.2e-06
Eucgr.E03995.v2.0	52514	0.0373685	1.39796	0.000147433
Eucgr.K03533.v2.0	5578	0.324359	1.39682	1.27e-08
Eucgr.B00215.v2.0	195	0.0697546	1.3965	6.36e-06
Eucgr.C00481.v2.0	1152	0.0378668	1.39636	0.000351209
Eucgr.H00804.v2.0	5626	0.102141	1.39596	9.45e-07
Eucgr.G02561.v2.0	11915	0.0508212	1.39596	7.47e-05
Eucgr.D01441.v2.0	5143	0.102141	1.39596	9.45e-07
Eucgr.D00683.v2.0	6781	0.0254106	1.39479	0.000999558
Eucgr.A01792.v2.0	14951	0.0189334	1.39479	0.00306905
Eucgr.J02498.v2.0	1508	0.0124562	1.39479	0.0168289
Eucgr.C01744.v2.0	1385	0.502233	1.39384	1.24e-08
Eucgr.B02234.v2.0	10693	0.0259088	1.39253	0.000827856
Eucgr.J02514.v2.0	1508	0.0986529	1.39238	1.06e-06
Eucgr.H02881.v2.0	1833	0.0592914	1.39179	1.37e-05
Eucgr.B00556.v2.0	2971	0.120078	1.39083	4.84e-07
Eucgr.B02686.v2.0	183	0.354752	1.39075	1.22e-08
Eucgr.E03208.v2.0	2944	0.149474	1.38882	1.97e-07
Eucgr.A01148.v2.0	16091	0.180864	1.38623	1.09e-07
Eucgr.F02485.v2.0	6943	0.0204281	1.38623	0.00256545
Eucgr.J00304.v2.0	9862	0.0204281	1.38623	0.00256545
Eucgr.H04377.v2.0	4407	0.0204281	1.38623	0.00483471
Eucgr.G02318.v2.0	2633	0.112106	1.38525	1.01e-06
Eucgr.K03327.v2.0	1294	0.0279018	1.38429	0.000640877
Eucgr.C00880.v2.0	876	0.0279018	1.38429	0.000640877
Eucgr.I01022.v2.0	3264	0.223713	1.38229	5.44e-08
Eucgr.B02027.v2.0	911	0.0792213	1.38208	3.64e-06
Eucgr.I02203.v2.0	6148	0.0587931	1.37972	2.02e-05
Eucgr.C00659.v2.0	11548	0.0144492	1.37885	0.0113645
Eucgr.A02545.v2.0	32	0.0144492	1.37885	0.0207708
Eucgr.F01155.v2.0	296	0.074737	1.37817	2.04e-05
Eucgr.J01950.v2.0	11918	0.601384	1.37817	1.38e-08
Eucgr.E03353.v2.0	1009	0.082709	1.37762	3.3e-06
Eucgr.B00551.v2.0	123	0.121074	1.37716	5.78e-07
Eucgr.L00270.v2.0	8809	0.0149474	1.37553	0.0209277
Eucgr.J03191.v2.0	10190	0.0149474	1.37553	0.00949767
Eucgr.A01091.v2.0	7655	0.0538107	1.37508	2.73e-05
Eucgr.B03543.v2.0	5361	0.140007	1.37447	3.47e-07
Eucgr.D00017.v2.0	5643	0.101144	1.37431	1.51e-06
Eucgr.C04395.v2.0	353	0.187839	1.37395	1.35e-07
Eucgr.G02708.v2.0	3941	0.086695	1.37298	2.85e-06
Eucgr.F02319.v2.0	26218	0.594907	1.37283	1.85e-08
Eucgr.A01498.v2.0	6286	0.0393615	1.37243	0.000136986
Eucgr.A00307.v2.0	25939	0.0154457	1.37243	0.00806097
Eucgr.D01978.v2.0	9506	0.113102	1.37074	8.97e-07
Eucgr.J03121.v2.0	465	0.139011	1.36968	3.98e-07
Eucgr.D00490.v2.0	10217	0.0159439	1.36951	0.00688461
Eucgr.K02248.v2.0	8168	0.0244141	1.36858	0.00141719
Eucgr.F00104.v2.0	56695	0.0244141	1.36858	0.00141719
Eucgr.E01499.v2.0	5918	0.229692	1.36619	7.31e-08
Eucgr.C01373.v2.0	54129	0.195811	1.36609	1.17e-07
Eucgr.G03073.v2.0	8460	0.0936704	1.36583	2.45e-06
Eucgr.G02342.v2.0	5099	0.042351	1.36573	0.000117911
Eucgr.H00893.v2.0	10655	0.0169404	1.36421	0.00660694
Eucgr.F04372.v2.0	3588	0.139509	1.36389	4.61e-07
Eucgr.J00664.v2.0	2217	0.0174386	1.36178	0.00559673
Eucgr.K02926.v2.0	9452	0.0353755	1.36178	0.000289581
Eucgr.E04336.v2.0	1665	0.0084702	1.36178	0.0479002
Eucgr.E01003.v2.0	3361	0.152962	1.36123	3.25e-07
Eucgr.E01208.v2.0	5405	0.0632774	1.36045	1.6e-05
Eucgr.I01697.v2.0	9727	0.0269053	1.36024	0.000939602
Eucgr.E02010.v2.0	6393	0.0269053	1.36024	0.00281459
Eucgr.H01152.v2.0	6757	0.401587	1.3602	2.43e-08
Eucgr.E04252.v2.0	8899	0.036372	1.35949	0.000783788
Eucgr.D02280.v2.0	56225	0.102639	1.35809	1.71e-06
Eucgr.J01763.v2.0	13330	0.0373685	1.35732	0.000235702
Eucgr.G03196.v2.0	8338	0.0184351	1.35732	0.00556483
Eucgr.K02197.v2.0	250	0.189832	1.3569	1.73e-07
Eucgr.B03347.v2.0	2872	0.266064	1.35687	5.93e-08
Eucgr.H03381.v2.0	55215	0.142499	1.35676	4.9e-07
Eucgr.H00629.v2.0	230	0.0284001	1.35594	0.000828547
Eucgr.B00830.v2.0	2645	0.396605	1.35551	2.5e-08
Eucgr.I02004.v2.0	2239	0.0189334	1.35527	0.00582132
Eucgr.C02723.v2.0	54166	3.89131	1.35516	5.76e-09
Eucgr.E01911.v2.0	1415	0.215243	1.35455	1.2e-07
Eucgr.F01093.v2.0	1042	0.590921	1.35415	2.43e-08
Eucgr.I02783.v2.0	314	0.00946669	1.35332	0.0440419
Eucgr.B00657.v2.0	8511	0.00946669	1.35332	0.0440419
Eucgr.D00816.v2.0	12750	0.00946669	1.35332	0.0440419
Eucgr.L01446.v2.0	4556	0.00946669	1.35332	0.0440419
Eucgr.K02274.v2.0	1878	0.0398598	1.35238	0.000173257
Eucgr.C04035.v2.0	993	0.0199299	1.35147	0.00344643
Eucgr.H01603.v2.0	4787	0.13353	1.35078	6.86e-07
Eucgr.K02838.v2.0	7077	0.176878	1.34991	2.4e-07
Eucgr.C01348.v2.0	1007	0.00996494	1.34971	0.0361192
Eucgr.A00249.v2.0	1716	0.0204281	1.34971	0.00935459
Eucgr.H00365.v2.0	20730	0.00996494	1.34971	0.0361192
Eucgr.E00474.v2.0	9508	0.146485	1.34434	5.76e-07
Eucgr.B00399.v2.0	8932	0.0458387	1.34274	0.000101422
Eucgr.I02209.v2.0	506	0.034379	1.34251	0.000409185
Eucgr.G02560.v2.0	1338	0.046337	1.34205	0.000159655
Eucgr.J01130.v2.0	7111	0.046337	1.34205	9.25e-05
Eucgr.I00226.v2.0	20639	0.0946669	1.34105	3.16e-06
Eucgr.H04259.v2.0	375	0.0473335	1.34072	9.55e-05
Eucgr.F02951.v2.0	12442	0.0956634	1.34039	3.29e-06
Eucgr.E01322.v2.0	4036	0.120078	1.3402	1.19e-06
Eucgr.J00494.v2.0	5572	0.157944	1.33953	4.38e-07
Eucgr.D02207.v2.0	11209	0.0368703	1.33821	0.000291081
Eucgr.F00173.v2.0	174	0.0244141	1.33821	0.00161916
Eucgr.D02346.v2.0	3350	0.151467	1.33723	5.9e-07
Eucgr.F01175.v2.0	8735	0.0124562	1.3359	0.0194204
Eucgr.D00626.v2.0	15061	0.200295	1.33404	2.32e-07
Eucgr.A00496.v2.0	6322	0.0677616	1.33296	1.7e-05
Eucgr.K00566.v2.0	2393	0.0134527	1.33178	0.0185459
Eucgr.D02227.v2.0	8779	0.0134527	1.33178	0.0185459
Eucgr.C04171.v2.0	2072	0.571987	1.33174	5.11e-08
Eucgr.G02159.v2.0	1447	0.0563019	1.33085	7.77e-05
Eucgr.G00729.v2.0	59319	0.0284001	1.32994	0.000933007
Eucgr.I01998.v2.0	58085	0.0139509	1.32994	0.0153487
Eucgr.D01772.v2.0	566	0.0139509	1.32994	0.0406798
Eucgr.G03139.v2.0	9291	0.0727441	1.32924	1.42e-05
Eucgr.J00782.v2.0	218	0.0438457	1.32879	0.00013301
Eucgr.D01306.v2.0	9661	0.0293966	1.32823	0.000931691
Eucgr.H03408.v2.0	1208	1.58542	1.32771	3.06e-08
Eucgr.C00785.v2.0	5220	0.750858	1.32697	3.12e-08
Eucgr.E02995.v2.0	52659	0.0458387	1.32662	0.000112101
Eucgr.G00574.v2.0	409	0.0303931	1.32662	0.000725643
Eucgr.C00240.v2.0	2081	0.623307	1.32616	4.76e-08
Eucgr.F03865.v2.0	17957	0.204779	1.32557	2.56e-07
Eucgr.B03958.v2.0	4231	1.86843	1.32543	1.98e-08
Eucgr.F03427.v2.0	3589	0.0154457	1.32512	0.0125156
Eucgr.J00615.v2.0	434	0.143495	1.32496	8.94e-07
Eucgr.G02163.v2.0	1877	0.0797195	1.32483	9.22e-06
Eucgr.I01422.v2.0	2662	0.0637756	1.32476	3.82e-05
Eucgr.J00866.v2.0	3884	0.0652704	1.32371	2.69e-05
Eucgr.F00326.v2.0	1322	0.0662668	1.32304	2.28e-05
Eucgr.E03305.v2.0	7376	0.0328843	1.32304	0.00113797
Eucgr.I00558.v2.0	1840	0.0498247	1.32282	8.11e-05
Eucgr.D00013.v2.0	9546	0.0164421	1.32239	0.00890455
Eucgr.B03497.v2.0	57926	0.0164421	1.32239	0.00890455
Eucgr.K01912.v2.0	11510	0.713988	1.3222	4.09e-08
Eucgr.L01902.v2.0	8155	0.0338808	1.32175	0.000507442
Eucgr.B03278.v2.0	304	0.189334	1.32158	3.55e-07
Eucgr.K03377.v2.0	7019	0.0169404	1.32114	0.00760535
Eucgr.G02550.v2.0	5307	0.140506	1.32069	1.06e-06
Eucgr.H01462.v2.0	4227	0.0528142	1.32034	7.11e-05
Eucgr.C04225.v2.0	2632	0.0174386	1.31996	0.00874273
Eucgr.C00911.v2.0	1116	0.0358738	1.31939	0.000875369
Eucgr.K02538.v2.0	11914	0.0184351	1.31779	0.00618687
Eucgr.A02967.v2.0	25970	0.0568002	1.31745	5.32e-05
Eucgr.C02776.v2.0	1210	0.21026	1.31733	2.93e-07
Eucgr.H00243.v2.0	135	0.178372	1.31595	5.19e-07
Eucgr.A01487.v2.0	4357	0.51718	1.31588	8.86e-08
Eucgr.H05071.v2.0	4586	0.0393615	1.31584	0.000299169
Eucgr.B01759.v2.0	3747	0.0802178	1.31539	1.09e-05
Eucgr.G00615.v2.0	7890	0.797195	1.3149	4.26e-08
Eucgr.J00867.v2.0	2440	0.122569	1.3148	1.77e-06
Eucgr.K01404.v2.0	5560	0.0209264	1.31326	0.0038148
Eucgr.G02935.v2.0	374	0.709504	1.31312	5.63e-08
Eucgr.I02807.v2.0	11246	0.0662668	1.31198	2.49e-05
Eucgr.A00820.v2.0	1044	0.0667651	1.31174	2.77e-05
Eucgr.D01795.v2.0	6376	0.389131	1.31103	7.62e-08
Eucgr.C04097.v2.0	789	0.139011	1.31057	1.31e-06
Eucgr.E00353.v2.0	8400	0.0468352	1.31001	0.000125487
Eucgr.F00328.v2.0	2949	0.390626	1.30903	7.82e-08
Eucgr.J02261.v2.0	573	0.393615	1.3088	7.95e-08
Eucgr.H04269.v2.0	20749	0.0244141	1.30846	0.00235309
Eucgr.C00406.v2.0	241	0.126555	1.30789	1.92e-06
Eucgr.K01192.v2.0	2114	0.0757335	1.30789	3.43e-05
Eucgr.H02093.v2.0	2967	0.0762318	1.3077	1.44e-05
Eucgr.H02501.v2.0	6057	0.0274036	1.30531	0.00135692
Eucgr.F02604.v2.0	3873	0.0274036	1.30531	0.00135692
Eucgr.B04010.v2.0	5802	0.678114	1.30497	6.88e-08
Eucgr.A02983.v2.0	4421	0.114099	1.30463	7.74e-06
Eucgr.A02011.v2.0	4819	0.086695	1.30426	9.87e-06
Eucgr.B00646.v2.0	16198	0.0308913	1.3024	0.000909017
Eucgr.H01158.v2.0	413	0.0652704	1.30134	3.15e-05
Eucgr.H02470.v2.0	9986	0.166913	1.30095	1.01e-06
Eucgr.A01799.v2.0	55714	0.0338808	1.30038	0.000566543
Eucgr.G02203.v2.0	3097	0.106625	1.29959	4.5e-06
Eucgr.D02337.v2.0	1927	0.327846	1.29916	1.43e-07
Eucgr.I02619.v2.0	3211	0.146983	1.29895	1.36e-06
Eucgr.J00663.v2.0	4907	0.0737405	1.29881	2.19e-05
Eucgr.G02181.v2.0	760	0.0812143	1.29702	1.31e-05
Eucgr.H00452.v2.0	2436	0.0428492	1.296	0.000243638
Eucgr.A00717.v2.0	3822	0.0478317	1.29427	0.000139217
Eucgr.H02516.v2.0	8602	0.0572984	1.29181	6.96e-05
Eucgr.G00608.v2.0	6096	0.0582949	1.2916	5.93e-05
Eucgr.K03568.v2.0	128	0.0602879	1.29119	5.14e-05
Eucgr.I00651.v2.0	4723	0.128049	1.29054	2.53e-06
Eucgr.F02270.v2.0	3155	0.264569	1.29021	2.96e-07
Eucgr.J00255.v2.0	2321	0.0667651	1.29004	4.17e-05
Eucgr.C00349.v2.0	9638	0.0752353	1.28884	2.25e-05
Eucgr.F04107.v2.0	1145	0.0842037	1.28783	1.32e-05
Eucgr.F02057.v2.0	5163	0.0916774	1.28714	9.75e-06
Eucgr.A01952.v2.0	2288	0.0946669	1.28689	9.33e-06
Eucgr.A01406.v2.0	6759	0.198302	1.28657	6.87e-07
Eucgr.C02590.v2.0	42	0.147979	1.28417	1.82e-06
Eucgr.F00236.v2.0	1764	0.152464	1.28402	1.59e-06
Eucgr.C02735.v2.0	3964	0.161432	1.28376	1.25e-06
Eucgr.I00024.v2.0	10314	0.0328843	1.27932	0.000791523
Eucgr.J02333.v2.0	5440	0.0353755	1.27932	0.000706442
Eucgr.F03162.v2.0	1583	0.0652704	1.27932	4.36e-05
Eucgr.C01586.v2.0	13457	0.0468352	1.27932	0.000183865
Eucgr.D02450.v2.0	9341	0.0303931	1.27932	0.00114637
Eucgr.D02244.v2.0	3292	0.0224211	1.27932	0.00363383
Eucgr.G02611.v2.0	3505	0.0149474	1.27932	0.0195338
Eucgr.K02063.v2.0	5783	0.0104632	1.27932	0.046781
Eucgr.K01881.v2.0	9505	0.0119579	1.27932	0.0271394
Eucgr.C00012.v2.0	53790	0.0139509	1.27932	0.0177327
Eucgr.F01464.v2.0	4912	0.0169404	1.27932	0.0113093
Eucgr.K03608.v2.0	8863	0.0293966	1.27932	0.00148305
Eucgr.I00295.v2.0	4974	0.0129544	1.27932	0.0249659
Eucgr.K02857.v2.0	58671	0.0129544	1.27932	0.0249659
Eucgr.F03541.v2.0	704	0.0124562	1.27932	0.0301377
Eucgr.B03949.v2.0	31	0.0274036	1.27932	0.00193828
Eucgr.B01278.v2.0	9601	0.0134527	1.27932	0.020841
Eucgr.C02901.v2.0	11547	0.0164421	1.27932	0.0135077
Eucgr.B00571.v2.0	6676	0.0129544	1.27932	0.0249659
Eucgr.C04186.v2.0	9297	0.0398598	1.27932	0.000405429
Eucgr.G02200.v2.0	5484	0.0259088	1.27932	0.0022448
Eucgr.A02920.v2.0	8373	0.0179369	1.27932	0.00825145
Eucgr.J01125.v2.0	4592	0.0149474	1.27932	0.0165678
Eucgr.A02602.v2.0	1451	0.0368703	1.27932	0.000498924
Eucgr.K03188.v2.0	10088	0.0254106	1.27932	0.00289715
Eucgr.B00736.v2.0	2634	0.0129544	1.27932	0.0249659
Eucgr.F03140.v2.0	10568	0.0104632	1.27932	0.046781
Eucgr.J02273.v2.0	4382	0.0114597	1.27932	0.0473763
Eucgr.G03171.v2.0	10029	0.0109614	1.27932	0.0386011
Eucgr.I02165.v2.0	1888	0.0996494	1.27216	9.18e-06
Eucgr.B03190.v2.0	2877	0.0916774	1.27154	1.29e-05
Eucgr.B01496.v2.0	2049	0.0852002	1.27095	1.81e-05
Eucgr.L00369.v2.0	3607	0.082709	1.2707	1.82e-05
Eucgr.A00036.v2.0	4678	0.159439	1.27036	1.83e-06
Eucgr.B04013.v2.0	5412	0.0732423	1.2696	3.44e-05
Eucgr.E04011.v2.0	996	1.05927	1.26918	1.02e-07
Eucgr.I01379.v2.0	10208	0.0672633	1.26875	4.94e-05
Eucgr.F04166.v2.0	10666	0.0662668	1.26859	8.87e-05
Eucgr.H01279.v2.0	4500	0.0647721	1.26835	5.11e-05
Eucgr.E01546.v2.0	9973	0.0612844	1.26773	7.38e-05
Eucgr.E03967.v2.0	5833	0.0582949	1.26714	9.29e-05
Eucgr.C04375.v2.0	4764	0.0563019	1.26672	9.63e-05
Eucgr.K02288.v2.0	9461	0.155453	1.26556	2.09e-06
Eucgr.C00949.v2.0	1338	1.43944	1.26442	1.83e-07
Eucgr.H04886.v2.0	26355	0.046337	1.26405	0.000295942
Eucgr.B02744.v2.0	970	0.184351	1.26385	1.28e-06
Eucgr.B03299.v2.0	57738	0.0896844	1.26346	1.51e-05
Eucgr.C04164.v2.0	7626	0.256597	1.26264	5.75e-07
Eucgr.H01176.v2.0	2303	0.58544	1.26224	2.66e-07
Eucgr.H03181.v2.0	4604	0.456394	1.26211	4.32e-07
Eucgr.C02505.v2.0	6500	0.0408562	1.26204	0.000445453
Eucgr.I00917.v2.0	155	0.0797195	1.26151	2.45e-05
Eucgr.H04600.v2.0	170	0.0388633	1.26117	0.00054904
Eucgr.C03891.v2.0	3331	0.0742388	1.26021	3.78e-05
Eucgr.D02114.v2.0	7526	0.0358738	1.25969	0.00183945
Eucgr.J00388.v2.0	1313	1.03984	1.25942	1.39e-07
Eucgr.I01877.v2.0	10767	0.0348773	1.25914	0.00181113
Eucgr.D00643.v2.0	9905	0.21026	1.259	9.86e-07
Eucgr.J01862.v2.0	2121	0.0323861	1.25762	0.0012543
Eucgr.H00404.v2.0	7958	0.0652704	1.25762	7.67e-05
Eucgr.F04402.v2.0	5456	0.19033	1.25689	1.35e-06
Eucgr.J01002.v2.0	10799	0.0936704	1.2566	1.54e-05
Eucgr.G03128.v2.0	8498	0.300941	1.25567	4.61e-07
Eucgr.C00662.v2.0	9061	0.0293966	1.25547	0.00162419
Eucgr.C01176.v2.0	4258	0.147979	1.25531	2.96e-06
Eucgr.H01428.v2.0	3409	0.0288983	1.25507	0.00184464
Eucgr.B00434.v2.0	6794	0.086695	1.25479	9.16e-05
Eucgr.F03499.v2.0	57190	0.258092	1.25451	6.76e-07
Eucgr.G00769.v2.0	1587	0.0279018	1.25423	0.00189256
Eucgr.A00501.v2.0	9616	0.305924	1.25374	4.66e-07
Eucgr.J00026.v2.0	1674	0.0528142	1.2526	0.000157089
Eucgr.H03171.v2.0	5261	0.340303	1.25215	4.06e-07
Eucgr.D02126.v2.0	9220	0.151965	1.2513	3.13e-06
Eucgr.H02929.v2.0	2159	0.0249123	1.2513	0.00330398
Eucgr.G03032.v2.0	2904	0.553552	1.25105	3.38e-07
Eucgr.I01138.v2.0	3386	0.174885	1.25091	2.04e-06
Eucgr.B01946.v2.0	5907	0.0488282	1.25046	0.000222189
Eucgr.B03854.v2.0	6286	0.0239159	1.25017	0.00442524
Eucgr.J00024.v2.0	1674	0.167411	1.24966	2.33e-06
Eucgr.E03930.v2.0	20686	0.0234176	1.24957	0.00392207
Eucgr.I02505.v2.0	7931	0.0234176	1.24957	0.00392207
Eucgr.E01413.v2.0	462	0.118583	1.24945	7.71e-06
Eucgr.H01463.v2.0	12130	0.0891862	1.24761	2.7e-05
Eucgr.B00346.v2.0	12778	0.0219229	1.24761	0.0060868
Eucgr.C00382.v2.0	6910	0.0219229	1.24761	0.0060868
Eucgr.A02848.v2.0	1194	0.0657686	1.24714	7.12e-05
Eucgr.E00276.v2.0	52763	0.472338	1.24625	4.9e-07
Eucgr.K01371.v2.0	20184	0.0209264	1.24615	0.00622499
Eucgr.C00772.v2.0	3466	0.0204281	1.24537	0.00725481
Eucgr.K00730.v2.0	9124	0.697047	1.2447	2.67e-07
Eucgr.E04043.v2.0	745	0.0607861	1.24455	9.26e-05
Eucgr.C00144.v2.0	1402	0.182857	1.24446	2.05e-06
Eucgr.H03062.v2.0	115	0.239159	1.24377	1.04e-06
Eucgr.D02142.v2.0	585	0.176379	1.2432	2.17e-06
Eucgr.K03522.v2.0	2241	0.0189334	1.24279	0.00884859
Eucgr.B03576.v2.0	8535	0.0757335	1.24208	4.08e-05
Eucgr.I01309.v2.0	14976	0.0946669	1.24204	1.76e-05
Eucgr.J00315.v2.0	26392	0.0179369	1.24084	0.0268222
Eucgr.J00128.v2.0	31	0.0358738	1.24032	0.000937588
Eucgr.F02136.v2.0	5291	0.224709	1.23841	1.34e-06
Eucgr.H05011.v2.0	14824	0.0164421	1.2375	0.0147904
Eucgr.D01846.v2.0	5780	0.0164421	1.2375	0.0147904
Eucgr.F01768.v2.0	103	0.0164421	1.2375	0.0147904
Eucgr.I02584.v2.0	5611	0.0662668	1.23688	8.41e-05
Eucgr.J01846.v2.0	390	0.130541	1.23609	6.89e-06
Eucgr.F02906.v2.0	6304	0.14499	1.23552	4.51e-06
Eucgr.E02651.v2.0	6209	0.0154457	1.23492	0.0210582
Eucgr.I00093.v2.0	1677	0.0154457	1.23492	0.0210582
Eucgr.H03031.v2.0	214	0.110611	1.23473	1.16e-05
Eucgr.K01553.v2.0	11803	0.0752353	1.23262	0.000108584
Eucgr.B00645.v2.0	1155	0.0448422	1.23252	0.000433868
Eucgr.B01011.v2.0	2390	0.0144492	1.23201	0.035598
Eucgr.A00794.v2.0	327	0.0144492	1.23201	0.0219743
Eucgr.D01909.v2.0	56004	0.0144492	1.23201	0.0219743
Eucgr.C00733.v2.0	2687	0.92375	1.23113	2.97e-07
Eucgr.H00540.v2.0	12386	0.0572984	1.23041	0.000146285
Eucgr.H04767.v2.0	2191	0.042351	1.22985	0.000475235
Eucgr.C02909.v2.0	7477	0.0274036	1.22869	0.00442307
Eucgr.B02313.v2.0	2259	0.0832072	1.22869	3.69e-05
Eucgr.D00720.v2.0	34	0.985034	1.22844	8.95e-07
Eucgr.D01669.v2.0	656	0.174885	1.227	3.08e-06
Eucgr.J00729.v2.0	6013	0.0129544	1.22685	0.0284628
Eucgr.J00959.v2.0	9144	0.0129544	1.22685	0.0284628
Eucgr.K02465.v2.0	4568	0.0398598	1.22685	0.000648186
Eucgr.G01096.v2.0	3083	0.0129544	1.22685	0.0304738
Eucgr.K01115.v2.0	58990	0.0129544	1.22685	0.0284628
Eucgr.F01161.v2.0	12598	0.0662668	1.22647	8.93e-05
Eucgr.B03456.v2.0	4294	0.0777265	1.22521	4.82e-05
Eucgr.F02558.v2.0	2357	0.0906809	1.22516	2.75e-05
Eucgr.B00855.v2.0	2379	0.0254106	1.22487	0.00484955
Eucgr.H00570.v2.0	0	0.0124562	1.22487	0.0336497
Eucgr.A02923.v2.0	438	0.0373685	1.22346	0.000904397
Eucgr.F02745.v2.0	2797	0.149972	1.2231	5.22e-06
Eucgr.H02323.v2.0	5002	0.0119579	1.22273	0.0403614
Eucgr.G00606.v2.0	4879	0.0493264	1.22273	0.000287517
Eucgr.G02641.v2.0	9931	0.0244141	1.22273	0.00418998
Eucgr.I01693.v2.0	2940	0.0493264	1.22273	0.000662588
Eucgr.F03631.v2.0	8666	0.0986529	1.22245	2.29e-05
Eucgr.G01923.v2.0	3156	0.0856985	1.22209	3.85e-05
Eucgr.F03389.v2.0	8588	0.244639	1.22183	1.71e-06
Eucgr.J02606.v2.0	6693	0.0727441	1.2216	7.07e-05
Eucgr.J01209.v2.0	735	0.301439	1.22099	1e-06
Eucgr.I00199.v2.0	11245	0.143993	1.22082	6.26e-06
Eucgr.J01164.v2.0	2928	0.166913	1.22042	4.24e-06
Eucgr.L02324.v2.0	789	0.0473335	1.22042	0.0003484
Eucgr.H02628.v2.0	1105	0.0234176	1.22042	0.00555837
Eucgr.C00822.v2.0	2104	0.365713	1.21972	7.19e-07
Eucgr.F02160.v2.0	1336	0.266064	1.21859	1.34e-06
Eucgr.B00658.v2.0	3835	0.183853	1.21824	3.69e-06
Eucgr.D00772.v2.0	5192	0.206772	1.21821	2.5e-06
Eucgr.G00474.v2.0	2307	0.0109614	1.21792	0.044475
Eucgr.G03125.v2.0	10054	0.0453405	1.21792	0.000421273
Eucgr.L01272.v2.0	866	0.0109614	1.21792	0.044475
Eucgr.F04152.v2.0	534	0.0219229	1.21658	0.00664146
Eucgr.B02862.v2.0	3486	0.0553054	1.21631	0.000223102
Eucgr.H01235.v2.0	614	0.0328843	1.21612	0.00717809
Eucgr.J02834.v2.0	3913	0.0214246	1.21519	0.0206083
Eucgr.H04486.v2.0	2509	0.0433475	1.21519	0.000514872
Eucgr.G02629.v2.0	437	0.325854	1.21471	1.01e-06
Eucgr.F03861.v2.0	10741	0.0428492	1.21447	0.000567149
Eucgr.C03719.v2.0	5373	0.0642739	1.21422	0.000130394
Eucgr.F04347.v2.0	6914	0.161432	1.21422	4.94e-06
Eucgr.F01622.v2.0	7158	0.0209264	1.21373	0.00905454
Eucgr.D01414.v2.0	1969	0.0941687	1.21255	3.1e-05
Eucgr.I02219.v2.0	7178	0.146485	1.21243	6.85e-06
Eucgr.C02094.v2.0	5850	0.0413545	1.2122	0.000634208
Eucgr.A02084.v2.0	260	0.104134	1.2122	2.06e-05
Eucgr.K02306.v2.0	7766	0.0204281	1.2122	0.0144005
Eucgr.G02706.v2.0	10798	0.0727441	1.2122	7.5e-05
Eucgr.G00990.v2.0	10230	0.0822107	1.21141	4.72e-05
Eucgr.E00230.v2.0	1486	0.0717476	1.2113	8.67e-05
Eucgr.A01680.v2.0	9949	1.8465	1.2098	4.58e-07
Eucgr.C03292.v2.0	7693	0.0398598	1.20978	0.000873026
Eucgr.I01696.v2.0	2654	0.0398598	1.20978	0.000873026
Eucgr.F02310.v2.0	1010	0.460878	1.20937	1.06e-06
Eucgr.K02984.v2.0	1530	0.0293966	1.20893	0.00248328
Eucgr.F03028.v2.0	2814	0.0293966	1.20893	0.00248328
Eucgr.F03020.v2.0	7268	0.0488282	1.20823	0.000344179
Eucgr.B01571.v2.0	12717	0.136021	1.20742	9.62e-06
Eucgr.K00239.v2.0	9652	0.0189334	1.20717	0.0127441
Eucgr.B01227.v2.0	8066	0.0189334	1.20717	0.0127441
Eucgr.J00384.v2.0	909	0.0284001	1.20656	0.0119302
Eucgr.K02172.v2.0	3607	0.0657686	1.20532	0.000129723
Eucgr.H04620.v2.0	10756	0.169902	1.20532	5.27e-06
Eucgr.K00374.v2.0	3960	0.0563019	1.20532	0.000240273
Eucgr.B00566.v2.0	4667	0.074737	1.20484	8.26e-05
Eucgr.K01495.v2.0	3045	0.0274036	1.20403	0.00572037
Eucgr.F00738.v2.0	3183	0.082709	1.20359	5.43e-05
Eucgr.F01090.v2.0	5299	0.0179369	1.20337	0.0133261
Eucgr.B02625.v2.0	8004	0.0911792	1.20297	4.05e-05
Eucgr.F01449.v2.0	9170	0.0269053	1.2027	0.00379115
Eucgr.D01658.v2.0	3415	0.117586	1.20228	2.08e-05
Eucgr.J00282.v2.0	9720	0.0538107	1.20201	0.000258713
Eucgr.I01179.v2.0	3969	0.152464	1.20156	1.06e-05
Eucgr.A01178.v2.0	734	0.0617826	1.20071	0.000173463
Eucgr.F00447.v2.0	56985	0.0438457	1.20046	0.000612033
Eucgr.G02600.v2.0	9585	0.0523159	1.19988	0.00111822
Eucgr.B00371.v2.0	6539	0.0169404	1.19915	0.0184878
Eucgr.C02833.v2.0	17	0.781251	1.19885	1.17e-06
Eucgr.F01206.v2.0	525	0.0338808	1.19802	0.00177124
Eucgr.G01916.v2.0	12563	0.0418527	1.19685	0.000754988
Eucgr.B00253.v2.0	389	0.0418527	1.19685	0.000754988
Eucgr.K00315.v2.0	8479	0.0164421	1.19685	0.0167992
Eucgr.A01435.v2.0	73	0.0244141	1.19525	0.010239
Eucgr.G02815.v2.0	2028	0.19033	1.19518	4.97e-06
Eucgr.D00638.v2.0	20651	1.19729	1.19426	5.71e-07
Eucgr.F01306.v2.0	23	0.0239159	1.19359	0.00534942
Eucgr.H04831.v2.0	1196	0.0239159	1.19359	0.020075
Eucgr.B01100.v2.0	1037	0.0727441	1.19359	9.84e-05
Eucgr.A02183.v2.0	3748	0.0563019	1.19334	0.0002561
Eucgr.F04198.v2.0	1234	0.315889	1.19333	4e-06
Eucgr.E01146.v2.0	6524	0.0398598	1.1929	0.000936443
Eucgr.D00465.v2.0	183	0.71349	1.19239	9.47e-07
Eucgr.E01578.v2.0	10606	0.0473335	1.19185	0.000487649
Eucgr.D01827.v2.0	2010	0.0946669	1.19141	3.92e-05
Eucgr.A02912.v2.0	5230	0.0308913	1.19051	0.00234206
Eucgr.K01212.v2.0	3425	0.0617826	1.18982	0.000241393
Eucgr.F02715.v2.0	11385	0.100646	1.18977	3.52e-05
Eucgr.F02126.v2.0	8439	0.0607861	1.18841	0.00023172
Eucgr.F02007.v2.0	1117	0.371194	1.18754	1.44e-06
Eucgr.H04083.v2.0	5965	0.173888	1.1875	6.91e-06
Eucgr.J00090.v2.0	1369	0.150471	1.1871	1.04e-05
Eucgr.C00643.v2.0	2040	0.180365	1.18695	1.18e-05
Eucgr.D01039.v2.0	13153	0.0219229	1.18621	0.00949767
Eucgr.F01225.v2.0	1594	0.0219229	1.18621	0.00949767
Eucgr.E00064.v2.0	1440	0.036372	1.18499	0.00134717
Eucgr.I02034.v2.0	13135	0.175881	1.18468	7.43e-06
Eucgr.A01106.v2.0	6837	0.439952	1.18458	1.21e-06
Eucgr.E00269.v2.0	10697	0.0503229	1.18356	0.000434276
Eucgr.H02271.v2.0	55140	0.0503229	1.18356	0.000434276
Eucgr.A00254.v2.0	2316	0.0139509	1.1831	0.0294341
Eucgr.A02683.v2.0	6376	0.0284001	1.1831	0.00352512
Eucgr.F03706.v2.0	78	0.0139509	1.1831	0.0294341
Eucgr.F03056.v2.0	4922	0.0139509	1.1831	0.0294341
Eucgr.I02790.v2.0	313	0.0996494	1.18218	6.3e-05
Eucgr.B00491.v2.0	7844	0.0279018	1.18147	0.00402215
Eucgr.J02427.v2.0	9159	0.0279018	1.18147	0.00402215
Eucgr.K00301.v2.0	6389	0.0348773	1.18114	0.0018897
Eucgr.H04329.v2.0	54662	0.0981546	1.18075	4.28e-05
Eucgr.C02595.v2.0	8860	0.0692563	1.17978	0.000147945
Eucgr.C01726.v2.0	1901	0.111109	1.17978	2.78e-05
Eucgr.B03884.v2.0	10799	0.0274036	1.17978	0.00460352
Eucgr.B03130.v2.0	789	0.0274036	1.17978	0.00460352
Eucgr.D02329.v2.0	6741	0.180864	1.17978	7.33e-06
Eucgr.A02451.v2.0	2918	0.0204281	1.17978	0.0113611
Eucgr.F02001.v2.0	4029	0.325355	1.17919	2.75e-06
Eucgr.G01564.v2.0	8923	0.040358	1.17744	0.00112055
Eucgr.J00922.v2.0	11442	0.168906	1.17696	9.62e-06
Eucgr.I01020.v2.0	380	0.0333825	1.17696	0.00215848
Eucgr.B02327.v2.0	8575	0.080716	1.17683	8.31e-05
Eucgr.K02273.v2.0	8613	0.0129544	1.17622	0.0415954
Eucgr.F03181.v2.0	1320	0.046337	1.17569	0.000637014
Eucgr.C03406.v2.0	13121	0.387138	1.17558	1.75e-06
Eucgr.F02687.v2.0	5108	0.0194316	1.17498	0.012037
Eucgr.F04207.v2.0	5605	0.0194316	1.17498	0.012037
Eucgr.C00252.v2.0	12508	0.118583	1.17456	3.14e-05
Eucgr.E00258.v2.0	5554	0.0453405	1.17352	0.000777305
Eucgr.H03308.v2.0	159	0.396106	1.17279	1.81e-06
Eucgr.K03390.v2.0	8688	0.129046	1.1724	2.05e-05
Eucgr.J01378.v2.0	579	0.109614	1.1724	3.42e-05
Eucgr.I01506.v2.0	6416	0.322366	1.17208	2.6e-06
Eucgr.G00618.v2.0	4618	0.0891862	1.17126	7.31e-05
Eucgr.G02709.v2.0	8714	0.281011	1.17113	3.34e-06
Eucgr.B00690.v2.0	2860	0.0568002	1.17061	0.000319439
Eucgr.I00609.v2.0	7014	0.0184351	1.16969	0.0216831
Eucgr.E00349.v2.0	5255	0.0687581	1.16944	0.000168744
Eucgr.C01036.v2.0	5199	0.200794	1.16934	7.13e-06
Eucgr.E03352.v2.0	7409	0.0812143	1.16926	9.45e-05
Eucgr.F00130.v2.0	1639	0.249622	1.16871	4.34e-06
Eucgr.A02813.v2.0	178	0.255102	1.16839	4.12e-06
Eucgr.K02286.v2.0	7846	0.124063	1.16829	2.62e-05
Eucgr.I01178.v2.0	58048	0.278022	1.16762	3.68e-06
Eucgr.E01023.v2.0	11277	0.0548072	1.16684	0.000380451
Eucgr.E00552.v2.0	1770	0.042351	1.16642	0.000962488
Eucgr.J01148.v2.0	3593	0.0239159	1.16611	0.00964256
Eucgr.A01449.v2.0	3237	0.078723	1.16594	0.000113609
Eucgr.H00554.v2.0	2917	0.643237	1.16556	2.14e-06
Eucgr.G03322.v2.0	10965	0.0473335	1.16384	0.0011164
Eucgr.G01876.v2.0	1708	0.0293966	1.16384	0.00372439
Eucgr.C04259.v2.0	4257	0.0174386	1.16384	0.0455702
Eucgr.J01939.v2.0	3890	0.0468352	1.16267	0.00293836
Eucgr.A00779.v2.0	1307	0.303432	1.1613	3.66e-06
Eucgr.K01834.v2.0	4707	0.0637756	1.16126	0.000265801
Eucgr.J02599.v2.0	2575	0.104134	1.16067	5e-05
Eucgr.A01442.v2.0	8883	0.0169404	1.16067	0.0372493
Eucgr.H02830.v2.0	961	0.074737	1.16017	0.000146285
Eucgr.I01980.v2.0	5226	0.223713	1.15941	7.57e-06
Eucgr.D01203.v2.0	5914	0.0224211	1.15902	0.00892931
Eucgr.C02134.v2.0	3449	0.358738	1.15846	3.41e-06
Eucgr.H04838.v2.0	3686	0.130042	1.15792	2.62e-05
Eucgr.B00354.v2.0	183	0.0672633	1.15733	0.000224656
Eucgr.A02921.v2.0	5234	0.122569	1.15622	3.29e-05
Eucgr.G02874.v2.0	12127	1.23515	1.15616	1.36e-06
Eucgr.H00679.v2.0	11432	0.0274036	1.15593	0.00589492
Eucgr.K02766.v2.0	1043	0.847518	1.15591	1.98e-06
Eucgr.B00055.v2.0	99	0.0543089	1.15379	0.000444097
Eucgr.G01741.v2.0	3131	0.0214246	1.15379	0.0118595
Eucgr.C01576.v2.0	399	0.152962	1.15379	1.85e-05
Eucgr.G00774.v2.0	11121	0.0488282	1.15379	0.000656733
Eucgr.I01239.v2.0	1599	0.0707511	1.15379	0.000191486
Eucgr.K01370.v2.0	14784	0.0159439	1.15379	0.0281787
Eucgr.H02864.v2.0	4935	0.04833	1.15256	0.000722402
Eucgr.J02933.v2.0	522	0.346282	1.15241	3.47e-06
Eucgr.H00174.v2.0	8267	0.0428492	1.15241	0.00113699
Eucgr.F02134.v2.0	2060	0.0318878	1.15194	0.00338135
Eucgr.F02536.v2.0	8817	0.0264071	1.15156	0.00651179
Eucgr.F04375.v2.0	12743	0.0478317	1.15131	0.00079252
Eucgr.H00067.v2.0	496	0.0478317	1.15131	0.00250605
Eucgr.H00244.v2.0	10080	0.0368703	1.15058	0.0021253
Eucgr.G02557.v2.0	4331	0.100646	1.15024	0.000129562
Eucgr.F01131.v2.0	291	0.13652	1.14899	2.78e-05
Eucgr.H02337.v2.0	8851	0.0622809	1.14807	0.000302222
Eucgr.D01347.v2.0	6395	0.0254106	1.14687	0.00672555
Eucgr.I00013.v2.0	9404	0.0254106	1.14687	0.00672555
Eucgr.D02031.v2.0	1039	0.42351	1.1466	2.91e-06
Eucgr.B00305.v2.0	1936	2.05527	1.14582	1.44e-06
Eucgr.A01196.v2.0	1758	0.0353755	1.14546	0.00240795
Eucgr.D02464.v2.0	337	0.0558037	1.1453	0.000557747
Eucgr.J00635.v2.0	53263	0.0199299	1.14502	0.0144005
Eucgr.D01844.v2.0	220	0.0956634	1.14385	8.22e-05
Eucgr.F02773.v2.0	4436	0.226702	1.14354	9.1e-06
Eucgr.B04005.v2.0	3345	0.0752353	1.14354	0.000176137
Eucgr.G00851.v2.0	419	0.449419	1.14225	5.56e-06
Eucgr.B00537.v2.0	4584	0.0194316	1.14181	0.0185711
Eucgr.H03054.v2.0	230	0.0244141	1.14181	0.00891656
Eucgr.C03147.v2.0	16237	0.0144492	1.14181	0.0356186
Eucgr.B02912.v2.0	5749	0.0293966	1.14181	0.00408046
Eucgr.E03858.v2.0	8063	0.0144492	1.14181	0.0356186
Eucgr.J00599.v2.0	3677	0.0592914	1.14181	0.000420023
Eucgr.K02843.v2.0	58666	0.0687581	1.14087	0.000234404
Eucgr.E00041.v2.0	2356	0.0438457	1.14034	0.00142896
Eucgr.A01006.v2.0	20	0.0288983	1.13959	0.00458075
Eucgr.L00743.v2.0	8721	0.155951	1.13931	2.22e-05
Eucgr.F02382.v2.0	11975	0.0239159	1.13914	0.00812642
Eucgr.B02033.v2.0	1340	0.0433475	1.13884	0.00133832
Eucgr.I00622.v2.0	58110	0.0189334	1.13845	0.0197111
Eucgr.A01215.v2.0	55788	0.0189334	1.13845	0.0197111
Eucgr.E01658.v2.0	10615	0.227699	1.13838	9.68e-06
Eucgr.F04195.v2.0	1234	0.0916774	1.13827	0.00010117
Eucgr.F02257.v2.0	7827	0.0333825	1.13796	0.00313145
Eucgr.K02224.v2.0	20789	0.351762	1.13755	4.72e-06
Eucgr.E00594.v2.0	220	0.0284001	1.1373	0.00758313
Eucgr.E02483.v2.0	10012	0.0139509	1.1373	0.0423878
Eucgr.H03141.v2.0	7400	0.0139509	1.1373	0.0494885
Eucgr.L00027.v2.0	6394	0.0139509	1.1373	0.0423878
Eucgr.D02556.v2.0	3721	0.0667651	1.13696	0.000271457
Eucgr.F03633.v2.0	6145	0.13353	1.13646	3.52e-05
Eucgr.L01844.v2.0	26302	0.0901827	1.13606	0.000106638
Eucgr.J01648.v2.0	981	0.123565	1.13603	4.32e-05
Eucgr.C03784.v2.0	814	0.161432	1.13577	2.24e-05
Eucgr.K01867.v2.0	733	0.179867	1.13531	1.73e-05
Eucgr.B03689.v2.0	10613	0.0607861	1.13437	0.000409429
Eucgr.D01823.v2.0	2580	0.0323861	1.13389	0.00323724
Eucgr.D01849.v2.0	6537	0.0558037	1.13371	0.000541921
Eucgr.E01511.v2.0	6313	0.046337	1.13347	0.0013049
Eucgr.F02255.v2.0	1007	0.0274036	1.13248	0.00679027
Eucgr.B03812.v2.0	621	0.0318878	1.13176	0.00515835
Eucgr.I00111.v2.0	11252	0.0179369	1.13122	0.020803
Eucgr.B03686.v2.0	57955	0.151467	1.1311	2.7e-05
Eucgr.J00052.v2.0	20	0.0682598	1.13045	0.000389421
Eucgr.E03984.v2.0	6664	0.0224211	1.13045	0.0122497
Eucgr.E01326.v2.0	78	0.260583	1.13035	8.77e-06
Eucgr.H00809.v2.0	8553	0.0313896	1.12957	0.00409483
Eucgr.D02149.v2.0	2228	0.0313896	1.12957	0.00409483
Eucgr.B02528.v2.0	57845	0.380661	1.12901	4.93e-06
Eucgr.K00912.v2.0	13370	0.0538107	1.12864	0.00064655
Eucgr.E01037.v2.0	52649	0.0582949	1.12854	0.000525686
Eucgr.H01939.v2.0	378	0.0174386	1.12731	0.0243802
Eucgr.J00728.v2.0	647	0.21026	1.12731	1.39e-05
Eucgr.E01337.v2.0	1857	0.084702	1.12731	0.000161263
Eucgr.K02282.v2.0	15179	0.931224	1.12647	3.38e-06
Eucgr.C04383.v2.0	606	0.36372	1.12593	9.53e-06
Eucgr.H04679.v2.0	6195	0.172393	1.12565	2.34e-05
Eucgr.B00343.v2.0	9174	0.0393615	1.12551	0.00231861
Eucgr.A02838.v2.0	1344	0.0702528	1.12528	0.000281821
Eucgr.C04005.v2.0	3470	0.14499	1.12485	3.46e-05
Eucgr.J00169.v2.0	798	0.0169404	1.1232	0.0287331
Eucgr.J02568.v2.0	5667	0.0169404	1.1232	0.0287331
Eucgr.F01140.v2.0	1726	0.0169404	1.1232	0.0287331
Eucgr.K03307.v2.0	1382	0.0169404	1.1232	0.0287331
Eucgr.F03107.v2.0	389	0.0772283	1.12178	0.000217021
Eucgr.I00953.v2.0	376	0.120078	1.12136	5.86e-05
Eucgr.H01386.v2.0	4703	0.0812143	1.12117	0.000192933
Eucgr.H04061.v2.0	4716	0.347278	1.12092	6.8e-06
Eucgr.J01102.v2.0	6029	0.251116	1.11991	1.14e-05
Eucgr.A02125.v2.0	5744	0.0378668	1.11984	0.00236698
Eucgr.J01264.v2.0	3521	0.118583	1.11949	6.78e-05
Eucgr.D01393.v2.0	2407	0.0333825	1.11885	0.00338299
Eucgr.I01947.v2.0	4115	0.0966599	1.11846	0.000111888
Eucgr.H00223.v2.0	6427	0.286492	1.11833	9.41e-06
Eucgr.E01357.v2.0	10303	0.117586	1.11821	6.69e-05
Eucgr.F00223.v2.0	8441	0.509707	1.11819	7.63e-06
Eucgr.J00322.v2.0	2939	0.0837055	1.11795	0.000229082
Eucgr.J00673.v2.0	4187	0.0752353	1.11785	0.00031066
Eucgr.F03463.v2.0	9750	0.0667651	1.11773	0.00035326
Eucgr.H00758.v2.0	5442	0.0667651	1.11773	0.00035326
Eucgr.B02232.v2.0	7682	0.104134	1.11705	9.61e-05
Eucgr.B00943.v2.0	1418	0.0572984	1.11493	0.000656085
Eucgr.F01991.v2.0	56830	0.0284001	1.11493	0.00565554
Eucgr.F01246.v2.0	3445	0.0981546	1.11426	0.000125581
Eucgr.H04136.v2.0	5279	0.450415	1.11383	8.91e-06
Eucgr.I02068.v2.0	4228	0.167411	1.11368	3.01e-05
Eucgr.F02829.v2.0	6811	0.040358	1.11331	0.00219169
Eucgr.J01165.v2.0	4377	0.0647721	1.11307	0.000434276
Eucgr.I02081.v2.0	950	0.044344	1.11296	0.00148921
Eucgr.K00962.v2.0	4472	0.0842037	1.11128	0.00023888
Eucgr.I00225.v2.0	5649	0.0438457	1.11119	0.00164301
Eucgr.C00129.v2.0	1332	0.131537	1.11	5.56e-05
Eucgr.K02720.v2.0	2678	0.0194316	1.10939	0.0233138
Eucgr.E02742.v2.0	3876	0.0194316	1.10939	0.018409
Eucgr.H00419.v2.0	2316	0.0553054	1.10939	0.000782464
Eucgr.I00008.v2.0	4495	0.138513	1.10882	5.27e-05
Eucgr.H01993.v2.0	12144	0.086695	1.10848	0.000233808
Eucgr.H00753.v2.0	448	0.0548072	1.10795	0.00085692
Eucgr.A02670.v2.0	5196	0.0428492	1.10755	0.00167061
Eucgr.D00609.v2.0	6980	0.0308913	1.10685	0.0049633
Eucgr.K02171.v2.0	3607	0.0308913	1.10685	0.0049633
Eucgr.C00583.v2.0	414	0.0543089	1.10648	0.000788241
Eucgr.C02307.v2.0	7798	0.100646	1.10545	0.000130394
Eucgr.D01657.v2.0	299	0.038365	1.10529	0.00608114
Eucgr.F04242.v2.0	3252	0.038365	1.10529	0.0033389
Eucgr.C02663.v2.0	6346	0.150969	1.10518	4.49e-05
Eucgr.G02783.v2.0	515	0.080716	1.10448	0.000260579
Eucgr.A01949.v2.0	9947	0.0303931	1.10423	0.00559972
Eucgr.H03809.v2.0	11	0.0149474	1.10423	0.042811
Eucgr.F04401.v2.0	6141	0.528142	1.10411	9.72e-06
Eucgr.H04032.v2.0	54786	0.0881897	1.104	0.00018471
Eucgr.B02126.v2.0	2612	0.172892	1.10388	3.7e-05
Eucgr.C02990.v2.0	53777	0.148976	1.10299	7.32e-05
Eucgr.E04299.v2.0	7385	0.0224211	1.10244	0.0176503
Eucgr.D02653.v2.0	241	0.0528142	1.10192	0.00103486
Eucgr.J01792.v2.0	8656	0.0602879	1.10153	0.000613715
Eucgr.J00717.v2.0	3147	0.0602879	1.10153	0.000957174
Eucgr.I00805.v2.0	20017	0.0677616	1.10122	0.000453455
Eucgr.F03688.v2.0	3367	0.0373685	1.10098	0.00284858
Eucgr.G00803.v2.0	157	0.0184351	1.10098	0.0481452
Eucgr.I00014.v2.0	16106	0.0558037	1.0995	0.00136198
Eucgr.H05014.v2.0	4265	0.0707511	1.09934	0.000410798
Eucgr.C03043.v2.0	54270	0.0891862	1.09874	0.000193257
Eucgr.C04138.v2.0	4335	0.044344	1.09874	0.00190563
Eucgr.B03445.v2.0	9542	0.0293966	1.09874	0.00586837
Eucgr.B02450.v2.0	57430	0.300443	1.09776	1.32e-05
Eucgr.E00400.v2.0	6682	0.0254106	1.09711	0.00981725
Eucgr.E01002.v2.0	14872	0.0513194	1.09711	0.00114049
Eucgr.E01742.v2.0	52829	0.0254106	1.09711	0.00981725
Eucgr.K03219.v2.0	4062	0.16193	1.09666	4.51e-05
Eucgr.D01781.v2.0	1927	0.0991511	1.09662	0.00014219
Eucgr.I01694.v2.0	172	0.128548	1.09645	9.13e-05
Eucgr.I02449.v2.0	58223	0.168906	1.09625	4e-05
Eucgr.C00477.v2.0	2115	0.0473335	1.0961	0.00135427
Eucgr.I00540.v2.0	4585	0.134028	1.09404	8.3e-05
Eucgr.G01954.v2.0	9334	0.220723	1.09359	2.46e-05
Eucgr.F02736.v2.0	7169	0.0792213	1.09345	0.000289581
Eucgr.K01290.v2.0	77	0.180365	1.09314	3.81e-05
Eucgr.I01168.v2.0	3712	0.129544	1.0929	8.13e-05
Eucgr.K03201.v2.0	6095	0.0139509	1.0929	0.0462761
Eucgr.J02225.v2.0	60	0.0931722	1.09244	0.000189438
Eucgr.A02389.v2.0	10375	0.074737	1.09146	0.000391788
Eucgr.H01542.v2.0	9485	0.0388633	1.09124	0.00414488
Eucgr.H04794.v2.0	4408	0.0742388	1.09028	0.000364629
Eucgr.E01507.v2.0	3698	0.0244141	1.09028	0.0129109
Eucgr.H03278.v2.0	3998	0.617328	1.08988	1.04e-05
Eucgr.I01904.v2.0	371	0.0597896	1.08966	0.00100432
Eucgr.F04379.v2.0	4566	0.0981546	1.08849	0.000165592
Eucgr.H02293.v2.0	2551	0.0523159	1.08837	0.00119139
Eucgr.H01256.v2.0	9615	0.284997	1.08636	1.83e-05
Eucgr.H00538.v2.0	804	0.0966599	1.08575	0.000196407
Eucgr.H00403.v2.0	1502	0.175881	1.08514	4.52e-05
Eucgr.K02126.v2.0	5443	0.0478317	1.08481	0.00154649
Eucgr.G02802.v2.0	10548	0.0373685	1.0843	0.00369607
Eucgr.F03751.v2.0	5799	0.0269053	1.0834	0.0302105
Eucgr.I01410.v2.0	734	0.1704	1.083	5.13e-05
Eucgr.A01813.v2.0	1323	0.166913	1.08292	5.03e-05
Eucgr.E01036.v2.0	6166	0.0234176	1.08292	0.0135077
Eucgr.C02221.v2.0	4280	0.0572984	1.08202	0.000905822
Eucgr.G00349.v2.0	6018	0.0637756	1.08109	0.000832799
Eucgr.C00247.v2.0	1365	0.391622	1.08095	1.31e-05
Eucgr.F02026.v2.0	8876	0.0298948	1.08077	0.00680777
Eucgr.G03076.v2.0	8547	0.0298948	1.08077	0.00680777
Eucgr.F03883.v2.0	2953	0.134527	1.0807	8.72e-05
Eucgr.J02120.v2.0	2202	0.131039	1.08054	9.48e-05
Eucgr.A01088.v2.0	9127	0.0702528	1.08034	0.000485073
Eucgr.K03330.v2.0	7570	0.830578	1.08009	1.02e-05
Eucgr.F00456.v2.0	1003	0.0632774	1.07964	0.000703555
Eucgr.K00773.v2.0	315	0.036372	1.07938	0.00379534
Eucgr.F03001.v2.0	700	0.0966599	1.07929	0.000203903
Eucgr.B03003.v2.0	10334	0.046337	1.07902	0.00173105
Eucgr.C00353.v2.0	4023	0.113102	1.07878	0.000143602
Eucgr.H04656.v2.0	1937	0.196309	1.07848	4.12e-05
Eucgr.F04203.v2.0	9410	0.249622	1.07843	2.64e-05
Eucgr.H00089.v2.0	8792	0.0692563	1.07768	0.000559803
Eucgr.F02258.v2.0	6126	0.0293966	1.07768	0.00771389
Eucgr.F00224.v2.0	9737	0.145488	1.07747	7.47e-05
Eucgr.F02323.v2.0	2988	0.336815	1.07685	1.72e-05
Eucgr.B01909.v2.0	8134	0.101642	1.07615	0.000200031
Eucgr.A02748.v2.0	4156	0.259088	1.07564	2.68e-05
Eucgr.I01159.v2.0	3715	0.104632	1.0756	0.000188541
Eucgr.C04180.v2.0	11249	0.130541	1.07506	0.000102176
Eucgr.J01644.v2.0	3284	0.0871932	1.07341	0.000343477
Eucgr.I01994.v2.0	4293	0.0772283	1.07287	0.000420865
Eucgr.H00031.v2.0	2613	0.0189334	1.07287	0.0294226
Eucgr.B00039.v2.0	1755	0.0448422	1.07287	0.00231119
Eucgr.I01562.v2.0	58114	0.205776	1.07194	4.21e-05
Eucgr.E01329.v2.0	4600	0.140506	1.07083	9.4e-05
Eucgr.B02617.v2.0	12536	0.044344	1.07073	0.00215132
Eucgr.H01215.v2.0	7167	0.0697546	1.07014	0.000706634
Eucgr.D01910.v2.0	4476	0.174885	1.06986	6.69e-05
Eucgr.E02787.v2.0	12428	0.0408562	1.06939	0.00287487
Eucgr.L00007.v2.0	8911	0.495257	1.0692	2.01e-05
Eucgr.K03138.v2.0	453	0.0249123	1.0691	0.0121198
Eucgr.D00636.v2.0	3342	0.0503229	1.0691	0.0015329
Eucgr.K03323.v2.0	1788	0.310408	1.06886	2.26e-05
Eucgr.K02483.v2.0	11754	0.224709	1.06883	3.89e-05
Eucgr.A02143.v2.0	12382	0.034379	1.06875	0.00488794
Eucgr.A01574.v2.0	8068	0.0722458	1.06826	0.000529451
Eucgr.A00596.v2.0	233	0.700535	1.06707	1.61e-05
Eucgr.J00701.v2.0	10840	0.0901827	1.06601	0.00030562
Eucgr.A01576.v2.0	2047	0.0338808	1.06591	0.0054639
Eucgr.G01927.v2.0	741	0.115095	1.06584	0.000160816
Eucgr.B01530.v2.0	8268	0.0931722	1.06572	0.000283123
Eucgr.H03083.v2.0	54702	0.373685	1.06546	3.3e-05
Eucgr.H04547.v2.0	8134	0.139011	1.0643	0.000109705
Eucgr.F03260.v2.0	2704	0.0553054	1.0643	0.00134801
Eucgr.A01465.v2.0	6216	0.0986529	1.06419	0.000259524
Eucgr.C02874.v2.0	54285	0.101642	1.06398	0.000241336
Eucgr.I00440.v2.0	1958	0.0737405	1.06386	0.000590636
Eucgr.E01244.v2.0	7973	0.153958	1.06359	8.3e-05
Eucgr.H01204.v2.0	10954	0.178372	1.06325	6.26e-05
Eucgr.A02091.v2.0	2771	0.0179369	1.06251	0.0312513
Eucgr.I00172.v2.0	26357	0.0577966	1.06222	0.00154082
Eucgr.C03422.v2.0	3891	0.0822107	1.0619	0.000411942
Eucgr.J00458.v2.0	7892	0.0239159	1.06114	0.0157571
Eucgr.B03950.v2.0	183	0.0876915	1.06042	0.000368794
Eucgr.C00604.v2.0	53628	0.0298948	1.06031	0.00898324
Eucgr.G02608.v2.0	3505	0.0298948	1.06031	0.00898324
Eucgr.E00214.v2.0	2055	0.111607	1.05968	0.000229082
Eucgr.F03078.v2.0	7438	0.0388633	1.05954	0.0053194
Eucgr.F01184.v2.0	6378	0.208267	1.05939	4.99e-05
Eucgr.K00777.v2.0	10090	0.0418527	1.05935	0.0141139
Eucgr.B00041.v2.0	2792	0.0652704	1.05692	0.000801963
Eucgr.K02929.v2.0	2248	0.0204281	1.05692	0.029865
Eucgr.F02047.v2.0	8507	0.038365	1.05692	0.00404311
Eucgr.F01119.v2.0	9349	0.0652704	1.05692	0.000801963
Eucgr.H04318.v2.0	584	0.351762	1.05663	0.000165489
Eucgr.E04091.v2.0	7235	0.0916774	1.05581	0.00035326
Eucgr.J02534.v2.0	9755	0.0852002	1.05453	0.000445473
Eucgr.C00114.v2.0	54263	0.0852002	1.05453	0.000445473
Eucgr.I01400.v2.0	8582	0.0822107	1.05444	0.000487009
Eucgr.F03550.v2.0	5157	0.0378668	1.05425	0.00448943
Eucgr.H00085.v2.0	5627	0.0906809	1.05355	0.00035278
Eucgr.C02149.v2.0	7879	0.0288983	1.05344	0.00988805
Eucgr.I02788.v2.0	1104	0.0288983	1.05344	0.009325
Eucgr.G02110.v2.0	5100	0.873925	1.05305	1.78e-05
Eucgr.G00871.v2.0	4043	0.078723	1.05304	0.000548589
Eucgr.F02711.v2.0	4939	0.11659	1.05255	0.00018867
Eucgr.K01274.v2.0	2586	0.131039	1.05225	0.000150998
Eucgr.C00067.v2.0	2698	0.0433475	1.05225	0.0090642
Eucgr.F00435.v2.0	4398	0.0812143	1.05191	0.000488742
Eucgr.J01912.v2.0	9752	0.119081	1.05178	0.000187134
Eucgr.D01851.v2.0	4127	0.0662668	1.05079	0.000832884
Eucgr.E00632.v2.0	52894	0.0313896	1.0505	0.0140708
Eucgr.H01116.v2.0	5948	0.100646	1.04984	0.000677506
Eucgr.J00857.v2.0	3768	0.292471	1.04854	3.68e-05
Eucgr.H04451.v2.0	9486	0.306422	1.04825	3.43e-05
Eucgr.J02178.v2.0	8352	0.0224211	1.04799	0.0191942
Eucgr.L03494.v2.0	26360	0.260085	1.04789	4.52e-05
Eucgr.D00286.v2.0	2026	0.0308913	1.04714	0.00916222
Eucgr.F04095.v2.0	4662	0.0876915	1.04648	0.000449843
Eucgr.C02199.v2.0	1859	0.189832	1.04617	7.51e-05
Eucgr.D02068.v2.0	8564	0.0702528	1.04536	0.000768127
Eucgr.E04055.v2.0	8017	0.0164421	1.04485	0.0397373
Eucgr.F01499.v2.0	2467	0.106625	1.04452	0.000260641
Eucgr.I00291.v2.0	26359	0.339804	1.04401	9.71e-05
Eucgr.J00504.v2.0	53507	0.0612844	1.04369	0.0011216
Eucgr.K03054.v2.0	1476	0.114597	1.0436	0.000237352
Eucgr.H01239.v2.0	4053	0.159439	1.0435	0.000107972
Eucgr.A02811.v2.0	1971	0.0553054	1.04228	0.00457867
Eucgr.J00131.v2.0	5343	0.0413545	1.04228	0.0041751
Eucgr.K02441.v2.0	172	0.0802178	1.04174	0.000578696
Eucgr.F03519.v2.0	6336	0.130042	1.04128	0.000175876
Eucgr.D00923.v2.0	12	0.038365	1.04116	0.00514775
Eucgr.D00716.v2.0	425	0.038365	1.04116	0.00514775
Eucgr.A00103.v2.0	8099	0.0772283	1.04116	0.000640543
Eucgr.D01966.v2.0	8934	0.0408562	1.03965	0.00386856
Eucgr.J02234.v2.0	4180	0.103635	1.03831	0.000342936
Eucgr.K02567.v2.0	10365	0.0214246	1.03831	0.0255183
Eucgr.F00758.v2.0	9671	0.0323861	1.03831	0.0082765
Eucgr.F03647.v2.0	349	0.117088	1.03784	0.000241336
Eucgr.D00640.v2.0	4583	4.18328	1.03682	1.82e-05
Eucgr.C02139.v2.0	6843	0.0348773	1.03675	0.0114844
Eucgr.F01777.v2.0	601	0.0293966	1.03646	0.0106856
Eucgr.F02689.v2.0	7770	0.0538107	1.03627	0.00190937
Eucgr.F03149.v2.0	77	0.113102	1.03539	0.000257733
Eucgr.B03007.v2.0	4261	0.0184351	1.03539	0.0382917
Eucgr.G02808.v2.0	11978	0.0373685	1.03539	0.00529586
Eucgr.G02856.v2.0	8264	0.088688	1.03521	0.000482648
Eucgr.H02500.v2.0	2942	0.0722458	1.03451	0.00436364
Eucgr.J01217.v2.0	9072	0.0856985	1.03447	0.000529497
Eucgr.F03859.v2.0	8558	0.160934	1.0342	0.000131972
Eucgr.B01536.v2.0	4575	0.0533124	1.0342	0.00209699
Eucgr.H02007.v2.0	5837	0.122569	1.03293	0.000231778
Eucgr.L01257.v2.0	57245	0.0368703	1.0324	0.00590982
Eucgr.F02492.v2.0	57194	0.122071	1.03201	0.000242297
Eucgr.A00375.v2.0	6028	0.100646	1.03176	0.000360675
Eucgr.C00619.v2.0	4721	0.0393615	1.03139	0.00527566
Eucgr.E00745.v2.0	41	0.0388633	1.02851	0.00488794
Eucgr.B03827.v2.0	3537	0.219229	1.02778	8.3e-05
Eucgr.I01434.v2.0	461	0.0832072	1.02778	0.000640877
Eucgr.H05055.v2.0	7053	0.0204281	1.02778	0.0272315
Eucgr.K00144.v2.0	6172	0.0204281	1.02778	0.0272315
Eucgr.E01051.v2.0	6089	0.619321	1.02773	3.52e-05
Eucgr.H03287.v2.0	7996	0.0333825	1.02693	0.010693
Eucgr.H02261.v2.0	4126	0.0333825	1.02693	0.00842497
Eucgr.G02156.v2.0	636	0.0358738	1.0262	0.0116089
Eucgr.J01641.v2.0	6302	0.121572	1.02613	0.00026201
Eucgr.J00767.v2.0	5911	0.116092	1.02556	0.000284069
Eucgr.H01004.v2.0	9256	0.0642739	1.02556	0.00244028
Eucgr.G03198.v2.0	2217	0.105628	1.02534	0.000357183
Eucgr.G02994.v2.0	2108	0.268555	1.02522	6.43e-05
Eucgr.G02311.v2.0	59680	0.88389	1.02443	3.21e-05
Eucgr.K01080.v2.0	6210	0.0587931	1.02439	0.00200986
Eucgr.G01983.v2.0	6863	0.0303931	1.02406	0.0108651
Eucgr.F03392.v2.0	5337	0.0637756	1.02376	0.00133832
Eucgr.B02462.v2.0	10042	0.117586	1.0234	0.000375573
Eucgr.K00657.v2.0	840	0.0687581	1.02322	0.00227672
Eucgr.B01089.v2.0	2043	0.0378668	1.02254	0.00605022
Eucgr.E03918.v2.0	3267	0.0453405	1.02152	0.00367837
Eucgr.D02648.v2.0	2086	0.0224211	1.02152	0.0454661
Eucgr.B02574.v2.0	11456	0.0224211	1.02152	0.0255802
Eucgr.A00866.v2.0	397	0.0224211	1.02152	0.025641
Eucgr.K01502.v2.0	58842	0.0249123	1.02101	0.0389656
Eucgr.F00414.v2.0	5291	0.103137	1.01975	0.000419327
Eucgr.G03263.v2.0	5336	0.0597896	1.01827	0.003064
Eucgr.H00074.v2.0	3067	0.0597896	1.01827	0.00179681
Eucgr.A02804.v2.0	3613	0.0722458	1.01793	0.00139308
Eucgr.B00139.v2.0	213	3.89231	1.0173	2.28e-05
Eucgr.D02645.v2.0	4845	0.0318878	1.01628	0.00978974
Eucgr.D01841.v2.0	2567	0.0318878	1.01628	0.00978974
Eucgr.G02303.v2.0	1095	0.044344	1.01628	0.00379173
Eucgr.D02650.v2.0	2830	0.0244141	1.01628	0.019491
Eucgr.K02967.v2.0	4278	0.0194316	1.01628	0.0363577
Eucgr.A02987.v2.0	2828	0.0219229	1.01628	0.0237951
Eucgr.K02242.v2.0	6312	0.0468352	1.01628	0.00342885
Eucgr.J03117.v2.0	8048	2.83054	1.01616	2.66e-05
Eucgr.K03366.v2.0	12449	0.108618	1.01519	0.000392326
Eucgr.B00392.v2.0	2862	0.0986529	1.01507	0.00048016
Eucgr.A00967.v2.0	55550	0.0637756	1.01442	0.00160702
Eucgr.K03365.v2.0	8529	0.0563019	1.01418	0.00227867
Eucgr.L03235.v2.0	8746	0.156948	1.01324	0.000181606
Eucgr.K01576.v2.0	9304	0.0288983	1.01221	0.0128112
Eucgr.I01474.v2.0	9713	0.0288983	1.01221	0.0144866
Eucgr.D02153.v2.0	8783	0.0558037	1.01203	0.00213334
Eucgr.A00774.v2.0	3803	0.0533124	1.01184	0.00271613
Eucgr.B02352.v2.0	2888	0.192323	1.01132	0.000133736
Eucgr.B03116.v2.0	8391	0.143495	1.0113	0.000237785
Eucgr.F03695.v2.0	2448	0.209264	1.01115	0.000119315
Eucgr.A01471.v2.0	689	0.349769	1.01048	7.46e-05
Eucgr.C02603.v2.0	1626	0.376176	1.01025	5.48e-05
Eucgr.H03550.v2.0	10793	0.298948	1.0087	7.34e-05
Eucgr.E02427.v2.0	8799	0.0308913	1.00867	0.0124188
Eucgr.E01663.v2.0	983	0.494759	1.0076	6.66e-05
Eucgr.F04427.v2.0	7101	0.040358	1.00751	0.0056451
Eucgr.K02733.v2.0	169	0.171895	1.00659	0.000182052
Eucgr.L02525.v2.0	53576	0.142997	1.0063	0.000259134
Eucgr.A00356.v2.0	8425	0.140506	1.00612	0.00026192
Eucgr.G03072.v2.0	15993	0.245137	1.00559	0.000104381
Eucgr.F02946.v2.0	7241	0.0852002	1.00514	0.000825374
Eucgr.J02870.v2.0	4644	0.0518177	1.00488	0.00299852
Eucgr.E04051.v2.0	52636	0.0398598	1.00446	0.00626508
Eucgr.J01261.v2.0	7008	0.0896844	1.00438	0.000725643
Eucgr.L01254.v2.0	6752	1.11906	1.00371	4.12e-05
Eucgr.A01326.v2.0	1	0.0184351	1.00368	0.0392849
Eucgr.K01828.v2.0	58877	0.0279018	1.00368	0.0164428
Eucgr.I01063.v2.0	9270	0.0184351	1.00368	0.0392849
Eucgr.H04663.v2.0	8724	0.0373685	1.00368	0.00709109
Eucgr.C02758.v2.0	8037	0.547573	1.00323	5.98e-05
Eucgr.K02277.v2.0	4596	0.0538107	1.00311	0.00404311
Eucgr.J00628.v2.0	4186	0.237664	1.00276	0.00011246
Eucgr.G02448.v2.0	803	0.0677616	1.00231	0.00149957
Eucgr.A01325.v2.0	9681	0.0323861	1.00178	0.0111474
Eucgr.B02119.v2.0	2842	0.0722458	1.00154	0.00126301
Eucgr.K00591.v2.0	2399	0.0792213	1.00133	0.00102601
Eucgr.D01711.v2.0	1144	0.0393615	1.00133	0.0102761
Eucgr.J02890.v2.0	2123	0.0229194	1.00102	0.0238026
Eucgr.F03886.v2.0	1901	0.0298948	1.0006	0.012937
Eucgr.J02605.v2.0	1266	0.0204281	-1.00079	0.0252879
Eucgr.A02547.v2.0	1356	0.0134527	-1.00079	0.0370566
Eucgr.F01237.v2.0	1350	0.0244141	-1.00164	0.0190766
Eucgr.F01733.v2.0	10560	0.0712493	-1.00197	0.00180031
Eucgr.H00510.v2.0	49	0.204779	-1.00213	0.000469189
Eucgr.D00052.v2.0	5001	0.034379	-1.00503	0.00495421
Eucgr.H03453.v2.0	5089	0.038365	-1.00514	0.00349255
Eucgr.D01386.v2.0	9930	0.0239159	-1.00684	0.0145138
Eucgr.K00588.v2.0	531	0.227699	-1.00689	0.000755065
Eucgr.K02621.v2.0	6279	0.044344	-1.00691	0.00420533
Eucgr.A00482.v2.0	4450	0.040358	-1.00699	0.00346563
Eucgr.D01029.v2.0	6651	0.0199299	-1.00699	0.0190688
Eucgr.B03110.v2.0	80	0.0199299	-1.00699	0.0234581
Eucgr.B01107.v2.0	7018	0.0368703	-1.00756	0.0135909
Eucgr.L00629.v2.0	5382	0.0249123	-1.00826	0.0131552
Eucgr.E04231.v2.0	16241	0.0254106	-1.00893	0.0134323
Eucgr.F03537.v2.0	5422	0.0438457	-1.00982	0.00320522
Eucgr.B02748.v2.0	55817	0.0737405	-1.01129	0.00121826
Eucgr.B03930.v2.0	7537	0.0134527	-1.01136	0.0334351
Eucgr.L00151.v2.0	8880	0.0513194	-1.0146	0.00194879
Eucgr.F00366.v2.0	676	0.0204281	-1.01487	0.0190977
Eucgr.H04142.v2.0	54830	0.0592914	-1.01592	0.00320522
Eucgr.I00975.v2.0	11926	0.0164421	-1.01692	0.0270389
Eucgr.K00427.v2.0	1874	0.0832072	-1.01836	0.00114637
Eucgr.I01735.v2.0	7910	0.0124562	-1.02024	0.0397141
Eucgr.H01867.v2.0	5656	0.0518177	-1.02046	0.00178118
Eucgr.J01043.v2.0	10620	0.0333825	-1.02124	0.00486382
Eucgr.L03563.v2.0	33	0.652205	-1.0222	0.00018156
Eucgr.C00155.v2.0	6941	0.0239159	-1.02484	0.00943551
Eucgr.H04655.v2.0	4722	0.0249123	-1.02554	0.0100741
Eucgr.J00657.v2.0	10817	0.0249123	-1.02554	0.0110406
Eucgr.B03849.v2.0	1215	0.0249123	-1.02554	0.0109106
Eucgr.K02043.v2.0	7581	0.0732423	-1.02693	0.00129904
Eucgr.A00373.v2.0	5943	0.139011	-1.02707	0.000541645
Eucgr.A02198.v2.0	1558	0.00996494	-1.02881	0.0444213
Eucgr.E03358.v2.0	7621	0.0109614	-1.03001	0.0444915
Eucgr.A01558.v2.0	335	0.0348773	-1.03037	0.0122079
Eucgr.J00035.v2.0	2987	0.0114597	-1.03054	0.044251
Eucgr.K01584.v2.0	13379	0.0129544	-1.03188	0.0294964
Eucgr.K00929.v2.0	848	0.080716	-1.03373	0.000748622
Eucgr.I01732.v2.0	7452	0.0174386	-1.03457	0.0134088
Eucgr.D01803.v2.0	56271	0.0179369	-1.03479	0.0167359
Eucgr.J00067.v2.0	1770	0.0189334	-1.03519	0.0130634
Eucgr.F03066.v2.0	340	0.106625	-1.03589	0.000661002
Eucgr.C00220.v2.0	2006	0.0742388	-1.03683	0.00118872
Eucgr.K02308.v2.0	1683	0.0921757	-1.03795	0.00075169
Eucgr.J01120.v2.0	4302	0.0368703	-1.04261	0.00239946
Eucgr.K02302.v2.0	11449	0.034379	-1.04261	0.00321482
Eucgr.C00232.v2.0	514	0.00896845	-1.04261	0.0449117
Eucgr.B03234.v2.0	5516	0.0149474	-1.04261	0.0205141
Eucgr.B01760.v2.0	6298	0.0602879	-1.04261	0.00145663
Eucgr.C01119.v2.0	3423	0.0244141	-1.04261	0.00995325
Eucgr.E02063.v2.0	11019	0.0149474	-1.04261	0.0314651
Eucgr.B02337.v2.0	173	0.0179369	-1.04261	0.0147892
Eucgr.C01940.v2.0	54011	0.20179	-1.04474	0.000230013
Eucgr.J01372.v2.0	841	0.461875	-1.04479	0.000138971
Eucgr.C03175.v2.0	1183	0.116092	-1.04507	0.000416716
Eucgr.H00466.v2.0	199	0.0488282	-1.04552	0.00135692
Eucgr.D01612.v2.0	108	0.104632	-1.04671	0.000611198
Eucgr.I01620.v2.0	2075	0.852002	-1.04766	0.000109206
Eucgr.I01638.v2.0	58152	0.0259088	-1.04804	0.00831669
Eucgr.H04500.v2.0	37	0.0513194	-1.05091	0.00184228
Eucgr.K01224.v2.0	6926	0.0478317	-1.05151	0.00177792
Eucgr.H04669.v2.0	2425	0.0293966	-1.0522	0.00630507
Eucgr.K02240.v2.0	522	0.0284001	-1.05253	0.00366151
Eucgr.D01092.v2.0	6525	0.0139509	-1.05253	0.0162549
Eucgr.F03495.v2.0	2600	0.0812143	-1.05313	0.00233168
Eucgr.B03454.v2.0	9513	0.0114597	-1.05458	0.0241544
Eucgr.H02825.v2.0	55287	0.0114597	-1.05458	0.0364683
Eucgr.L02297.v2.0	58496	0.0224211	-1.0551	0.00568353
Eucgr.C00140.v2.0	88	0.0448422	-1.05524	0.00283003
Eucgr.H03305.v2.0	55146	0.0104632	-1.05567	0.0329883
Eucgr.H03763.v2.0	2721	0.0214246	-1.05567	0.00799731
Eucgr.K01249.v2.0	2668	0.129046	-1.05587	0.000531716
Eucgr.E04301.v2.0	31	0.00996494	-1.05629	0.0326687
Eucgr.D02608.v2.0	56386	0.00946669	-1.05697	0.0387091
Eucgr.I00100.v2.0	7295	0.00946669	-1.05697	0.0387091
Eucgr.I00378.v2.0	761	0.0667651	-1.0575	0.00117293
Eucgr.B03320.v2.0	992	0.0951652	-1.05756	0.000563735
Eucgr.J01892.v2.0	3810	0.0084702	-1.05855	0.0456773
Eucgr.F01588.v2.0	3691	0.0084702	-1.05855	0.0471076
Eucgr.L03160.v2.0	1277	0.0438457	-1.06193	0.00220217
Eucgr.C04084.v2.0	3352	0.0199299	-1.06357	0.0113261
Eucgr.H01607.v2.0	834	0.0328843	-1.06398	0.00288541
Eucgr.K03430.v2.0	58715	0.0842037	-1.06451	0.000434789
Eucgr.A00285.v2.0	4047	0.0772283	-1.06464	0.000581279
Eucgr.H03277.v2.0	125	0.0184351	-1.06521	0.0104282
Eucgr.B02553.v2.0	15135	0.0174386	-1.06646	0.0104337
Eucgr.H04490.v2.0	7883	0.0682598	-1.06749	0.000773207
Eucgr.H03267.v2.0	4439	0.173888	-1.06794	0.000207884
Eucgr.F03338.v2.0	1885	0.121074	-1.06839	0.00101262
Eucgr.G02726.v2.0	8405	0.042351	-1.06921	0.0013518
Eucgr.A00782.v2.0	45	0.0528142	-1.06933	0.00114049
Eucgr.E00579.v2.0	1200	0.0413545	-1.06983	0.00176404
Eucgr.F02992.v2.0	57066	0.0408562	-1.07016	0.00212701
Eucgr.H00307.v2.0	231	0.0149474	-1.07027	0.0211737
Eucgr.K02066.v2.0	3538	0.0612844	-1.07255	0.00110305
Eucgr.D01979.v2.0	4378	0.00896845	-1.07267	0.0467445
Eucgr.H04010.v2.0	10429	0.0652704	-1.07289	0.00156943
Eucgr.A02065.v2.0	190	0.0493264	-1.07401	0.00192143
Eucgr.H02659.v2.0	26326	0.0174386	-1.07432	0.00858816
Eucgr.K02488.v2.0	59049	0.0264071	-1.07432	0.00387747
Eucgr.H03229.v2.0	556	0.0239159	-1.07752	0.00417296
Eucgr.A01232.v2.0	14898	0.0438457	-1.07784	0.00111974
Eucgr.E02606.v2.0	10648	0.0114597	-1.07823	0.0313801
Eucgr.B03771.v2.0	4626	0.04833	-1.08039	0.0015595
Eucgr.K00732.v2.0	7449	0.0398598	-1.08127	0.00156329
Eucgr.E01170.v2.0	1747	0.0981546	-1.08143	0.000380451
Eucgr.B02456.v2.0	1446	0.33831	-1.08154	0.000119258
Eucgr.K02458.v2.0	501	0.0249123	-1.08168	0.00359747
Eucgr.K00245.v2.0	3696	0.0313896	-1.08263	0.00442524
Eucgr.A01040.v2.0	8648	0.0134527	-1.08325	0.0213836
Eucgr.E03696.v2.0	639	0.00996494	-1.08325	0.028653
Eucgr.C02188.v2.0	11339	0.0951652	-1.08409	0.000489865
Eucgr.H02345.v2.0	847	0.0234176	-1.08409	0.00586837
Eucgr.C03409.v2.0	8436	0.0702528	-1.08466	0.000429388
Eucgr.J01118.v2.0	53309	0.0428492	-1.08509	0.00108154
Eucgr.E01702.v2.0	3382	0.0159439	-1.08568	0.0185084
Eucgr.I00047.v2.0	3626	0.0503229	-1.08718	0.000927069
Eucgr.C00451.v2.0	1412	0.0119579	-1.08805	0.0321157
Eucgr.I02282.v2.0	831	0.0518177	-1.08859	0.0018544
Eucgr.J00015.v2.0	131	0.0548072	-1.08866	0.000926643
Eucgr.K03313.v2.0	58651	0.0298948	-1.08915	0.00296498
Eucgr.K02617.v2.0	10253	0.0812143	-1.08935	0.000317481
Eucgr.B03143.v2.0	57396	0.0114597	-1.08992	0.0371256
Eucgr.B03781.v2.0	277	0.0114597	-1.08992	0.0381011
Eucgr.B03561.v2.0	1467	0.0144492	-1.08992	0.020586
Eucgr.F02905.v2.0	2493	0.0976564	-1.09015	0.000379084
Eucgr.H00374.v2.0	604	0.0169404	-1.09125	0.0108254
Eucgr.F02527.v2.0	7629	0.0249123	-1.09265	0.00608174
Eucgr.H03610.v2.0	10413	0.0159439	-1.09414	0.00947786
Eucgr.I01305.v2.0	2204	0.0563019	-1.09481	0.00110283
Eucgr.H00332.v2.0	26292	0.0129544	-1.09508	0.0332904
Eucgr.C02816.v2.0	292	0.0234176	-1.09572	0.0038148
Eucgr.J00040.v2.0	1404	0.0697546	-1.09683	0.00115001
Eucgr.I01136.v2.0	5025	0.0224211	-1.09799	0.00486089
Eucgr.G03364.v2.0	2605	0.0732423	-1.09807	0.000487009
Eucgr.I02782.v2.0	2660	0.07673	-1.09919	0.000461762
Eucgr.G00957.v2.0	7741	0.0169404	-1.09919	0.0113052
Eucgr.J00247.v2.0	1237	0.0458387	-1.10039	0.00126138
Eucgr.A02630.v2.0	3092	0.0164421	-1.10083	0.00869569
Eucgr.G03367.v2.0	6701	0.0184351	-1.10211	0.0101149
Eucgr.F04398.v2.0	5322	0.0702528	-1.10232	0.0004694
Eucgr.F03520.v2.0	1168	0.0418527	-1.10245	0.00240789
Eucgr.B03821.v2.0	5568	0.0134527	-1.10315	0.019523
Eucgr.I02679.v2.0	5102	0.139509	-1.10393	0.000278946
Eucgr.K01638.v2.0	9689	0.0109614	-1.10401	0.0184763
Eucgr.B03783.v2.0	8337	0.0199299	-1.1046	0.00831669
Eucgr.D01052.v2.0	6234	0.0777265	-1.10554	0.000269691
Eucgr.I00556.v2.0	7455	0.0194316	-1.10611	0.00966193
Eucgr.E02853.v2.0	6217	0.114099	-1.10761	0.000189919
Eucgr.B00340.v2.0	2373	0.038365	-1.10771	0.00100807
Eucgr.G02867.v2.0	8645	0.0254106	-1.10771	0.00404311
Eucgr.I01432.v2.0	58019	0.0318878	-1.10771	0.0026281
Eucgr.C01675.v2.0	53850	0.0144492	-1.10841	0.0102647
Eucgr.F01673.v2.0	6	0.0164421	-1.10895	0.00764916
Eucgr.F04463.v2.0	1067	0.279018	-1.11141	8.66e-05
Eucgr.G00853.v2.0	7978	0.0134527	-1.113	0.0206391
Eucgr.D01394.v2.0	5934	0.0074737	-1.113	0.0486934
Eucgr.B02632.v2.0	428	0.373187	-1.11318	6.51e-05
Eucgr.I00240.v2.0	131	0.0288983	-1.11416	0.0028711
Eucgr.G02837.v2.0	2444	0.0503229	-1.11435	0.000937514
Eucgr.C01003.v2.0	634	0.0264071	-1.11554	0.0029569
Eucgr.C02755.v2.0	5530	0.00896845	-1.11661	0.0426946
Eucgr.K02281.v2.0	15904	0.160436	-1.11661	0.000121221
Eucgr.G02685.v2.0	1477	0.150969	-1.11661	0.000134702
Eucgr.H02664.v2.0	26327	0.00896845	-1.11661	0.0290909
Eucgr.K03155.v2.0	10101	0.0313896	-1.11729	0.0019898
Eucgr.B02221.v2.0	14219	0.0582949	-1.11881	0.000383861
Eucgr.G01920.v2.0	31	0.0159439	-1.11923	0.00758472
Eucgr.D00248.v2.0	6739	0.0084702	-1.12061	0.0294226
Eucgr.A01324.v2.0	39	0.0558037	-1.12209	0.00346309
Eucgr.D02023.v2.0	1362	0.00647721	-1.12278	0.0478331
Eucgr.A00446.v2.0	8164	0.00647721	-1.12278	0.0478331
Eucgr.F00114.v2.0	56949	0.483798	-1.12286	3.99e-05
Eucgr.B02251.v2.0	2095	0.0254106	-1.12353	0.00215848
Eucgr.L02322.v2.0	10357	0.0284001	-1.1248	0.00218332
Eucgr.B00995.v2.0	7370	0.0129544	-1.12567	0.0195819
Eucgr.B02504.v2.0	340	0.108618	-1.1258	0.000189919
Eucgr.C04017.v2.0	4782	0.0179369	-1.12594	0.00893625
Eucgr.E00244.v2.0	2290	0.0682598	-1.12786	0.000294178
Eucgr.B02660.v2.0	5452	0.0622809	-1.12927	0.000626156
Eucgr.J02478.v2.0	856	0.0558037	-1.12932	0.000596561
Eucgr.E04308.v2.0	4921	0.0473335	-1.13007	0.00125331
Eucgr.C03923.v2.0	2273	0.00896845	-1.13097	0.0320768
Eucgr.I01913.v2.0	58022	0.0244141	-1.13211	0.0047001
Eucgr.F02334.v2.0	9854	0.0134527	-1.1325	0.0243077
Eucgr.H03385.v2.0	3459	0.0284001	-1.13416	0.0015292
Eucgr.G02165.v2.0	59232	0.0298948	-1.13424	0.00281459
Eucgr.I01289.v2.0	58273	0.0189334	-1.13572	0.00795514
Eucgr.G03166.v2.0	4510	0.0323861	-1.13572	0.00148208
Eucgr.J02003.v2.0	2194	0.0293966	-1.13572	0.00136009
Eucgr.F01166.v2.0	56748	0.00697546	-1.13572	0.0403641
Eucgr.I00243.v2.0	6828	0.0084702	-1.13572	0.0306999
Eucgr.J00119.v2.0	7646	0.00996494	-1.13572	0.0184167
Eucgr.G02824.v2.0	3575	0.0572984	-1.1365	0.000531716
Eucgr.K02110.v2.0	1038	0.264569	-1.13657	5.45e-05
Eucgr.E00330.v2.0	736	0.145488	-1.13695	9.84e-05
Eucgr.B01270.v2.0	12004	0.0124562	-1.13918	0.0212394
Eucgr.H02631.v2.0	10643	0.0124562	-1.13918	0.0157788
Eucgr.B02889.v2.0	11818	0.118085	-1.14101	8.95e-05
Eucgr.I02381.v2.0	1278	0.00797195	-1.14101	0.0287439
Eucgr.I00557.v2.0	4905	0.0284001	-1.14347	0.00322438
Eucgr.A02448.v2.0	2919	0.0199299	-1.14449	0.0036696
Eucgr.I02516.v2.0	4396	0.160934	-1.14488	6.45e-05
Eucgr.G02223.v2.0	166	0.258092	-1.14507	4.44e-05
Eucgr.I01172.v2.0	14975	0.0702528	-1.14647	0.000175633
Eucgr.H02306.v2.0	1790	0.0114597	-1.14695	0.0123899
Eucgr.I01764.v2.0	2234	0.0114597	-1.14695	0.0290209
Eucgr.J00905.v2.0	14671	0.0762318	-1.14738	0.000185911
Eucgr.B01461.v2.0	241	0.0179369	-1.14785	0.00413005
Eucgr.F02742.v2.0	4483	0.0139509	-1.1481	0.00927808
Eucgr.E03299.v2.0	1305	0.0139509	-1.1481	0.0157795
Eucgr.K02283.v2.0	385	0.217734	-1.14863	6.96e-05
Eucgr.G02921.v2.0	1404	0.0911792	-1.14986	0.00111909
Eucgr.J02049.v2.0	53226	0.0084702	-1.15067	0.029067
Eucgr.I01414.v2.0	2089	0.0493264	-1.15364	0.000933718
Eucgr.J02582.v2.0	197	0.044344	-1.15364	0.000667403
Eucgr.F02525.v2.0	15907	0.00946669	-1.15364	0.0407262
Eucgr.J00008.v2.0	4798	0.110113	-1.15388	0.000129562
Eucgr.H03276.v2.0	641	0.0204281	-1.15491	0.00875366
Eucgr.D02446.v2.0	683	0.0154457	-1.15531	0.0095642
Eucgr.B02497.v2.0	15978	0.0129544	-1.15562	0.0168683
Eucgr.A02386.v2.0	1407	0.102141	-1.15572	8.64e-05
Eucgr.G03359.v2.0	3225	0.0104632	-1.15607	0.0138448
Eucgr.J02710.v2.0	91	0.0493264	-1.15631	0.000317481
Eucgr.L00643.v2.0	1168	0.0164421	-1.15678	0.00999467
Eucgr.D02508.v2.0	1592	0.040358	-1.15755	0.00070819
Eucgr.A01160.v2.0	4322	0.046337	-1.15762	0.000459561
Eucgr.L01887.v2.0	56462	0.0149474	-1.1588	0.0132452
Eucgr.I00662.v2.0	4679	0.0244141	-1.15898	0.00286459
Eucgr.H00134.v2.0	1605	0.0837055	-1.16058	0.00017282
Eucgr.K01298.v2.0	4185	0.00996494	-1.16126	0.0294964
Eucgr.F03980.v2.0	33	0.990017	-1.16232	1.67e-05
Eucgr.D02582.v2.0	843	0.0144492	-1.16252	0.011212
Eucgr.J00125.v2.0	3135	0.0986529	-1.16754	0.000112607
Eucgr.F02888.v2.0	2183	0.191825	-1.16783	4.41e-05
Eucgr.A01265.v2.0	7752	0.0104632	-1.16814	0.0141891
Eucgr.H03972.v2.0	20460	0.164421	-1.16858	4.28e-05
Eucgr.G01963.v2.0	1468	0.0169404	-1.16883	0.00418887
Eucgr.B02909.v2.0	1743	0.0393615	-1.17024	0.000519398
Eucgr.I01408.v2.0	4459	0.0199299	-1.17049	0.00292306
Eucgr.E04324.v2.0	7950	0.0209264	-1.17094	0.00399081
Eucgr.B00038.v2.0	2006	0.0358738	-1.1711	0.00104958
Eucgr.G02374.v2.0	26275	0.192822	-1.17198	3.54e-05
Eucgr.F00981.v2.0	7180	0.0164421	-1.17238	0.00465078
Eucgr.A02288.v2.0	55928	0.162429	-1.17247	4.89e-05
Eucgr.K01253.v2.0	3694	0.034379	-1.1726	0.00152816
Eucgr.J01509.v2.0	5312	0.0279018	-1.1732	0.00202818
Eucgr.F00497.v2.0	1135	0.151965	-1.1741	5.86e-05
Eucgr.D02333.v2.0	3429	0.044344	-1.17427	0.000470362
Eucgr.F02219.v2.0	416	0.044344	-1.17427	0.000318457
Eucgr.I02227.v2.0	2322	0.0224211	-1.1744	0.00176008
Eucgr.J02799.v2.0	881	0.0109614	-1.1744	0.0190491
Eucgr.A01419.v2.0	3856	0.0109614	-1.1744	0.0261369
Eucgr.G02743.v2.0	16179	0.0119579	-1.17486	0.00984593
Eucgr.H04799.v2.0	903	0.0129544	-1.17525	0.00782943
Eucgr.C03845.v2.0	875	0.0129544	-1.17525	0.0137579
Eucgr.J00982.v2.0	6628	0.0274036	-1.17542	0.00104958
Eucgr.F01474.v2.0	1193	0.0149474	-1.17588	0.0100609
Eucgr.K00884.v2.0	1903	0.0169404	-1.17636	0.00350768
Eucgr.G02679.v2.0	2963	0.123067	-1.178	5.18e-05
Eucgr.E01149.v2.0	563	0.0388633	-1.17845	0.00103102
Eucgr.J01957.v2.0	145	0.765307	-1.17986	1.35e-05
Eucgr.J00827.v2.0	56	0.0074737	-1.18011	0.0423878
Eucgr.G03369.v2.0	6356	0.0254106	-1.18011	0.00219886
Eucgr.A00189.v2.0	7166	0.0084702	-1.18011	0.0301601
Eucgr.K03285.v2.0	5126	0.00946669	-1.18011	0.0178725
Eucgr.G02364.v2.0	26274	0.0234176	-1.18011	0.00153083
Eucgr.D01931.v2.0	2147	0.0647721	-1.18112	0.000286277
Eucgr.B03757.v2.0	1289	0.0528142	-1.18134	0.000351209
Eucgr.G02377.v2.0	20723	0.0508212	-1.18139	0.000212103
Eucgr.F00101.v2.0	416	0.0508212	-1.18393	0.00022992
Eucgr.K03195.v2.0	170	0.0652704	-1.18408	0.000153321
Eucgr.F02555.v2.0	2966	0.0438457	-1.18453	0.000426114
Eucgr.F03280.v2.0	4504	0.0129544	-1.18496	0.0067732
Eucgr.E01576.v2.0	8372	0.0109614	-1.18581	0.0210582
Eucgr.L02046.v2.0	26490	0.00896845	-1.187	0.033621
Eucgr.C00138.v2.0	3167	0.0164421	-1.18781	0.00520161
Eucgr.F02670.v2.0	7381	0.0144492	-1.18883	0.00879488
Eucgr.I01534.v2.0	58227	0.0199299	-1.18968	0.00202922
Eucgr.H04968.v2.0	574	0.0159439	-1.19199	0.00602277
Eucgr.B03622.v2.0	17888	0.0259088	-1.19243	0.00147708
Eucgr.H04426.v2.0	6298	0.0956634	-1.19432	9.63e-05
Eucgr.C03069.v2.0	854	0.0209264	-1.19528	0.00249937
Eucgr.H03993.v2.0	85	0.0448422	-1.19588	0.000804525
Eucgr.F03673.v2.0	80	0.710998	-1.19601	9.18e-06
Eucgr.F02508.v2.0	26221	0.00996494	-1.19873	0.0184189
Eucgr.A00807.v2.0	7654	0.0124562	-1.20015	0.0119973
Eucgr.J02115.v2.0	332	0.0184351	-1.20068	0.00367322
Eucgr.A01432.v2.0	1827	0.0682598	-1.20087	0.000144986
Eucgr.A01018.v2.0	194	0.0513194	-1.20264	0.000250828
Eucgr.E01589.v2.0	14235	0.150969	-1.20323	3.23e-05
Eucgr.F03632.v2.0	1588	0.568998	-1.20728	8.14e-06
Eucgr.K01401.v2.0	5183	0.0637756	-1.20731	0.000166336
Eucgr.I01789.v2.0	5376	0.0528142	-1.20803	0.00014223
Eucgr.H01477.v2.0	7033	0.0149474	-1.20943	0.00485293
Eucgr.A01257.v2.0	6555	0.0214246	-1.20962	0.0035764
Eucgr.J01947.v2.0	7797	0.0398598	-1.21056	0.00025572
Eucgr.H00766.v2.0	951	0.0164421	-1.21065	0.00351776
Eucgr.I00245.v2.0	10979	0.0179369	-1.21167	0.00459589
Eucgr.F00638.v2.0	663	0.0074737	-1.21254	0.0206788
Eucgr.G03216.v2.0	6603	0.0543089	-1.21312	0.000236462
Eucgr.E01440.v2.0	10356	0.0478317	-1.21353	0.00014959
Eucgr.E03807.v2.0	848	0.103137	-1.215	3.4e-05
Eucgr.K00238.v2.0	3613	0.0104632	-1.21545	0.00917741
Eucgr.C02184.v2.0	5043	0.00498247	-1.21545	0.0491512
Eucgr.E01706.v2.0	9718	0.0229194	-1.21594	0.00183643
Eucgr.K01479.v2.0	260	0.0274036	-1.21711	0.000640877
Eucgr.J01181.v2.0	4946	0.0149474	-1.2177	0.00623575
Eucgr.F01791.v2.0	9609	0.0109614	-1.21949	0.0121846
Eucgr.D01856.v2.0	14859	0.0124562	-1.21992	0.0113093
Eucgr.H00678.v2.0	14793	0.0124562	-1.21992	0.00710564
Eucgr.I01494.v2.0	6574	0.0214246	-1.22125	0.00228887
Eucgr.G02960.v2.0	2194	0.0662668	-1.22255	0.000103875
Eucgr.I00598.v2.0	8841	0.00548072	-1.22318	0.0445439
Eucgr.B01087.v2.0	6399	0.0084702	-1.22318	0.0156339
Eucgr.F03546.v2.0	17423	0.0084702	-1.22318	0.0239054
Eucgr.B02364.v2.0	938	0.0288983	-1.22606	0.000605289
Eucgr.D02462.v2.0	1450	0.0428492	-1.22611	0.000387003
Eucgr.K03344.v2.0	6271	0.0104632	-1.22704	0.0251856
Eucgr.I02060.v2.0	9622	0.0418527	-1.22717	0.000178952
Eucgr.F02315.v2.0	780	0.0184351	-1.22764	0.00334941
Eucgr.F04030.v2.0	3221	0.034379	-1.22802	0.000575915
Eucgr.K03339.v2.0	1217	0.0333825	-1.22941	0.00104582
Eucgr.I02331.v2.0	58315	0.0189334	-1.2297	0.0022887
Eucgr.I02610.v2.0	7932	0.228695	-1.22999	1.24e-05
Eucgr.C00354.v2.0	4464	0.0159439	-1.23088	0.00272949
Eucgr.J00409.v2.0	1654	0.30991	-1.2316	8.55e-06
Eucgr.B00868.v2.0	11935	0.00946669	-1.23164	0.0159607
Eucgr.F01815.v2.0	11453	0.00797195	-1.23313	0.0450944
Eucgr.K00871.v2.0	1682	0.00797195	-1.23313	0.0181376
Eucgr.E01713.v2.0	1884	0.0338808	-1.23421	0.000442572
Eucgr.E01755.v2.0	5625	0.00647721	-1.23526	0.0408611
Eucgr.J00758.v2.0	3371	0.0134527	-1.23526	0.00932941
Eucgr.B03307.v2.0	1456	0.0523159	-1.23594	0.000183823
Eucgr.G03380.v2.0	39	0.0682598	-1.23604	8.2e-05
Eucgr.I00122.v2.0	3877	0.0154457	-1.23638	0.003321
Eucgr.H02959.v2.0	55193	0.0951652	-1.2377	4.05e-05
Eucgr.B03043.v2.0	7689	0.0358738	-1.23822	0.000329249
Eucgr.G02578.v2.0	2901	0.0269053	-1.23853	0.00162487
Eucgr.H00455.v2.0	2455	0.137516	-1.23903	2.49e-05
Eucgr.H01151.v2.0	6758	0.0308913	-1.23926	0.000655044
Eucgr.A02404.v2.0	7859	0.0568002	-1.23933	0.000150057
Eucgr.I00599.v2.0	8841	0.0124562	-1.23941	0.00893506
Eucgr.E00645.v2.0	871	0.0199299	-1.23965	0.00119634
Eucgr.E01310.v2.0	380	0.0144492	-1.24006	0.00578222
Eucgr.B01308.v2.0	6301	0.00697546	-1.24006	0.0319539
Eucgr.K01946.v2.0	3738	0.00896845	-1.24094	0.0116538
Eucgr.J01457.v2.0	1831	0.167411	-1.2422	1.24e-05
Eucgr.B03141.v2.0	13928	0.0149474	-1.24222	0.00462464
Eucgr.F03036.v2.0	2212	0.0169404	-1.24245	0.00409119
Eucgr.J00621.v2.0	6588	0.0189334	-1.24264	0.00265787
Eucgr.F01712.v2.0	79	0.0627791	-1.24375	9.71e-05
Eucgr.C00361.v2.0	1894	0.0174386	-1.24424	0.00246903
Eucgr.H02557.v2.0	17	0.0074737	-1.24424	0.017753
Eucgr.F04070.v2.0	5009	0.0114597	-1.24424	0.00545415
Eucgr.C00355.v2.0	3604	0.0607861	-1.24577	6.9e-05
Eucgr.A01858.v2.0	1908	0.0119579	-1.24675	0.0049633
Eucgr.I00428.v2.0	5756	0.0119579	-1.24675	0.0113093
Eucgr.B01228.v2.0	5613	0.00996494	-1.24723	0.0180357
Eucgr.D01326.v2.0	12131	0.00996494	-1.24723	0.0146481
Eucgr.C01441.v2.0	688	0.00996494	-1.24723	0.0076863
Eucgr.A01180.v2.0	1446	0.0941687	-1.24886	2.64e-05
Eucgr.A02145.v2.0	55579	0.00597896	-1.24906	0.0490981
Eucgr.A00904.v2.0	3974	0.0737405	-1.24971	7.51e-05
Eucgr.A02166.v2.0	9162	0.0104632	-1.24994	0.00687603
Eucgr.K01506.v2.0	94	0.0149474	-1.2503	0.00265061
Eucgr.F03197.v2.0	5213	0.0084702	-1.2512	0.0136285
Eucgr.F00370.v2.0	960	0.0981546	-1.25246	3.04e-05
Eucgr.D02594.v2.0	1887	0.0204281	-1.25318	0.000903461
Eucgr.J03166.v2.0	1475	0.00647721	-1.25318	0.0345736
Eucgr.A02774.v2.0	1027	0.0627791	-1.2536	7.93e-05
Eucgr.A01407.v2.0	14157	0.0842037	-1.25527	2.38e-05
Eucgr.B02562.v2.0	8044	0.0946669	-1.25569	2.54e-05
Eucgr.J00592.v2.0	5653	0.0508212	-1.25577	0.000134018
Eucgr.A00394.v2.0	1221	0.0632774	-1.25596	8.65e-05
Eucgr.J00618.v2.0	2573	0.0249123	-1.25771	0.0010747
Eucgr.B03567.v2.0	12503	0.0124562	-1.25865	0.00392207
Eucgr.D02079.v2.0	6111	0.0074737	-1.25984	0.0147875
Eucgr.H02997.v2.0	628	0.0368703	-1.26005	0.000200003
Eucgr.A02783.v2.0	587	0.0478317	-1.26032	8.7e-05
Eucgr.B03774.v2.0	7440	0.0104632	-1.26125	0.0186697
Eucgr.C01895.v2.0	1626	0.0224211	-1.26321	0.00131907
Eucgr.G02693.v2.0	4182	0.0368703	-1.26335	0.000308912
Eucgr.J00634.v2.0	61	0.0169404	-1.26383	0.0017417
Eucgr.C01271.v2.0	3090	0.00548072	-1.265	0.0346758
Eucgr.B02496.v2.0	2488	0.0154457	-1.26758	0.00348969
Eucgr.E01631.v2.0	3863	0.00597896	-1.26817	0.0431065
Eucgr.A00535.v2.0	6829	0.00597896	-1.26817	0.0362264
Eucgr.E01257.v2.0	9563	0.036372	-1.26945	0.000426065
Eucgr.F00436.v2.0	7696	0.00996494	-1.27088	0.0143345
Eucgr.I02444.v2.0	13201	0.0139509	-1.27209	0.00624472
Eucgr.E01218.v2.0	7133	0.0184351	-1.27366	0.00205547
Eucgr.D00295.v2.0	7719	0.0797195	-1.27394	3.18e-05
Eucgr.D00103.v2.0	7556	0.0114597	-1.27527	0.00414915
Eucgr.B02532.v2.0	278	0.0632774	-1.27527	4.35e-05
Eucgr.D00184.v2.0	340	0.0234176	-1.27527	0.00162271
Eucgr.A02956.v2.0	7967	0.0074737	-1.27527	0.0233952
Eucgr.D00856.v2.0	7462	0.100646	-1.27693	1.63e-05
Eucgr.K00930.v2.0	5303	0.0717476	-1.27718	3.97e-05
Eucgr.H04118.v2.0	148	0.0219229	-1.27868	0.00169194
Eucgr.B02864.v2.0	905	0.0448422	-1.27898	0.000122888
Eucgr.I02141.v2.0	26379	0.0368703	-1.27977	0.000203654
Eucgr.G03374.v2.0	2458	0.00896845	-1.28011	0.0155911
Eucgr.I02632.v2.0	945	0.106127	-1.28071	1.05e-05
Eucgr.J00208.v2.0	474	0.00946669	-1.2814	0.013093
Eucgr.K02876.v2.0	7574	0.0254106	-1.28234	0.000639934
Eucgr.K00909.v2.0	18013	0.0154457	-1.28293	0.00500416
Eucgr.J03199.v2.0	53141	0.0154457	-1.28293	0.00404014
Eucgr.D01442.v2.0	56276	0.00498247	-1.28362	0.0448216
Eucgr.K00253.v2.0	58890	0.132534	-1.28387	1.41e-05
Eucgr.G02810.v2.0	59591	0.107123	-1.28547	9.82e-06
Eucgr.A02255.v2.0	10254	0.00548072	-1.28547	0.0458987
Eucgr.G02039.v2.0	1456	0.0408562	-1.28816	0.00015889
Eucgr.K02088.v2.0	663	0.00697546	-1.28953	0.0326832
Eucgr.G02532.v2.0	1386	0.00697546	-1.28953	0.0379817
Eucgr.D00956.v2.0	438	0.0149474	-1.29005	0.00175118
Eucgr.E02747.v2.0	10951	0.0398598	-1.29073	0.00017778
Eucgr.D02636.v2.0	6983	0.00797195	-1.29143	0.0120417
Eucgr.L02150.v2.0	1723	0.0333825	-1.29143	0.000130329
Eucgr.H02069.v2.0	11	0.00797195	-1.29143	0.0111971
Eucgr.H02678.v2.0	1327	0.0762318	-1.29152	3.93e-05
Eucgr.B03298.v2.0	10085	0.0518177	-1.29184	3.96e-05
Eucgr.F00490.v2.0	455	0.90382	-1.29194	1.57e-06
Eucgr.F03302.v2.0	56782	0.0438457	-1.29207	8.26e-05
Eucgr.F00455.v2.0	4013	0.0084702	-1.29222	0.0421788
Eucgr.A02985.v2.0	3404	0.0752353	-1.29293	4.88e-05
Eucgr.A00347.v2.0	55506	0.00946669	-1.29357	0.0143454
Eucgr.C03821.v2.0	2020	0.0199299	-1.29387	0.000880854
Eucgr.G02233.v2.0	610	0.0109614	-1.29515	0.00401836
Eucgr.G01045.v2.0	33	0.0358738	-1.29573	0.000113008
Eucgr.B03008.v2.0	10672	0.0303931	-1.29787	0.000534675
[truncated: 2,160 more rows]

## Sheet: Egr2
Additional file 5. DEGs in the single-cell major clusters of SDX in E. grandis.
The lists of DEGs in cell cluster Egr1 to Egr8 with cutoff set as the absolute value of log2FC ≥ 1 and adjusted P value < 0.05.
E. grandis DEGs for cell cluster 2
Gene ID	Orthologous group	Mean UMI count	Log2FC	Adjusted P value
Eucgr.B00832.v2.0	20604	0.00327258	4.26763	0.00599242
Eucgr.F01681.v2.0	12059	0.00327258	4.26763	0.00599242
Eucgr.A02168.v2.0	943	0.00272715	4.04524	0.0156854
Eucgr.H02762.v2.0	1414	0.00272715	4.04524	0.0156854
Eucgr.L01628.v2.0	325	0.00272715	4.04524	0.0156854
Eucgr.B02174.v2.0	5182	0.00218172	3.78221	0.0405497
Eucgr.C02111.v2.0	11	0.00218172	3.78221	0.0405497
Eucgr.C03674.v2.0	26087	0.00218172	3.78221	0.0405497
Eucgr.D00076.v2.0	52	0.00218172	3.78221	0.0405497
Eucgr.E00168.v2.0	587	0.00218172	3.78221	0.0405497
Eucgr.H02394.v2.0	54588	0.00218172	3.78221	0.0405497
Eucgr.H04944.v2.0	1182	0.00218172	3.78221	0.0405497
Eucgr.L01816.v2.0	55972	0.00218172	3.78221	0.0405497
Eucgr.F01325.v2.0	11	0.00381801	3.46028	0.00911339
Eucgr.G01187.v2.0	12615	0.00381801	3.46028	0.00911339
Eucgr.L01111.v2.0	372	0.0109086	3.26763	1.46e-05
Eucgr.B01231.v2.0	57588	0.00327258	3.26763	0.0211904
Eucgr.F02974.v2.0	2375	0.00654515	3.16072	0.00105245
Eucgr.C00542.v2.0	624	0.00654515	3.16072	0.00105245
Eucgr.F00245.v2.0	20688	0.00272715	3.04524	0.0488388
Eucgr.F04338.v2.0	12531	0.00272715	3.04524	0.0488388
Eucgr.F01502.v2.0	56989	0.00763601	3.04524	0.000552096
Eucgr.C01001.v2.0	20633	0.00436343	3.04524	0.0104414
Eucgr.C04403.v2.0	53712	0.00436343	3.04524	0.0104414
Eucgr.A02752.v2.0	1268	0.00272715	3.04524	0.0488388
Eucgr.B00298.v2.0	8430	0.00272715	3.04524	0.0488388
Eucgr.L02496.v2.0	887	0.00272715	3.04524	0.0488388
Eucgr.L01095.v2.0	174	0.00272715	3.04524	0.0488388
Eucgr.I02385.v2.0	2595	0.00272715	3.04524	0.0488388
Eucgr.F02079.v2.0	25	0.0103632	2.97485	7.25e-05
Eucgr.I01021.v2.0	58387	0.00381801	2.87531	0.0225997
Eucgr.E02835.v2.0	12220	0.0092723	2.82285	0.000304272
Eucgr.E00089.v2.0	52965	0.00763601	2.78221	0.0221022
Eucgr.H03891.v2.0	31	0.00872687	2.74039	0.00189214
Eucgr.J02959.v2.0	1374	0.00599972	2.72331	0.00513821
Eucgr.G02081.v2.0	1360	0.00599972	2.72331	0.00513821
Eucgr.B02408.v2.0	1694	0.00327258	2.68267	0.0485115
Eucgr.G03041.v2.0	59515	0.00327258	2.68267	0.0485115
Eucgr.L00939.v2.0	696	0.00327258	2.68267	0.0485115
Eucgr.G02099.v2.0	72	0.00545429	2.59778	0.0104606
Eucgr.C01933.v2.0	11	0.00872687	2.54774	0.00119458
Eucgr.F02083.v2.0	25	0.537793	2.53682	4.58e-25
Eucgr.J00829.v2.0	53551	0.00381801	2.46028	0.0450017
Eucgr.A02443.v2.0	1684	0.00490886	2.46028	0.0207273
Eucgr.H01933.v2.0	17988	0.00490886	2.46028	0.0207273
Eucgr.F01543.v2.0	13465	0.00490886	2.46028	0.0207273
Eucgr.G01008.v2.0	182	0.00490886	2.46028	0.0207273
Eucgr.H03372.v2.0	1565	0.00490886	2.46028	0.0207273
Eucgr.L03363.v2.0	13	0.011454	2.46028	0.00468976
Eucgr.L01428.v2.0	30	0.0103632	2.46028	0.000587585
Eucgr.L02012.v2.0	12220	0.015272	2.41137	0.00107152
Eucgr.H03373.v2.0	1565	0.21599	2.37903	1.5e-19
Eucgr.G02818.v2.0	59249	0.0136357	2.35336	0.000152873
Eucgr.A01230.v2.0	14898	0.0125449	2.3448	0.000283386
Eucgr.H02697.v2.0	333	0.00545429	2.33475	0.0189504
Eucgr.B02636.v2.0	57806	0.00545429	2.33475	0.0189504
Eucgr.D01610.v2.0	52574	0.00545429	2.33475	0.0189504
Eucgr.G01814.v2.0	831	0.011454	2.33475	0.000974436
Eucgr.L00331.v2.0	14229	0.0103632	2.32277	0.00102786
Eucgr.I01163.v2.0	16323	0.00436343	2.30827	0.0404877
Eucgr.C01005.v2.0	6242	0.00436343	2.30827	0.0493694
Eucgr.J01616.v2.0	644	0.00436343	2.30827	0.0404877
Eucgr.J02075.v2.0	53117	0.0092723	2.30827	0.00204989
Eucgr.C00423.v2.0	19	0.00709058	2.26763	0.00836237
Eucgr.E00420.v2.0	52918	0.00709058	2.26763	0.00836237
Eucgr.K02635.v2.0	59026	0.0201809	2.24877	1.33e-05
Eucgr.L01091.v2.0	176	0.0125449	2.23788	0.000482773
Eucgr.E04204.v2.0	17942	0.00599972	2.23788	0.017088
Eucgr.K03480.v2.0	26467	0.01909	2.23788	2.27e-05
Eucgr.H04474.v2.0	2930	0.0179992	2.22581	3.93e-05
Eucgr.H02412.v2.0	166	0.00872687	2.22581	0.00380512
Eucgr.F01731.v2.0	831	0.0169083	2.21235	6.97e-05
Eucgr.J01657.v2.0	53120	0.0119994	2.17648	0.00266233
Eucgr.I00714.v2.0	1627	0.00654515	2.16072	0.0152366
Eucgr.E01921.v2.0	26150	0.0136357	2.16072	0.000418601
Eucgr.F00244.v2.0	20688	0.0779964	2.15447	1.43e-11
Eucgr.E01589.v2.0	14235	0.674151	2.15171	3.61e-19
Eucgr.F03790.v2.0	132	0.0212717	2.13835	2.19e-05
Eucgr.J01614.v2.0	644	0.0245443	2.12586	6.72e-06
Eucgr.B00446.v2.0	372	0.00545429	2.11235	0.031175
Eucgr.G02033.v2.0	275	0.0299986	2.09771	1.58e-06
Eucgr.E01752.v2.0	4425	0.00709058	2.09771	0.0135588
Eucgr.D00471.v2.0	56211	0.081269	2.07439	4.65e-11
Eucgr.G01019.v2.0	182	0.015272	2.07033	0.00040303
Eucgr.J01480.v2.0	45	0.034362	2.06796	7e-07
Eucgr.H03904.v2.0	26343	0.30435	2.0595	3.52e-16
Eucgr.E01810.v2.0	11	0.0141812	2.04524	0.00072675
Eucgr.D00015.v2.0	56280	0.00599972	2.04524	0.0272344
Eucgr.G01883.v2.0	8459	0.00599972	2.04524	0.0272344
Eucgr.J00476.v2.0	10423	0.0245443	2.02964	1.8e-05
Eucgr.B02890.v2.0	2599	0.0567247	2.02478	6.29e-09
Eucgr.D01878.v2.0	17917	0.0316349	2.02099	2.94e-06
Eucgr.J02872.v2.0	78	0.00981773	2.00777	0.0126689
Eucgr.E01210.v2.0	52528	0.00981773	2.00777	0.00680929
Eucgr.J01332.v2.0	11	0.00818144	2.00085	0.0106628
Eucgr.I01873.v2.0	198	0.00818144	2.00085	0.0106628
Eucgr.L02404.v2.0	11026	0.00818144	2.00085	0.0106628
Eucgr.E01029.v2.0	52329	0.0294532	1.99371	6.26e-06
Eucgr.B04009.v2.0	113	0.00654515	1.99079	0.0239245
Eucgr.I01927.v2.0	58452	0.0119994	1.98384	0.00249011
Eucgr.E03298.v2.0	2739	0.648515	1.98179	1.14e-16
Eucgr.F02349.v2.0	1133	0.0338166	1.97813	1.75e-06
Eucgr.D02526.v2.0	56119	0.0501795	1.97707	5.13e-08
Eucgr.H02533.v2.0	301	0.0103632	1.97485	0.00557148
Eucgr.H01140.v2.0	303	0.0103632	1.97485	0.00557148
Eucgr.J02155.v2.0	393	0.0163629	1.95504	0.00045128
Eucgr.B01751.v2.0	3305	0.00709058	1.9457	0.0309145
Eucgr.A00786.v2.0	3138	0.00709058	1.9457	0.0309145
Eucgr.B00443.v2.0	372	0.0169083	1.93672	0.000568852
Eucgr.E01861.v2.0	11	0.0425435	1.93117	4.11e-07
Eucgr.A00328.v2.0	17861	0.0092723	1.92976	0.0104875
Eucgr.D01660.v2.0	56221	0.015272	1.92594	0.000786404
Eucgr.A01819.v2.0	55603	0.00545429	1.91971	0.0485991
Eucgr.C02205.v2.0	9374	0.0196355	1.91484	0.000621986
Eucgr.K03593.v2.0	58980	0.00763601	1.90774	0.0244841
Eucgr.B03165.v2.0	346	0.00763601	1.90774	0.0244841
Eucgr.I02402.v2.0	354	0.0796327	1.90506	2.74e-09
Eucgr.E02068.v2.0	11019	0.581428	1.88663	1.01e-14
Eucgr.F01402.v2.0	3489	0.17181	1.88142	5.04e-12
Eucgr.F01291.v2.0	11	0.0169083	1.87531	0.000701363
Eucgr.F01468.v2.0	11017	0.0430889	1.87531	8.37e-07
Eucgr.J01655.v2.0	18005	0.0370892	1.86836	3.17e-05
Eucgr.H00511.v2.0	49	0.0463615	1.86417	5.87e-07
Eucgr.E01860.v2.0	11	0.0218172	1.86363	0.000182667
Eucgr.H00332.v2.0	26292	0.0512704	1.86021	6.05e-06
Eucgr.H02583.v2.0	969	0.0687241	1.84905	4.19e-08
Eucgr.F00556.v2.0	372	0.00872687	1.8473	0.0163119
Eucgr.J01914.v2.0	17	0.0158175	1.84361	0.0120598
Eucgr.L01349.v2.0	11	0.0299986	1.84137	2.08e-05
Eucgr.J02923.v2.0	91	0.00654515	1.83879	0.0474257
Eucgr.K01400.v2.0	58999	0.011454	1.83225	0.00540269
Eucgr.E02071.v2.0	11019	0.0414526	1.82017	2.05e-06
Eucgr.D02471.v2.0	2793	0.100904	1.81953	1.32e-09
Eucgr.F02665.v2.0	56720	0.00709058	1.8082	0.0378075
Eucgr.G02004.v2.0	275	0.0479978	1.80673	8.96e-07
Eucgr.K02891.v2.0	2012	0.0338166	1.7937	1.37e-05
Eucgr.H01358.v2.0	132	0.789782	1.79245	1.8e-13
Eucgr.F01730.v2.0	831	0.0289078	1.7889	0.000691501
Eucgr.C02815.v2.0	262	0.00763601	1.78221	0.0306603
Eucgr.K01284.v2.0	17945	0.00763601	1.78221	0.0306603
Eucgr.H04366.v2.0	767	0.0185446	1.78221	0.000830479
Eucgr.B03369.v2.0	2595	0.0218172	1.77344	0.000285318
Eucgr.G02382.v2.0	8539	0.0414526	1.77287	4.06e-06
Eucgr.G00481.v2.0	6438	0.0163629	1.77062	0.00743421
Eucgr.J01908.v2.0	53110	0.0223626	1.76513	0.000254771
Eucgr.E02064.v2.0	11019	0.034362	1.75984	0.000154004
Eucgr.F01386.v2.0	66	0.00818144	1.75984	0.0254505
Eucgr.H02644.v2.0	593	0.00818144	1.75984	0.0254505
Eucgr.H02665.v2.0	26327	0.604881	1.75804	2.8e-12
Eucgr.H00510.v2.0	49	0.722694	1.74435	1.42e-12
Eucgr.F00134.v2.0	174	0.0119994	1.73591	0.00810609
Eucgr.E02069.v2.0	11019	0.0218172	1.73037	0.000498339
Eucgr.L02898.v2.0	2310	0.0550884	1.72331	1.02e-06
Eucgr.A02041.v2.0	55443	0.0583609	1.72331	1.14e-06
Eucgr.C04191.v2.0	4674	0.0163629	1.71403	0.00239764
Eucgr.F00475.v2.0	56906	0.026726	1.71182	0.000163881
Eucgr.A01199.v2.0	55595	0.0130903	1.71182	0.00567298
Eucgr.E02830.v2.0	12220	0.0201809	1.7082	0.000948878
Eucgr.E03942.v2.0	1	0.0103632	1.69474	0.0173842
Eucgr.B02882.v2.0	57365	0.0103632	1.69474	0.0173842
Eucgr.K02977.v2.0	12651	0.0834507	1.69364	6.21e-08
Eucgr.E00330.v2.0	736	0.545975	1.68916	1.37e-11
Eucgr.K02284.v2.0	2796	0.0627244	1.6889	5.69e-07
Eucgr.K03482.v2.0	26467	0.0294532	1.68705	0.000120331
Eucgr.H04372.v2.0	767	0.184355	1.68551	5.11e-10
Eucgr.A01567.v2.0	15127	0.00709058	1.68267	0.0484365
Eucgr.F00135.v2.0	56848	0.0185446	1.68267	0.00128127
Eucgr.K02886.v2.0	2012	0.0534521	1.68024	2.05e-06
Eucgr.J02129.v2.0	53146	0.034362	1.67892	5.38e-05
Eucgr.B03016.v2.0	57535	0.015272	1.6744	0.00407499
Eucgr.F01380.v2.0	66	0.158175	1.67361	1.62e-09
Eucgr.H00512.v2.0	49	0.065997	1.66309	1.75e-06
Eucgr.I01049.v2.0	168	0.0452706	1.66277	9.93e-06
Eucgr.F00138.v2.0	56537	0.0289078	1.66058	0.000160172
Eucgr.G01365.v2.0	556	0.164174	1.65976	1.67e-09
Eucgr.K01595.v2.0	11026	0.0163629	1.65959	0.0130262
Eucgr.K02634.v2.0	58616	0.0758147	1.65882	2.34e-07
Eucgr.G00487.v2.0	6438	0.00818144	1.65292	0.0337468
Eucgr.E01115.v2.0	1052	0.00818144	1.65292	0.0337468
Eucgr.H04374.v2.0	767	0.0125449	1.65292	0.00856381
Eucgr.H00330.v2.0	26292	0.0485432	1.64835	7.92e-05
Eucgr.C01940.v2.0	54011	0.707422	1.64627	2.7e-11
Eucgr.F01418.v2.0	11013	0.148357	1.64614	6.63e-09
Eucgr.F00466.v2.0	12651	1.23212	1.64093	2.42e-11
Eucgr.H05110.v2.0	70	0.00872687	1.64085	0.0384429
Eucgr.J00276.v2.0	53052	0.00872687	1.64085	0.0384429
Eucgr.D01055.v2.0	0	0.00872687	1.64085	0.0384429
Eucgr.H01519.v2.0	10562	0.103632	1.63683	4.21e-08
Eucgr.A00205.v2.0	17861	0.0185446	1.63536	0.00213605
Eucgr.K02830.v2.0	8430	0.254716	1.63367	3.93e-10
Eucgr.L02354.v2.0	59117	0.0283623	1.63361	0.000212843
Eucgr.I01458.v2.0	5685	0.0092723	1.6302	0.0307266
Eucgr.G01812.v2.0	831	0.0092723	1.6302	0.0307266
Eucgr.F02630.v2.0	12528	0.0289078	1.6302	0.000187978
Eucgr.F01950.v2.0	5462	0.0103632	1.61228	0.0209574
Eucgr.J01619.v2.0	644	0.0103632	1.61228	0.0209574
Eucgr.H02658.v2.0	54643	0.125449	1.61159	3.01e-08
Eucgr.H04992.v2.0	32	0.0223626	1.60467	0.000981405
Eucgr.I00962.v2.0	2584	0.0567247	1.60467	4.65e-06
Eucgr.K01710.v2.0	2490	0.022908	1.60114	0.000849853
Eucgr.A01962.v2.0	579	0.0703604	1.6	1.34e-06
Eucgr.B02891.v2.0	2599	0.254716	1.59932	1.06e-09
Eucgr.E00345.v2.0	226	0.0119994	1.59152	0.0173359
Eucgr.K02617.v2.0	10253	0.287441	1.58879	8.21e-10
Eucgr.J01654.v2.0	18005	0.309258	1.58766	6.75e-10
Eucgr.E04213.v2.0	9648	0.767965	1.58423	1.79e-10
Eucgr.L01858.v2.0	354	0.0272715	1.57811	0.000390104
Eucgr.B00229.v2.0	10411	0.185991	1.57435	2.83e-08
Eucgr.K00759.v2.0	168	0.0801781	1.5717	7.81e-07
Eucgr.H02695.v2.0	333	0.0147266	1.56719	0.00707428
Eucgr.L00520.v2.0	58013	0.0381801	1.56563	6.88e-05
Eucgr.G03359.v2.0	3225	0.0392709	1.56264	7.06e-05
Eucgr.F03907.v2.0	14006	0.0245443	1.55757	0.00303083
Eucgr.A00935.v2.0	149	0.0430889	1.55339	8.86e-05
Eucgr.G00394.v2.0	503	0.0752692	1.5458	2.02e-06
Eucgr.K00961.v2.0	6542	0.0496341	1.5409	2.19e-05
Eucgr.F01070.v2.0	1662	2.24881	1.54048	1.92e-10
Eucgr.G02028.v2.0	275	0.0196355	1.54045	0.00299329
Eucgr.H03229.v2.0	556	0.0834507	1.53724	1.09e-06
Eucgr.L02619.v2.0	8430	0.0534521	1.53505	1.47e-05
Eucgr.E03103.v2.0	2739	0.0103632	1.53428	0.0259509
Eucgr.K00757.v2.0	6418	0.543793	1.52684	1.67e-09
Eucgr.J01656.v2.0	18005	0.53943	1.51674	2.24e-09
Eucgr.H02094.v2.0	553	0.0425435	1.51613	7.97e-05
Eucgr.C02928.v2.0	516	0.0299986	1.51274	0.00100458
Eucgr.G02329.v2.0	59169	0.534521	1.51269	2.67e-09
Eucgr.G02377.v2.0	20723	0.185446	1.51196	3.51e-08
Eucgr.C01675.v2.0	53850	0.0512704	1.50657	2.69e-05
Eucgr.E00581.v2.0	937	0.034362	1.50608	0.000228105
Eucgr.A00484.v2.0	10856	0.0349075	1.50537	0.000265213
Eucgr.I00275.v2.0	1591	0.01909	1.50092	0.00401979
Eucgr.A00626.v2.0	5801	1.5092	1.49349	1e-09
Eucgr.J01892.v2.0	3810	0.0294532	1.48675	0.000606879
Eucgr.I01699.v2.0	4198	0.369801	1.486	6.16e-09
Eucgr.H02091.v2.0	7300	0.065997	1.48412	1.09e-05
Eucgr.E03696.v2.0	639	0.0349075	1.48265	0.000293845
Eucgr.F01657.v2.0	16305	0.0376346	1.48104	0.000212495
Eucgr.I01810.v2.0	16325	0.088905	1.4691	2.75e-06
Eucgr.D00773.v2.0	11572	1.75192	1.46207	2.68e-09
Eucgr.L02297.v2.0	58496	0.0752692	1.46028	7.92e-06
Eucgr.G02364.v2.0	26274	0.0845415	1.46028	4.21e-06
Eucgr.E02417.v2.0	1552	0.015272	1.46028	0.0110541
Eucgr.F03568.v2.0	2496	0.0130903	1.46028	0.0221655
Eucgr.J01230.v2.0	53070	0.0109086	1.46028	0.0335209
Eucgr.D00215.v2.0	25	0.0119994	1.46028	0.0235167
Eucgr.B02996.v2.0	57693	0.0136357	1.46028	0.0184475
Eucgr.E01078.v2.0	8297	0.0125449	1.46028	0.0268888
Eucgr.E03356.v2.0	682	0.0616335	1.43519	3.03e-05
Eucgr.C03673.v2.0	7124	0.182719	1.43474	2.07e-07
Eucgr.I01931.v2.0	58263	0.0256352	1.43053	0.00203181
Eucgr.C03935.v2.0	7124	0.150538	1.42936	4.55e-07
Eucgr.D01088.v2.0	166	0.0223626	1.42633	0.00374696
Eucgr.K01649.v2.0	376	0.085087	1.42398	6.63e-06
Eucgr.B01155.v2.0	1331	0.0845415	1.42375	7.07e-06
Eucgr.B03820.v2.0	20627	0.94032	1.42231	1.79e-08
Eucgr.B02892.v2.0	2599	0.0758147	1.41964	1.26e-05
Eucgr.I02632.v2.0	945	0.395436	1.41336	3.16e-08
Eucgr.G02018.v2.0	275	0.150538	1.40911	7.5e-07
Eucgr.C03323.v2.0	53835	0.0294532	1.40875	0.00114342
Eucgr.A02288.v2.0	55928	0.566156	1.40845	4.04e-08
Eucgr.H02656.v2.0	54922	0.0578155	1.40733	0.000187978
Eucgr.D02538.v2.0	14963	0.0567247	1.40634	6.36e-05
Eucgr.H04496.v2.0	37	0.242716	1.40631	1.32e-07
Eucgr.E00460.v2.0	1039	0.011454	1.39615	0.0444315
Eucgr.K02769.v2.0	1111	0.0681787	1.39316	2.94e-05
Eucgr.H04368.v2.0	767	0.0223626	1.39316	0.00420398
Eucgr.I00630.v2.0	26363	1.77701	1.38776	2.02e-08
Eucgr.H02664.v2.0	26327	0.0310895	1.38752	0.00110967
Eucgr.F04069.v2.0	11423	0.177265	1.38694	6.61e-07
Eucgr.J00942.v2.0	177	0.0818144	1.3858	1.59e-05
Eucgr.H01446.v2.0	11	0.0299986	1.38499	0.0014281
Eucgr.J02254.v2.0	10214	0.434707	1.37601	6.84e-08
Eucgr.A02281.v2.0	16267	0.0256352	1.37281	0.00341713
Eucgr.C04027.v2.0	6889	0.0856324	1.37174	4.18e-05
Eucgr.D01077.v2.0	14227	0.0239989	1.36717	0.00396213
Eucgr.H00755.v2.0	55021	0.0632698	1.36486	0.000111633
Eucgr.I00228.v2.0	11469	0.0310895	1.36406	0.00159549
Eucgr.B03368.v2.0	680	0.761419	1.35861	8.31e-08
Eucgr.H02591.v2.0	271	0.0141812	1.35718	0.0265978
Eucgr.B00652.v2.0	1349	0.0283623	1.35531	0.00468332
Eucgr.I01882.v2.0	17586	0.766328	1.35351	1.03e-07
Eucgr.H00715.v2.0	10746	0.0136357	1.35336	0.0319925
Eucgr.K03314.v2.0	58807	0.143993	1.35025	2.87e-06
Eucgr.E00090.v2.0	3087	0.0125449	1.3448	0.0343771
Eucgr.J01320.v2.0	11	0.0299986	1.33689	0.00228463
Eucgr.J00760.v2.0	32	0.186537	1.3316	1.65e-06
Eucgr.C00224.v2.0	20631	0.0223626	1.32903	0.00678891
Eucgr.C01943.v2.0	53841	0.118358	1.32759	8.6e-06
Eucgr.K00719.v2.0	2328	0.0163629	1.32701	0.0218659
Eucgr.K03163.v2.0	58559	0.0327258	1.32493	0.00166514
Eucgr.L03283.v2.0	59810	0.0158175	1.32277	0.0237709
Eucgr.J01242.v2.0	173	0.0425435	1.32111	0.000612749
Eucgr.D00714.v2.0	12115	0.015272	1.31826	0.0216516
Eucgr.B03762.v2.0	57873	2.065	1.31679	1.26e-07
Eucgr.L02314.v2.0	556	0.0878141	1.31631	3.16e-05
Eucgr.E03826.v2.0	26178	0.0719967	1.31589	7.41e-05
Eucgr.I01803.v2.0	16325	0.0196355	1.31218	0.0112091
Eucgr.H00528.v2.0	49	0.0239989	1.30827	0.00624503
Eucgr.K03496.v2.0	1148	0.01909	1.30827	0.0250674
Eucgr.F03154.v2.0	275	0.0381801	1.30624	0.000967043
Eucgr.J01658.v2.0	18005	0.0719967	1.30611	7.92e-05
Eucgr.H02260.v2.0	25837	0.0234535	1.305	0.00726017
Eucgr.C01693.v2.0	5701	0.0136357	1.30274	0.0354447
Eucgr.I01787.v2.0	77	0.238353	1.30137	1.58e-06
Eucgr.J01839.v2.0	5986	0.0649061	1.30108	0.000123902
Eucgr.H03532.v2.0	8393	0.0414526	1.3008	0.000820576
Eucgr.G02576.v2.0	11303	0.0550884	1.29981	0.000252082
Eucgr.K00735.v2.0	61	0.0861778	1.29743	4.31e-05
Eucgr.J02042.v2.0	173	0.0130903	1.29678	0.0423304
Eucgr.H01997.v2.0	5168	0.0338166	1.28781	0.00270756
Eucgr.A02142.v2.0	55466	0.132539	1.28773	1.24e-05
Eucgr.F03384.v2.0	3228	0.0376346	1.28578	0.00688606
Eucgr.F02317.v2.0	26218	0.298895	1.28482	1.41e-06
Eucgr.G02859.v2.0	12389	0.0785418	1.28263	8.17e-05
Eucgr.B03059.v2.0	4269	0.0158175	1.27971	0.0259887
Eucgr.I01087.v2.0	146	0.0436343	1.27657	0.00105245
Eucgr.I00695.v2.0	26363	0.178901	1.27533	8.25e-06
Eucgr.K00712.v2.0	663	0.145084	1.27305	1.13e-05
Eucgr.A00810.v2.0	11	0.030544	1.2708	0.00338629
Eucgr.H01402.v2.0	1644	0.0185446	1.26763	0.0168702
Eucgr.J00936.v2.0	53	0.367074	1.2663	2.32e-06
Eucgr.C02857.v2.0	17869	0.0218172	1.26324	0.0123658
Eucgr.F01416.v2.0	11013	0.0365438	1.26234	0.00201068
Eucgr.C00167.v2.0	12512	0.0141812	1.26097	0.0440658
Eucgr.B01791.v2.0	293	0.0436343	1.26097	0.00119458
Eucgr.J01351.v2.0	3690	0.0141812	1.26097	0.0440658
Eucgr.D02026.v2.0	2793	0.0141812	1.26097	0.0440658
Eucgr.F00956.v2.0	372	0.0359983	1.25958	0.00227671
Eucgr.J01083.v2.0	53031	0.824144	1.25848	9.2e-07
Eucgr.G01979.v2.0	6855	0.0283623	1.25746	0.00453991
Eucgr.L01406.v2.0	11	0.0174537	1.25674	0.0228891
Eucgr.J02318.v2.0	1588	0.775601	1.25552	1.45e-06
Eucgr.A02582.v2.0	964	0.344166	1.25428	2.37e-06
Eucgr.H03652.v2.0	2258	0.0272715	1.25006	0.00579046
Eucgr.H01134.v2.0	303	0.0376346	1.24971	0.00215876
Eucgr.E00583.v2.0	937	0.0409072	1.24877	0.0014281
Eucgr.A00096.v2.0	55798	0.457615	1.24823	1.5e-06
Eucgr.B03819.v2.0	20627	0.479978	1.24046	2.13e-06
Eucgr.B00703.v2.0	3446	0.45707	1.23911	1.82e-06
Eucgr.D01949.v2.0	4158	0.181628	1.23665	1.32e-05
Eucgr.A01450.v2.0	2474	0.112904	1.2359	4.81e-05
Eucgr.J02052.v2.0	1921	0.0572701	1.234	0.000535184
Eucgr.H04218.v2.0	2292	0.357256	1.23287	2.9e-06
Eucgr.G02588.v2.0	4328	0.871596	1.23287	1.6e-06
Eucgr.K01051.v2.0	6345	0.1909	1.23261	1.17e-05
Eucgr.F03236.v2.0	2588	0.376346	1.23104	3.42e-06
Eucgr.L01409.v2.0	11	0.0245443	1.22895	0.00918496
Eucgr.H01867.v2.0	5656	0.155447	1.22783	2.33e-05
Eucgr.F02589.v2.0	7767	0.0212717	1.22762	0.0154922
Eucgr.F01599.v2.0	968	0.0490886	1.2266	0.00205299
Eucgr.B02369.v2.0	7801	0.0179992	1.22581	0.0440658
Eucgr.E03496.v2.0	8164	0.0725421	1.22259	0.000244763
Eucgr.L00804.v2.0	10418	0.0207263	1.22212	0.018051
Eucgr.J02710.v2.0	91	0.159811	1.22116	2.09e-05
Eucgr.E00841.v2.0	52338	0.0174537	1.21927	0.0253874
Eucgr.B02562.v2.0	8044	0.32344	1.21516	6.91e-06
Eucgr.H01725.v2.0	7300	0.0141812	1.21516	0.0477841
Eucgr.H03960.v2.0	1888	0.877596	1.20698	2.93e-06
Eucgr.J02960.v2.0	53244	0.0332712	1.20502	0.00624503
Eucgr.F04468.v2.0	2242	0.703058	1.20472	3.91e-06
Eucgr.D02607.v2.0	11460	0.0359983	1.20444	0.00354527
Eucgr.I01154.v2.0	2079	1.66247	1.20151	2.37e-06
Eucgr.B00340.v2.0	2373	0.119994	1.19833	6.55e-05
Eucgr.F01564.v2.0	10853	0.0294532	1.19724	0.0144188
Eucgr.J02205.v2.0	4773	0.64797	1.19704	5.1e-06
Eucgr.H00509.v2.0	49	0.0561792	1.19493	0.000754348
Eucgr.K02663.v2.0	3446	0.101995	1.19469	0.000115362
Eucgr.G02334.v2.0	7551	1.43284	1.19295	2.78e-06
Eucgr.C03410.v2.0	54361	0.100904	1.19208	0.000183142
Eucgr.J00054.v2.0	383	0.0501795	1.19208	0.00280104
Eucgr.F01885.v2.0	219	0.0392709	1.19067	0.00310613
Eucgr.B01999.v2.0	1271	0.137448	1.19061	5.06e-05
Eucgr.D00468.v2.0	26099	0.229626	1.18985	2.63e-05
Eucgr.L01310.v2.0	166	0.151629	1.18779	5.56e-05
Eucgr.G00396.v2.0	503	0.187628	1.18683	2.65e-05
Eucgr.B03592.v2.0	6	0.0201809	1.18464	0.0225256
Eucgr.F02125.v2.0	7607	0.0381801	1.18376	0.00396691
Eucgr.G02376.v2.0	20723	0.886323	1.18268	5.45e-06
Eucgr.J03099.v2.0	5107	0.115631	1.17818	0.000106403
Eucgr.A00852.v2.0	55385	0.0878141	1.17808	0.000226155
Eucgr.B00040.v2.0	56773	0.205627	1.17703	2.6e-05
Eucgr.G02425.v2.0	4971	0.821417	1.17696	5.98e-06
Eucgr.B03782.v2.0	57360	1.64611	1.17347	4.38e-06
Eucgr.B00838.v2.0	610	0.0578155	1.16832	0.00096254
Eucgr.C03175.v2.0	1183	0.344166	1.16787	1.42e-05
Eucgr.B02210.v2.0	11230	0.245989	1.16671	2.27e-05
Eucgr.B01389.v2.0	402	0.0670878	1.16655	0.000654926
Eucgr.K01922.v2.0	7902	0.919594	1.1658	7.25e-06
Eucgr.E00881.v2.0	11971	0.0234535	1.16482	0.0176782
Eucgr.C01768.v2.0	3753	0.374165	1.16334	1.39e-05
Eucgr.E04203.v2.0	26178	0.065997	1.1622	0.000657876
Eucgr.K01136.v2.0	7914	0.0916321	1.16072	0.000256665
Eucgr.B03453.v2.0	172	0.166901	1.16013	5.55e-05
Eucgr.B00128.v2.0	1588	0.163629	1.15862	0.000102843
Eucgr.C02361.v2.0	5856	0.101995	1.15689	0.000214951
Eucgr.E00158.v2.0	10904	0.0294532	1.15417	0.00983457
Eucgr.E02813.v2.0	3729	0.515431	1.15245	1.55e-05
Eucgr.G01051.v2.0	59759	0.138539	1.15085	0.00012722
Eucgr.D02608.v2.0	56386	0.0289078	1.14908	0.0111796
Eucgr.B00651.v2.0	1349	0.0649061	1.148	0.000807264
Eucgr.G01646.v2.0	2675	0.339802	1.14763	2.17e-05
Eucgr.F00139.v2.0	174	0.731421	1.14741	1.3e-05
Eucgr.G01611.v2.0	59647	0.0534521	1.14712	0.00166052
Eucgr.K02605.v2.0	12702	0.297259	1.14577	2.55e-05
Eucgr.H00938.v2.0	3115	0.0218172	1.1454	0.0215287
Eucgr.H02659.v2.0	26326	0.0529066	1.14425	0.00182284
Eucgr.G02032.v2.0	275	0.191991	1.14244	5.2e-05
Eucgr.J02230.v2.0	301	0.0518158	1.13835	0.00184746
Eucgr.G02904.v2.0	6851	0.034362	1.13835	0.00743912
Eucgr.K01552.v2.0	15177	0.106359	1.13835	0.000236153
Eucgr.G03222.v2.0	7681	0.092723	1.13666	0.0003451
Eucgr.A02332.v2.0	1083	0.0578155	1.13566	0.00133593
Eucgr.D01090.v2.0	166	0.0359983	1.13405	0.00888796
Eucgr.I01161.v2.0	167	0.0785418	1.13239	0.000586188
Eucgr.F00638.v2.0	663	0.0250898	1.13222	0.0167977
Eucgr.D02609.v2.0	2957	0.276533	1.13155	3.48e-05
Eucgr.E03255.v2.0	13048	0.107995	1.13112	0.000241867
Eucgr.J02386.v2.0	9990	0.0185446	1.13013	0.0381037
Eucgr.L02197.v2.0	54446	0.0818144	1.12883	0.00114342
Eucgr.B03042.v2.0	10699	0.75542	1.1288	1.65e-05
Eucgr.B02948.v2.0	11154	0.0605427	1.12808	0.00132335
Eucgr.F01000.v2.0	2014	0.631062	1.12693	2.08e-05
Eucgr.H03651.v2.0	54499	0.298895	1.12631	3.47e-05
Eucgr.E00107.v2.0	872	0.0223626	1.12467	0.0248788
Eucgr.K01572.v2.0	2410	0.0469069	1.12186	0.00415657
Eucgr.G01464.v2.0	17929	0.0550884	1.12148	0.00208382
Eucgr.G03271.v2.0	2067	0.676332	1.12102	2.21e-05
Eucgr.C00138.v2.0	3167	0.0529066	1.12079	0.00335007
Eucgr.D01087.v2.0	166	0.133085	1.12079	0.000170463
Eucgr.F03108.v2.0	56912	0.0261806	1.12079	0.017041
Eucgr.D00100.v2.0	14071	0.521976	1.1198	3.13e-05
Eucgr.L01980.v2.0	9648	0.585246	1.11754	2.94e-05
Eucgr.G01884.v2.0	2304	0.0949047	1.11707	0.000408651
Eucgr.H04126.v2.0	17997	0.0479978	1.11583	0.00323496
Eucgr.B02221.v2.0	14219	0.177265	1.11552	0.000100827
Eucgr.L02966.v2.0	26120	0.0861778	1.11495	0.000569631
Eucgr.J01995.v2.0	15014	0.0256352	1.1145	0.0194819
Eucgr.F00629.v2.0	11471	0.370892	1.11357	6.01e-05
Eucgr.F03991.v2.0	442	0.0998136	1.11347	0.000383517
Eucgr.G02366.v2.0	59195	1.30685	1.1127	1.83e-05
Eucgr.H00766.v2.0	951	0.0534521	1.11235	0.00305785
Eucgr.C02711.v2.0	54036	0.0234535	1.11235	0.0251407
Eucgr.B02889.v2.0	11818	0.362165	1.11127	3.41e-05
Eucgr.F02888.v2.0	2183	0.5967	1.10991	4.12e-05
Eucgr.H04096.v2.0	3417	0.3998	1.10955	3.18e-05
Eucgr.A02020.v2.0	3490	0.0605427	1.10776	0.00170063
Eucgr.J00167.v2.0	12767	0.50234	1.10189	3.94e-05
Eucgr.F01522.v2.0	26045	0.0207263	1.10182	0.0306961
Eucgr.F03155.v2.0	275	0.0245443	1.1012	0.0206789
Eucgr.H04961.v2.0	55315	0.0299986	1.09771	0.0143315
Eucgr.I01837.v2.0	198	0.140721	1.09771	0.000211655
Eucgr.I00273.v2.0	1591	0.0185446	1.09771	0.0411833
Eucgr.H04423.v2.0	2972	0.0223626	1.09771	0.0266521
Eucgr.I02120.v2.0	1312	0.262897	1.09539	7.11e-05
Eucgr.C01441.v2.0	688	0.0332712	1.09255	0.0104813
Eucgr.B01461.v2.0	241	0.0556338	1.0915	0.00259286
Eucgr.I00560.v2.0	3554	0.100359	1.09079	0.000532468
Eucgr.A01383.v2.0	12622	0.0218172	1.08991	0.0304823
Eucgr.F03435.v2.0	719	0.0179992	1.08831	0.0477841
Eucgr.A02271.v2.0	16267	0.0179992	1.08831	0.0477841
Eucgr.J00830.v2.0	26063	0.0179992	1.08831	0.0477841
Eucgr.H02272.v2.0	5042	0.777782	1.08808	3.82e-05
Eucgr.A02088.v2.0	20597	0.5967	1.08735	5.47e-05
Eucgr.H01356.v2.0	20734	0.0954501	1.08682	0.000656357
Eucgr.J02503.v2.0	1508	0.0234535	1.08682	0.0265978
Eucgr.C00435.v2.0	10764	1.06468	1.08626	3.53e-05
Eucgr.A02383.v2.0	5910	0.0289078	1.08588	0.0163159
Eucgr.A00637.v2.0	3346	0.0289078	1.08588	0.0163159
Eucgr.B03071.v2.0	77	1.79119	1.08498	2.82e-05
Eucgr.A00350.v2.0	5273	0.185991	1.08371	0.000160445
Eucgr.B01905.v2.0	1273	0.309258	1.08255	7.12e-05
Eucgr.A02943.v2.0	240	0.13363	1.08086	0.000310663
Eucgr.E03985.v2.0	13365	0.0610881	1.08078	0.00211683
Eucgr.K00331.v2.0	1100	0.0501795	1.08057	0.00361704
Eucgr.H00733.v2.0	7864	0.275987	1.0798	8.71e-05
Eucgr.A02014.v2.0	6925	0.0518158	1.07946	0.00338629
Eucgr.H00922.v2.0	26300	1.1214	1.07859	3.83e-05
Eucgr.J02856.v2.0	5095	0.314167	1.07812	9.16e-05
Eucgr.F03160.v2.0	275	0.0479978	1.07803	0.00420398
Eucgr.A01544.v2.0	55498	0.824144	1.07781	4.5e-05
Eucgr.B02951.v2.0	11154	0.0425435	1.07756	0.00576428
Eucgr.D01052.v2.0	6234	0.230717	1.07706	0.000117566
Eucgr.E00529.v2.0	52927	0.121085	1.0763	0.000396651
Eucgr.B03459.v2.0	787	0.085087	1.07542	0.000999627
Eucgr.G03236.v2.0	466	0.258534	1.07361	0.000104527
Eucgr.A02675.v2.0	25	0.211627	1.07238	0.000154004
Eucgr.E03825.v2.0	17942	1.2114	1.07211	4.4e-05
Eucgr.B02471.v2.0	9303	0.0381801	1.07087	0.00841277
Eucgr.K01705.v2.0	437	0.182173	1.07022	0.000198099
Eucgr.F00369.v2.0	17948	0.0485432	1.06949	0.00471936
Eucgr.B01495.v2.0	1909	0.065997	1.06909	0.00354527
Eucgr.L02150.v2.0	1723	0.110722	1.06661	0.000553341
Eucgr.B00534.v2.0	5118	0.0807235	1.06474	0.00128127
Eucgr.K03526.v2.0	615	0.206718	1.06435	0.000180361
Eucgr.F01804.v2.0	57136	0.0529066	1.06376	0.00421172
Eucgr.B00722.v2.0	125	0.0218172	1.06294	0.0404877
Eucgr.I02060.v2.0	9622	0.133085	1.06152	0.000402038
Eucgr.H03536.v2.0	2043	0.0916321	1.06026	0.000949806
Eucgr.H03230.v2.0	556	0.412345	1.06009	7.56e-05
Eucgr.A02161.v2.0	6632	0.40689	1.05687	8.2e-05
Eucgr.J01849.v2.0	2858	0.216535	1.05524	0.000183142
Eucgr.E02477.v2.0	12220	0.0212717	1.05428	0.0378401
Eucgr.F03075.v2.0	56705	1.91228	1.05422	4.74e-05
Eucgr.B00649.v2.0	1349	0.220899	1.05415	0.000183978
Eucgr.K01031.v2.0	5018	0.478887	1.05388	7.41e-05
Eucgr.J00059.v2.0	383	0.0310895	1.05147	0.0268888
Eucgr.B03622.v2.0	17888	0.0807235	1.05009	0.00244535
Eucgr.B03567.v2.0	12503	0.0409072	1.04999	0.00826326
Eucgr.G00874.v2.0	1029	1.36248	1.04958	6.01e-05
Eucgr.L01932.v2.0	13292	0.52143	1.04864	0.000112778
Eucgr.H02492.v2.0	892	0.965955	1.04809	7.14e-05
Eucgr.H00745.v2.0	1589	0.350711	1.04804	0.000113176
Eucgr.A00969.v2.0	12734	1.4972	1.04655	6.24e-05
Eucgr.I01613.v2.0	502	0.077451	1.04272	0.00176378
Eucgr.B03776.v2.0	437	0.150538	1.04264	0.000505413
Eucgr.B02464.v2.0	13431	2.50134	1.04218	5.65e-05
Eucgr.H01881.v2.0	264	0.243261	1.04041	0.000200305
Eucgr.C00934.v2.0	3805	0.405799	1.03848	0.00011335
Eucgr.B01907.v2.0	14915	0.218717	1.03719	0.000241324
Eucgr.E00779.v2.0	779	0.0234535	1.03707	0.0368814
Eucgr.I02328.v2.0	12204	0.277078	1.03184	0.000191097
Eucgr.I02000.v2.0	2877	0.0605427	1.02923	0.00380512
Eucgr.H03314.v2.0	7396	0.149448	1.02829	0.000535607
Eucgr.D00738.v2.0	12039	0.0539975	1.02732	0.00563483
Eucgr.J02119.v2.0	332	0.238898	1.02647	0.000327709
Eucgr.H02092.v2.0	11	0.100359	1.02587	0.00128127
Eucgr.B03298.v2.0	10085	0.168538	1.0256	0.000465428
Eucgr.J00102.v2.0	10978	0.429253	1.02434	0.000142233
Eucgr.F00137.v2.0	174	0.163083	1.02376	0.000509528
Eucgr.F03726.v2.0	26231	0.0256352	1.02287	0.029954
Eucgr.B02581.v2.0	623	0.0594518	1.02247	0.00443765
Eucgr.B00212.v2.0	6226	0.100359	1.02012	0.00131798
Eucgr.C03169.v2.0	2686	0.0283623	1.01827	0.0260619
Eucgr.K01309.v2.0	13862	0.207809	1.01812	0.000363698
Eucgr.L01482.v2.0	11013	0.210536	1.01755	0.000540368
Eucgr.H01126.v2.0	303	0.0752692	1.01698	0.00252176
Eucgr.F02256.v2.0	1485	0.907049	1.0167	0.000135779
Eucgr.J01300.v2.0	55355	0.121631	1.01497	0.000949806
Eucgr.F02209.v2.0	808	0.429253	1.01355	0.000167024
Eucgr.H03711.v2.0	11505	0.0458161	1.01169	0.00862106
Eucgr.I01840.v2.0	198	0.265079	1.01084	0.000286287
Eucgr.F00117.v2.0	10662	0.0992681	1.01019	0.0015137
Eucgr.H01882.v2.0	264	0.0425435	1.00917	0.0119524
Eucgr.K01427.v2.0	540	0.0899958	1.00877	0.00201068
Eucgr.J02274.v2.0	12159	0.0365438	1.00858	0.0224301
Eucgr.J01120.v2.0	4302	0.103086	1.00777	0.00152535
Eucgr.B02632.v2.0	428	1.07886	1.00729	0.000159639
Eucgr.A02386.v2.0	1407	0.303259	1.00627	0.000264735
Eucgr.G02990.v2.0	1814	0.68015	1.00506	0.000203164
Eucgr.E02861.v2.0	2114	3.41439	1.00502	0.000112616
Eucgr.I01580.v2.0	7001	0.133085	1.0046	0.000937463
Eucgr.E00328.v2.0	6260	0.184355	1.00433	0.000545284
Eucgr.K01910.v2.0	6492	0.0507249	1.00364	0.0082181
Eucgr.A01788.v2.0	197	0.0594518	1.00323	0.00547888
Eucgr.I00041.v2.0	2377	0.180537	1.00243	0.0005775
Eucgr.C01723.v2.0	2310	0.10854	1.00085	0.00138435
Eucgr.D02224.v2.0	3566	0.412345	1.00067	0.000217537
Eucgr.K01045.v2.0	484	0.0370892	-1.00105	0.0134556
Eucgr.B03455.v2.0	8722	0.0365438	-1.00301	0.0101834
Eucgr.B03956.v2.0	5317	0.0174537	-1.00312	0.0363809
Eucgr.E03918.v2.0	3267	0.0163629	-1.00338	0.0398498
Eucgr.D01602.v2.0	2275	0.0796327	-1.00361	0.00359038
Eucgr.K00089.v2.0	10832	0.0141812	-1.004	0.0485991
Eucgr.H00367.v2.0	3275	0.026726	-1.00439	0.0257249
Eucgr.H02737.v2.0	1005	0.0539975	-1.00439	0.00573785
Eucgr.E03246.v2.0	26110	0.249807	-1.00457	0.00228463
Eucgr.F02682.v2.0	5216	0.0245443	-1.00485	0.019525
Eucgr.J03061.v2.0	6420	0.0649061	-1.0057	0.0053139
Eucgr.F02435.v2.0	1367	0.15272	-1.00614	0.00278406
Eucgr.K01415.v2.0	7225	0.0158175	-1.00787	0.039513
Eucgr.H00286.v2.0	1977	0.0883596	-1.00798	0.00346073
Eucgr.C03788.v2.0	2712	0.0196355	-1.00975	0.0277458
Eucgr.I02611.v2.0	1051	0.0327258	-1.00986	0.0112263
Eucgr.B03664.v2.0	10176	0.0779964	-1.01004	0.00332567
Eucgr.F03186.v2.0	3739	0.0365438	-1.01068	0.0213757
Eucgr.D01939.v2.0	411	0.0283623	-1.01147	0.0201738
Eucgr.I00660.v2.0	8643	0.0163629	-1.01179	0.0356035
Eucgr.A02507.v2.0	8918	0.015272	-1.01266	0.0391787
Eucgr.I02641.v2.0	16153	0.0310895	-1.01266	0.016332
Eucgr.C02287.v2.0	4784	0.0518158	-1.01275	0.00617666
Eucgr.B03491.v2.0	8526	0.0921776	-1.01297	0.00365911
Eucgr.I02629.v2.0	7605	0.125449	-1.01328	0.00260502
Eucgr.B03442.v2.0	1363	0.255806	-1.01414	0.00147526
Eucgr.J01088.v2.0	1495	0.0179992	-1.0145	0.0451162
Eucgr.J02592.v2.0	15078	0.0218172	-1.01506	0.0421436
Eucgr.B03841.v2.0	57282	0.0310895	-1.01713	0.0189122
Eucgr.E00104.v2.0	906	0.0223626	-1.01777	0.031997
Eucgr.K01430.v2.0	6407	0.0239989	-1.01941	0.0236258
Eucgr.H02854.v2.0	4252	0.0163629	-1.02015	0.0355324
Eucgr.F01078.v2.0	12813	0.015272	-1.02159	0.0399853
Eucgr.F02475.v2.0	5265	0.0245443	-1.02179	0.0321968
Eucgr.C02893.v2.0	2021	0.0207263	-1.0225	0.0297506
Eucgr.F04030.v2.0	3221	0.0381801	-1.02297	0.0120138
Eucgr.A02286.v2.0	8489	0.0529066	-1.02304	0.00691184
Eucgr.K01913.v2.0	1024	0.0223626	-1.02392	0.0187017
Eucgr.F03107.v2.0	389	0.026726	-1.02515	0.0141991
Eucgr.K00294.v2.0	2580	0.0185446	-1.02515	0.0277477
Eucgr.C02132.v2.0	2462	0.0501795	-1.0257	0.0049617
Eucgr.H01307.v2.0	4251	0.117813	-1.0261	0.00219349
Eucgr.K03365.v2.0	8529	0.0201809	-1.0265	0.0236943
Eucgr.J00280.v2.0	169	0.0409072	-1.0265	0.00997876
Eucgr.F02129.v2.0	5960	0.0354529	-1.02671	0.0135426
Eucgr.F02669.v2.0	9071	0.0174537	-1.02671	0.0440658
Eucgr.H02989.v2.0	9642	0.0174537	-1.02671	0.0347186
Eucgr.J01277.v2.0	11333	0.0550884	-1.02717	0.00820558
Eucgr.H04422.v2.0	2972	0.0485432	-1.02801	0.0122399
Eucgr.C01944.v2.0	42	0.01909	-1.02801	0.0296533
Eucgr.E02747.v2.0	10951	0.0458161	-1.02818	0.00882776
Eucgr.A02084.v2.0	260	0.0349075	-1.02911	0.00877244
Eucgr.B03549.v2.0	1314	0.0349075	-1.02911	0.0144188
Eucgr.E02406.v2.0	8546	0.0207263	-1.02911	0.0399841
Eucgr.I02452.v2.0	5594	0.0392709	-1.02938	0.00970278
Eucgr.C00110.v2.0	6237	0.0223626	-1.03005	0.0196981
Eucgr.F00229.v2.0	4141	0.0169083	-1.03158	0.0294094
Eucgr.B03521.v2.0	7806	0.0332712	-1.03261	0.00884091
Eucgr.C00962.v2.0	716	0.30544	-1.03266	0.000976772
Eucgr.D00304.v2.0	1460	0.121631	-1.03272	0.00194852
Eucgr.B01908.v2.0	2299	0.0747238	-1.03297	0.00335007
Eucgr.H03663.v2.0	6127	0.030544	-1.03326	0.0145055
Eucgr.C03293.v2.0	190	0.0419981	-1.03568	0.00652306
Eucgr.D01822.v2.0	14206	0.0452706	-1.03615	0.00994189
Eucgr.D02465.v2.0	4034	0.0223626	-1.03615	0.025991
Eucgr.B03883.v2.0	6381	0.0354529	-1.03836	0.0112401
Eucgr.F03781.v2.0	5140	0.015272	-1.03929	0.0467277
Eucgr.B02456.v2.0	1446	0.341439	-1.03938	0.000903316
Eucgr.I00607.v2.0	58083	0.174537	-1.04064	0.00138629
Eucgr.H04787.v2.0	3072	0.116722	-1.04064	0.0020159
Eucgr.H02494.v2.0	12676	0.0316349	-1.04078	0.0148682
Eucgr.K01917.v2.0	2179	0.073633	-1.04285	0.00339611
Eucgr.F04345.v2.0	2408	0.0392709	-1.04339	0.00968032
Eucgr.K03512.v2.0	1549	0.231807	-1.04342	0.00102786
Eucgr.A01813.v2.0	1323	0.0583609	-1.04458	0.00324731
Eucgr.D02462.v2.0	1450	0.0469069	-1.04515	0.00767892
Eucgr.I01553.v2.0	479	0.0392709	-1.04687	0.0057183
Eucgr.H00248.v2.0	1471	0.0272715	-1.04721	0.0178709
Eucgr.I02291.v2.0	870	0.0256352	-1.04752	0.0127425
Eucgr.C02774.v2.0	987	0.0169083	-1.04752	0.0454676
Eucgr.J00930.v2.0	630	0.335984	-1.04785	0.000968027
Eucgr.K00388.v2.0	8965	0.0136357	-1.04874	0.048172
Eucgr.H04316.v2.0	14853	0.0403618	-1.049	0.0072742
Eucgr.A01408.v2.0	1874	0.110177	-1.04931	0.00178749
Eucgr.A02510.v2.0	2257	0.0370892	-1.04958	0.00710243
Eucgr.G02896.v2.0	2506	0.0245443	-1.04958	0.0136194
Eucgr.B00732.v2.0	1481	0.110722	-1.04969	0.00137104
Eucgr.D01386.v2.0	9930	0.022908	-1.0501	0.0242825
Eucgr.F04195.v2.0	1234	0.0310895	-1.05243	0.00836237
Eucgr.A01684.v2.0	8562	0.0256352	-1.05279	0.0187784
Eucgr.B03848.v2.0	6784	0.0125449	-1.05279	0.0440406
Eucgr.B04032.v2.0	1664	0.0539975	-1.05321	0.00458758
Eucgr.E00042.v2.0	4394	0.0376346	-1.0543	0.00661616
Eucgr.I02710.v2.0	4815	0.0185446	-1.0543	0.0486745
Eucgr.C02604.v2.0	204	0.156538	-1.05455	0.00105401
Eucgr.K01553.v2.0	11803	0.0245443	-1.05508	0.016681
Eucgr.J03126.v2.0	757	0.0594518	-1.05528	0.00386558
Eucgr.F03288.v2.0	5520	0.0638152	-1.05582	0.00311907
Eucgr.G02551.v2.0	949	0.01909	-1.0563	0.0218449
Eucgr.A02102.v2.0	6400	0.0174537	-1.05757	0.0266415
Eucgr.G01623.v2.0	1630	0.0234535	-1.05757	0.0239641
Eucgr.A00423.v2.0	7247	0.0234535	-1.05757	0.0156854
Eucgr.K02224.v2.0	20789	0.119994	-1.05788	0.00113068
Eucgr.B02587.v2.0	5921	0.0256352	-1.05805	0.0129181
Eucgr.C01581.v2.0	907	0.140175	-1.0589	0.0009952
Eucgr.B03386.v2.0	532	0.0403618	-1.0591	0.00511037
Eucgr.H00078.v2.0	4201	0.0534521	-1.06011	0.00491926
Eucgr.E00630.v2.0	52691	0.0163629	-1.06126	0.0239258
Eucgr.J00575.v2.0	7280	0.0376346	-1.06149	0.00551681
Eucgr.B00038.v2.0	2006	0.0376346	-1.06149	0.00915156
Eucgr.F03036.v2.0	2212	0.0185446	-1.06149	0.0354697
Eucgr.J01802.v2.0	532	0.0185446	-1.06149	0.0316075
Eucgr.K02308.v2.0	1683	0.0894504	-1.06214	0.00194977
Eucgr.E00628.v2.0	726	0.0294532	-1.06214	0.0176181
Eucgr.L00007.v2.0	8911	0.172901	-1.06289	0.000815656
Eucgr.B02355.v2.0	3473	0.0256352	-1.06328	0.0254229
Eucgr.C00846.v2.0	2864	0.0147266	-1.06328	0.037789
Eucgr.J02596.v2.0	4598	0.0458161	-1.06402	0.00641073
Eucgr.A02126.v2.0	544	0.213808	-1.06408	0.00133618
Eucgr.H03028.v2.0	2286	0.0801781	-1.06498	0.00222318
Eucgr.F01183.v2.0	5520	0.0425435	-1.06566	0.00458758
Eucgr.E04075.v2.0	7700	0.0109086	-1.06627	0.0486388
Eucgr.B03157.v2.0	5887	0.0409072	-1.06658	0.008812
Eucgr.J02249.v2.0	3422	0.0392709	-1.06757	0.00519784
Eucgr.G02917.v2.0	1078	0.183264	-1.06867	0.000963409
Eucgr.A00608.v2.0	1005	0.0523612	-1.06909	0.00453751
Eucgr.C02813.v2.0	3634	0.0403618	-1.06913	0.00784228
Eucgr.B02252.v2.0	5433	0.0790873	-1.06929	0.0025527
Eucgr.K00562.v2.0	737	0.0163629	-1.06934	0.0360932
Eucgr.F02901.v2.0	1559	0.0861778	-1.07076	0.00197341
Eucgr.J00743.v2.0	6499	0.0370892	-1.07144	0.0101224
Eucgr.G02515.v2.0	59487	0.0976319	-1.07162	0.00141922
Eucgr.L00752.v2.0	815	0.0272715	-1.07187	0.0127485
Eucgr.K01387.v2.0	3278	0.0349075	-1.07194	0.00565233
Eucgr.H04623.v2.0	6946	0.0578155	-1.07205	0.0024762
Eucgr.A01855.v2.0	13295	0.111813	-1.07239	0.00130219
Eucgr.F02260.v2.0	5093	0.0589064	-1.07303	0.00269243
Eucgr.K03606.v2.0	58742	0.0469069	-1.07406	0.00616814
Eucgr.E01005.v2.0	1945	0.015272	-1.07406	0.0269519
Eucgr.K01487.v2.0	1518	0.0179992	-1.07431	0.0332534
Eucgr.J02422.v2.0	1822	0.0976319	-1.07439	0.00134091
Eucgr.H02959.v2.0	55193	0.103086	-1.07447	0.00147948
Eucgr.B02660.v2.0	5452	0.0632698	-1.0745	0.00396691
Eucgr.G03085.v2.0	3730	0.0452706	-1.07518	0.00396298
Eucgr.F03066.v2.0	340	0.102541	-1.07551	0.00147672
Eucgr.H00823.v2.0	2486	0.026726	-1.07578	0.0135438
Eucgr.F04002.v2.0	5389	0.0130903	-1.07578	0.0388367
Eucgr.B00041.v2.0	2792	0.0223626	-1.07814	0.0126689
Eucgr.B03146.v2.0	1638	0.199082	-1.07863	0.000783129
Eucgr.E01909.v2.0	2371	0.0169083	-1.07888	0.0478626
Eucgr.A01538.v2.0	537	1.14649	-1.07915	0.00028248
Eucgr.K00934.v2.0	5583	0.0141812	-1.07946	0.0310288
Eucgr.G01186.v2.0	154	0.230171	-1.07965	0.000754185
Eucgr.A00516.v2.0	3193	0.0409072	-1.0797	0.00684106
Eucgr.G02804.v2.0	4639	0.159265	-1.08052	0.000881852
Eucgr.I01600.v2.0	377	0.0147266	-1.0811	0.0476982
Eucgr.A01262.v2.0	11011	0.176174	-1.08175	0.00421172
Eucgr.D02351.v2.0	112	0.030544	-1.08187	0.00862106
Eucgr.I00662.v2.0	4679	0.0250898	-1.08317	0.0141991
Eucgr.B01758.v2.0	426	0.0512704	-1.08361	0.00254863
Eucgr.K03525.v2.0	14238	0.0496341	-1.08494	0.00428272
Eucgr.I01748.v2.0	6613	0.022908	-1.085	0.0122775
Eucgr.L02537.v2.0	53581	0.0130903	-1.08569	0.031039
Eucgr.K03171.v2.0	8515	0.0201809	-1.08621	0.0138967
Eucgr.A00378.v2.0	1973	0.0899958	-1.08652	0.00133618
Eucgr.H02267.v2.0	3155	0.0169083	-1.08662	0.0204519
Eucgr.E01714.v2.0	6173	0.0169083	-1.08662	0.0265814
Eucgr.E01026.v2.0	8275	0.0239989	-1.08679	0.0134621
Eucgr.J00494.v2.0	5572	0.0490886	-1.08721	0.00275519
Eucgr.D01959.v2.0	10882	0.0316349	-1.08753	0.0056688
Eucgr.H00245.v2.0	5444	0.17181	-1.08769	0.000752163
Eucgr.D00619.v2.0	7369	0.0485432	-1.08953	0.00443764
Eucgr.G03086.v2.0	5174	0.0147266	-1.08992	0.0264408
Eucgr.E03671.v2.0	12	0.0185446	-1.08992	0.0158716
Eucgr.A02634.v2.0	7040	0.0147266	-1.08992	0.0313395
Eucgr.C01792.v2.0	53874	0.12054	-1.09071	0.000922849
Eucgr.J01387.v2.0	1638	0.0589064	-1.09121	0.00265041
Eucgr.C02238.v2.0	5003	0.011454	-1.09152	0.0494971
Eucgr.B02236.v2.0	1657	0.0796327	-1.09159	0.00173335
Eucgr.C01179.v2.0	80	0.154902	-1.09226	0.000767307
Eucgr.F01243.v2.0	4621	0.268897	-1.09319	0.000459748
Eucgr.J01771.v2.0	1853	0.113995	-1.09343	0.000873505
Eucgr.F03050.v2.0	206	0.0207263	-1.09352	0.0237709
Eucgr.G02451.v2.0	1906	0.0769055	-1.09388	0.00136519
Eucgr.C02730.v2.0	2987	0.122176	-1.09445	0.00100466
Eucgr.I00888.v2.0	4437	0.0523612	-1.09463	0.00563834
Eucgr.F04053.v2.0	5490	0.0136357	-1.09667	0.0285331
Eucgr.B03849.v2.0	1215	0.0234535	-1.0971	0.0149638
Eucgr.I02041.v2.0	2982	0.0234535	-1.0971	0.00989729
Eucgr.F01583.v2.0	2783	0.351802	-1.09763	0.000437189
Eucgr.H04324.v2.0	9993	0.0207263	-1.09981	0.0177041
Eucgr.I00374.v2.0	5779	0.0103632	-1.10044	0.0483516
Eucgr.F03341.v2.0	5888	0.0223626	-1.1016	0.0190031
Eucgr.C02662.v2.0	4462	0.0109086	-1.1016	0.0380516
Eucgr.H01524.v2.0	1108	0.0283623	-1.10182	0.0117891
Eucgr.K01854.v2.0	59089	0.0169083	-1.10197	0.0281144
Eucgr.G01978.v2.0	4765	0.125449	-1.10266	0.000805115
Eucgr.A02404.v2.0	7859	0.0605427	-1.10306	0.00271602
Eucgr.E00432.v2.0	20665	0.0299986	-1.10306	0.00764825
Eucgr.F00106.v2.0	8644	0.0239989	-1.10315	0.0208389
Eucgr.H03939.v2.0	55097	0.110177	-1.10321	0.000978481
Eucgr.A02564.v2.0	2179	0.01909	-1.10451	0.0212943
Eucgr.E00186.v2.0	52731	0.0261806	-1.10492	0.0104441
Eucgr.G01416.v2.0	59177	0.113995	-1.10509	0.000842543
Eucgr.G01711.v2.0	1201	0.0201809	-1.10558	0.0165099
Eucgr.A02800.v2.0	4551	0.0136357	-1.10607	0.0375095
Eucgr.B02503.v2.0	57424	0.0147266	-1.10741	0.0325795
Eucgr.B00707.v2.0	8230	0.0234535	-1.1082	0.0140271
Eucgr.B01305.v2.0	12602	0.0261806	-1.10989	0.0157198
Eucgr.I02360.v2.0	1822	0.0556338	-1.11061	0.00271602
Eucgr.F02506.v2.0	3459	0.0376346	-1.11088	0.00365001
Eucgr.K03607.v2.0	8329	0.01909	-1.11126	0.0121935
Eucgr.H00136.v2.0	8867	0.0196355	-1.11163	0.0145534
Eucgr.B00944.v2.0	9871	0.111813	-1.11179	0.0014131
Eucgr.F03722.v2.0	2129	0.0403618	-1.1118	0.00377097
Eucgr.I02169.v2.0	2029	0.0207263	-1.1123	0.0215333
Eucgr.K02520.v2.0	5228	0.0321803	-1.11261	0.0049528
Eucgr.G02829.v2.0	26277	0.0218172	-1.11291	0.00968032
Eucgr.H04680.v2.0	172	0.0218172	-1.11291	0.0114165
Eucgr.J00108.v2.0	7649	0.0218172	-1.11291	0.0118085
Eucgr.G03106.v2.0	13325	0.245443	-1.11345	0.000439755
Eucgr.G03202.v2.0	8339	0.022908	-1.11346	0.0137102
Eucgr.H04547.v2.0	8134	0.0469069	-1.11359	0.00214745
Eucgr.K01637.v2.0	781	0.011454	-1.11371	0.0444782
Eucgr.G01545.v2.0	2135	0.011454	-1.11371	0.0474641
Eucgr.I01599.v2.0	3362	0.0392709	-1.11477	0.00374696
Eucgr.H00035.v2.0	9556	0.0141812	-1.11575	0.0235566
Eucgr.F00428.v2.0	9537	0.0479978	-1.11656	0.00189537
Eucgr.J02173.v2.0	2595	0.0158175	-1.11665	0.0300747
Eucgr.B03289.v2.0	1540	0.110177	-1.11875	0.000778788
Eucgr.A01424.v2.0	17867	0.0239989	-1.11933	0.0116497
Eucgr.F03150.v2.0	214	0.0272715	-1.11996	0.00957077
Eucgr.F03537.v2.0	5422	0.0403618	-1.12148	0.00335007
Eucgr.B00852.v2.0	4561	0.0409072	-1.12152	0.00430351
Eucgr.I00709.v2.0	58080	0.0976319	-1.12201	0.000936366
Eucgr.C03812.v2.0	4637	0.12763	-1.12366	0.000708645
Eucgr.K03239.v2.0	2960	0.0278169	-1.12469	0.00705794
Eucgr.D01410.v2.0	920	0.0163629	-1.12469	0.0354447
Eucgr.I01333.v2.0	4948	0.0125449	-1.12469	0.0386124
Eucgr.A02349.v2.0	3936	0.011454	-1.12469	0.0300571
Eucgr.D01683.v2.0	7822	0.0234535	-1.12469	0.0101446
Eucgr.B01534.v2.0	4891	0.01909	-1.12469	0.012907
Eucgr.A00214.v2.0	9140	0.0158175	-1.12469	0.0204004
Eucgr.F04208.v2.0	830	0.135266	-1.12469	0.000550176
Eucgr.A00215.v2.0	2991	0.0212717	-1.12469	0.0107566
Eucgr.J02990.v2.0	2318	0.0174537	-1.12469	0.0235325
Eucgr.J01456.v2.0	6373	0.0158175	-1.12469	0.018737
Eucgr.H00588.v2.0	485	0.0332712	-1.12856	0.00557148
Eucgr.K00245.v2.0	3696	0.0299986	-1.12897	0.0084149
Eucgr.J00322.v2.0	2939	0.0272715	-1.12939	0.00567298
Eucgr.H00724.v2.0	11281	0.0261806	-1.12958	0.0102391
Eucgr.A01414.v2.0	1285	0.0256352	-1.12969	0.00595271
Eucgr.F02243.v2.0	5619	0.298895	-1.1308	0.000330558
Eucgr.K02620.v2.0	7985	0.0207263	-1.13084	0.00929078
Eucgr.C03295.v2.0	2251	0.0709058	-1.13201	0.0011303
Eucgr.B03302.v2.0	2731	0.0169083	-1.13218	0.0137102
Eucgr.C03004.v2.0	552	0.0338166	-1.1323	0.00557148
Eucgr.C00951.v2.0	6247	0.0163629	-1.13242	0.0316745
Eucgr.K02348.v2.0	2808	0.0158175	-1.13268	0.0207247
Eucgr.E01260.v2.0	12090	0.0136357	-1.1339	0.0341921
Eucgr.H02866.v2.0	1041	0.0403618	-1.13427	0.00380535
Eucgr.A01371.v2.0	3278	0.0109086	-1.13609	0.0400335
Eucgr.D01612.v2.0	108	0.0976319	-1.13666	0.000759227
Eucgr.F04009.v2.0	240	0.112358	-1.13741	0.000692597
Eucgr.F02126.v2.0	8439	0.01909	-1.13798	0.0107368
Eucgr.E00869.v2.0	10974	0.0185446	-1.13836	0.0212704
Eucgr.J00455.v2.0	6381	0.0834507	-1.13867	0.000935784
Eucgr.B03573.v2.0	1569	0.0539975	-1.13904	0.00180602
Eucgr.D00305.v2.0	415	0.0338166	-1.13987	0.00483178
Eucgr.F01955.v2.0	9470	0.0239989	-1.14063	0.00748468
Eucgr.D02281.v2.0	56039	0.0239989	-1.14063	0.0077677
Eucgr.H01477.v2.0	7033	0.015272	-1.14117	0.0201738
Eucgr.F03538.v2.0	79	0.0469069	-1.14117	0.00335955
Eucgr.I00570.v2.0	166	0.015272	-1.14117	0.0293753
Eucgr.G01703.v2.0	2387	0.015272	-1.14117	0.0268888
Eucgr.B01910.v2.0	5164	0.0572701	-1.14496	0.00187686
Eucgr.B03914.v2.0	2156	0.0119994	-1.14544	0.0357228
Eucgr.K02051.v2.0	480	0.0119994	-1.14544	0.0313432
Eucgr.A00781.v2.0	1894	0.104722	-1.14571	0.00055393
Eucgr.G02381.v2.0	77	0.011454	-1.14638	0.026866
Eucgr.E02466.v2.0	7491	0.022908	-1.14688	0.00602349
Eucgr.F03866.v2.0	10664	0.0169083	-1.14705	0.022727
Eucgr.D02135.v2.0	226	0.0169083	-1.14705	0.0205541
Eucgr.B01464.v2.0	5334	0.0283623	-1.14719	0.00633479
Eucgr.H03767.v2.0	10262	0.0419981	-1.14914	0.00166416
Eucgr.C00121.v2.0	2461	0.0779964	-1.14952	0.0005951
Eucgr.I01247.v2.0	1245	0.0452706	-1.15022	0.0025527
Eucgr.J01209.v2.0	735	0.0943593	-1.15071	0.000454291
Eucgr.I02427.v2.0	219	0.0141812	-1.15116	0.0272657
Eucgr.G01952.v2.0	425	0.0185446	-1.15191	0.0128217
Eucgr.J02805.v2.0	6	0.0469069	-1.15206	0.00238229
Eucgr.K00407.v2.0	4181	0.0136357	-1.15217	0.0334196
Eucgr.E01707.v2.0	1213	0.00872687	-1.1527	0.0494971
Eucgr.C02743.v2.0	7079	0.0179992	-1.1527	0.0212366
Eucgr.F03078.v2.0	7438	0.0125449	-1.15443	0.0289796
Eucgr.E01312.v2.0	4694	0.00818144	-1.15443	0.0494577
Eucgr.B00853.v2.0	9132	0.00818144	-1.15443	0.0477841
Eucgr.G01880.v2.0	506	0.0294532	-1.15497	0.00649828
Eucgr.J01883.v2.0	10141	0.0163629	-1.15538	0.0151694
Eucgr.E00122.v2.0	599	0.0289078	-1.15552	0.00366129
Eucgr.K02283.v2.0	385	0.213263	-1.15563	0.000292326
Eucgr.B01456.v2.0	9677	0.14563	-1.15663	0.00254863
Eucgr.D00034.v2.0	2182	0.0681787	-1.15677	0.000829561
Eucgr.H00618.v2.0	1683	0.0310895	-1.15748	0.00479968
Eucgr.H03856.v2.0	170	0.0218172	-1.15945	0.0134078
Eucgr.D00579.v2.0	2903	0.0747238	-1.16082	0.000752163
Eucgr.K00167.v2.0	1	0.0136357	-1.16121	0.0335209
Eucgr.A02575.v2.0	6276	0.0130903	-1.16265	0.0179448
Eucgr.K03524.v2.0	14238	0.0469069	-1.16287	0.00279654
Eucgr.C02784.v2.0	1962	0.022908	-1.16331	0.00833402
Eucgr.D01098.v2.0	56082	0.143993	-1.16407	0.000311066
Eucgr.G01774.v2.0	59191	0.0125449	-1.16421	0.0346233
Eucgr.I02483.v2.0	1239	0.0092723	-1.16421	0.0375163
Eucgr.A01019.v2.0	2233	0.0452706	-1.16421	0.0016405
Eucgr.G02837.v2.0	2444	0.0479978	-1.16465	0.00187201
Eucgr.C04173.v2.0	54209	0.0250898	-1.16504	0.00759996
Eucgr.I01209.v2.0	5607	0.0594518	-1.16563	0.000773403
Eucgr.D00184.v2.0	340	0.0245443	-1.16591	0.0103815
Eucgr.E03840.v2.0	143	0.0119994	-1.16591	0.0384098
Eucgr.E00329.v2.0	5553	0.0299986	-1.167	0.0039285
Eucgr.A02095.v2.0	6487	0.022908	-1.16874	0.00929078
Eucgr.B03197.v2.0	14830	0.0283623	-1.16935	0.00419768
Eucgr.A02121.v2.0	11746	0.0196355	-1.16947	0.0108798
Eucgr.B03850.v2.0	1394	0.0845415	-1.1702	0.000606829
Eucgr.K02132.v2.0	3899	0.0163629	-1.17049	0.012142
Eucgr.K02234.v2.0	2280	0.107995	-1.17106	0.000930999
Eucgr.F01883.v2.0	1999	0.0299986	-1.17116	0.00637809
Eucgr.B04024.v2.0	2243	0.0327258	-1.17123	0.00221227
Eucgr.K01050.v2.0	8416	0.0103632	-1.17199	0.0420975
Eucgr.D01836.v2.0	726	0.278169	-1.17372	0.000243211
Eucgr.H04880.v2.0	8944	0.0387255	-1.17393	0.00268013
Eucgr.I01835.v2.0	5141	0.0256352	-1.17393	0.00815952
Eucgr.J00657.v2.0	10817	0.0223626	-1.17531	0.008737
Eucgr.B03154.v2.0	3387	0.0147266	-1.17531	0.0168198
Eucgr.K01847.v2.0	1829	0.0321803	-1.17586	0.00235269
Eucgr.G03216.v2.0	6603	0.0545429	-1.17613	0.00137441
Eucgr.B00159.v2.0	1711	0.109086	-1.17754	0.000329344
Eucgr.A02072.v2.0	55551	0.0496341	-1.17855	0.0014281
Eucgr.F04398.v2.0	5322	0.065997	-1.17884	0.000742276
Eucgr.F02130.v2.0	5959	0.0539975	-1.17895	0.00129757
Eucgr.J00758.v2.0	3371	0.0136357	-1.17913	0.026942
Eucgr.E01748.v2.0	5804	0.0278169	-1.17913	0.00514517
Eucgr.I01183.v2.0	562	0.022908	-1.17955	0.0153938
Eucgr.E01174.v2.0	11778	0.00872687	-1.18018	0.0367199
Eucgr.D02466.v2.0	977	0.0174537	-1.18183	0.0145449
Eucgr.C01694.v2.0	4069	0.0370892	-1.18274	0.00295649
Eucgr.D02118.v2.0	1379	0.104722	-1.18328	0.000332253
Eucgr.K00180.v2.0	2352	0.0169083	-1.18358	0.00947782
Eucgr.B03821.v2.0	5568	0.0125449	-1.18358	0.0259364
Eucgr.B01149.v2.0	11480	0.0103632	-1.18358	0.0260977
Eucgr.G02544.v2.0	2854	0.0419981	-1.18506	0.00181171
Eucgr.H04721.v2.0	1409	0.0136357	-1.18801	0.026331
Eucgr.E00211.v2.0	5634	0.0196355	-1.18825	0.0084149
Eucgr.H03350.v2.0	165	0.011454	-1.18882	0.0238784
Eucgr.F01582.v2.0	2783	0.0632698	-1.18899	0.000805489
Eucgr.H01158.v2.0	413	0.01909	-1.18998	0.00653401
Eucgr.G02039.v2.0	1456	0.0425435	-1.19014	0.00182416
Eucgr.H03303.v2.0	391	0.0245443	-1.19109	0.00562106
Eucgr.B03548.v2.0	57508	0.0398163	-1.19136	0.00322303
Eucgr.J00985.v2.0	1287	0.179992	-1.1914	0.000256512
Eucgr.F04085.v2.0	3383	0.0223626	-1.1918	0.00717515
Eucgr.J02888.v2.0	2484	0.0839961	-1.19286	0.000451841
Eucgr.A02728.v2.0	25964	0.0125449	-1.19316	0.0242825
Eucgr.I00724.v2.0	4966	0.0479978	-1.19327	0.00129962
Eucgr.L00023.v2.0	1977	0.0234535	-1.19403	0.00455898
Eucgr.E03995.v2.0	52514	0.0103632	-1.19507	0.0268117
Eucgr.E00655.v2.0	1538	0.107995	-1.19772	0.000274186
Eucgr.F04189.v2.0	1305	0.0692695	-1.19793	0.000567785
Eucgr.G02327.v2.0	238	0.00981773	-1.19869	0.0428792
Eucgr.H00059.v2.0	2674	0.0196355	-1.20063	0.00929078
Eucgr.A02717.v2.0	6822	0.0414526	-1.20071	0.00162845
Eucgr.F02527.v2.0	7629	0.022908	-1.20092	0.00680627
Eucgr.A00021.v2.0	816	0.0763601	-1.20107	0.000642193
Eucgr.K02950.v2.0	13801	0.0752692	-1.20214	0.00054177
Eucgr.F00404.v2.0	2478	0.0125449	-1.20269	0.0379254
Eucgr.B01600.v2.0	57394	0.0747238	-1.20269	0.000378874
Eucgr.F01620.v2.0	3508	0.0158175	-1.20269	0.0201056
Eucgr.A02519.v2.0	2052	0.116176	-1.2034	0.000212495
Eucgr.K02962.v2.0	1005	0.073633	-1.2038	0.000527718
Eucgr.F03102.v2.0	6256	0.0201809	-1.20468	0.00481203
Eucgr.E02846.v2.0	8424	0.0169083	-1.20506	0.0115293
Eucgr.I00241.v2.0	131	0.211627	-1.20522	0.000136761
Eucgr.B00343.v2.0	9174	0.0119994	-1.20599	0.0189122
Eucgr.D02207.v2.0	11209	0.0103632	-1.20648	0.0233692
Eucgr.D01327.v2.0	6443	0.0103632	-1.20648	0.0362741
Eucgr.J01977.v2.0	145	0.00872687	-1.20715	0.0411833
Eucgr.F01814.v2.0	7459	0.0163629	-1.20758	0.0221088
Eucgr.C03560.v2.0	1170	0.0452706	-1.2081	0.00107168
Eucgr.F03101.v2.0	2484	0.0523612	-1.20894	0.000992242
Eucgr.I00431.v2.0	763	0.011454	-1.20957	0.0195037
Eucgr.J01953.v2.0	1166	0.0218172	-1.21008	0.00562612
Eucgr.K00216.v2.0	2146	0.0185446	-1.21134	0.0113393
Eucgr.J02975.v2.0	1286	0.0316349	-1.21167	0.00237185
Eucgr.A00095.v2.0	8116	0.184901	-1.21182	0.000128704
Eucgr.B00942.v2.0	9203	0.0125449	-1.21215	0.0168566
Eucgr.K02244.v2.0	6035	0.0474524	-1.21215	0.00097587
Eucgr.B03576.v2.0	8535	0.0223626	-1.21349	0.00366129
Eucgr.I01401.v2.0	10736	0.0534521	-1.21415	0.000598489
Eucgr.B00164.v2.0	7908	0.0136357	-1.21432	0.0120965
Eucgr.F01846.v2.0	5149	0.0163629	-1.21488	0.0120611
Eucgr.E00180.v2.0	2789	0.0092723	-1.21529	0.0462209
Eucgr.F03674.v2.0	2821	0.0147266	-1.21618	0.0127957
Eucgr.B03585.v2.0	8308	0.0147266	-1.21618	0.0139116
Eucgr.E02667.v2.0	8732	0.0201809	-1.21661	0.00985053
Eucgr.K01508.v2.0	544	0.128721	-1.21703	0.00022909
Eucgr.B00824.v2.0	57378	0.3878	-1.21722	0.000104312
Eucgr.F02960.v2.0	9963	0.0103632	-1.21779	0.0209862
Eucgr.A02736.v2.0	4601	0.00763601	-1.21779	0.0416869
Eucgr.G01717.v2.0	1201	0.0141812	-1.21946	0.0166487
Eucgr.G01832.v2.0	220	0.0234535	-1.21984	0.00435655
Eucgr.F01823.v2.0	1900	0.0207263	-1.2201	0.00697622
Eucgr.B03570.v2.0	2420	0.129267	-1.22139	0.000152508
Eucgr.I00313.v2.0	6795	0.0125449	-1.22155	0.0143884
Eucgr.A01518.v2.0	7043	0.0125449	-1.22155	0.0355147
Eucgr.K00912.v2.0	13370	0.0163629	-1.22215	0.00759608
Eucgr.G02224.v2.0	1207	0.0447252	-1.22267	0.00117184
Eucgr.J01981.v2.0	145	0.0109086	-1.22422	0.0187878
Eucgr.H04941.v2.0	7692	0.00709058	-1.22422	0.0479708
Eucgr.F02952.v2.0	2048	0.00709058	-1.22422	0.0479708
Eucgr.B02140.v2.0	397	0.0147266	-1.22422	0.0139756
Eucgr.C02726.v2.0	6121	0.0119994	-1.22561	0.013513
Eucgr.A00536.v2.0	9312	0.0469069	-1.22606	0.000545284
Eucgr.J01606.v2.0	385	0.0316349	-1.22694	0.00235269
Eucgr.E00318.v2.0	347	0.01909	-1.22778	0.0044956
Eucgr.B02610.v2.0	7834	0.0092723	-1.22778	0.0445355
Eucgr.B03604.v2.0	154	0.129267	-1.22799	0.000159611
Eucgr.C00801.v2.0	6138	0.0594518	-1.228	0.00055393
Eucgr.J01143.v2.0	8149	0.0310895	-1.22864	0.00215876
Eucgr.A00686.v2.0	9316	0.0212717	-1.22902	0.00639504
Eucgr.I01645.v2.0	11312	0.0103632	-1.22902	0.0391019
Eucgr.B00589.v2.0	3843	0.0790873	-1.22948	0.000292326
Eucgr.D00017.v2.0	5643	0.0283623	-1.22965	0.00167607
Eucgr.K01701.v2.0	3725	0.0256352	-1.23088	0.00398616
Eucgr.I02323.v2.0	1479	0.0196355	-1.23114	0.00691467
Eucgr.H03423.v2.0	1216	0.0610881	-1.2313	0.000381914
Eucgr.D01991.v2.0	8881	0.0136357	-1.2316	0.0109559
Eucgr.A01656.v2.0	1058	0.00763601	-1.23274	0.0355324
Eucgr.A01617.v2.0	3437	0.00763601	-1.23274	0.0355324
Eucgr.F03786.v2.0	13922	0.0158175	-1.23274	0.0129701
Eucgr.I01399.v2.0	10735	0.0109086	-1.23487	0.0273972
Eucgr.C02094.v2.0	5850	0.0119994	-1.23533	0.0138079
Eucgr.C02732.v2.0	1412	0.0119994	-1.23533	0.0351157
Eucgr.K02078.v2.0	1056	0.0256352	-1.23553	0.00388924
Eucgr.F01773.v2.0	1636	0.0289078	-1.23605	0.00423964
Eucgr.H04645.v2.0	1396	0.0261806	-1.2379	0.00272062
Eucgr.F00600.v2.0	1288	0.0338166	-1.2384	0.00219486
Eucgr.F01779.v2.0	1031	0.0092723	-1.24016	0.0218159
Eucgr.H01603.v2.0	4787	0.0376346	-1.24016	0.000780705
Eucgr.K03543.v2.0	8274	0.011454	-1.24016	0.029268
Eucgr.G00649.v2.0	102	0.0201809	-1.24016	0.0132962
Eucgr.F02150.v2.0	20274	0.00818144	-1.24016	0.0481722
Eucgr.I02691.v2.0	8249	0.0207263	-1.24301	0.00351484
Eucgr.C03414.v2.0	12215	0.0376346	-1.24333	0.000730888
Eucgr.B03553.v2.0	1807	0.015272	-1.24398	0.00691184
Eucgr.C01068.v2.0	3454	0.0245443	-1.24498	0.00301605
Eucgr.F03644.v2.0	10299	0.0119994	-1.24498	0.0121317
Eucgr.H04504.v2.0	8909	0.0119994	-1.24498	0.0121317
Eucgr.B03309.v2.0	1645	0.13963	-1.24577	0.000102843
Eucgr.E02761.v2.0	4774	0.0409072	-1.24599	0.0014379
Eucgr.I02623.v2.0	6705	0.00981773	-1.24599	0.0347014
Eucgr.J00163.v2.0	4135	0.00872687	-1.24668	0.0243945
Eucgr.C02149.v2.0	7879	0.00872687	-1.24668	0.0255476
Eucgr.K01422.v2.0	7980	0.0239989	-1.24754	0.00423347
Eucgr.C01076.v2.0	2873	0.0147266	-1.24807	0.0104091
Eucgr.K03354.v2.0	58758	0.0136357	-1.24867	0.0196599
Eucgr.F02535.v2.0	4762	0.0207263	-1.24867	0.00581341
Eucgr.H01386.v2.0	4703	0.0245443	-1.24978	0.00203642
Eucgr.D01130.v2.0	6108	0.011454	-1.25022	0.0398498
Eucgr.L01933.v2.0	8313	0.0463615	-1.25045	0.000442246
Eucgr.H04696.v2.0	10923	0.166901	-1.25133	5.61e-05
Eucgr.F04015.v2.0	1171	0.0376346	-1.25279	0.000880585
Eucgr.J02316.v2.0	555	0.0169083	-1.25397	0.0267724
Eucgr.I02024.v2.0	2056	0.00818144	-1.25397	0.048323
Eucgr.F02372.v2.0	13466	0.0207263	-1.25432	0.00929078
Eucgr.F03317.v2.0	57110	0.0119994	-1.25457	0.0275352
Eucgr.G02575.v2.0	23955	0.0785418	-1.25463	0.000215769
Eucgr.F02538.v2.0	646	0.125449	-1.25498	0.000116057
Eucgr.A02641.v2.0	1592	0.0730875	-1.2557	0.000267863
Eucgr.H02960.v2.0	10297	0.0299986	-1.25593	0.00222318
Eucgr.J00153.v2.0	6799	0.0109086	-1.25593	0.0150557
Eucgr.J01163.v2.0	1219	0.106904	-1.25641	0.000135845
Eucgr.I00650.v2.0	20219	0.0534521	-1.25688	0.000741648
Eucgr.G00035.v2.0	1068	0.117813	-1.25694	0.000206128
Eucgr.J02059.v2.0	8839	0.00981773	-1.25758	0.043044
Eucgr.F03027.v2.0	1286	0.129267	-1.25777	9.74e-05
Eucgr.F04463.v2.0	1067	0.251443	-1.2583	4.97e-05
Eucgr.I01418.v2.0	7287	0.088905	-1.25899	0.000170293
Eucgr.H02622.v2.0	3273	0.291805	-1.25909	4.05e-05
Eucgr.H00759.v2.0	4836	0.00872687	-1.25961	0.0324524
Eucgr.H04448.v2.0	8987	0.011454	-1.2602	0.0268888
Eucgr.E02617.v2.0	52933	0.0289078	-1.26057	0.0015988
Eucgr.I01282.v2.0	1630	0.0763601	-1.26126	0.000228233
Eucgr.C02575.v2.0	3604	0.030544	-1.26142	0.00222777
Eucgr.G00729.v2.0	59319	0.00763601	-1.26219	0.0308573
Eucgr.B00427.v2.0	608	0.0758147	-1.26219	0.000180075
Eucgr.C00651.v2.0	10307	0.0103632	-1.26219	0.0243465
Eucgr.K00914.v2.0	9687	0.0174537	-1.26351	0.00745607
Eucgr.L00147.v2.0	1752	0.0147266	-1.26375	0.0101224
Eucgr.B01759.v2.0	3747	0.0223626	-1.26635	0.00219928
Eucgr.I00318.v2.0	6935	0.0109086	-1.26635	0.0165668
Eucgr.C00931.v2.0	2273	0.0987227	-1.26675	0.000150601
Eucgr.G03181.v2.0	2948	0.0201809	-1.26908	0.00254863
Eucgr.I00751.v2.0	8652	0.00981773	-1.26908	0.0178768
Eucgr.H04770.v2.0	95	0.00981773	-1.26908	0.0178768
Eucgr.J01029.v2.0	4155	0.00981773	-1.26908	0.0178768
Eucgr.A01268.v2.0	374	0.011454	-1.27012	0.0212493
Eucgr.K03254.v2.0	7218	0.0370892	-1.2704	0.000881432
Eucgr.G03150.v2.0	26281	0.01909	-1.27066	0.00515576
Eucgr.H00057.v2.0	1554	0.0856324	-1.27074	0.000160445
Eucgr.J00034.v2.0	7749	0.0130903	-1.27091	0.00831479
Eucgr.I00021.v2.0	9965	0.0130903	-1.27091	0.00831479
Eucgr.F02483.v2.0	3332	0.0299986	-1.27153	0.00139967
Eucgr.K02497.v2.0	353	0.0147266	-1.27153	0.0132704
Eucgr.H01868.v2.0	10565	0.00709058	-1.27153	0.0353416
Eucgr.I02137.v2.0	1266	0.0638152	-1.27179	0.00024213
Eucgr.D02464.v2.0	337	0.0163629	-1.27203	0.00476886
Eucgr.E00505.v2.0	4992	0.00872687	-1.27244	0.0246036
Eucgr.K03328.v2.0	1141	0.0196355	-1.27278	0.00692635
Eucgr.A02902.v2.0	1	0.0136357	-1.27391	0.0160714
Eucgr.J00052.v2.0	20	0.0201809	-1.27479	0.0031222
Eucgr.K02739.v2.0	4296	0.0621789	-1.27543	0.000237986
Eucgr.B02504.v2.0	340	0.0976319	-1.27549	0.000123644
Eucgr.A02018.v2.0	1460	0.0610881	-1.27605	0.000264997
Eucgr.A01005.v2.0	20	0.0469069	-1.27669	0.000304272
Eucgr.A02139.v2.0	6623	0.0125449	-1.27669	0.00901009
Eucgr.B02781.v2.0	3888	0.00763601	-1.27669	0.0433172
Eucgr.I00321.v2.0	1994	0.0310895	-1.27793	0.00159877
Eucgr.J01359.v2.0	2561	0.0212717	-1.27849	0.00217978
Eucgr.J00497.v2.0	5572	0.0970864	-1.2787	7.22e-05
Eucgr.I02744.v2.0	8926	0.0163629	-1.27901	0.0149032
Eucgr.J00661.v2.0	53123	0.011454	-1.27996	0.010742
Eucgr.H04018.v2.0	10429	0.00981773	-1.28048	0.0178905
Eucgr.J01964.v2.0	26412	0.0409072	-1.28048	0.000564537
Eucgr.I02130.v2.0	4854	0.00981773	-1.28048	0.021893
Eucgr.G02807.v2.0	302	0.385619	-1.28127	2.44e-05
Eucgr.D01026.v2.0	4410	0.0501795	-1.28133	0.000309834
Eucgr.A02344.v2.0	322	0.015272	-1.28165	0.00793514
Eucgr.C00605.v2.0	340	0.0381801	-1.28176	0.000563502
Eucgr.C01277.v2.0	6896	0.0278169	-1.28223	0.000950112
Eucgr.B03244.v2.0	8729	0.00654515	-1.28223	0.0405376
Eucgr.E03207.v2.0	2903	0.00872687	-1.28515	0.0199064
Eucgr.E03299.v2.0	1305	0.0125449	-1.28568	0.0158153
Eucgr.B03951.v2.0	2031	0.0169083	-1.28792	0.00564542
Eucgr.J02540.v2.0	8874	0.0092723	-1.28866	0.027907
Eucgr.B00995.v2.0	7370	0.011454	-1.28974	0.0189122
Eucgr.B01262.v2.0	2721	0.0539975	-1.29033	0.000309834
Eucgr.B01003.v2.0	767	0.0278169	-1.29049	0.00138301
Eucgr.H03140.v2.0	3496	0.103632	-1.29209	8.2e-05
Eucgr.A02903.v2.0	1292	0.0627244	-1.29277	0.000200635
Eucgr.B03153.v2.0	2683	0.0185446	-1.29308	0.00420134
Eucgr.H02270.v2.0	54838	0.0425435	-1.29393	0.00106794
Eucgr.A02923.v2.0	438	0.0103632	-1.29461	0.0124154
Eucgr.G02845.v2.0	378	0.034362	-1.29461	0.00154087
Eucgr.E00032.v2.0	7228	0.0174537	-1.29623	0.00667194
Eucgr.C00363.v2.0	6344	0.015272	-1.29645	0.00463491
Eucgr.A01411.v2.0	6171	0.00872687	-1.29775	0.0189639
Eucgr.B00556.v2.0	2971	0.0321803	-1.29817	0.00057562
Eucgr.E01310.v2.0	380	0.0136357	-1.29871	0.0111185
Eucgr.H00539.v2.0	109	0.0419981	-1.29871	0.000586935
Eucgr.B02878.v2.0	1207	0.077451	-1.29871	0.000144267
Eucgr.F02558.v2.0	2357	0.0256352	-1.29906	0.000976772
Eucgr.D00310.v2.0	3198	0.0256352	-1.29906	0.000976772
Eucgr.H01055.v2.0	102	0.011454	-1.29946	0.0282797
Eucgr.G01295.v2.0	6552	0.0261806	-1.30005	0.00205885
Eucgr.F00368.v2.0	2289	0.140721	-1.30017	4.6e-05
Eucgr.J02133.v2.0	53523	0.0589064	-1.30097	0.000211831
Eucgr.D00301.v2.0	1592	0.0441798	-1.30111	0.000339803
Eucgr.E04051.v2.0	52636	0.0119994	-1.30156	0.00882776
Eucgr.E02470.v2.0	7491	0.0119994	-1.30156	0.00981458
Eucgr.F02638.v2.0	307	0.0196355	-1.30181	0.00202467
Eucgr.L00643.v2.0	1168	0.0147266	-1.30222	0.0103701
Eucgr.H04903.v2.0	166	0.00709058	-1.30222	0.0306408
Eucgr.G02571.v2.0	1543	0.065997	-1.30247	0.000127311
Eucgr.D02461.v2.0	1450	0.0234535	-1.30429	0.00258572
Eucgr.H00679.v2.0	11432	0.00763601	-1.30526	0.0260186
Eucgr.C00068.v2.0	4741	0.0130903	-1.30526	0.00675103
Eucgr.C04195.v2.0	3227	0.0376346	-1.30526	0.000408651
Eucgr.A02370.v2.0	1454	0.0719967	-1.30621	9.69e-05
Eucgr.K00264.v2.0	108	0.226353	-1.3074	3.31e-05
Eucgr.K03281.v2.0	1693	0.109086	-1.30758	5.84e-05
Eucgr.G01876.v2.0	1708	0.00818144	-1.30791	0.0211824
Eucgr.I01994.v2.0	4293	0.022908	-1.30821	0.00126431
Eucgr.G03132.v2.0	5314	0.0201809	-1.3086	0.00351669
Eucgr.A01618.v2.0	192	0.0185446	-1.31131	0.00557148
Eucgr.F04018.v2.0	815	0.145084	-1.31192	3.85e-05
Eucgr.B00131.v2.0	3850	0.0256352	-1.31231	0.00121185
Eucgr.J02849.v2.0	927	0.00599972	-1.31231	0.0389458
Eucgr.C00673.v2.0	5330	0.00599972	-1.31231	0.0471711
Eucgr.D02015.v2.0	7963	0.0959956	-1.31291	7.07e-05
Eucgr.K03568.v2.0	128	0.0163629	-1.31345	0.00295625
Eucgr.A01576.v2.0	2047	0.00981773	-1.31416	0.0118359
Eucgr.K00288.v2.0	2787	0.030544	-1.31416	0.000839088
Eucgr.B02621.v2.0	5558	0.0239989	-1.31466	0.00170063
Eucgr.D02247.v2.0	3005	0.00654515	-1.31502	0.0351227
Eucgr.H02514.v2.0	8869	0.00654515	-1.31502	0.0351227
Eucgr.K01841.v2.0	131	0.0779964	-1.31524	0.000165106
Eucgr.E00451.v2.0	5093	0.0316349	-1.31529	0.000994315
Eucgr.I00240.v2.0	131	0.0250898	-1.31605	0.00144355
Eucgr.F02696.v2.0	830	0.0294532	-1.31678	0.000930999
Eucgr.J02500.v2.0	9919	0.0109086	-1.31733	0.0088152
Eucgr.H00370.v2.0	507	0.0185446	-1.31733	0.00279392
Eucgr.K01583.v2.0	9767	0.00709058	-1.31733	0.0258837
Eucgr.F03208.v2.0	2621	0.17181	-1.31876	4.03e-05
Eucgr.H04385.v2.0	195	0.00763601	-1.31933	0.0237885
Eucgr.G02685.v2.0	1477	0.131448	-1.31956	3.85e-05
Eucgr.K02261.v2.0	2598	0.0327258	-1.31979	0.000687342
Eucgr.I02034.v2.0	13135	0.0501795	-1.32024	0.000139137
Eucgr.A02811.v2.0	1971	0.0163629	-1.32024	0.00746027
Eucgr.E01772.v2.0	7137	0.00818144	-1.32108	0.0420618
Eucgr.B00868.v2.0	11935	0.00872687	-1.32262	0.0254503
Eucgr.J00180.v2.0	6099	0.0092723	-1.32399	0.0185311
Eucgr.A01425.v2.0	2449	0.0310895	-1.3256	0.000829561
Eucgr.I02417.v2.0	1999	0.0158175	-1.32632	0.00468976
Eucgr.B00667.v2.0	8539	0.00545429	-1.32822	0.0449449
Eucgr.I01452.v2.0	515	0.00545429	-1.32822	0.0449449
Eucgr.J02308.v2.0	8901	0.0174537	-1.32822	0.00374696
Eucgr.G01705.v2.0	6722	0.00545429	-1.32822	0.0449449
Eucgr.A02810.v2.0	16123	0.0490886	-1.32884	0.000135675
Eucgr.E02479.v2.0	11191	0.0185446	-1.3293	0.00488295
Eucgr.G02494.v2.0	12078	0.00654515	-1.33114	0.029268
Eucgr.I02787.v2.0	540	0.00763601	-1.33327	0.032395
Eucgr.K01278.v2.0	8497	0.00763601	-1.33327	0.0265005
Eucgr.H04692.v2.0	1373	0.125994	-1.33369	7.11e-05
Eucgr.G02704.v2.0	159	0.0163629	-1.33372	0.00276574
Eucgr.G02902.v2.0	1277	0.0332712	-1.33372	0.000621613
Eucgr.H01388.v2.0	6523	0.0174537	-1.33453	0.0045391
Eucgr.C00786.v2.0	4192	0.0179992	-1.3349	0.00410088
Eucgr.F02400.v2.0	8033	0.00872687	-1.3349	0.024957
Eucgr.I02782.v2.0	2660	0.0654515	-1.3351	0.000112616
Eucgr.J01165.v2.0	4377	0.0185446	-1.33525	0.00170063
Eucgr.K01389.v2.0	10876	0.00981773	-1.33619	0.0104738
Eucgr.H03458.v2.0	5742	0.00981773	-1.33619	0.0196085
Eucgr.F02691.v2.0	9410	0.260715	-1.33628	1.24e-05
Eucgr.D01360.v2.0	197	0.0103632	-1.33674	0.0127675
Eucgr.F01115.v2.0	14242	0.0109086	-1.33723	0.0119668
Eucgr.E03349.v2.0	1529	0.149993	-1.33734	2.46e-05
Eucgr.J00592.v2.0	5653	0.0474524	-1.33768	0.000237986
Eucgr.A02792.v2.0	9083	0.011454	-1.33768	0.00745607
Eucgr.K02508.v2.0	2056	0.0905413	-1.33841	4.43e-05
Eucgr.F03152.v2.0	263	0.073633	-1.33948	8.33e-05
Eucgr.I01259.v2.0	17845	0.01909	-1.34134	0.0180057
Eucgr.C02104.v2.0	6845	0.0239989	-1.34249	0.00147709
Eucgr.F02656.v2.0	1521	0.0256352	-1.34278	0.00141207
Eucgr.E00805.v2.0	588	0.0523612	-1.34282	0.000168114
Eucgr.H00892.v2.0	2700	0.117813	-1.34327	2.94e-05
Eucgr.G01977.v2.0	1398	0.030544	-1.34346	0.00138629
Eucgr.H00800.v2.0	2674	0.0883596	-1.34581	7.56e-05
Eucgr.E04252.v2.0	8899	0.0092723	-1.34708	0.0223109
Eucgr.C00911.v2.0	1116	0.0092723	-1.34708	0.0180437
Eucgr.J00282.v2.0	9720	0.0147266	-1.34708	0.00321122
Eucgr.K01191.v2.0	6607	0.00872687	-1.34708	0.0161081
Eucgr.B03189.v2.0	4291	0.00872687	-1.34708	0.0122775
Eucgr.B02473.v2.0	302	0.0201809	-1.34708	0.00393024
Eucgr.J01450.v2.0	7907	0.00599972	-1.34708	0.0493762
Eucgr.F01459.v2.0	2366	0.00763601	-1.34708	0.0420727
Eucgr.A00726.v2.0	473	0.00818144	-1.34708	0.0408554
Eucgr.I00893.v2.0	6182	0.00545429	-1.34708	0.0374232
Eucgr.E01313.v2.0	4234	0.00545429	-1.34708	0.0374232
Eucgr.G01767.v2.0	3947	0.0496341	-1.34932	0.000215769
Eucgr.B03623.v2.0	3406	0.0223626	-1.35198	0.00108313
Eucgr.F01462.v2.0	362	0.193627	-1.35228	1.39e-05
Eucgr.H00750.v2.0	54539	0.034362	-1.3535	0.000345522
Eucgr.H01084.v2.0	1549	0.109086	-1.35424	2.94e-05
Eucgr.D00487.v2.0	14169	0.0119994	-1.35601	0.00908327
Eucgr.J00625.v2.0	1773	0.0441798	-1.3571	0.00022971
Eucgr.I02445.v2.0	16086	0.0654515	-1.35726	4.64e-05
Eucgr.K03106.v2.0	58556	0.00981773	-1.35788	0.0093072
Eucgr.A02774.v2.0	1027	0.0578155	-1.35859	0.000103549
Eucgr.D01413.v2.0	55998	0.295623	-1.36068	1.43e-05
Eucgr.D00426.v2.0	6931	0.00709058	-1.36172	0.0221585
Eucgr.H00436.v2.0	2999	0.00709058	-1.36172	0.0252759
Eucgr.E03959.v2.0	1891	0.00654515	-1.36284	0.0254505
Eucgr.C02760.v2.0	12768	0.00654515	-1.36284	0.0285716
Eucgr.H03408.v2.0	1208	0.422162	-1.36321	7.83e-06
Eucgr.H03284.v2.0	2625	0.0539975	-1.36347	0.000174909
Eucgr.H02787.v2.0	1554	0.0130903	-1.36347	0.00571155
Eucgr.A02086.v2.0	11123	0.00599972	-1.36415	0.0294058
Eucgr.K02858.v2.0	281	0.0250898	-1.36451	0.00102786
Eucgr.I02156.v2.0	6	0.0185446	-1.36464	0.00332884
Eucgr.D02434.v2.0	11776	0.0119994	-1.36489	0.00557148
Eucgr.I02091.v2.0	3122	0.00545429	-1.36569	0.0453036
Eucgr.D02622.v2.0	5769	0.0169083	-1.36627	0.00505009
Eucgr.H04387.v2.0	1574	0.096541	-1.36663	3.54e-05
Eucgr.F03770.v2.0	4793	0.0158175	-1.36754	0.00206085
Eucgr.H02683.v2.0	337	0.0796327	-1.36796	4.48e-05
Eucgr.D01137.v2.0	4652	0.00981773	-1.36861	0.013513
Eucgr.D00880.v2.0	56027	0.0136357	-1.37066	0.00658043
Eucgr.G01359.v2.0	556	0.00818144	-1.37261	0.0286027
Eucgr.I01146.v2.0	2602	0.00763601	-1.3743	0.0149473
Eucgr.D01061.v2.0	3824	0.0158175	-1.3743	0.00237185
Eucgr.G01740.v2.0	7085	0.00709058	-1.37622	0.0281208
Eucgr.A01489.v2.0	8440	0.0289078	-1.37729	0.00045128
Eucgr.J03102.v2.0	53259	0.0212717	-1.37767	0.00183979
Eucgr.H00495.v2.0	54851	0.0245443	-1.3781	0.00129502
Eucgr.B00855.v2.0	2379	0.00654515	-1.37844	0.0242102
Eucgr.E00873.v2.0	347	0.0136357	-1.37844	0.00533876
Eucgr.G02591.v2.0	4675	0.00654515	-1.37844	0.0214056
Eucgr.H04651.v2.0	7808	0.0136357	-1.37844	0.00275519
Eucgr.G02824.v2.0	3575	0.0485432	-1.38102	0.000140908
Eucgr.F02557.v2.0	8485	0.0125449	-1.38102	0.00558028
Eucgr.E03672.v2.0	11572	0.0310895	-1.38218	0.00113957
Eucgr.A02910.v2.0	1453	0.00818144	-1.38521	0.0219927
Eucgr.D00234.v2.0	3821	0.00818144	-1.38521	0.034411
Eucgr.A01386.v2.0	9733	0.0539975	-1.38571	9.86e-05
Eucgr.B00943.v2.0	1418	0.0158175	-1.38772	0.00165487
Eucgr.I01145.v2.0	58316	0.00763601	-1.38772	0.0166577
Eucgr.G01905.v2.0	1570	0.0212717	-1.38772	0.00095816
Eucgr.C03890.v2.0	16074	0.0103632	-1.38772	0.0162178
Eucgr.J00392.v2.0	6005	0.015272	-1.3891	0.00457123
Eucgr.B00400.v2.0	88	0.00981773	-1.38983	0.00707593
Eucgr.I01611.v2.0	5360	0.0561792	-1.39003	6.1e-05
Eucgr.J02349.v2.0	4999	0.0534521	-1.39015	8.87e-05
Eucgr.G03131.v2.0	3135	0.0507249	-1.39028	7.56e-05
Eucgr.B03781.v2.0	277	0.0092723	-1.39217	0.0152874
Eucgr.J03147.v2.0	53095	0.01909	-1.39217	0.00214745
Eucgr.B03844.v2.0	7012	0.0207263	-1.39387	0.00147709
Eucgr.G03398.v2.0	4352	0.00654515	-1.39387	0.0216822
Eucgr.L00005.v2.0	3675	0.015272	-1.39599	0.00327158
Eucgr.F03808.v2.0	5188	0.0174537	-1.3962	0.00156981
Eucgr.K00657.v2.0	840	0.0196355	-1.39636	0.00168247
Eucgr.A00534.v2.0	1907	0.0103632	-1.3977	0.00579046
Eucgr.B02864.v2.0	905	0.0409072	-1.3977	0.000154591
Eucgr.D00008.v2.0	10306	0.00599972	-1.3977	0.0498844
Eucgr.C00379.v2.0	517	0.0278169	-1.3977	0.000386293
Eucgr.F00471.v2.0	3372	0.00599972	-1.3977	0.024113
Eucgr.H00196.v2.0	9992	0.022908	-1.39886	0.000463884
Eucgr.E02380.v2.0	9663	0.00981773	-1.40032	0.00698422
Eucgr.F02797.v2.0	937	0.00981773	-1.40032	0.0104414
Eucgr.F02905.v2.0	2493	0.0796327	-1.40075	2.94e-05
Eucgr.B03303.v2.0	1040	0.00763601	-1.40102	0.030898
Eucgr.K03339.v2.0	1217	0.0294532	-1.40222	0.000754348
Eucgr.J01409.v2.0	3274	0.00545429	-1.40222	0.0294037
Eucgr.A00394.v2.0	1221	0.0567247	-1.40479	6.88e-05
Eucgr.J03114.v2.0	1500	0.0299986	-1.40479	0.000544625
Eucgr.C00150.v2.0	234	0.0109086	-1.40479	0.012419
Eucgr.G00451.v2.0	2513	0.00709058	-1.40479	0.0196981
Eucgr.G02106.v2.0	9910	0.00872687	-1.40646	0.00817893
Eucgr.K02073.v2.0	537	0.0719967	-1.40777	3.69e-05
Eucgr.C00067.v2.0	2698	0.0119994	-1.40848	0.0106478
Eucgr.G02461.v2.0	10153	0.0119994	-1.40848	0.00332497
Eucgr.C03148.v2.0	2042	0.0207263	-1.40914	0.00410877
Eucgr.F02140.v2.0	5194	0.00654515	-1.40914	0.0268747
Eucgr.D01029.v2.0	6651	0.015272	-1.40966	0.00328303
Eucgr.C01008.v2.0	1053	0.0201809	-1.41074	0.00137021
Eucgr.I00009.v2.0	5650	0.011454	-1.41121	0.00491698
Eucgr.H00689.v2.0	956	0.0130903	-1.41157	0.00523327
Eucgr.H04965.v2.0	5005	0.0147266	-1.41185	0.0015988
Eucgr.B01052.v2.0	661	0.0299986	-1.41185	0.000505413
Eucgr.J00628.v2.0	4186	0.0687241	-1.41212	1.89e-05
Eucgr.F00455.v2.0	4013	0.00763601	-1.41419	0.0464592
Eucgr.J01221.v2.0	1386	0.00599972	-1.41419	0.0410308
Eucgr.H00728.v2.0	6050	0.0321803	-1.41419	0.00042366
Eucgr.L02201.v2.0	8985	0.00436343	-1.41419	0.0408554
Eucgr.B03815.v2.0	9580	0.00599972	-1.41419	0.0202803
Eucgr.E01765.v2.0	7136	0.00599972	-1.41419	0.0408239
Eucgr.D02096.v2.0	1292	0.0654515	-1.41528	3.73e-05
Eucgr.E01925.v2.0	1493	0.0119994	-1.41704	0.00593749
Eucgr.I01621.v2.0	1669	0.0381801	-1.41788	0.000166506
Eucgr.A00189.v2.0	7166	0.00709058	-1.41887	0.021201
Eucgr.F04205.v2.0	2247	0.0130903	-1.41943	0.0056342
Eucgr.F03968.v2.0	7729	0.0169083	-1.42237	0.00194977
Eucgr.K02362.v2.0	5289	0.00818144	-1.42237	0.0240206
Eucgr.A01969.v2.0	10541	0.00818144	-1.42237	0.0159968
Eucgr.J01412.v2.0	9673	0.00654515	-1.42425	0.0193402
Eucgr.C03305.v2.0	5219	0.0234535	-1.42459	0.000936366
Eucgr.A01535.v2.0	55596	0.0245443	-1.42555	0.000354654
Eucgr.K01828.v2.0	58877	0.00763601	-1.42725	0.011494
Eucgr.J01595.v2.0	9872	0.00490886	-1.42725	0.0356218
Eucgr.I02668.v2.0	9874	0.00763601	-1.42725	0.0287158
Eucgr.A02936.v2.0	6649	0.00490886	-1.42725	0.0344776
Eucgr.K02930.v2.0	20	0.00872687	-1.42954	0.0160567
Eucgr.I01700.v2.0	58082	0.015272	-1.42993	0.00358221
Eucgr.E02428.v2.0	9348	0.015272	-1.42993	0.00126722
Eucgr.H00827.v2.0	6267	0.00599972	-1.43049	0.0420727
Eucgr.H02888.v2.0	5860	0.00709058	-1.43281	0.0122309
Eucgr.K02971.v2.0	3819	0.0158175	-1.43373	0.00118744
Eucgr.B00102.v2.0	1055	0.00818144	-1.43454	0.00922899
Eucgr.H01939.v2.0	378	0.00436343	-1.43589	0.0420977
Eucgr.A02384.v2.0	1779	0.0092723	-1.43589	0.00958891
Eucgr.I00245.v2.0	10979	0.015272	-1.43663	0.00269243
Eucgr.H01542.v2.0	9485	0.0103632	-1.43696	0.00582392
Eucgr.E00406.v2.0	3390	0.0223626	-1.43742	0.000309834
Eucgr.B03239.v2.0	5515	0.0512704	-1.43747	4.13e-05
Eucgr.A01724.v2.0	7016	0.00545429	-1.43784	0.0226499
Eucgr.B03243.v2.0	1417	0.0174537	-1.43784	0.000749492
Eucgr.I01706.v2.0	6199	0.00545429	-1.43784	0.0226499
Eucgr.I01917.v2.0	6818	0.00545429	-1.43784	0.0271787
Eucgr.G02323.v2.0	10737	0.0125449	-1.43858	0.00215876
Eucgr.H04036.v2.0	55060	0.0196355	-1.43879	0.000686475
Eucgr.C01159.v2.0	3227	0.0490886	-1.4392	6.01e-05
Eucgr.F00742.v2.0	10292	0.0239989	-1.44019	0.00140676
Eucgr.K00321.v2.0	2054	0.0272715	-1.44094	0.000154004
Eucgr.J01000.v2.0	53098	0.0469069	-1.44108	0.000329344
Eucgr.A02118.v2.0	139	0.00981773	-1.44154	0.00481203
Eucgr.F01411.v2.0	6615	0.00981773	-1.44154	0.00481203
Eucgr.F03506.v2.0	6737	0.0119994	-1.44243	0.00417776
Eucgr.I02738.v2.0	7757	0.0425435	-1.44296	0.000130705
Eucgr.B01724.v2.0	3044	0.0692695	-1.4436	2.4e-05
Eucgr.H01108.v2.0	4936	0.0174537	-1.4437	0.00147725
Eucgr.H04883.v2.0	10022	0.00381801	-1.44661	0.049476
Eucgr.L01902.v2.0	8155	0.00818144	-1.44661	0.00777433
Eucgr.B02596.v2.0	5290	0.0092723	-1.44661	0.00513821
Eucgr.I00901.v2.0	58301	0.00490886	-1.44661	0.0310025
Eucgr.I01938.v2.0	1267	0.0223626	-1.44661	0.000726564
Eucgr.A02985.v2.0	3404	0.0670878	-1.44971	3.54e-05
Eucgr.K02735.v2.0	1396	0.0109086	-1.45119	0.00398616
Eucgr.H00132.v2.0	4037	0.0959956	-1.4515	7.88e-06
Eucgr.J01842.v2.0	9314	0.01909	-1.45195	0.00169561
Eucgr.I02489.v2.0	9618	0.00763601	-1.45301	0.0114683
Eucgr.F03948.v2.0	1025	0.00763601	-1.45301	0.012174
Eucgr.C03525.v2.0	9940	0.00654515	-1.45399	0.0160816
Eucgr.A02013.v2.0	4354	0.0136357	-1.45399	0.00408683
Eucgr.E00650.v2.0	26131	0.00545429	-1.45533	0.0235674
Eucgr.H03047.v2.0	2041	0.0943593	-1.45543	8.61e-06
Eucgr.A02394.v2.0	3522	0.0250898	-1.45681	0.000167024
Eucgr.J00002.v2.0	6899	0.00436343	-1.45726	0.034411
Eucgr.H01613.v2.0	621	0.0092723	-1.45726	0.00519784
Eucgr.D02128.v2.0	11363	0.00436343	-1.45726	0.034411
Eucgr.B02289.v2.0	7274	0.0130903	-1.45811	0.00335007
Eucgr.H01235.v2.0	614	0.00818144	-1.45859	0.0211419
Eucgr.H03398.v2.0	20744	0.0119994	-1.4591	0.0405497
Eucgr.B01502.v2.0	8412	0.0158175	-1.45938	0.00128127
Eucgr.B03348.v2.0	12047	0.00709058	-1.46029	0.0273889
Eucgr.J02092.v2.0	889	0.00709058	-1.46029	0.0162825
Eucgr.I02165.v2.0	1888	0.0250898	-1.46087	0.000172325
Eucgr.C01046.v2.0	11183	0.00599972	-1.46255	0.0371929
Eucgr.C04084.v2.0	3352	0.015272	-1.4631	0.00176378
Eucgr.F01131.v2.0	291	0.0359983	-1.46516	4.66e-05
Eucgr.B01030.v2.0	57831	0.0485432	-1.46572	3.74e-05
Eucgr.I01025.v2.0	2985	0.0103632	-1.46572	0.016901
Eucgr.F02200.v2.0	10912	0.0103632	-1.46572	0.00736441
Eucgr.J03121.v2.0	465	0.0338166	-1.46933	5.45e-05
Eucgr.B03086.v2.0	514	0.0709058	-1.47064	7.14e-06
Eucgr.I00708.v2.0	2107	0.0807235	-1.47537	8.4e-06
Eucgr.G00444.v2.0	4446	0.022908	-1.4754	0.000318684
Eucgr.B00145.v2.0	409	0.0169083	-1.47636	0.00116245
Eucgr.D01093.v2.0	1445	0.0638152	-1.47726	1.37e-05
Eucgr.A02912.v2.0	5230	0.00763601	-1.47832	0.00715154
Eucgr.E01706.v2.0	9718	0.01909	-1.47832	0.000666377
Eucgr.K02088.v2.0	663	0.00599972	-1.47832	0.0340459
Eucgr.B01088.v2.0	4680	0.0092723	-1.47832	0.0336297
Eucgr.A02726.v2.0	55885	0.00436343	-1.47832	0.0281623
Eucgr.E00259.v2.0	183	0.00599972	-1.47832	0.031175
Eucgr.J00618.v2.0	2573	0.0212717	-1.47989	0.00055393
Eucgr.K00399.v2.0	4129	0.0130903	-1.48083	0.00166806
Eucgr.A02822.v2.0	799	0.0239989	-1.4825	0.000567785
Eucgr.K03364.v2.0	8394	0.00654515	-1.48314	0.0251375
Eucgr.I02314.v2.0	8404	0.00490886	-1.48458	0.0211917
Eucgr.I01728.v2.0	58333	0.00490886	-1.48458	0.0469469
Eucgr.A01213.v2.0	8681	0.00490886	-1.48458	0.0467208
Eucgr.H04022.v2.0	13472	0.00490886	-1.48458	0.0246161
Eucgr.G03098.v2.0	15	0.0278169	-1.48674	0.000267863
Eucgr.F01663.v2.0	108	0.0354529	-1.48685	0.000135675
Eucgr.B02294.v2.0	5475	0.0130903	-1.48832	0.00335391
Eucgr.C02790.v2.0	54200	0.0256352	-1.49004	0.000196763
Eucgr.G00491.v2.0	2135	0.0136357	-1.49033	0.00147526
Eucgr.H00104.v2.0	1	0.00981773	-1.49147	0.00328556
Eucgr.A00084.v2.0	1078	0.0370892	-1.49189	3.54e-05
Eucgr.F03148.v2.0	1371	0.0458161	-1.49228	3.06e-05
Eucgr.H02650.v2.0	4391	0.0103632	-1.49392	0.00347217
Eucgr.K02869.v2.0	9173	0.015272	-1.49552	0.00119238
Eucgr.B01248.v2.0	25989	0.00654515	-1.49749	0.0150308
Eucgr.B01818.v2.0	2393	0.0092723	-1.49908	0.00369244
Eucgr.K00658.v2.0	9630	0.0141812	-1.49908	0.00400108
Eucgr.C02768.v2.0	688	0.0141812	-1.49908	0.00231959
Eucgr.J02602.v2.0	8768	0.0092723	-1.49908	0.00364
Eucgr.J00952.v2.0	9062	0.00709058	-1.50055	0.0125056
Eucgr.J00125.v2.0	3135	0.0790873	-1.50218	5.98e-06
Eucgr.B03603.v2.0	3287	0.0207263	-1.50225	0.000710266
Eucgr.I02667.v2.0	8563	0.00490886	-1.5032	0.0464038
Eucgr.E03977.v2.0	912	0.0365438	-1.50483	0.000266871
Eucgr.D02092.v2.0	7454	0.00818144	-1.50551	0.0101782
Eucgr.G02157.v2.0	1134	0.0141812	-1.50593	0.00137479
Eucgr.E00787.v2.0	332	0.103086	-1.50709	1.89e-06
Eucgr.E00571.v2.0	3068	0.00872687	-1.50754	0.0178782
Eucgr.H04551.v2.0	2299	0.0992681	-1.50784	2.95e-06
Eucgr.K03211.v2.0	1928	0.0719967	-1.50958	6.61e-06
Eucgr.H04106.v2.0	6513	0.00981773	-1.51096	0.00495273
Eucgr.F02090.v2.0	190	0.0169083	-1.51127	0.00199457
Eucgr.K01670.v2.0	7488	0.00654515	-1.51171	0.00828705
Eucgr.F02167.v2.0	216	0.0283623	-1.51224	0.000144559
Eucgr.I00929.v2.0	9855	0.0283623	-1.51224	0.000100827
Eucgr.J00890.v2.0	9428	0.00381801	-1.517	0.0484195
Eucgr.F02389.v2.0	831	0.0261806	-1.51747	0.000381916
Eucgr.H01383.v2.0	5331	0.0141812	-1.51954	0.000986518
Eucgr.B02508.v2.0	7765	0.00436343	-1.51954	0.0237862
Eucgr.B02727.v2.0	9181	0.00545429	-1.52323	0.0137707
Eucgr.K01192.v2.0	2114	0.0179992	-1.52372	0.000463297
Eucgr.F02264.v2.0	2526	0.0381801	-1.5244	3.87e-05
Eucgr.D02146.v2.0	7126	0.0125449	-1.52462	0.00119501
Eucgr.C03690.v2.0	2273	0.00599972	-1.52462	0.0176181
Eucgr.K00276.v2.0	1027	0.0616335	-1.52541	7.88e-06
Eucgr.J00560.v2.0	7150	0.00654515	-1.52578	0.00851894
Eucgr.F03950.v2.0	5407	0.00709058	-1.52678	0.0190033
Eucgr.J02382.v2.0	1148	0.00763601	-1.52765	0.00548907
Eucgr.G01038.v2.0	6383	0.00872687	-1.52908	0.00496004
Eucgr.K00048.v2.0	1815	0.00872687	-1.52908	0.00680627
Eucgr.B01917.v2.0	2618	0.0632698	-1.532	7.88e-06
Eucgr.D02035.v2.0	343	0.0141812	-1.53303	0.00055393
Eucgr.J02207.v2.0	3467	0.131994	-1.53303	1.34e-06
Eucgr.J00666.v2.0	605	0.331621	-1.53735	3.34e-07
Eucgr.J02379.v2.0	8604	0.00381801	-1.53972	0.0331041
Eucgr.D01393.v2.0	2407	0.00818144	-1.53972	0.00380114
Eucgr.K01080.v2.0	6210	0.015272	-1.53972	0.0004678
Eucgr.E01218.v2.0	7133	0.015272	-1.53972	0.000837281
Eucgr.A02147.v2.0	565	0.011454	-1.53972	0.00536049
Eucgr.J03081.v2.0	606	0.00654515	-1.53972	0.0128053
Eucgr.I00734.v2.0	26364	0.00818144	-1.53972	0.011104
Eucgr.K01549.v2.0	6590	0.00490886	-1.53972	0.0244384
Eucgr.J01208.v2.0	5242	0.0158175	-1.53972	0.000628663
Eucgr.J01067.v2.0	6527	0.00599972	-1.53972	0.0127425
Eucgr.B01217.v2.0	13133	0.00490886	-1.53972	0.0252494
Eucgr.F02320.v2.0	9594	0.0103632	-1.53972	0.0057571
Eucgr.F03312.v2.0	57220	0.01909	-1.53972	0.000449572
Eucgr.B03757.v2.0	1289	0.0414526	-1.54673	2.07e-05
Eucgr.E02954.v2.0	4756	0.0092723	-1.54971	0.00391294
Eucgr.F02036.v2.0	2508	0.00763601	-1.5517	0.00391294
Eucgr.E01722.v2.0	1102	0.00763601	-1.5517	0.00391294
Eucgr.I00692.v2.0	1330	0.00763601	-1.5517	0.00392334
Eucgr.B03677.v2.0	1303	0.00709058	-1.55255	0.0210045
Eucgr.K02236.v2.0	5637	0.00709058	-1.55255	0.00589735
Eucgr.L02937.v2.0	52219	0.00654515	-1.55353	0.0148127
Eucgr.H04745.v2.0	226	0.00654515	-1.55353	0.00736999
Eucgr.D01115.v2.0	7615	0.00654515	-1.55353	0.0116633
Eucgr.G03322.v2.0	10965	0.011454	-1.55602	0.00161774
Eucgr.F00326.v2.0	1322	0.015272	-1.55826	0.000311066
Eucgr.A01225.v2.0	9326	0.00436343	-1.55962	0.0206676
Eucgr.H00194.v2.0	54875	0.0839961	-1.56051	2.02e-06
Eucgr.I01090.v2.0	2364	0.00818144	-1.56209	0.0059558
Eucgr.B00341.v2.0	5878	0.00381801	-1.56209	0.0266722
Eucgr.C00392.v2.0	8161	0.00709058	-1.56526	0.00495273
Eucgr.J01594.v2.0	1877	0.00709058	-1.56526	0.00973672
Eucgr.H03843.v2.0	54496	0.00327258	-1.56526	0.0365857
Eucgr.J02261.v2.0	573	0.092723	-1.56792	7.1e-07
Eucgr.D01931.v2.0	2147	0.0501795	-1.56852	1.17e-05
Eucgr.F02158.v2.0	7081	0.00599972	-1.56947	0.00769388
Eucgr.K02468.v2.0	2342	0.0212717	-1.57094	0.000135675
Eucgr.I02231.v2.0	6688	0.0272715	-1.5712	6.88e-05
Eucgr.G02448.v2.0	803	0.0174537	-1.57214	0.000151596
Eucgr.B01698.v2.0	5990	0.00545429	-1.57214	0.0113462
Eucgr.H04817.v2.0	54584	0.00818144	-1.57315	0.00652382
Eucgr.F01209.v2.0	3236	0.0218172	-1.57449	0.000161113
Eucgr.G01741.v2.0	3131	0.00490886	-1.57535	0.0126224
Eucgr.B03625.v2.0	7836	0.00763601	-1.57535	0.00574552
Eucgr.F03511.v2.0	4514	0.00490886	-1.57535	0.0186646
Eucgr.F03945.v2.0	1690	0.00490886	-1.57535	0.0223329
Eucgr.H04428.v2.0	894	0.00490886	-1.57535	0.031814
Eucgr.I01980.v2.0	5226	0.0550884	-1.57638	2.6e-06
Eucgr.K00214.v2.0	8070	0.00709058	-1.57786	0.00555098
Eucgr.C01734.v2.0	8313	0.01909	-1.57925	0.00010963
Eucgr.B02499.v2.0	630	0.00872687	-1.58154	0.00724915
Eucgr.I00567.v2.0	642	0.0103632	-1.58412	0.00672836
Eucgr.B01142.v2.0	57541	0.00381801	-1.58412	0.0430126
Eucgr.H05056.v2.0	2035	0.00381801	-1.58412	0.0364926
Eucgr.E00632.v2.0	52894	0.00763601	-1.58703	0.0057183
Eucgr.J00492.v2.0	53303	0.0479978	-1.58755	6.21e-06
Eucgr.F00243.v2.0	7909	0.0169083	-1.58957	0.000244763
Eucgr.G03401.v2.0	3214	0.0676332	-1.59075	1.75e-06
Eucgr.A02793.v2.0	2199	0.0201809	-1.591	0.000206987
Eucgr.H05062.v2.0	313	0.00490886	-1.59283	0.0130485
Eucgr.G02550.v2.0	5307	0.0321803	-1.59283	1.13e-05
Eucgr.B00393.v2.0	2246	0.00490886	-1.59283	0.018737
Eucgr.K01363.v2.0	6354	0.00490886	-1.59283	0.0156854
Eucgr.F03628.v2.0	1239	0.0403618	-1.59399	5.1e-06
Eucgr.D02588.v2.0	1054	0.0845415	-1.59417	8.62e-07
Eucgr.C02806.v2.0	10035	0.00436343	-1.59862	0.0249528
Eucgr.B03313.v2.0	2396	0.00763601	-1.59862	0.00298485
Eucgr.B00856.v2.0	2598	0.0485432	-1.60054	3.31e-06
Eucgr.B02783.v2.0	10753	0.0119994	-1.60112	0.000534921
Eucgr.K01039.v2.0	20785	0.022908	-1.6013	3.9e-05
Eucgr.F04026.v2.0	2281	0.00545429	-1.60385	0.0145534
Eucgr.K02996.v2.0	15	0.00381801	-1.60581	0.029268
Eucgr.E04045.v2.0	17944	0.00818144	-1.60581	0.00887626
Eucgr.K01437.v2.0	5876	0.0239989	-1.60629	4.64e-05
Eucgr.G03192.v2.0	2667	0.026726	-1.60667	3.83e-05
Eucgr.E00804.v2.0	332	0.0278169	-1.60747	7.22e-05
Eucgr.B02162.v2.0	5559	0.00654515	-1.60747	0.0165288
Eucgr.G01043.v2.0	73	0.0119994	-1.60862	0.000460619
Eucgr.F01847.v2.0	2813	0.0578155	-1.60883	1.66e-05
Eucgr.F01470.v2.0	7940	0.0256352	-1.6094	6.8e-05
Eucgr.H03293.v2.0	604	0.00490886	-1.61011	0.0291844
Eucgr.K01105.v2.0	926	0.0490886	-1.61124	3.37e-06
Eucgr.B01116.v2.0	2025	0.00599972	-1.61297	0.00551168
Eucgr.G02561.v2.0	11915	0.0109086	-1.61501	0.00105245
Eucgr.A00202.v2.0	103	0.00709058	-1.61501	0.0060507
Eucgr.I02404.v2.0	5120	0.00436343	-1.61773	0.0189813
Eucgr.D00265.v2.0	9956	0.0359983	-1.61829	5.19e-06
Eucgr.E04024.v2.0	5418	0.00545429	-1.61945	0.0137086
Eucgr.F02993.v2.0	1506	0.0207263	-1.62064	0.000108512
Eucgr.B00467.v2.0	1267	0.0376346	-1.62233	8.96e-06
Eucgr.C00083.v2.0	6891	0.00599972	-1.62719	0.0138961
Eucgr.J00529.v2.0	3733	0.00272715	-1.62719	0.0480049
Eucgr.B01122.v2.0	8094	0.00381801	-1.62719	0.0191467
Eucgr.D01199.v2.0	7254	0.00709058	-1.62719	0.0102629
Eucgr.K03200.v2.0	1928	0.0447252	-1.62821	3.69e-06
Eucgr.H00748.v2.0	1105	0.0141812	-1.63033	0.000403762
Eucgr.B01599.v2.0	1803	0.00981773	-1.63165	0.00295625
Eucgr.H03766.v2.0	219	0.0223626	-1.63525	2.8e-05
Eucgr.B03563.v2.0	5358	0.0103632	-1.63565	0.00194977
Eucgr.H01393.v2.0	3776	0.00436343	-1.63658	0.0254505
Eucgr.H01234.v2.0	12222	0.00436343	-1.63658	0.0144188
Eucgr.A00983.v2.0	1670	0.00818144	-1.63775	0.00497613
Eucgr.H00799.v2.0	54619	0.0556338	-1.63786	1.82e-06
Eucgr.A01357.v2.0	10294	0.0136357	-1.64018	0.000754185
Eucgr.D02625.v2.0	2713	0.0125449	-1.64126	0.00102786
Eucgr.D00302.v2.0	3852	0.0103632	-1.64406	0.000625864
Eucgr.J01214.v2.0	20	0.00490886	-1.64406	0.0164829
Eucgr.B02763.v2.0	6938	0.0130903	-1.64406	0.000701145
Eucgr.K01666.v2.0	108	0.0529066	-1.64782	2.16e-06
Eucgr.J00196.v2.0	4748	0.00818144	-1.64825	0.00377821
Eucgr.E01092.v2.0	16295	0.00818144	-1.64825	0.00158976
Eucgr.G02908.v2.0	8640	0.00381801	-1.64825	0.0189639
Eucgr.I01098.v2.0	4814	0.00381801	-1.64825	0.0217003
Eucgr.H00727.v2.0	6049	0.00981773	-1.64935	0.0261098
Eucgr.A02785.v2.0	11869	0.00545429	-1.65015	0.0155476
Eucgr.B02259.v2.0	232	0.0512704	-1.65111	8.41e-07
Eucgr.J00733.v2.0	3444	0.0469069	-1.65137	1.52e-05
Eucgr.A00717.v2.0	3822	0.0103632	-1.65242	0.000541
Eucgr.K03247.v2.0	1378	0.0518158	-1.65346	1.72e-06
Eucgr.J00234.v2.0	8623	0.00272715	-1.6552	0.0332504
Eucgr.D02228.v2.0	39	0.0109086	-1.6552	0.00179996
Eucgr.H04741.v2.0	1029	0.00436343	-1.6552	0.0289852
Eucgr.F03589.v2.0	6149	0.015272	-1.65902	0.001173
Eucgr.I01626.v2.0	1711	0.0136357	-1.65946	0.00049381
Eucgr.I01797.v2.0	570	0.0103632	-1.66074	0.00212969
Eucgr.F03623.v2.0	7302	0.00490886	-1.66074	0.00910276
Eucgr.G01937.v2.0	9389	0.0163629	-1.66234	6.55e-05
Eucgr.I02615.v2.0	9536	0.0250898	-1.66461	4.01e-05
Eucgr.G00021.v2.0	1767	0.00381801	-1.66901	0.0356566
Eucgr.F01622.v2.0	7158	0.00436343	-1.67358	0.00957123
Eucgr.D00479.v2.0	5190	0.026726	-1.67394	8.63e-06
Eucgr.F03259.v2.0	2219	0.034362	-1.67415	2.42e-06
Eucgr.H01605.v2.0	911	0.0119994	-1.67437	0.000489627
Eucgr.H03424.v2.0	1217	0.0119994	-1.67437	0.00138527
Eucgr.E04249.v2.0	7107	0.0245443	-1.67437	2.97e-05
Eucgr.B01189.v2.0	13358	0.0207263	-1.67639	3.16e-05
Eucgr.B03786.v2.0	57298	0.0447252	-1.67644	1.82e-06
Eucgr.J01121.v2.0	302	0.0692695	-1.67671	4.97e-07
Eucgr.F00440.v2.0	4832	0.134176	-1.67683	6.21e-08
Eucgr.B01107.v2.0	7018	0.0239989	-1.67723	0.00016827
Eucgr.J00008.v2.0	4798	0.0785418	-1.67723	3.15e-07
Eucgr.K00423.v2.0	1373	0.00218172	-1.67723	0.0466034
Eucgr.H00532.v2.0	61	0.00490886	-1.67723	0.00779928
Eucgr.A01558.v2.0	335	0.022908	-1.68331	0.000182667
Eucgr.E00884.v2.0	6213	0.00654515	-1.68477	0.00680627
Eucgr.H02679.v2.0	216	0.100904	-1.68619	2.24e-07
Eucgr.K03179.v2.0	8681	0.00327258	-1.68656	0.0399696
Eucgr.I02396.v2.0	968	0.00709058	-1.68656	0.0019812
Eucgr.B03143.v2.0	57396	0.00763601	-1.68811	0.00357575
Eucgr.I02400.v2.0	6510	0.0119994	-1.68859	0.000842543
Eucgr.B01997.v2.0	57420	0.00436343	-1.69173	0.0286093
Eucgr.J01844.v2.0	988	0.0534521	-1.695	2.53e-06
Eucgr.H04025.v2.0	391	0.011454	-1.695	0.000431621
Eucgr.H02619.v2.0	4355	0.0261806	-1.6965	7.47e-06
Eucgr.G02840.v2.0	11298	0.00654515	-1.69726	0.00726017
Eucgr.A02875.v2.0	193	0.0141812	-1.69772	0.000628663
Eucgr.B01748.v2.0	1195	0.00709058	-1.69815	0.00396298
Eucgr.D00606.v2.0	56367	0.030544	-1.69835	1.68e-05
Eucgr.C03068.v2.0	959	0.00763601	-1.69892	0.00219486
Eucgr.K02050.v2.0	24	0.0627244	-1.70133	1.89e-06
Eucgr.B03816.v2.0	5566	0.0234535	-1.706	7.83e-06
Eucgr.F01575.v2.0	14870	0.00436343	-1.70965	0.00808804
Eucgr.F03336.v2.0	5794	0.00218172	-1.70965	0.0478401
Eucgr.B03410.v2.0	6512	0.00381801	-1.70965	0.0128139
Eucgr.A02338.v2.0	11503	0.00218172	-1.70965	0.0478401
Eucgr.E00343.v2.0	409	0.00327258	-1.70965	0.0210121
Eucgr.B00575.v2.0	2377	0.00763601	-1.70965	0.00383552
Eucgr.C02102.v2.0	10350	0.00272715	-1.70965	0.0494283
Eucgr.I00126.v2.0	528	0.00218172	-1.70965	0.0478401
Eucgr.F02208.v2.0	16253	0.00327258	-1.70965	0.0405497
Eucgr.J00006.v2.0	374	0.132539	-1.71424	2.46e-08
Eucgr.H02966.v2.0	15984	0.011454	-1.71692	0.000759227
Eucgr.C03199.v2.0	249	0.549793	-1.71741	4.9e-09
Eucgr.J00385.v2.0	11185	0.00818144	-1.71963	0.0022717
Eucgr.A02341.v2.0	6908	0.00763601	-1.72029	0.00292623
Eucgr.F01777.v2.0	601	0.00654515	-1.72193	0.00163637
Eucgr.I00882.v2.0	4513	0.0201809	-1.72225	1.34e-05
Eucgr.B02368.v2.0	57722	0.00599972	-1.72294	0.00325214
Eucgr.G01781.v2.0	10739	0.00436343	-1.72735	0.00654953
Eucgr.E03957.v2.0	5834	0.00436343	-1.72735	0.0158986
Eucgr.K00896.v2.0	800	0.00436343	-1.72735	0.00654953
Eucgr.C01082.v2.0	2874	0.00436343	-1.72735	0.01714
Eucgr.C04140.v2.0	172	0.0130903	-1.72876	0.000183466
Eucgr.I02215.v2.0	2494	0.147811	-1.72897	2.02e-08
Eucgr.K02355.v2.0	71	0.00381801	-1.72955	0.0494971
Eucgr.K02480.v2.0	59031	0.00818144	-1.72955	0.000620649
Eucgr.L02773.v2.0	4008	0.0239989	-1.73086	1.23e-05
Eucgr.J01700.v2.0	53559	0.00327258	-1.73237	0.0295576
Eucgr.F02988.v2.0	5006	0.00327258	-1.73237	0.0369314
Eucgr.B03494.v2.0	5439	0.00654515	-1.7341	0.0103043
Eucgr.J03069.v2.0	4456	0.00981773	-1.73474	0.000654926
Eucgr.D00281.v2.0	1327	0.0409072	-1.73474	1.9e-06
Eucgr.H03092.v2.0	8265	0.00272715	-1.73612	0.028289
Eucgr.F00192.v2.0	553	0.0321803	-1.73612	1.26e-06
Eucgr.C00932.v2.0	13367	0.00272715	-1.73612	0.028289
Eucgr.H04047.v2.0	9273	0.00272715	-1.73612	0.031814
Eucgr.A01856.v2.0	55610	0.0818144	-1.74011	9.2e-07
Eucgr.E00064.v2.0	1440	0.00763601	-1.74136	0.000887072
Eucgr.D01188.v2.0	3024	0.0130903	-1.74136	6.99e-05
Eucgr.B03236.v2.0	6200	0.00218172	-1.74136	0.0374232
Eucgr.C02168.v2.0	5489	0.00490886	-1.74136	0.00675185
Eucgr.H04416.v2.0	2231	0.0534521	-1.74167	2.89e-07
Eucgr.H02860.v2.0	87	0.0338166	-1.74235	7.93e-06
Eucgr.J01468.v2.0	3199	0.0141812	-1.74484	0.000185317
Eucgr.F01473.v2.0	2182	0.00654515	-1.74617	0.00214942
Eucgr.F03151.v2.0	1924	0.0414526	-1.74664	7.61e-07
Eucgr.H00134.v2.0	1605	0.0572701	-1.74844	2.1e-07
Eucgr.J03028.v2.0	1955	0.00381801	-1.74918	0.0084149
Eucgr.B00365.v2.0	661	0.00381801	-1.74918	0.0084149
Eucgr.J02276.v2.0	1956	0.00327258	-1.75474	0.013436
Eucgr.J00109.v2.0	622	0.00327258	-1.75474	0.013436
Eucgr.K02109.v2.0	1105	0.00327258	-1.75474	0.0165338
Eucgr.A01435.v2.0	73	0.00490886	-1.75695	0.0066812
Eucgr.F02908.v2.0	8006	0.00490886	-1.75695	0.00562612
Eucgr.E00482.v2.0	1874	0.00981773	-1.7594	0.000552953
Eucgr.G02611.v2.0	3505	0.00272715	-1.76212	0.0259509
Eucgr.G02518.v2.0	7414	0.00272715	-1.76212	0.0350042
Eucgr.F02964.v2.0	7502	0.00272715	-1.76212	0.0460019
Eucgr.K01249.v2.0	2668	0.0823598	-1.76347	9.17e-08
Eucgr.F01617.v2.0	5155	0.00872687	-1.76514	0.000356348
Eucgr.A01014.v2.0	14715	0.00709058	-1.76579	0.00215876
Eucgr.J00254.v2.0	3887	0.022908	-1.76809	1.45e-05
Eucgr.H03145.v2.0	375	0.0398163	-1.76906	3.1e-07
Eucgr.J03026.v2.0	3363	0.00218172	-1.77238	0.0390664
Eucgr.F01130.v2.0	123	0.00218172	-1.77238	0.0486649
Eucgr.B00370.v2.0	570	0.00872687	-1.77419	0.000377947
Eucgr.K00910.v2.0	1121	0.00436343	-1.77919	0.0118231
Eucgr.A02239.v2.0	729	0.00654515	-1.7818	0.00338629
Eucgr.B01503.v2.0	1787	0.00709058	-1.78765	0.00219486
Eucgr.D01510.v2.0	7078	0.00381801	-1.78765	0.0121455
Eucgr.H02914.v2.0	4430	0.0109086	-1.79126	0.000217629
Eucgr.J00128.v2.0	31	0.00709058	-1.79846	0.000629703
Eucgr.F01140.v2.0	1726	0.00327258	-1.79846	0.011197
Eucgr.B00711.v2.0	5241	0.00709058	-1.79846	0.00167607
Eucgr.E00214.v2.0	2055	0.0245443	-1.8008	2.16e-06
Eucgr.K00766.v2.0	18	0.00872687	-1.80099	0.000282256
Eucgr.G03047.v2.0	1686	0.00218172	-1.80276	0.0410287
Eucgr.C00065.v2.0	988	0.0201809	-1.80355	2.7e-05
Eucgr.K00758.v2.0	3809	0.0119994	-1.80406	0.000150654
Eucgr.E03314.v2.0	12751	0.00272715	-1.81274	0.0420975
Eucgr.H00556.v2.0	2183	0.00436343	-1.81274	0.0205209
Eucgr.H04118.v2.0	148	0.015272	-1.81617	6.89e-05
Eucgr.F00483.v2.0	116	0.0119994	-1.81706	4.71e-05
Eucgr.B01578.v2.0	4249	0.0125449	-1.81895	3.39e-05
Eucgr.D02191.v2.0	6930	0.00327258	-1.81983	0.0285776
Eucgr.C04383.v2.0	606	0.0779964	-1.82101	1.84e-08
Eucgr.F04230.v2.0	5501	0.00545429	-1.82176	0.00711837
Eucgr.G01193.v2.0	4783	0.0534521	-1.82475	3.23e-08
Eucgr.B03797.v2.0	562	0.011454	-1.82848	0.000153911
Eucgr.F01534.v2.0	2726	0.00490886	-1.8325	0.00388732
Eucgr.K02435.v2.0	7441	0.00218172	-1.8325	0.0237398
Eucgr.K01528.v2.0	12158	0.00218172	-1.8325	0.032395
Eucgr.F04198.v2.0	1234	0.0654515	-1.83518	4.03e-08
Eucgr.H01257.v2.0	13374	0.00272715	-1.8374	0.0144731
Eucgr.A01867.v2.0	25958	0.00272715	-1.8374	0.0225691
Eucgr.I00291.v2.0	26359	0.0741784	-1.84043	5.58e-08
Eucgr.I01435.v2.0	9157	0.00763601	-1.84229	0.00134091
Eucgr.B02453.v2.0	2078	0.00381801	-1.8435	0.0101834
Eucgr.J03124.v2.0	1626	0.00381801	-1.8435	0.0124154
Eucgr.I00422.v2.0	1135	0.026726	-1.84423	4.84e-07
Eucgr.I02693.v2.0	9367	0.00545429	-1.84848	0.00121545
Eucgr.I02796.v2.0	7508	0.00545429	-1.84848	0.00328826
Eucgr.F01206.v2.0	525	0.00654515	-1.85051	0.000535184
Eucgr.E02381.v2.0	52643	0.015272	-1.85667	0.000692642
Eucgr.G01720.v2.0	3126	0.236716	-1.85933	8.17e-10
Eucgr.L00353.v2.0	1019	0.00218172	-1.86165	0.0246161
Eucgr.H03503.v2.0	55125	0.00218172	-1.86165	0.0246161
Eucgr.K03138.v2.0	453	0.00490886	-1.86165	0.00178287
Eucgr.B02664.v2.0	536	0.00490886	-1.86165	0.00424356
Eucgr.B01425.v2.0	3094	0.00490886	-1.86165	0.00407307
Eucgr.E02383.v2.0	6104	0.00490886	-1.86165	0.00286321
Eucgr.K01372.v2.0	261	0.00327258	-1.86165	0.0207451
Eucgr.K01035.v2.0	4493	0.00272715	-1.86165	0.0137362
Eucgr.E03406.v2.0	52542	0.00545429	-1.86165	0.00128127
Eucgr.G02080.v2.0	10941	0.00272715	-1.86165	0.0223933
Eucgr.A00198.v2.0	103	0.0207263	-1.86165	2.05e-06
Eucgr.F02362.v2.0	5839	0.00163629	-1.86165	0.0416058
Eucgr.E04308.v2.0	4921	0.0294532	-1.86427	1.51e-06
Eucgr.B03299.v2.0	57738	0.0174537	-1.86602	2.98e-06
Eucgr.H01463.v2.0	12130	0.0174537	-1.86602	4.2e-06
Eucgr.D02427.v2.0	13478	0.00981773	-1.86922	0.000104312
Eucgr.J00542.v2.0	2293	0.0130903	-1.87315	0.000482773
Eucgr.F02183.v2.0	154	0.110177	-1.87509	1.35e-08
Eucgr.A01397.v2.0	435	0.205081	-1.87536	9.13e-09
Eucgr.G03227.v2.0	2717	0.00490886	-1.87601	0.00601433
Eucgr.K00734.v2.0	7655	0.00490886	-1.87601	0.00475259
Eucgr.I01393.v2.0	392	0.0119994	-1.88035	0.000285318
Eucgr.B01993.v2.0	3195	0.00327258	-1.88211	0.00826326
Eucgr.H01006.v2.0	4695	0.00981773	-1.88425	8.72e-05
Eucgr.H03540.v2.0	12156	0.0223626	-1.8855	8.67e-06
Eucgr.J02605.v2.0	1266	0.011454	-1.88765	0.000154004
Eucgr.F01480.v2.0	615	0.00436343	-1.89336	0.00215876
Eucgr.I01996.v2.0	12133	0.0403618	-1.89587	1.24e-07
Eucgr.H04843.v2.0	4212	0.00163629	-1.89727	0.0320658
Eucgr.J02834.v2.0	3913	0.00381801	-1.89727	0.0102982
Eucgr.F03072.v2.0	17	0.00599972	-1.89727	0.000532941
Eucgr.K02233.v2.0	268	0.00599972	-1.89727	0.0121536
Eucgr.C00835.v2.0	4348	0.00381801	-1.89727	0.016183
Eucgr.J00969.v2.0	3216	0.00381801	-1.89727	0.00726017
Eucgr.E00280.v2.0	5238	0.00818144	-1.89727	0.000258935
Eucgr.K03447.v2.0	4114	0.00381801	-1.89727	0.0104597
Eucgr.J02275.v2.0	7906	0.00545429	-1.90047	0.00322481
Eucgr.B03229.v2.0	17584	0.0109086	-1.90229	8.54e-05
Eucgr.C01759.v2.0	1778	0.00490886	-1.9043	0.00122954
Eucgr.K02322.v2.0	16199	0.00654515	-1.90537	0.000330558
Eucgr.J00247.v2.0	1237	0.0272715	-1.90622	4.55e-07
Eucgr.F04353.v2.0	10117	0.011454	-1.90684	1.89e-05
Eucgr.I01133.v2.0	1298	0.026726	-1.90709	6.35e-07
Eucgr.B01414.v2.0	14032	0.00272715	-1.90896	0.00949255
Eucgr.L00429.v2.0	1509	0.00436343	-1.90896	0.00302158
Eucgr.F03444.v2.0	5639	0.00272715	-1.90896	0.0173433
Eucgr.A00509.v2.0	1529	0.00436343	-1.90896	0.00397335
Eucgr.E00378.v2.0	368	0.00981773	-1.91385	4.61e-05
Eucgr.K00671.v2.0	58578	0.154357	-1.91501	5.78e-08
Eucgr.C00646.v2.0	2512	0.0163629	-1.91644	6.52e-06
Eucgr.B03441.v2.0	1522	0.00218172	-1.91823	0.0150769
Eucgr.G01434.v2.0	8481	0.00218172	-1.91823	0.0150769
Eucgr.F04099.v2.0	6671	0.00872687	-1.91987	0.00040511
Eucgr.B01420.v2.0	648	0.00599972	-1.92054	0.000458133
Eucgr.G02156.v2.0	636	0.00709058	-1.92219	0.000544625
Eucgr.A01783.v2.0	3776	0.0534521	-1.92439	1.46e-08
Eucgr.L00145.v2.0	143	0.00436343	-1.92439	0.0049643
Eucgr.G00579.v2.0	12009	0.00599972	-1.93204	0.00121593
Eucgr.E00198.v2.0	1979	0.00163629	-1.93204	0.0333863
Eucgr.C00983.v2.0	300	0.00818144	-1.93204	8.12e-05
Eucgr.G02066.v2.0	1692	0.00163629	-1.93204	0.0333863
Eucgr.H00159.v2.0	1322	0.00981773	-1.93565	0.000212227
Eucgr.K00588.v2.0	531	0.12654	-1.93939	1.53e-09
Eucgr.I01671.v2.0	316	0.0834507	-1.94182	2.98e-09
Eucgr.I02413.v2.0	350	0.00327258	-1.94182	0.0112063
Eucgr.A02992.v2.0	6264	0.00327258	-1.94182	0.00514844
Eucgr.B03899.v2.0	1241	0.0239989	-1.94269	1.49e-07
Eucgr.A01047.v2.0	180	0.0179992	-1.94411	1.82e-05
Eucgr.K01534.v2.0	8969	0.00218172	-1.94572	0.0156532
Eucgr.B03139.v2.0	12015	0.00218172	-1.94572	0.0266005
Eucgr.H02678.v2.0	1327	0.0496341	-1.94838	1.64e-08
Eucgr.F01377.v2.0	11301	0.00381801	-1.94911	0.00279654
Eucgr.F00087.v2.0	5619	0.00818144	-1.94911	0.000381914
Eucgr.G02738.v2.0	10794	0.00272715	-1.95476	0.0187891
Eucgr.F01155.v2.0	296	0.0130903	-1.95656	1.7e-05
Eucgr.B02486.v2.0	7685	1.0325	-1.95785	2.47e-10
Eucgr.G03109.v2.0	6019	0.00490886	-1.95926	0.000942146
Eucgr.I01801.v2.0	20765	0.0463615	-1.96364	8.53e-09
Eucgr.B02900.v2.0	57756	0.00763601	-1.96375	0.000803147
Eucgr.B01121.v2.0	1590	0.00163629	-1.96599	0.0254505
Eucgr.K00213.v2.0	3617	0.00163629	-1.96599	0.0496768
Eucgr.D00435.v2.0	4172	0.00163629	-1.96599	0.0254505
Eucgr.E00251.v2.0	11987	0.00163629	-1.96599	0.0254505
Eucgr.F00969.v2.0	1715	0.00436343	-1.96971	0.00361965
Eucgr.I00055.v2.0	2061	0.026726	-1.97001	3.24e-07
Eucgr.F02334.v2.0	9854	0.00763601	-1.97268	0.00049381
Eucgr.D01945.v2.0	5152	0.00763601	-1.97268	0.00237185
Eucgr.J00421.v2.0	1953	0.0103632	-1.97268	1.45e-05
Eucgr.K02770.v2.0	990	0.00218172	-1.97268	0.0190232
Eucgr.A00727.v2.0	9291	0.00490886	-1.97268	0.00127737
Eucgr.A00882.v2.0	191	0.01909	-1.97342	2.9e-06
Eucgr.B03790.v2.0	20626	0.00272715	-1.97713	0.00609999
Eucgr.K01033.v2.0	58950	0.00272715	-1.97713	0.0143529
Eucgr.F02336.v2.0	2863	0.00599972	-1.97713	0.000772965
Eucgr.C02180.v2.0	17819	0.00981773	-1.9783	7.8e-05
Eucgr.I01541.v2.0	1372	0.00327258	-1.9803	0.00329271
Eucgr.H00920.v2.0	4565	0.00381801	-1.98267	0.00222777
Eucgr.F04038.v2.0	119	0.0278169	-1.98394	6.1e-08
Eucgr.H01428.v2.0	3409	0.00490886	-1.98598	0.000594802
Eucgr.C01078.v2.0	10680	0.00709058	-1.98976	0.000788582
Eucgr.A02596.v2.0	11498	0.0398163	-1.99205	1.84e-08
Eucgr.E03798.v2.0	9281	0.00109086	-1.99915	0.0443109
Eucgr.D02642.v2.0	8649	0.00163629	-1.99915	0.0281136
Eucgr.K01223.v2.0	3732	0.00490886	-1.99915	0.000969305
Eucgr.A02883.v2.0	8974	0.00109086	-1.99915	0.0443109
Eucgr.B03765.v2.0	57604	0.00218172	-1.99915	0.0195188
Eucgr.H03019.v2.0	4470	0.00654515	-2.00921	0.000701613
Eucgr.H04419.v2.0	55314	0.141812	-2.01017	2.75e-10
Eucgr.F03514.v2.0	12020	0.00545429	-2.01103	0.020556
Eucgr.J01821.v2.0	1501	0.00818144	-2.01546	0.000106216
Eucgr.E03614.v2.0	3228	0.0201809	-2.01631	1.1e-07
Eucgr.K02647.v2.0	5256	0.00763601	-2.01654	5.07e-05
Eucgr.C00361.v2.0	1894	0.0103632	-2.01869	1.54e-05
Eucgr.E00458.v2.0	4734	0.00272715	-2.02085	0.00820558
Eucgr.K02134.v2.0	11314	0.00272715	-2.02085	0.0137707
Eucgr.I01180.v2.0	226	0.00272715	-2.02085	0.0135898
Eucgr.J01502.v2.0	53464	0.0185446	-2.02146	6.91e-06
Eucgr.C03819.v2.0	4634	0.00872687	-2.02212	2.21e-05
Eucgr.J01590.v2.0	917	0.00818144	-2.02354	0.000134928
Eucgr.H04476.v2.0	1193	0.00218172	-2.02515	0.0292724
Eucgr.F02479.v2.0	3602	0.0398163	-2.0255	2.11e-09
Eucgr.C00984.v2.0	1	0.00163629	-2.03158	0.020556
Eucgr.E02668.v2.0	2705	0.00163629	-2.03158	0.0376599
Eucgr.F03360.v2.0	1794	0.00981773	-2.03326	0.00010963
Eucgr.F04109.v2.0	7509	0.0174537	-2.03449	2.02e-06
Eucgr.J00991.v2.0	4182	0.0130903	-2.03542	2.53e-06
Eucgr.G01417.v2.0	17971	0.0376346	-2.03615	4.81e-08
Eucgr.K02164.v2.0	58907	0.0092723	-2.04222	0.000180361
Eucgr.K00225.v2.0	7229	0.00763601	-2.04222	0.000113575
Eucgr.I01972.v2.0	1547	0.00436343	-2.04222	0.0121317
Eucgr.J02957.v2.0	5671	0.00109086	-2.04222	0.0458138
Eucgr.C04184.v2.0	646	0.0218172	-2.04636	4.3e-08
Eucgr.I01880.v2.0	2422	0.00218172	-2.05068	0.0279935
Eucgr.I02096.v2.0	4759	0.00218172	-2.05068	0.0375718
Eucgr.D01668.v2.0	56363	0.00654515	-2.05845	0.000550176
Eucgr.E01703.v2.0	6641	0.00163629	-2.06328	0.0157805
Eucgr.G01916.v2.0	12563	0.00709058	-2.06328	4.77e-05
Eucgr.G01772.v2.0	10803	0.00818144	-2.06328	0.000102843
Eucgr.I02514.v2.0	9635	0.00381801	-2.06328	0.00239714
Eucgr.I00020.v2.0	9180	0.00163629	-2.06328	0.0326457
Eucgr.K02786.v2.0	1108	0.00381801	-2.06328	0.000977163
Eucgr.C03183.v2.0	5809	0.00163629	-2.06328	0.0157805
Eucgr.B00823.v2.0	6295	0.00163629	-2.06328	0.0207421
Eucgr.F01584.v2.0	409	0.121085	-2.06413	4.87e-10
Eucgr.D00248.v2.0	6739	0.00436343	-2.07024	0.000505413
Eucgr.J03029.v2.0	2805	0.0212717	-2.07266	2.9e-06
Eucgr.J02804.v2.0	53481	0.0174537	-2.07276	1.13e-07
Eucgr.C02387.v2.0	13130	0.00218172	-2.07578	0.0233834
Eucgr.B01308.v2.0	6301	0.00381801	-2.07888	0.00179996
Eucgr.C00963.v2.0	12167	0.00709058	-2.0811	3.38e-05
Eucgr.J02978.v2.0	875	0.00872687	-2.08162	9.63e-05
Eucgr.J00040.v2.0	1404	0.0370892	-2.08225	2.02e-08
Eucgr.D01216.v2.0	6997	0.00109086	-2.08404	0.0343296
Eucgr.J02529.v2.0	1636	0.00327258	-2.08992	0.00305511
Eucgr.K01353.v2.0	4917	0.00163629	-2.09431	0.016613
Eucgr.B03344.v2.0	6045	0.00163629	-2.09431	0.0398451
Eucgr.D00854.v2.0	5882	0.00381801	-2.09431	0.00483873
Eucgr.L02184.v2.0	1243	0.00654515	-2.09667	5.04e-05
Eucgr.D00490.v2.0	10217	0.00218172	-2.10044	0.00622514
Eucgr.F02525.v2.0	15907	0.00490886	-2.10044	0.00110662
Eucgr.F02795.v2.0	9764	0.00490886	-2.10044	0.000202225
Eucgr.H03069.v2.0	115	0.0370892	-2.10185	6.82e-09
Eucgr.J01835.v2.0	8614	0.00272715	-2.10451	0.00256973
Eucgr.K01543.v2.0	5172	0.00381801	-2.10958	0.00208826
Eucgr.A01854.v2.0	10221	0.00545429	-2.11371	0.00215876
Eucgr.A02887.v2.0	1746	0.00599972	-2.11463	6.12e-05
Eucgr.F03278.v2.0	5851	0.00599972	-2.11463	0.000226155
Eucgr.F00302.v2.0	15118	0.00654515	-2.11541	4.48e-05
Eucgr.I01904.v2.0	371	0.0103632	-2.11866	4.2e-06
Eucgr.E03919.v2.0	6337	0.00109086	-2.12469	0.0364155
Eucgr.I02097.v2.0	9364	0.00599972	-2.12469	6.55e-05
Eucgr.F04106.v2.0	9966	0.00381801	-2.12469	0.00279392
Eucgr.K02698.v2.0	5363	0.00709058	-2.12469	0.000332253
Eucgr.D01872.v2.0	56345	0.00545429	-2.12469	0.000849195
Eucgr.J02958.v2.0	53314	0.00163629	-2.12469	0.0387528
Eucgr.K01344.v2.0	1066	0.00109086	-2.12469	0.0364155
Eucgr.G03396.v2.0	923	0.00109086	-2.12469	0.0364155
Eucgr.C01524.v2.0	1385	0.00599972	-2.12469	0.000197136
Eucgr.B03150.v2.0	10604	0.00109086	-2.12469	0.0408554
Eucgr.J01096.v2.0	4938	0.00381801	-2.13964	0.00286321
Eucgr.H03531.v2.0	2042	0.0141812	-2.14239	5.27e-06
Eucgr.I01166.v2.0	58200	0.00272715	-2.14458	0.00484224
Eucgr.C01686.v2.0	53873	0.00818144	-2.14705	7.83e-06
Eucgr.E00473.v2.0	1248	0.00218172	-2.14853	0.00511037
Eucgr.D02590.v2.0	12665	0.00218172	-2.14853	0.00983146
Eucgr.D00644.v2.0	600	0.00218172	-2.14853	0.0101782
Eucgr.B03111.v2.0	990	0.00163629	-2.15443	0.0215287
Eucgr.F03205.v2.0	6873	0.00163629	-2.15443	0.00976165
Eucgr.F03313.v2.0	5663	0.00163629	-2.15443	0.0239859
Eucgr.G03249.v2.0	12093	0.00327258	-2.15863	0.00652382
Eucgr.E04235.v2.0	11833	0.00327258	-2.15863	0.0111796
Eucgr.H02789.v2.0	645	0.00109086	-2.16421	0.0381037
Eucgr.G02333.v2.0	17481	0.00709058	-2.167	8.51e-05
Eucgr.B00178.v2.0	150	0.022908	-2.16874	1.14e-08
Eucgr.H00996.v2.0	4716	0.022908	-2.17145	2.98e-09
Eucgr.H04665.v2.0	3215	0.00490886	-2.17199	9.89e-05
Eucgr.D00013.v2.0	9546	0.00218172	-2.17199	0.00396101
Eucgr.B00441.v2.0	11242	0.00490886	-2.17199	0.000620139
Eucgr.G02422.v2.0	8321	0.00218172	-2.17199	0.0143315
Eucgr.L02119.v2.0	20796	0.00545429	-2.17832	5.61e-05
Eucgr.H01197.v2.0	338	0.00163629	-2.18358	0.0305128
Eucgr.J01598.v2.0	1447	0.00272715	-2.18358	0.00675089
Eucgr.J00303.v2.0	1357	0.00272715	-2.18358	0.00767222
Eucgr.A01327.v2.0	1	0.00163629	-2.18358	0.0102398
Eucgr.C00442.v2.0	11792	0.00381801	-2.18358	0.00181171
Eucgr.G03140.v2.0	473	0.00163629	-2.18358	0.0150308
Eucgr.F01094.v2.0	7621	0.00763601	-2.18742	3.35e-05
Eucgr.E01175.v2.0	52548	0.00436343	-2.18998	0.000202225
Eucgr.A02850.v2.0	527	0.00327258	-2.1918	0.000805489
Eucgr.F00489.v2.0	597	0.00599972	-2.19316	2.82e-05
Eucgr.F01454.v2.0	13912	0.00218172	-2.19507	0.00955806
Eucgr.A02190.v2.0	1452	0.00763601	-2.19507	2.48e-05
Eucgr.D01681.v2.0	4844	0.00381801	-2.19793	0.00124695
Eucgr.B00828.v2.0	57431	0.00381801	-2.19793	0.000524382
Eucgr.L01734.v2.0	15	0.00272715	-2.20269	0.00762551
Eucgr.H02493.v2.0	276	0.00109086	-2.20269	0.0358729
Eucgr.A00976.v2.0	6864	0.00327258	-2.2081	0.00641315
Eucgr.C03066.v2.0	1046	0.00327258	-2.2081	0.000632652
Eucgr.E00847.v2.0	5202	0.0141812	-2.2111	2.82e-05
Eucgr.A02818.v2.0	799	0.0250898	-2.21155	6.97e-09
Eucgr.J00729.v2.0	6013	0.00163629	-2.21215	0.00775567
Eucgr.C02763.v2.0	10423	0.00163629	-2.21215	0.0202894
Eucgr.J02462.v2.0	7205	0.00163629	-2.21215	0.0139748
Eucgr.E02329.v2.0	1913	0.00163629	-2.21215	0.0169473
Eucgr.F03133.v2.0	5095	0.00545429	-2.21984	8.9e-05
Eucgr.A02669.v2.0	2054	0.0201809	-2.22549	2.74e-09
Eucgr.J01804.v2.0	6700	0.00381801	-2.22622	0.000297077
Eucgr.I02210.v2.0	3259	0.00436343	-2.22778	0.000978413
Eucgr.F01611.v2.0	2813	0.0103632	-2.22902	2.08e-05
Eucgr.H04219.v2.0	540	0.0130903	-2.23126	6.02e-08
Eucgr.H01413.v2.0	55317	0.00109086	-2.24016	0.0214056
Eucgr.L01544.v2.0	11343	0.00163629	-2.24016	0.0114872
Eucgr.A01602.v2.0	3436	0.00272715	-2.24016	0.0164498
Eucgr.J00612.v2.0	544	0.00272715	-2.24016	0.00444061
Eucgr.E02981.v2.0	1510	0.00545429	-2.24016	5.95e-05
Eucgr.J03055.v2.0	646	0.0910867	-2.24807	1.37e-11
Eucgr.D00322.v2.0	180	0.00654515	-2.24867	0.000492042
Eucgr.A01021.v2.0	531	0.0763601	-2.25114	3.56e-11
Eucgr.A02012.v2.0	55750	0.0103632	-2.25122	1.82e-05
Eucgr.E04321.v2.0	361	0.00436343	-2.25244	0.000788582
Eucgr.F02314.v2.0	6162	0.00218172	-2.26219	0.00401979
Eucgr.C01731.v2.0	8313	0.00436343	-2.26462	0.000128118
Eucgr.I01811.v2.0	6046	0.00163629	-2.26764	0.0199064
Eucgr.B02800.v2.0	14025	0.00109086	-2.27669	0.0245056
Eucgr.H00463.v2.0	9263	0.00109086	-2.27669	0.0477275
Eucgr.B00255.v2.0	60	0.00109086	-2.27669	0.0159806
Eucgr.F00588.v2.0	519	0.00381801	-2.28119	0.00175718
Eucgr.D02280.v2.0	56225	0.0147266	-2.28311	9.61e-09
Eucgr.H04601.v2.0	54606	0.00218172	-2.28388	0.00999394
Eucgr.B00569.v2.0	2378	0.00709058	-2.28696	7.88e-06
Eucgr.E00448.v2.0	10386	0.00981773	-2.2918	3.67e-05
Eucgr.K01929.v2.0	964	0.000545429	-2.29461	0.0453347
Eucgr.I00408.v2.0	1381	0.000545429	-2.29461	0.0453347
Eucgr.F01204.v2.0	4896	0.000545429	-2.29461	0.0453347
Eucgr.C00559.v2.0	300	0.00545429	-2.29946	1.47e-05
Eucgr.K02063.v2.0	5783	0.00109086	-2.31231	0.0121317
Eucgr.G00342.v2.0	1496	0.0109086	-2.31231	4.89e-07
Eucgr.D01349.v2.0	3001	0.00109086	-2.31231	0.0368412
Eucgr.E00793.v2.0	332	0.0109086	-2.31733	3.23e-07
Eucgr.B02731.v2.0	602	0.00327258	-2.31733	0.00179221
Eucgr.I01495.v2.0	696	0.0539975	-2.32632	1.7e-11
Eucgr.I00441.v2.0	7090	0.00218172	-2.32632	0.00418612
Eucgr.C04028.v2.0	325	0.00272715	-2.3298	0.00107168
Eucgr.K01081.v2.0	11360	0.00327258	-2.33228	0.00711837
Eucgr.F03038.v2.0	4636	0.00381801	-2.33414	0.000569457
Eucgr.D00129.v2.0	6655	0.00109086	-2.34708	0.0249484
Eucgr.H04224.v2.0	20429	0.00109086	-2.34708	0.0127063
Eucgr.H04021.v2.0	719	0.00109086	-2.34708	0.0127063
Eucgr.J01269.v2.0	8675	0.00381801	-2.34708	0.00070808
Eucgr.B03457.v2.0	6053	0.00163629	-2.34708	0.0088544
Eucgr.I01293.v2.0	2387	0.00109086	-2.34708	0.0421727
Eucgr.F04365.v2.0	8120	0.00109086	-2.34708	0.0408554
Eucgr.H03987.v2.0	85	0.0223626	-2.34708	1.99e-09
Eucgr.C04091.v2.0	362	0.00381801	-2.3599	0.000163986
[truncated: 297 more rows]

## Sheet: Egr3
Additional file 5. DEGs in the single-cell major clusters of SDX in E. grandis.
The lists of DEGs in cell cluster Egr1 to Egr8 with cutoff set as the absolute value of log2FC ≥ 1 and adjusted P value < 0.05.
E. grandis DEGs for cell cluster 3
Gene ID	Orthologous group	Mean UMI count	Log2FC	Adjusted P value
Eucgr.A02538.v2.0	973	0.0356276	3.96191	0.0326373
Eucgr.D02625.v2.0	2713	0.147992	2.4847	0.00287399
Eucgr.H04825.v2.0	1265	0.0739959	2.47006	0.0434674
Eucgr.I01746.v2.0	58246	0.243912	2.25409	0.0126051
Eucgr.I02327.v2.0	7287	0.079477	2.25409	0.0497816
Eucgr.A01915.v2.0	394	0.158954	2.12431	0.0126051
Eucgr.K00671.v2.0	58578	1.50732	1.87245	0.0141489
Eucgr.B00144.v2.0	488	0.183619	1.81995	0.041409
Eucgr.K00715.v2.0	2328	0.879729	1.80863	0.0126051
Eucgr.D02155.v2.0	140	0.216506	1.79349	0.041409
Eucgr.F01776.v2.0	601	2.00611	1.78844	0.00937354
Eucgr.K02234.v2.0	2280	0.624854	1.76134	0.0222627
Eucgr.E02058.v2.0	4886	0.833139	1.71112	0.0172648
Eucgr.D01705.v2.0	56274	0.55908	1.70089	0.0377812
Eucgr.J00985.v2.0	1287	1.0058	1.68164	0.0222627
Eucgr.D00535.v2.0	330	0.383682	1.65748	0.041409
Eucgr.E02061.v2.0	52644	0.572783	1.61141	0.041409
Eucgr.H03928.v2.0	3413	2.53504	1.58867	0.041409

## Sheet: Egr4
Additional file 5. DEGs in the single-cell major clusters of SDX in E. grandis.
The lists of DEGs in cell cluster Egr1 to Egr8 with cutoff set as the absolute value of log2FC ≥ 1 and adjusted P value < 0.05.
E. grandis DEGs for cell cluster 4
Gene ID	Orthologous group	Mean UMI count	Log2FC	Adjusted P value
Eucgr.J01192.v2.0	5045	0.0336601	6.80355	7.55e-10
Eucgr.H03638.v2.0	55160	0.0106295	6.28898	0.000552357
Eucgr.K02092.v2.0	17759	0.0106295	6.28898	0.000206079
Eucgr.H00199.v2.0	11022	0.00885791	6.06659	0.000251606
Eucgr.J01194.v2.0	2102	0.00885791	6.06659	0.000117969
Eucgr.I01711.v2.0	1106	0.0194874	6.06659	8.66e-06
Eucgr.A01260.v2.0	55722	0.00708633	5.80355	0.000827274
Eucgr.K02495.v2.0	11318	0.0513759	5.58116	4.37e-12
Eucgr.B01190.v2.0	10791	0.00531475	5.48162	0.014723
Eucgr.G02378.v2.0	687	0.00531475	5.48162	0.00921343
Eucgr.B00420.v2.0	6774	0.00531475	5.48162	0.00580344
Eucgr.E02016.v2.0	1223	0.0177158	5.35609	2.97e-07
Eucgr.F00649.v2.0	9236	0.0230306	5.28898	0.000149926
Eucgr.K01170.v2.0	59029	0.00354316	5.06659	0.0484826
Eucgr.A00655.v2.0	55805	0.00354316	5.06659	0.0462725
Eucgr.C03146.v2.0	54233	0.00354316	5.06659	0.0433556
Eucgr.B03916.v2.0	57579	0.00354316	5.06659	0.0400483
Eucgr.D01311.v2.0	8079	0.00354316	5.06659	0.0400483
Eucgr.D01367.v2.0	11765	0.00354316	5.06659	0.0400483
Eucgr.D01942.v2.0	11774	0.00354316	5.06659	0.0400483
Eucgr.H02278.v2.0	11240	0.00354316	5.06659	0.0400483
Eucgr.K03060.v2.0	58600	0.00354316	5.06659	0.0400483
Eucgr.L00245.v2.0	293	0.00354316	5.06659	0.0400483
Eucgr.B00628.v2.0	356	0.0336601	4.9962	3.27e-08
Eucgr.E00812.v2.0	9704	0.182473	4.93414	9.92e-22
Eucgr.A01871.v2.0	8233	0.0124011	4.89666	0.00735151
Eucgr.D01322.v2.0	11237	0.152356	4.88017	8.61e-21
Eucgr.G01575.v2.0	59421	0.00708633	4.80355	0.00679388
Eucgr.J02879.v2.0	53238	0.00708633	4.80355	0.00334645
Eucgr.C02731.v2.0	1412	0.00708633	4.80355	0.0029494
Eucgr.I01936.v2.0	58402	0.0159442	4.80355	9.26e-05
Eucgr.I00238.v2.0	7981	0.0106295	4.70402	0.00118653
Eucgr.H04601.v2.0	54606	0.0868075	4.66605	1.92e-14
Eucgr.G02938.v2.0	3473	0.292311	4.55288	3.18e-18
Eucgr.D02407.v2.0	56245	0.00531475	4.48162	0.0165945
Eucgr.K03453.v2.0	2492	0.00531475	4.48162	0.0165945
Eucgr.C00076.v2.0	54322	0.0194874	4.48162	3.25e-05
Eucgr.H01930.v2.0	1246	0.00531475	4.48162	0.0165945
Eucgr.J00043.v2.0	5872	0.00531475	4.48162	0.0165945
Eucgr.J00807.v2.0	2921	0.00531475	4.48162	0.0165945
Eucgr.H03531.v2.0	2042	0.41455	4.45125	2.99e-32
Eucgr.J02048.v2.0	3473	0.0460611	4.42916	1.04e-08
Eucgr.C03707.v2.0	12760	0.021259	4.37471	6.78e-07
Eucgr.G00317.v2.0	8091	0.0141727	4.32962	5.27e-05
Eucgr.I01654.v2.0	313	0.0106295	4.28898	0.00258609
Eucgr.D02134.v2.0	56094	0.0106295	4.28898	0.0017823
Eucgr.J02591.v2.0	53377	0.0106295	4.28898	0.00616253
Eucgr.J02492.v2.0	9918	0.0442896	4.27517	5.09e-05
Eucgr.H03436.v2.0	5267	0.00708633	4.21859	0.0104192
Eucgr.B03753.v2.0	57633	0.0159442	4.21859	0.018906
Eucgr.K02021.v2.0	12139	0.0124011	4.1597	0.00180876
Eucgr.C00721.v2.0	141	0.0124011	4.1597	0.00645831
Eucgr.C03202.v2.0	6840	0.0124011	4.1597	0.001842
Eucgr.K02229.v2.0	4262	0.0124011	4.1597	0.0021233
Eucgr.H01197.v2.0	338	0.0566906	4.1337	2.09e-09
Eucgr.H02448.v2.0	87	0.0177158	4.1337	4.76e-05
Eucgr.C00960.v2.0	9550	0.0336601	4.10311	5.21e-07
Eucgr.D01733.v2.0	267	0.0389748	4.09829	3.83e-06
Eucgr.G03249.v2.0	12093	0.097437	4.07952	9.57e-13
Eucgr.F00208.v2.0	6	0.0194874	4.06659	3.86e-05
Eucgr.K03279.v2.0	1248	0.0141727	4.06659	0.000110417
Eucgr.C00897.v2.0	8083	0.00885791	4.06659	0.00891215
Eucgr.G01769.v2.0	341	0.0194874	4.06659	1.08e-05
Eucgr.A01856.v2.0	55610	1.63163	4.06112	1.77e-38
Eucgr.K02050.v2.0	24	1.20999	4.02296	6.91e-38
Eucgr.G02836.v2.0	7764	0.021259	4.01214	9.68e-06
Eucgr.B00355.v2.0	57766	0.0513759	3.92908	3.07e-08
Eucgr.I01727.v2.0	11967	0.0248021	3.92908	7.4e-05
Eucgr.A02785.v2.0	11869	0.106295	3.92051	2.03e-14
Eucgr.B03947.v2.0	2594	0.00531475	3.89666	0.0462725
Eucgr.J01917.v2.0	53096	0.0124011	3.89666	0.000485569
Eucgr.B00367.v2.0	1400	0.0194874	3.89666	0.000662002
Eucgr.F00190.v2.0	2298	0.00531475	3.89666	0.0328627
Eucgr.F04333.v2.0	13280	0.00531475	3.89666	0.0328627
Eucgr.C00105.v2.0	54181	0.063777	3.88372	2.25e-10
Eucgr.F01847.v2.0	2813	1.00626	3.86572	3.88e-32
Eucgr.B03548.v2.0	57508	0.536789	3.85303	1.03e-29
Eucgr.H02845.v2.0	13087	0.0141727	3.84419	0.00742822
Eucgr.G02923.v2.0	3172	0.0141727	3.84419	0.00424481
Eucgr.H00093.v2.0	87	0.054919	3.83777	8.97e-10
Eucgr.L00951.v2.0	59098	0.00708633	3.80355	0.0124576
Eucgr.K02596.v2.0	6282	0.00708633	3.80355	0.0124576
Eucgr.B00514.v2.0	57568	0.0442896	3.78975	5.19e-07
Eucgr.J00576.v2.0	8398	0.0177158	3.77113	0.000692509
Eucgr.H01316.v2.0	7580	0.0283453	3.76173	1.7e-06
Eucgr.K03267.v2.0	58730	0.0194874	3.74466	0.000937636
Eucgr.K00249.v2.0	7406	0.00885791	3.74466	0.00519669
Eucgr.F00601.v2.0	8862	0.00885791	3.74466	0.0128855
Eucgr.J01431.v2.0	8512	0.00885791	3.74466	0.00495877
Eucgr.A00981.v2.0	3650	0.00885791	3.74466	0.00956653
Eucgr.B01827.v2.0	57853	0.0194874	3.74466	0.00102927
Eucgr.J00542.v2.0	2293	0.265737	3.74275	2.31e-17
Eucgr.C02914.v2.0	10584	0.157671	3.72555	5.68e-16
Eucgr.G02495.v2.0	331	0.021259	3.72263	9.29e-05
Eucgr.L01635.v2.0	1666	0.0106295	3.70402	0.0110535
Eucgr.G03037.v2.0	726	0.0832644	3.67427	1.92e-11
Eucgr.H01495.v2.0	29	0.0124011	3.67427	0.00250682
Eucgr.K00131.v2.0	8373	0.0124011	3.67427	0.00485046
Eucgr.J01214.v2.0	20	0.0885791	3.6622	9.6e-13
Eucgr.K03354.v2.0	58758	0.182473	3.6585	1.63e-17
Eucgr.G02426.v2.0	4452	0.0301169	3.65155	1.83e-05
Eucgr.F02608.v2.0	10651	0.0301169	3.65155	8.41e-05
Eucgr.E04010.v2.0	10747	0.0141727	3.65155	0.00380342
Eucgr.H04215.v2.0	55358	0.0655485	3.64209	6.11e-07
Eucgr.I01035.v2.0	26262	0.0159442	3.63363	0.00288986
Eucgr.I02119.v2.0	4282	0.054919	3.62364	8.18e-08
Eucgr.J02830.v2.0	53252	0.0177158	3.61913	0.000486957
Eucgr.D01349.v2.0	3001	0.0389748	3.61287	4.67e-06
Eucgr.K02134.v2.0	11314	0.0655485	3.60027	2.41e-09
Eucgr.K02245.v2.0	2070	0.021259	3.5971	1.53e-05
Eucgr.E03977.v2.0	912	0.54919	3.59247	1.97e-23
Eucgr.D00536.v2.0	9525	0.0230306	3.58854	0.000145729
Eucgr.F02389.v2.0	831	0.395063	3.56788	2.99e-22
Eucgr.F01611.v2.0	2813	0.251565	3.56468	8.5e-17
Eucgr.H02860.v2.0	87	0.582851	3.55793	3.24e-25
Eucgr.G01754.v2.0	59560	0.0336601	3.55562	1.27e-07
Eucgr.H00722.v2.0	5512	0.166529	3.48162	7.28e-14
Eucgr.K02806.v2.0	59034	0.0230306	3.48162	0.00077978
Eucgr.C00212.v2.0	6065	0.0336601	3.48162	0.000571038
Eucgr.H01095.v2.0	121	0.0779496	3.48162	4.17e-09
Eucgr.C03691.v2.0	680	0.0106295	3.48162	0.0147993
Eucgr.F03269.v2.0	1410	0.0106295	3.48162	0.0139546
Eucgr.E00217.v2.0	8885	0.0106295	3.48162	0.00333419
Eucgr.B00825.v2.0	8015	0.0106295	3.48162	0.00333419
Eucgr.L02112.v2.0	1509	0.0106295	3.48162	0.00530655
Eucgr.D02570.v2.0	3693	0.00708633	3.48162	0.0280106
Eucgr.H01380.v2.0	11353	0.0177158	3.48162	0.000115966
Eucgr.I01814.v2.0	9350	0.0106295	3.48162	0.00716959
Eucgr.B00330.v2.0	36	0.0106295	3.48162	0.0041153
Eucgr.B02359.v2.0	417	0.00708633	3.48162	0.0203208
Eucgr.D01340.v2.0	56376	0.00708633	3.48162	0.0203208
Eucgr.H04130.v2.0	13851	0.0248021	3.48162	0.000276828
Eucgr.C03053.v2.0	117	0.00885791	3.48162	0.0080946
Eucgr.E03104.v2.0	1305	0.0230306	3.48162	2.11e-05
Eucgr.J03135.v2.0	2237	0.00885791	3.48162	0.0120894
Eucgr.G00575.v2.0	7742	0.0230306	3.48162	0.00014198
Eucgr.J02209.v2.0	3467	0.0655485	3.48162	2.68e-09
Eucgr.F04091.v2.0	9178	0.0301169	3.48162	0.000223591
Eucgr.H02522.v2.0	1040	0.0177158	3.48162	0.000115966
Eucgr.K03547.v2.0	1557	0.0141727	3.48162	0.0146004
Eucgr.E03956.v2.0	26180	0.00708633	3.48162	0.0203208
Eucgr.H03598.v2.0	11946	0.198417	3.46891	8.5e-17
Eucgr.B02499.v2.0	630	0.136412	3.46324	2.74e-13
Eucgr.E03246.v2.0	26110	2.62726	3.45752	1.36e-31
Eucgr.J01277.v2.0	11333	0.589937	3.45594	6.57e-25
Eucgr.A01213.v2.0	8681	0.0744064	3.44846	2.21e-09
Eucgr.K03179.v2.0	8681	0.0584622	3.4398	2.19e-08
Eucgr.F03248.v2.0	57193	0.0478327	3.431	7.42e-05
Eucgr.H02960.v2.0	10297	0.364946	3.41356	7.67e-22
Eucgr.G02845.v2.0	378	0.426951	3.4118	9.92e-22
Eucgr.H03517.v2.0	5016	0.0301169	3.40362	1.18e-05
Eucgr.I01996.v2.0	12133	0.724577	3.40288	9.89e-26
Eucgr.A00709.v2.0	55821	0.0283453	3.39916	2.23e-06
Eucgr.F02908.v2.0	8006	0.0868075	3.39756	6.2e-12
Eucgr.D00944.v2.0	3003	0.054919	3.39416	2.51e-08
Eucgr.G00960.v2.0	948	0.0265737	3.39416	0.000143811
Eucgr.K02869.v2.0	9173	0.216133	3.39071	3.11e-18
Eucgr.D00606.v2.0	56367	0.483642	3.38983	3.7e-22
Eucgr.H03407.v2.0	15165	0.0407464	3.36615	6.02e-08
Eucgr.I00285.v2.0	14002	0.0194874	3.36615	0.00152019
Eucgr.K02098.v2.0	11940	0.0177158	3.35609	0.00542469
Eucgr.H01970.v2.0	7190	0.0159442	3.34412	0.000411622
Eucgr.J00207.v2.0	474	0.0301169	3.32962	0.000200953
Eucgr.J01417.v2.0	1306	0.0141727	3.32962	0.000920758
Eucgr.F00215.v2.0	1766	0.0141727	3.32962	0.00492729
Eucgr.H05053.v2.0	2210	0.0301169	3.32962	1.92e-05
Eucgr.E00451.v2.0	5093	0.386205	3.32567	2.49e-21
Eucgr.H00200.v2.0	11022	0.0442896	3.32408	2.44e-06
Eucgr.E01538.v2.0	7557	0.0283453	3.32116	8e-05
Eucgr.H03039.v2.0	1101	0.0673201	3.30759	1.16e-07
Eucgr.J01598.v2.0	1447	0.0655485	3.30329	4.61e-08
Eucgr.D01838.v2.0	1526	0.0496043	3.29521	1.15e-06
Eucgr.K01283.v2.0	707	0.0230306	3.28898	0.000826213
Eucgr.K01232.v2.0	269	0.0106295	3.28898	0.0283089
Eucgr.C00403.v2.0	6120	0.0106295	3.28898	0.00509551
Eucgr.H02335.v2.0	55167	0.0106295	3.28898	0.0298511
Eucgr.C03859.v2.0	281	0.0106295	3.28898	0.0260536
Eucgr.F04230.v2.0	5501	0.0956654	3.2857	1.5e-09
Eucgr.H04602.v2.0	14106	0.0336601	3.27999	2.22e-05
Eucgr.K02082.v2.0	109	0.625368	3.26975	3.6e-23
Eucgr.F02090.v2.0	190	0.230306	3.26712	4.21e-15
Eucgr.K00014.v2.0	58759	0.00885791	3.25923	0.0122828
Eucgr.F02962.v2.0	11200	0.00885791	3.25923	0.0201114
Eucgr.G00453.v2.0	188	0.0177158	3.24062	0.00268884
Eucgr.J00130.v2.0	7687	0.0265737	3.2337	0.000309766
Eucgr.F03758.v2.0	341	0.00708633	3.21859	0.0428172
Eucgr.A00153.v2.0	55795	0.00708633	3.21859	0.0306838
Eucgr.K00397.v2.0	59041	0.0336601	3.21859	0.000261389
Eucgr.A02877.v2.0	55594	0.267509	3.20599	2.66e-16
Eucgr.A02910.v2.0	1453	0.102752	3.19434	5.41e-11
Eucgr.B00824.v2.0	57378	4.20042	3.19416	1.08e-26
Eucgr.K02165.v2.0	338	0.0938939	3.19212	5.07e-09
Eucgr.J01276.v2.0	53099	0.0301169	3.19212	2.56e-05
Eucgr.F03951.v2.0	56642	0.0141727	3.19212	0.00362718
Eucgr.C00494.v2.0	4057	0.0141727	3.19212	0.00136586
Eucgr.E02406.v2.0	8546	0.203732	3.18986	1.03e-14
Eucgr.A01014.v2.0	14715	0.113381	3.18206	1.11e-11
Eucgr.B03139.v2.0	12015	0.0442896	3.18206	1.08e-06
Eucgr.A01374.v2.0	5310	0.0584622	3.17677	1.48e-07
Eucgr.K00658.v2.0	9630	0.186016	3.17612	7.64e-13
Eucgr.C02719.v2.0	3872	0.0194874	3.1597	0.0024547
Eucgr.L01115.v2.0	52221	0.0124011	3.1597	0.00637899
Eucgr.C02424.v2.0	1633	0.0124011	3.1597	0.0278276
Eucgr.B04023.v2.0	4751	0.0194874	3.1597	0.00614569
Eucgr.F03276.v2.0	15901	0.0442896	3.13767	1.16e-05
Eucgr.G03248.v2.0	6419	0.0177158	3.1337	0.000411957
Eucgr.F02199.v2.0	7075	0.0177158	3.1337	0.000573742
Eucgr.K02234.v2.0	2280	1.11433	3.13337	9.92e-22
Eucgr.H00481.v2.0	199	0.0106295	3.11905	0.00976494
Eucgr.H02688.v2.0	4904	0.0106295	3.11905	0.00742648
Eucgr.I00502.v2.0	2191	0.0106295	3.11905	0.0356993
Eucgr.A00092.v2.0	5276	0.0106295	3.11905	0.010898
Eucgr.G03215.v2.0	6604	0.0283453	3.10965	0.000276089
Eucgr.J00254.v2.0	3887	0.341915	3.10426	1.87e-17
Eucgr.K02642.v2.0	5645	0.0159442	3.10311	0.00197953
Eucgr.D01995.v2.0	364	0.0159442	3.10311	0.000891371
Eucgr.A00130.v2.0	11593	0.0159442	3.10311	0.0046138
Eucgr.J02811.v2.0	13238	0.0389748	3.09829	2.04e-05
Eucgr.J00985.v2.0	1287	1.8513	3.09761	6.84e-24
Eucgr.H03021.v2.0	14178	0.021259	3.0946	0.00124981
Eucgr.D01366.v2.0	9193	0.021259	3.0946	0.00364057
Eucgr.A01074.v2.0	6573	0.659029	3.09392	6.87e-20
Eucgr.H04399.v2.0	5267	0.0496043	3.09168	1.76e-06
Eucgr.F01455.v2.0	1932	0.0265737	3.08931	0.000184961
Eucgr.C03887.v2.0	53682	0.0265737	3.08931	0.00123421
Eucgr.H00728.v2.0	6050	0.38089	3.08676	1.62e-17
Eucgr.C01280.v2.0	9715	0.0318885	3.08569	0.000192707
Eucgr.J02173.v2.0	2595	0.157671	3.07866	7.64e-13
Eucgr.E00025.v2.0	13227	0.0584622	3.07723	6.23e-08
Eucgr.I02585.v2.0	73	0.0301169	3.06659	0.000335127
Eucgr.A02722.v2.0	9116	0.00885791	3.06659	0.0176433
Eucgr.B00429.v2.0	608	0.0248021	3.06659	0.000450058
Eucgr.I02608.v2.0	712	0.00885791	3.06659	0.0176433
Eucgr.F03030.v2.0	907	0.0141727	3.06659	0.00198073
Eucgr.L00828.v2.0	5014	0.00885791	3.06659	0.0370594
Eucgr.I02453.v2.0	7183	0.0194874	3.06659	0.000714605
Eucgr.H02494.v2.0	12676	0.295854	3.06016	1.75e-16
Eucgr.D00314.v2.0	6846	0.0442896	3.05278	6.08e-07
Eucgr.C03816.v2.0	6621	0.0336601	3.04866	0.000277702
Eucgr.B02648.v2.0	288	0.0885791	3.04552	4.92e-09
Eucgr.J00320.v2.0	3735	0.0230306	3.04105	0.000109256
Eucgr.F03224.v2.0	5547	0.042518	3.03802	9.34e-06
Eucgr.K02280.v2.0	109	0.0566906	3.03416	3.16e-07
Eucgr.G01363.v2.0	9321	0.0177158	3.03416	0.00751459
Eucgr.H04384.v2.0	2152	0.0177158	3.03416	0.000588497
Eucgr.H01055.v2.0	102	0.125782	3.02219	1.07e-09
Eucgr.F03283.v2.0	9138	0.0124011	3.02219	0.0140736
Eucgr.K03371.v2.0	9078	0.0124011	3.02219	0.00456071
Eucgr.H00282.v2.0	956	0.0124011	3.02219	0.00456071
Eucgr.D01410.v2.0	920	0.159442	3.01214	1.32e-11
Eucgr.C01100.v2.0	109	0.0389748	3.00519	8.33e-06
Eucgr.K03130.v2.0	5588	0.0566906	3.00246	2.08e-07
Eucgr.D01622.v2.0	52	0.0159442	2.9962	0.00125435
Eucgr.C00944.v2.0	53838	0.00708633	2.9962	0.0434719
Eucgr.F03129.v2.0	2355	0.00708633	2.9962	0.0434719
Eucgr.D00007.v2.0	8144	0.00708633	2.9962	0.0434719
Eucgr.I00218.v2.0	8718	0.00708633	2.9962	0.0487753
Eucgr.K01128.v2.0	12101	0.0159442	2.9962	0.00654904
Eucgr.E03854.v2.0	12163	0.00708633	2.9962	0.0442108
Eucgr.D02287.v2.0	2567	0.0159442	2.9962	0.00148607
Eucgr.F03950.v2.0	5407	0.0903507	2.99224	1.77e-08
Eucgr.L03068.v2.0	1978	0.0797212	2.98282	8.31e-08
Eucgr.D01924.v2.0	8887	0.0194874	2.97912	0.00104759
Eucgr.A00716.v2.0	11843	0.0194874	2.97912	0.0042502
Eucgr.I01402.v2.0	6	0.278138	2.97805	7.28e-14
Eucgr.H03983.v2.0	85	0.0992086	2.97466	3.64e-07
Eucgr.C02613.v2.0	3807	0.0106295	2.96705	0.0425761
Eucgr.J02829.v2.0	8657	0.0106295	2.96705	0.0266858
Eucgr.B00150.v2.0	1956	0.0106295	2.96705	0.0104147
Eucgr.F02472.v2.0	3022	0.0106295	2.96705	0.0169979
Eucgr.F01148.v2.0	1810	0.0106295	2.96705	0.0153226
Eucgr.I01333.v2.0	4948	0.120468	2.96079	3.1e-11
Eucgr.C00069.v2.0	327	0.0389748	2.96079	2.12e-06
Eucgr.E00292.v2.0	9425	0.0265737	2.95806	5.15e-05
Eucgr.I01405.v2.0	70	0.0301169	2.95111	0.000503577
Eucgr.C02156.v2.0	260	0.0141727	2.95111	0.00281253
Eucgr.A02624.v2.0	847	0.0141727	2.95111	0.00281253
Eucgr.F02941.v2.0	121	0.0141727	2.95111	0.00917818
Eucgr.C03051.v2.0	54092	0.0141727	2.95111	0.0117818
Eucgr.K02874.v2.0	59015	0.0531475	2.94397	6.11e-06
Eucgr.F02851.v2.0	57084	1.32514	2.94298	8.61e-21
Eucgr.C01045.v2.0	11183	0.0372032	2.94106	2.45e-06
Eucgr.F00625.v2.0	323	0.0177158	2.94106	0.00437296
Eucgr.B03036.v2.0	5345	0.0177158	2.94106	0.00142965
Eucgr.H04811.v2.0	10533	0.0177158	2.94106	0.000814145
Eucgr.K02770.v2.0	990	0.0407464	2.9373	6.42e-06
Eucgr.J02181.v2.0	10593	0.0407464	2.9373	8.41e-05
Eucgr.A00726.v2.0	473	0.0903507	2.93414	5.46e-08
Eucgr.F00121.v2.0	6	0.0442896	2.93414	4.34e-05
Eucgr.G00579.v2.0	12009	0.097437	2.93143	3.62e-09
Eucgr.K00648.v2.0	6975	0.0779496	2.92908	3.64e-08
Eucgr.E01052.v2.0	7760	0.0248021	2.92908	0.000411163
Eucgr.E03293.v2.0	16300	0.0283453	2.92523	0.00058304
Eucgr.K02706.v2.0	59083	0.0283453	2.92523	0.00118824
Eucgr.H00798.v2.0	9998	0.0832644	2.91684	1.54e-07
Eucgr.E01771.v2.0	221	0.0903507	2.91528	2.47e-09
Eucgr.F03050.v2.0	206	0.189559	2.91458	1.97e-12
Eucgr.I01510.v2.0	2111	0.0496043	2.91334	1.17e-06
Eucgr.K00096.v2.0	17973	0.0159442	2.89666	0.00530655
Eucgr.C02095.v2.0	2413	0.0442896	2.89666	5.88e-05
Eucgr.I02752.v2.0	13954	0.0194874	2.89666	0.000841712
Eucgr.L02974.v2.0	57973	0.0301169	2.89666	0.000188123
Eucgr.H04540.v2.0	2313	0.0194874	2.89666	0.005105
Eucgr.I01337.v2.0	58260	0.0194874	2.89666	0.00180649
Eucgr.L01011.v2.0	4282	0.0230306	2.89666	0.000371989
Eucgr.C02179.v2.0	53660	0.0159442	2.89666	0.0177338
Eucgr.F02473.v2.0	9331	0.0159442	2.89666	0.0135994
Eucgr.D01335.v2.0	5592	0.0230306	2.89666	0.00164845
Eucgr.G03295.v2.0	229	0.00885791	2.89666	0.0242542
Eucgr.F01221.v2.0	3954	0.0124011	2.89666	0.00876595
Eucgr.L01763.v2.0	7686	0.0230306	2.89666	0.00182619
Eucgr.J01664.v2.0	2617	0.0194874	2.89666	0.00993682
Eucgr.F03054.v2.0	698	5.27223	2.8862	2.49e-21
Eucgr.H02914.v2.0	4430	0.154128	2.88577	8.85e-12
Eucgr.G03122.v2.0	20052	3.07192	2.88369	8.58e-21
Eucgr.H00495.v2.0	54851	0.262194	2.88061	1.05e-13
Eucgr.K01853.v2.0	2685	0.0903507	2.87828	7.26e-09
Eucgr.K02898.v2.0	4399	0.042518	2.87755	4.57e-06
Eucgr.G01496.v2.0	376	0.0389748	2.8759	3.28e-05
Eucgr.I02156.v2.0	6	0.196646	2.87113	3.86e-12
Eucgr.E00048.v2.0	16047	0.0283453	2.86865	0.00057266
Eucgr.K00393.v2.0	8469	0.0283453	2.86865	0.000423878
Eucgr.I02413.v2.0	350	0.054919	2.86691	3.74e-06
Eucgr.A01469.v2.0	11972	0.0248021	2.86495	0.000167266
Eucgr.D01780.v2.0	14077	0.0442896	2.86014	1.41e-06
Eucgr.K01841.v2.0	131	0.786582	2.85932	1.18e-17
Eucgr.B01997.v2.0	57420	0.0602338	2.85602	3.85e-06
Eucgr.H04336.v2.0	12223	0.0602338	2.85602	1.08e-06
Eucgr.F04261.v2.0	7240	0.0177158	2.85359	0.00858248
Eucgr.K00328.v2.0	8420	0.0177158	2.85359	0.00713418
Eucgr.J00264.v2.0	1215	0.0177158	2.85359	0.00622611
Eucgr.F03538.v2.0	79	0.42518	2.84762	1.71e-15
Eucgr.J00385.v2.0	11185	0.109838	2.84419	3.31e-09
Eucgr.F02813.v2.0	9191	0.0141727	2.84419	0.00957504
Eucgr.I02726.v2.0	9706	0.042518	2.84008	5.68e-06
Eucgr.K03501.v2.0	1148	0.042518	2.84008	1.73e-06
Eucgr.B03472.v2.0	20624	0.0389748	2.83526	3.39e-05
Eucgr.I01281.v2.0	261	0.063777	2.8331	1.14e-06
Eucgr.K03364.v2.0	8394	0.076178	2.83253	1.89e-07
Eucgr.D01705.v2.0	56274	0.914136	2.83209	4.45e-17
Eucgr.K02109.v2.0	1105	0.0478327	2.82955	1.28e-06
Eucgr.C00751.v2.0	8289	0.0230306	2.82955	0.000742086
Eucgr.E04307.v2.0	9355	0.0106295	2.82955	0.0140671
Eucgr.H01667.v2.0	1119	0.0106295	2.82955	0.0471188
Eucgr.K02053.v2.0	10797	0.0354316	2.82955	3.53e-05
Eucgr.C00598.v2.0	6240	0.0106295	2.82955	0.0228826
Eucgr.C04142.v2.0	8303	0.0230306	2.82955	0.00183512
Eucgr.C03791.v2.0	1143	0.0354316	2.82955	3.96e-05
Eucgr.G01360.v2.0	3831	0.0106295	2.82955	0.0474917
Eucgr.K02438.v2.0	9199	3.15342	2.82888	3.43e-20
Eucgr.B03841.v2.0	57282	0.260423	2.82689	1.7e-13
Eucgr.A00272.v2.0	6388	0.0566906	2.82558	2.68e-05
Eucgr.C00797.v2.0	6	0.0442896	2.82451	6.83e-05
Eucgr.A00037.v2.0	3632	0.0655485	2.82266	1.08e-06
Eucgr.J00096.v2.0	10029	0.0318885	2.82266	0.00025824
Eucgr.J00405.v2.0	750	0.0318885	2.82266	0.000250024
Eucgr.J02349.v2.0	4999	0.556277	2.82083	6.38e-17
Eucgr.K01636.v2.0	8317	0.0620054	2.81866	1.04e-06
Eucgr.I02787.v2.0	540	0.0797212	2.81536	4.91e-08
Eucgr.B01240.v2.0	25989	0.0797212	2.81536	2.88e-07
Eucgr.J01207.v2.0	12495	0.0283453	2.8142	0.000549861
Eucgr.B03732.v2.0	6283	0.0283453	2.8142	0.000362114
Eucgr.B02175.v2.0	5182	0.0283453	2.8142	7.86e-05
Eucgr.J02054.v2.0	53113	0.0903507	2.80702	0.00451729
Eucgr.D00184.v2.0	340	0.223219	2.80497	6.07e-12
Eucgr.K02930.v2.0	20	0.0956654	2.80355	2.46e-08
Eucgr.G02178.v2.0	1507	0.41455	2.80355	1.08e-14
Eucgr.H01478.v2.0	2351	0.042518	2.80355	2.14e-05
Eucgr.J00155.v2.0	1030	0.0159442	2.80355	0.00524165
Eucgr.H01043.v2.0	8810	0.0336601	2.80355	0.000136585
Eucgr.C00935.v2.0	3978	0.0159442	2.80355	0.00765839
Eucgr.J02626.v2.0	5407	0.0159442	2.80355	0.0105528
Eucgr.K03318.v2.0	1224	0.217905	2.7992	7.9e-12
Eucgr.C04140.v2.0	172	0.170072	2.79613	1.11e-11
Eucgr.C03148.v2.0	2042	0.217905	2.79196	2.37e-10
Eucgr.A02239.v2.0	729	0.0903507	2.78975	6.02e-08
Eucgr.G01047.v2.0	7303	0.021259	2.78975	0.000473167
Eucgr.H04337.v2.0	3772	0.021259	2.78975	0.000893637
Eucgr.I02784.v2.0	888	0.182473	2.78118	1.49e-11
Eucgr.J00540.v2.0	11997	0.0265737	2.78118	0.000132507
Eucgr.A02531.v2.0	55810	0.0124011	2.78118	0.0220554
Eucgr.K01260.v2.0	189	0.0992086	2.77535	1.87e-08
Eucgr.C04141.v2.0	53797	0.104523	2.7738	9.07e-09
Eucgr.I02375.v2.0	2801	0.0177158	2.77113	0.00738535
Eucgr.J00191.v2.0	10052	0.0177158	2.77113	0.0103855
Eucgr.H02290.v2.0	12825	0.0177158	2.77113	0.00488589
Eucgr.B03549.v2.0	1314	0.286996	2.76966	2.24e-13
Eucgr.D00644.v2.0	600	0.042518	2.76793	2.02e-05
Eucgr.D01317.v2.0	7237	0.0673201	2.76703	4.78e-07
Eucgr.D00487.v2.0	14169	0.122239	2.76542	7.12e-10
Eucgr.K02271.v2.0	287	0.0832644	2.76281	4.87e-07
Eucgr.H04616.v2.0	6950	0.0283453	2.76173	0.00197051
Eucgr.F00980.v2.0	57206	0.0283453	2.76173	9.23e-05
Eucgr.F02999.v2.0	94	0.0336601	2.75916	0.000425343
Eucgr.A02416.v2.0	10950	0.0389748	2.75726	2.89e-05
Eucgr.H00877.v2.0	54557	0.239164	2.75531	7.36e-13
Eucgr.H00366.v2.0	55168	0.11161	2.7537	1.17e-08
Eucgr.E02953.v2.0	2719	0.0655485	2.75227	3.57e-07
Eucgr.H04903.v2.0	166	0.0708633	2.75171	2e-08
Eucgr.F01560.v2.0	886	0.187788	2.74736	2.1e-10
Eucgr.D01413.v2.0	55998	2.90894	2.74536	3.06e-18
Eucgr.K00939.v2.0	10015	0.0460611	2.74466	5.73e-06
Eucgr.E01020.v2.0	10424	0.0141727	2.74466	0.0244135
Eucgr.F04385.v2.0	3635	0.0141727	2.74466	0.0142197
Eucgr.B01263.v2.0	426	0.00885791	2.74466	0.0325764
Eucgr.L01633.v2.0	1047	0.00885791	2.74466	0.0325764
Eucgr.I01059.v2.0	807	0.00885791	2.74466	0.0325764
Eucgr.H04720.v2.0	6342	0.00885791	2.74466	0.0325764
Eucgr.A02447.v2.0	4820	0.0566906	2.74466	5.1e-07
Eucgr.F01436.v2.0	56650	0.0194874	2.74466	0.00221758
Eucgr.I02768.v2.0	8091	0.00885791	2.74466	0.0325764
Eucgr.F04206.v2.0	8549	0.0194874	2.74466	0.00771198
Eucgr.J02057.v2.0	9899	0.00885791	2.74466	0.0383844
Eucgr.I02231.v2.0	6688	0.308255	2.73808	1.06e-13
Eucgr.A02255.v2.0	10254	0.0531475	2.73538	4.76e-06
Eucgr.E04327.v2.0	7947	0.0265737	2.72674	0.00147972
Eucgr.F04279.v2.0	2554	0.0265737	2.72674	0.000199477
Eucgr.H03421.v2.0	7572	0.0265737	2.72674	0.00228282
Eucgr.D02537.v2.0	131	0.402149	2.7258	1.75e-14
Eucgr.B03563.v2.0	5358	0.124011	2.72448	4.92e-09
Eucgr.G03192.v2.0	2667	0.306484	2.72	7.89e-14
Eucgr.C04028.v2.0	325	0.0566906	2.71866	2.27e-06
Eucgr.F03510.v2.0	5271	0.0336601	2.71609	0.000419255
Eucgr.K02300.v2.0	4312	0.139955	2.71609	1.79e-09
Eucgr.F04235.v2.0	12062	0.0336601	2.71609	0.000571145
Eucgr.B01402.v2.0	7809	0.0779496	2.70669	5.41e-07
Eucgr.F02993.v2.0	1506	0.239164	2.7049	3.2e-12
Eucgr.C00825.v2.0	5455	0.0478327	2.70402	6.8e-05
Eucgr.D02387.v2.0	8884	0.0106295	2.70402	0.0226099
Eucgr.G01862.v2.0	59531	0.0230306	2.70402	0.00260758
Eucgr.F03773.v2.0	6769	0.0106295	2.70402	0.0185907
Eucgr.J01212.v2.0	3399	0.0106295	2.70402	0.0214756
Eucgr.D01864.v2.0	9901	0.0106295	2.70402	0.030128
Eucgr.B02607.v2.0	2130	0.0230306	2.70402	0.00444383
Eucgr.A01916.v2.0	12101	0.0868075	2.69921	5.21e-07
Eucgr.D01836.v2.0	726	2.39695	2.69914	2.45e-17
Eucgr.C02892.v2.0	907	0.0301169	2.69735	0.00121141
Eucgr.I02489.v2.0	9618	0.0814928	2.69636	4.31e-08
Eucgr.F00243.v2.0	7909	0.191331	2.69522	6.81e-12
Eucgr.K01078.v2.0	58779	0.0177158	2.69313	0.00195835
Eucgr.I00988.v2.0	79	1.04169	2.68939	4.52e-16
Eucgr.H04321.v2.0	6730	0.0248021	2.68807	0.000275816
Eucgr.B03417.v2.0	1879	0.0248021	2.68807	0.00419398
Eucgr.E00259.v2.0	183	0.0655485	2.68516	2.51e-06
Eucgr.J02867.v2.0	53	0.0655485	2.68516	0.000366483
Eucgr.F01601.v2.0	6764	0.0318885	2.68516	5.49e-05
Eucgr.A00077.v2.0	6388	0.0389748	2.68326	6.01e-05
Eucgr.H00759.v2.0	4836	0.0814928	2.67866	5.46e-08
Eucgr.K03328.v2.0	1141	0.180701	2.67627	3.86e-10
Eucgr.A02145.v2.0	55579	0.054919	2.67427	7.52e-06
Eucgr.F03746.v2.0	5798	0.0407464	2.67427	6.02e-05
Eucgr.B00058.v2.0	99	0.0124011	2.67427	0.0368833
Eucgr.H03425.v2.0	1295	0.0124011	2.67427	0.0109672
Eucgr.B01348.v2.0	1660	0.0124011	2.67427	0.0109672
Eucgr.G02866.v2.0	4840	0.0194874	2.67427	0.00338103
Eucgr.I00206.v2.0	2883	0.0336601	2.67427	0.000933571
Eucgr.F01953.v2.0	12061	0.0265737	2.67427	0.00289237
Eucgr.B03964.v2.0	9248	0.0265737	2.67427	0.000434349
Eucgr.K01018.v2.0	16336	0.0124011	2.67427	0.0109672
Eucgr.J02266.v2.0	87	0.0194874	2.67427	0.00188839
Eucgr.I01707.v2.0	990	0.0992086	2.67066	3.4e-08
Eucgr.E03228.v2.0	1	0.226763	2.6663	7.6e-10
Eucgr.G02320.v2.0	10669	0.132869	2.66346	3.22e-09
Eucgr.G03393.v2.0	3520	0.354316	2.661	3.9e-12
Eucgr.G01517.v2.0	10003	0.0513759	2.66059	9.54e-06
Eucgr.K02210.v2.0	9743	0.0442896	2.6585	5.14e-05
Eucgr.A02410.v2.0	10782	0.0442896	2.6585	5.86e-05
Eucgr.E01874.v2.0	2622	0.021259	2.6585	0.00228541
Eucgr.B01910.v2.0	5164	0.478327	2.65688	3.4e-14
Eucgr.C01256.v2.0	9979	0.0531475	2.65446	2.27e-06
Eucgr.G02224.v2.0	1207	0.39152	2.65399	1.24e-13
Eucgr.B03951.v2.0	2031	0.155899	2.65358	2.8e-10
Eucgr.G00300.v2.0	1509	0.0141727	2.65155	0.0186662
Eucgr.H03414.v2.0	4688	0.0141727	2.65155	0.0066593
Eucgr.H03427.v2.0	2051	0.0141727	2.65155	0.0066593
Eucgr.G01880.v2.0	506	0.248021	2.64963	1.05e-11
Eucgr.F01102.v2.0	5137	0.0708633	2.64935	2.16e-06
Eucgr.H03592.v2.0	2930	0.054919	2.64873	9.99e-06
Eucgr.F03305.v2.0	56623	0.846816	2.64741	1.87e-15
Eucgr.J03181.v2.0	9491	0.0230306	2.64512	0.000534238
Eucgr.K00155.v2.0	8974	0.0230306	2.64512	0.0022076
Eucgr.C02764.v2.0	3595	0.0230306	2.64512	0.0013412
Eucgr.H03953.v2.0	7588	0.0230306	2.64512	0.000534238
Eucgr.C01379.v2.0	949	0.0903507	2.6429	4.9e-07
Eucgr.G03047.v2.0	1686	0.0318885	2.64209	0.000176324
Eucgr.B03111.v2.0	990	0.0318885	2.64209	0.000483327
Eucgr.B01112.v2.0	8685	0.0318885	2.64209	0.000168377
Eucgr.I01835.v2.0	5141	0.217905	2.6414	8.38e-11
Eucgr.B03348.v2.0	12047	0.0744064	2.6411	2.49e-06
Eucgr.F01584.v2.0	409	1.76627	2.63797	5.2e-15
Eucgr.H03663.v2.0	6127	0.237392	2.63363	9.09e-12
Eucgr.D02617.v2.0	6645	0.0513759	2.63363	2.29e-05
Eucgr.B01471.v2.0	11526	0.0159442	2.63363	0.00411425
Eucgr.G02359.v2.0	13247	0.0159442	2.63363	0.0106384
Eucgr.K02028.v2.0	6294	0.0159442	2.63363	0.0328914
Eucgr.H03579.v2.0	2930	0.283453	2.62766	1.8e-11
Eucgr.G01687.v2.0	14085	0.0354316	2.62601	0.000209411
Eucgr.E03364.v2.0	6782	0.166529	2.62521	7.53e-10
Eucgr.B00944.v2.0	9871	0.899964	2.62452	1.14e-14
Eucgr.A00016.v2.0	2206	0.0265737	2.62364	0.00100664
Eucgr.H02635.v2.0	11313	0.0265737	2.62364	0.00101277
Eucgr.D01442.v2.0	56276	0.0460611	2.6218	1.49e-05
Eucgr.H00812.v2.0	7464	0.0460611	2.6218	0.000195829
Eucgr.F02656.v2.0	1521	0.239164	2.62072	2.38e-11
Eucgr.K01487.v2.0	1518	0.143498	2.62001	4.17e-09
Eucgr.B03303.v2.0	1040	0.076178	2.61913	2.1e-06
Eucgr.H03255.v2.0	4219	0.0177158	2.61913	0.00741968
Eucgr.K02267.v2.0	11130	0.0177158	2.61913	0.00952201
Eucgr.J02801.v2.0	5218	0.0478327	2.61655	2.15e-05
Eucgr.K01666.v2.0	108	0.589937	2.61503	2.14e-14
Eucgr.F02961.v2.0	4194	0.0584622	2.61489	9.77e-06
Eucgr.J00843.v2.0	5426	0.239164	2.61489	1.27e-10
Eucgr.C00151.v2.0	2882	0.0690917	2.61373	3.74e-06
Eucgr.G01127.v2.0	3329	0.0301169	2.60715	0.00197684
Eucgr.A01720.v2.0	8473	0.0194874	2.60715	0.0091082
Eucgr.B03356.v2.0	26012	0.00885791	2.60715	0.0422071
Eucgr.F03311.v2.0	8920	0.00885791	2.60715	0.0422071
Eucgr.K01848.v2.0	9463	0.0194874	2.60715	0.00160023
Eucgr.F04011.v2.0	8551	0.0194874	2.60715	0.00581006
Eucgr.H01489.v2.0	7371	0.063777	2.60361	1.24e-05
Eucgr.K00911.v2.0	58920	0.187788	2.60104	2.05e-10
Eucgr.K02735.v2.0	1396	0.109838	2.60092	7.26e-09
Eucgr.F03446.v2.0	9660	0.021259	2.5971	0.00652742
Eucgr.F04113.v2.0	6334	0.0797212	2.59579	2.19e-07
Eucgr.A00807.v2.0	7654	0.104523	2.5941	4.62e-08
Eucgr.A02764.v2.0	4578	0.0336601	2.5941	0.000850859
Eucgr.F03200.v2.0	6875	0.0460611	2.59265	0.000122217
Eucgr.G01767.v2.0	3947	0.455297	2.58897	2.54e-13
Eucgr.K02991.v2.0	8624	0.0354316	2.58854	0.000152785
Eucgr.J00778.v2.0	2923	0.0354316	2.58854	3.86e-05
Eucgr.D02094.v2.0	2604	0.0106295	2.58854	0.0279694
Eucgr.J01250.v2.0	10256	0.0106295	2.58854	0.0443837
Eucgr.K00883.v2.0	1247	3.25085	2.5863	3.11e-16
Eucgr.I01248.v2.0	3673	0.0513759	2.58116	3.06e-05
Eucgr.D02432.v2.0	527	0.0248021	2.58116	0.00268602
Eucgr.F03278.v2.0	5851	0.0938939	2.5783	1.76e-07
Eucgr.F02483.v2.0	3332	0.262194	2.57667	6.18e-12
Eucgr.C03055.v2.0	54033	0.0407464	2.57473	0.000202387
Eucgr.A02581.v2.0	964	0.0124011	2.57473	0.0163342
Eucgr.J00647.v2.0	21	0.0124011	2.57473	0.0383438
Eucgr.J01951.v2.0	4582	0.0850359	2.57277	5.18e-07
Eucgr.D00613.v2.0	10327	1.33932	2.57105	1.5e-14
Eucgr.F02578.v2.0	12418	0.042518	2.57089	0.000529072
Eucgr.H04817.v2.0	54584	0.0885791	2.56909	3.7e-07
Eucgr.I01643.v2.0	8626	0.0283453	2.56909	0.000742086
Eucgr.E04249.v2.0	7107	0.274595	2.56735	1.6e-11
Eucgr.E02391.v2.0	4717	0.076178	2.56602	2.05e-07
Eucgr.G01730.v2.0	9587	0.0938939	2.56409	1.68e-07
Eucgr.G01121.v2.0	4395	0.0141727	2.56409	0.020795
Eucgr.A02136.v2.0	6488	0.0141727	2.56409	0.00849193
Eucgr.D00242.v2.0	13079	0.0141727	2.56409	0.00883128
Eucgr.B03844.v2.0	7012	0.194874	2.56179	4.08e-10
Eucgr.A01900.v2.0	3957	0.0478327	2.56106	2.64e-05
Eucgr.B01270.v2.0	12004	0.0992086	2.55963	1.74e-07
Eucgr.A02521.v2.0	10968	0.0318885	2.55963	9.75e-05
Eucgr.J02540.v2.0	8874	0.0832644	2.55879	4.53e-07
Eucgr.H03284.v2.0	2625	0.4925	2.55862	6.12e-13
Eucgr.J02061.v2.0	10729	2.60954	2.55645	6.47e-15
Eucgr.C03922.v2.0	680	0.0159442	2.55562	0.01063
Eucgr.G02462.v2.0	10152	0.0159442	2.55562	0.00801344
Eucgr.B03715.v2.0	5333	0.0354316	2.55201	0.00938347
Eucgr.E00884.v2.0	6213	0.076178	2.54874	2.6e-06
Eucgr.E00229.v2.0	13460	0.0177158	2.54874	0.0255317
Eucgr.C00623.v2.0	10196	0.0177158	2.54874	0.0149563
Eucgr.B02504.v2.0	340	0.837958	2.54859	1.5e-14
Eucgr.B01031.v2.0	1295	0.0992086	2.54633	9.08e-08
Eucgr.G00279.v2.0	1509	0.0389748	2.54575	5.11e-05
Eucgr.F03036.v2.0	2212	0.141727	2.54535	9.7e-09
Eucgr.A00497.v2.0	5601	0.0602338	2.54482	1.14e-05
Eucgr.E00343.v2.0	409	0.0407464	2.54302	4.29e-05
Eucgr.B01700.v2.0	3105	0.0194874	2.54302	0.0140671
Eucgr.B01356.v2.0	464	0.0407464	2.54302	0.000108125
Eucgr.J01111.v2.0	3813	0.0194874	2.54302	0.00436503
Eucgr.F01363.v2.0	13331	0.0194874	2.54302	0.0102438
Eucgr.B03944.v2.0	15135	0.0194874	2.54302	0.0072128
Eucgr.I00528.v2.0	6042	0.0194874	2.54302	0.020584
Eucgr.I01942.v2.0	5766	0.106295	2.542	3.13e-07
Eucgr.F01534.v2.0	2726	0.063777	2.54133	2.62e-06
Eucgr.F01880.v2.0	5772	0.0655485	2.53973	5.04e-06
Eucgr.F03232.v2.0	1505	0.0885791	2.53934	7.35e-07
Eucgr.B01248.v2.0	25989	0.0673201	2.53821	1.7e-06
Eucgr.F01776.v2.0	601	2.72824	2.53454	1.71e-15
Eucgr.H04787.v2.0	3072	0.864532	2.5342	1.97e-14
Eucgr.C01082.v2.0	2874	0.0531475	2.52893	4.48e-05
Eucgr.E01576.v2.0	8372	0.0885791	2.52469	6.59e-07
Eucgr.J03100.v2.0	8457	0.0283453	2.52469	0.00167122
Eucgr.E00032.v2.0	7228	0.152356	2.52369	8.84e-09
Eucgr.J00741.v2.0	764	0.0602338	2.52344	2.06e-06
Eucgr.C02440.v2.0	4691	0.0301169	2.52227	0.00122456
Eucgr.C00762.v2.0	5148	0.0301169	2.52227	0.00024602
Eucgr.C00350.v2.0	2142	0.669658	2.52216	1.34e-13
Eucgr.I02615.v2.0	9536	0.272824	2.51934	9.24e-11
Eucgr.B01459.v2.0	3681	0.0336601	2.51815	0.00108612
Eucgr.A02903.v2.0	1292	0.536789	2.51523	2.54e-13
Eucgr.I00424.v2.0	1361	0.154128	2.51479	2.78e-09
Eucgr.K02534.v2.0	8967	0.283453	2.51333	2.37e-11
Eucgr.D02511.v2.0	15065	0.0814928	2.51265	1.08e-06
Eucgr.B03143.v2.0	57396	0.0868075	2.51077	7.32e-07
Eucgr.I00598.v2.0	8841	0.0460611	2.50859	1.37e-05
Eucgr.F01883.v2.0	1999	0.239164	2.50839	3.77e-10
Eucgr.B02944.v2.0	121	0.104523	2.50587	1.24e-07
Eucgr.J02248.v2.0	143	0.0531475	2.50508	0.000102231
Eucgr.F01209.v2.0	3236	0.223219	2.50452	2.1e-10
Eucgr.H04541.v2.0	2748	0.0566906	2.50365	2.29e-05
Eucgr.J01765.v2.0	1718	0.0566906	2.50365	3.08e-05
Eucgr.D02348.v2.0	2672	0.0584622	2.503	1.69e-05
Eucgr.D02237.v2.0	12031	0.0620054	2.5018	4.35e-06
Eucgr.B01425.v2.0	3094	0.063777	2.50125	6.03e-06
Eucgr.E02383.v2.0	6104	0.063777	2.50125	2.46e-06
Eucgr.G02157.v2.0	1134	0.139955	2.49977	9.04e-09
Eucgr.A01684.v2.0	8562	0.189559	2.49504	1.29e-09
Eucgr.J01940.v2.0	10136	0.0956654	2.4948	7.76e-07
Eucgr.K02742.v2.0	4295	0.120468	2.49212	2.26e-08
Eucgr.J00969.v2.0	3216	0.0513759	2.48162	4.02e-05
Eucgr.K03447.v2.0	4114	0.0513759	2.48162	9.37e-05
Eucgr.B03765.v2.0	57604	0.0336601	2.48162	0.000319952
Eucgr.D02590.v2.0	12665	0.0372032	2.48162	0.00023659
Eucgr.C00405.v2.0	6970	0.0442896	2.48162	0.000217637
Eucgr.F03882.v2.0	57122	0.0620054	2.48162	5.19e-05
Eucgr.J00121.v2.0	2856	0.10098	2.48162	1.12e-07
Eucgr.E00044.v2.0	52982	0.0141727	2.48162	0.0141464
Eucgr.B02592.v2.0	2919	0.0159442	2.48162	0.0130369
Eucgr.D02619.v2.0	9565	0.0194874	2.48162	0.00260998
Eucgr.K01261.v2.0	189	0.0194874	2.48162	0.00558626
Eucgr.C00778.v2.0	415	0.0106295	2.48162	0.0456155
Eucgr.F03534.v2.0	3058	0.0230306	2.48162	0.00133127
Eucgr.E00355.v2.0	3763	0.0106295	2.48162	0.0369628
Eucgr.J01698.v2.0	4295	0.0141727	2.48162	0.0107113
Eucgr.H03399.v2.0	20744	0.0726349	2.48162	5.58e-06
Eucgr.J02803.v2.0	6662	0.0159442	2.48162	0.00770255
Eucgr.A01810.v2.0	9086	0.0141727	2.48162	0.0107113
Eucgr.L01661.v2.0	56435	0.0106295	2.48162	0.0303531
Eucgr.H01473.v2.0	8396	0.0106295	2.48162	0.0442767
Eucgr.J01441.v2.0	95	0.0106295	2.48162	0.0437231
Eucgr.J00177.v2.0	9745	0.0106295	2.48162	0.0303531
Eucgr.F03624.v2.0	4856	0.0159442	2.48162	0.00659285
Eucgr.H04431.v2.0	8046	0.0106295	2.48162	0.0336736
Eucgr.J00908.v2.0	3480	0.0389748	2.48162	4.5e-05
Eucgr.K00242.v2.0	9749	0.0159442	2.48162	0.018182
Eucgr.D02442.v2.0	12103	0.0194874	2.48162	0.00605466
Eucgr.G00982.v2.0	12151	0.0124011	2.48162	0.0187561
Eucgr.D00281.v2.0	1327	0.453525	2.47882	6.18e-12
Eucgr.H03047.v2.0	2041	0.87339	2.47434	9.85e-14
Eucgr.J01178.v2.0	7991	0.164757	2.47397	2.51e-09
Eucgr.F03781.v2.0	5140	0.11161	2.4704	9.5e-08
Eucgr.F02172.v2.0	3923	0.961969	2.46974	9.85e-14
Eucgr.B03781.v2.0	277	0.0850359	2.46698	1.44e-06
Eucgr.D02636.v2.0	6983	0.0673201	2.46324	9.55e-07
Eucgr.F03345.v2.0	45	0.127554	2.46199	1.25e-07
Eucgr.B03141.v2.0	13928	0.120468	2.46086	3.55e-08
Eucgr.I02738.v2.0	7757	0.389748	2.45895	3.32e-11
Eucgr.D01383.v2.0	12417	0.0442896	2.45414	6.55e-05
Eucgr.H04468.v2.0	14175	0.0850359	2.45248	8.41e-06
Eucgr.B00145.v2.0	409	0.159442	2.45026	9.68e-09
Eucgr.H00059.v2.0	2674	0.155899	2.44956	7.85e-09
Eucgr.B01003.v2.0	767	0.232077	2.4492	2.21e-10
Eucgr.B00868.v2.0	11935	0.076178	2.4492	1.77e-06
Eucgr.I02775.v2.0	6134	0.0372032	2.4492	0.000256386
Eucgr.H05084.v2.0	3485	0.0354316	2.44768	0.000464904
Eucgr.H04893.v2.0	2009	0.301169	2.44415	2.05e-09
Eucgr.K01236.v2.0	269	0.0318885	2.44415	0.000338229
Eucgr.G02356.v2.0	14000	0.0655485	2.44415	3.17e-06
Eucgr.B00345.v2.0	8353	0.0620054	2.4421	2.39e-05
Eucgr.E01706.v2.0	9718	0.17893	2.4398	3.16e-09
Eucgr.E04024.v2.0	5418	0.0584622	2.4398	2.11e-05
Eucgr.G02800.v2.0	4627	0.0283453	2.4398	0.00103221
Eucgr.C03860.v2.0	281	0.0283453	2.4398	0.00077443
Eucgr.G01545.v2.0	2135	0.0868075	2.43898	6.48e-07
Eucgr.D01327.v2.0	6443	0.0832644	2.43723	1.32e-06
Eucgr.F00205.v2.0	148	0.0265737	2.43723	0.00130902
Eucgr.G01458.v2.0	15063	0.0248021	2.43432	0.00652742
Eucgr.B01262.v2.0	2721	0.444667	2.43376	7.31e-12
Eucgr.F03575.v2.0	11590	0.10098	2.43271	9.09e-07
Eucgr.E00445.v2.0	9933	0.386205	2.42986	1.8e-11
Eucgr.E02765.v2.0	7457	0.0921223	2.42818	1.83e-06
Eucgr.B02763.v2.0	6938	0.136412	2.42718	6.47e-08
Eucgr.G03169.v2.0	5319	0.0442896	2.42718	0.000130711
Eucgr.F02997.v2.0	112	0.021259	2.42718	0.00837096
Eucgr.J00100.v2.0	109	0.327743	2.42459	1.81e-10
Eucgr.G02931.v2.0	5400	0.0850359	2.42391	2.15e-06
Eucgr.K00734.v2.0	7655	0.0620054	2.42273	2.92e-05
Eucgr.I02779.v2.0	9670	0.076178	2.41749	6.99e-06
Eucgr.F03684.v2.0	13935	0.0177158	2.41749	0.00988204
Eucgr.K01816.v2.0	7858	0.0177158	2.41749	0.0156584
Eucgr.L03186.v2.0	57248	0.0177158	2.41749	0.00512178
Eucgr.C04173.v2.0	54209	0.191331	2.41692	4.23e-09
Eucgr.D00008.v2.0	10306	0.054919	2.41553	7.69e-05
Eucgr.C04170.v2.0	54217	0.054919	2.41553	1.92e-05
Eucgr.D01386.v2.0	9930	0.162986	2.41345	1.53e-08
Eucgr.J01450.v2.0	7907	0.0531475	2.41345	3.29e-05
Eucgr.F01637.v2.0	1208	0.0531475	2.41345	5.82e-05
Eucgr.H00724.v2.0	11281	0.194874	2.41185	4.64e-09
Eucgr.K00167.v2.0	1	0.104523	2.41123	5.92e-07
Eucgr.H03153.v2.0	6197	0.0159442	2.41123	0.00819307
Eucgr.A02606.v2.0	3990	0.0159442	2.41123	0.0157584
Eucgr.H03678.v2.0	8554	0.0159442	2.41123	0.0163161
Eucgr.I00240.v2.0	131	0.209047	2.41066	1.19e-09
Eucgr.B02278.v2.0	802	0.0318885	2.40762	0.000677194
Eucgr.G00170.v2.0	2688	0.0478327	2.40634	9.84e-05
Eucgr.K02073.v2.0	537	0.62714	2.40448	3.79e-12
Eucgr.I01511.v2.0	9104	0.0301169	2.40362	0.000379949
Eucgr.J01082.v2.0	378	0.0938939	2.40362	1.67e-06
Eucgr.G01184.v2.0	17968	0.0141727	2.40362	0.0354696
Eucgr.H01385.v2.0	7810	0.0141727	2.40362	0.0211445
Eucgr.F01567.v2.0	5593	0.0141727	2.40362	0.0132533
Eucgr.B03932.v2.0	11185	0.0442896	2.4007	0.000142243
Eucgr.C00904.v2.0	10587	0.0442896	2.4007	0.000417299
Eucgr.F03227.v2.0	7946	0.0283453	2.39916	0.00241125
Eucgr.L00145.v2.0	143	0.0566906	2.39673	4.4e-05
Eucgr.F03336.v2.0	5794	0.0265737	2.39416	0.000743228
Eucgr.B01475.v2.0	3773	0.0407464	2.39416	0.000485386
Eucgr.H00020.v2.0	7069	0.0124011	2.39416	0.026406
Eucgr.G03167.v2.0	3139	0.0265737	2.39416	0.00118824
Eucgr.K00046.v2.0	2209	0.0124011	2.39416	0.0220218
Eucgr.I00726.v2.0	11777	0.0124011	2.39416	0.024065
Eucgr.F01079.v2.0	57182	0.0265737	2.39416	0.00738904
Eucgr.I00006.v2.0	3626	0.0124011	2.39416	0.030895
Eucgr.H03310.v2.0	7620	0.0124011	2.39416	0.0220218
Eucgr.I02629.v2.0	7605	0.855674	2.39206	9.57e-13
Eucgr.I00428.v2.0	5756	0.0938939	2.39102	1.88e-06
Eucgr.B02252.v2.0	5433	0.558048	2.39094	8.6e-12
Eucgr.E00251.v2.0	11987	0.0248021	2.38851	0.00109636
Eucgr.H03862.v2.0	4441	0.0248021	2.38851	0.00166673
Eucgr.L01202.v2.0	4485	0.0248021	2.38851	0.00334932
Eucgr.F04348.v2.0	15954	0.0248021	2.38851	0.0033367
Eucgr.J00208.v2.0	474	0.076178	2.38647	3.67e-06
Eucgr.B00162.v2.0	6203	0.0372032	2.38647	0.000371989
Eucgr.E01240.v2.0	140	0.0372032	2.38647	0.000426157
Eucgr.G02225.v2.0	8829	0.0885791	2.38586	1.87e-07
Eucgr.B02460.v2.0	1929	0.191331	2.38562	1.32e-08
Eucgr.C04217.v2.0	291	0.0744064	2.38433	1.17e-06
Eucgr.J01088.v2.0	1495	0.124011	2.38344	1.47e-07
Eucgr.I00245.v2.0	10979	0.136412	2.38332	9.51e-08
Eucgr.K02943.v2.0	10549	0.221448	2.38209	2.09e-09
Eucgr.C02261.v2.0	3222	0.0230306	2.38209	0.00333399
Eucgr.J01249.v2.0	6284	0.0106295	2.38209	0.0415404
Eucgr.J01661.v2.0	10078	0.0230306	2.38209	0.0168782
Eucgr.J01011.v2.0	3230	0.0106295	2.38209	0.0467605
Eucgr.F03033.v2.0	6621	0.0106295	2.38209	0.0377737
Eucgr.K00426.v2.0	1285	0.0354316	2.38209	0.00130515
Eucgr.I00241.v2.0	131	1.6086	2.38198	3.49e-13
Eucgr.D01856.v2.0	14859	0.0956654	2.38034	1.14e-06
Eucgr.A02907.v2.0	1453	0.0336601	2.37729	0.000645519
Eucgr.G03015.v2.0	26279	0.0336601	2.37729	0.000606455
Eucgr.B03186.v2.0	4292	0.0442896	2.37471	0.000349655
Eucgr.B01308.v2.0	6301	0.054919	2.3731	3.77e-05
Eucgr.I01429.v2.0	6094	2.32432	2.37216	8.45e-13
Eucgr.F01459.v2.0	2366	0.0655485	2.372	5.17e-05
Eucgr.E01067.v2.0	8383	0.143498	2.37157	8.36e-08
Eucgr.A02902.v2.0	1	0.109838	2.37144	6.8e-07
Eucgr.K02540.v2.0	356	0.120468	2.37098	1.71e-06
Eucgr.I00735.v2.0	26364	0.446439	2.36922	3.52e-10
Eucgr.A02439.v2.0	4350	0.325971	2.36915	2.05e-10
Eucgr.H00920.v2.0	4565	0.0513759	2.36615	2.18e-05
Eucgr.L01936.v2.0	12829	0.0301169	2.36615	0.00143197
Eucgr.J01012.v2.0	8953	0.0301169	2.36615	0.003037
Eucgr.G01919.v2.0	14734	0.104523	2.36615	3.38e-06
Eucgr.G02454.v2.0	8367	0.0301169	2.36615	0.00303428
Eucgr.E00488.v2.0	16058	0.0194874	2.36615	0.0217685
Eucgr.A02717.v2.0	6822	0.31357	2.3649	2.23e-10
Eucgr.F03945.v2.0	1690	0.0496043	2.36232	9.25e-05
Eucgr.F00106.v2.0	8644	0.171843	2.36162	9.01e-08
Eucgr.I00927.v2.0	2602	0.343687	2.36103	1.69e-10
Eucgr.F02140.v2.0	5194	0.0584622	2.35963	2.08e-05
Eucgr.F02891.v2.0	3680	0.0283453	2.35963	0.00298042
Eucgr.B03530.v2.0	10075	0.0283453	2.35963	0.00061847
Eucgr.F01663.v2.0	108	0.318885	2.35942	1.01e-09
Eucgr.K01900.v2.0	12225	0.116924	2.35789	6.75e-07
Eucgr.F04219.v2.0	56511	0.961969	2.3572	2.29e-08
Eucgr.C03861.v2.0	3798	0.0372032	2.35609	0.000498355
Eucgr.H00135.v2.0	10296	0.0177158	2.35609	0.0181787
Eucgr.H00368.v2.0	8102	0.0177158	2.35609	0.0131122
Eucgr.H03264.v2.0	9278	0.0177158	2.35609	0.0168752
Eucgr.K01571.v2.0	12139	0.0177158	2.35609	0.00629506
Eucgr.E02712.v2.0	6208	0.0177158	2.35609	0.00629506
Eucgr.H04880.v2.0	8944	0.286996	2.35462	5.29e-10
Eucgr.C01875.v2.0	8513	0.0460611	2.35387	3.08e-05
Eucgr.H04776.v2.0	4112	0.320656	2.35279	5.33e-10
Eucgr.K02737.v2.0	8271	0.0265737	2.35234	0.00829126
Eucgr.D00002.v2.0	8109	0.0265737	2.35234	0.00143155
Eucgr.D01044.v2.0	2622	0.0726349	2.35038	6.06e-06
Eucgr.F04351.v2.0	5414	0.0354316	2.35038	0.00017454
Eucgr.E02667.v2.0	8732	0.154128	2.3486	1.04e-07
Eucgr.K02346.v2.0	7842	0.125782	2.34777	1.27e-07
Eucgr.I00734.v2.0	26364	0.0779496	2.34412	1.58e-05
Eucgr.B02663.v2.0	3680	0.0159442	2.34412	0.0227662
Eucgr.K01967.v2.0	336	0.0159442	2.34412	0.0220471
Eucgr.F04073.v2.0	8500	0.0159442	2.34412	0.0341506
Eucgr.F01790.v2.0	8822	0.042518	2.34412	0.000662413
Eucgr.F00301.v2.0	9065	0.0159442	2.34412	0.0379918
Eucgr.I00330.v2.0	672	0.0159442	2.34412	0.0235993
Eucgr.C00345.v2.0	1714	0.333057	2.34343	2.21e-10
Eucgr.K00408.v2.0	3946	0.164757	2.34273	3.37e-08
Eucgr.B00045.v2.0	11148	0.765323	2.342	1.8e-11
Eucgr.H04721.v2.0	1409	0.102752	2.3419	1.15e-06
Eucgr.L01585.v2.0	1361	0.853903	2.33816	8.64e-12
Eucgr.B03491.v2.0	8526	0.612967	2.33733	1.41e-11
Eucgr.H04476.v2.0	1193	0.0318885	2.33723	0.00294855
Eucgr.J01834.v2.0	7791	0.0230306	2.33478	0.00707724
Eucgr.F04332.v2.0	5165	0.0230306	2.33478	0.00536104
Eucgr.H04093.v2.0	10960	0.0389748	2.33276	0.000418636
Eucgr.E01218.v2.0	7133	0.141727	2.32962	8.72e-08
Eucgr.F02555.v2.0	2966	0.317113	2.32962	3.21e-10
Eucgr.H04079.v2.0	4713	0.0141727	2.32962	0.0464164
Eucgr.F01406.v2.0	7184	0.0141727	2.32962	0.0162992
Eucgr.F03606.v2.0	418	0.10098	2.32838	7.93e-06
Eucgr.F04030.v2.0	3221	0.255108	2.32614	2.2e-09
Eucgr.F02535.v2.0	4762	0.159442	2.32408	6.83e-08
Eucgr.A02861.v2.0	8073	0.021259	2.32408	0.0126166
Eucgr.D00965.v2.0	4076	0.021259	2.32408	0.0458743
Eucgr.K02019.v2.0	7680	0.194874	2.32184	1.34e-08
Eucgr.F04100.v2.0	4664	0.0283453	2.32116	0.00115381
Eucgr.C02332.v2.0	2413	0.0283453	2.32116	0.00131537
Eucgr.I00763.v2.0	4755	0.0283453	2.32116	0.00464572
Eucgr.D02622.v2.0	5769	0.139955	2.31974	4e-07
Eucgr.F04025.v2.0	2281	0.154128	2.319	8.4e-08
Eucgr.J00465.v2.0	1973	0.198417	2.31881	1.82e-08
Eucgr.E01755.v2.0	5625	0.0496043	2.31724	7.68e-05
Eucgr.C03690.v2.0	2273	0.0566906	2.31656	4.22e-05
Eucgr.C03923.v2.0	2273	0.063777	2.31604	1.22e-05
Eucgr.F00094.v2.0	11941	0.566906	2.3142	3.32e-11
Eucgr.F01823.v2.0	1900	0.155899	2.3135	4.98e-08
Eucgr.B03150.v2.0	10604	0.0194874	2.3117	0.00608869
Eucgr.B02498.v2.0	13142	0.0336601	2.3117	0.00397045
Eucgr.A02972.v2.0	5215	0.0407464	2.3117	0.000164481
Eucgr.H00663.v2.0	9446	0.0194874	2.3117	0.0297814
Eucgr.B01596.v2.0	16236	0.0194874	2.3117	0.0277176
Eucgr.E03260.v2.0	2735	0.0265737	2.3117	0.00109274
Eucgr.K00451.v2.0	9733	0.0124011	2.3117	0.0277415
Eucgr.F03070.v2.0	6243	0.0194874	2.3117	0.00488545
Eucgr.G02045.v2.0	8818	0.0124011	2.3117	0.0270118
Eucgr.E00250.v2.0	8154	0.0124011	2.3117	0.0270118
Eucgr.C02665.v2.0	7213	0.0336601	2.3117	0.00135508
Eucgr.H01468.v2.0	54521	0.0336601	2.3117	0.00203246
Eucgr.B02030.v2.0	2503	0.0956654	2.30879	2.82e-06
Eucgr.B02660.v2.0	5452	0.430494	2.30645	3.6e-10
Eucgr.J00097.v2.0	769	0.0460611	2.30577	8.31e-05
Eucgr.H01481.v2.0	14764	0.0389748	2.30475	0.000371699
Eucgr.H02651.v2.0	5876	0.0318885	2.30329	0.00380798
Eucgr.K02992.v2.0	341	0.0708633	2.30002	4.5e-05
Eucgr.B02496.v2.0	2488	0.116924	2.29979	5.21e-07
Eucgr.A00882.v2.0	191	0.228534	2.29942	1.8e-08
Eucgr.J03069.v2.0	4456	0.102752	2.29818	1.17e-06
Eucgr.F02130.v2.0	5959	0.389748	2.29798	3.64e-10
Eucgr.B01989.v2.0	57291	0.0177158	2.2972	0.0121484
Eucgr.F00493.v2.0	4110	0.0177158	2.2972	0.0168442
Eucgr.I00556.v2.0	7455	0.132869	2.29492	2.63e-07
Eucgr.D00723.v2.0	56364	0.0301169	2.294	0.00626313
Eucgr.I02794.v2.0	10599	0.0301169	2.294	0.00306128
Eucgr.G01707.v2.0	9107	0.0301169	2.294	0.00454514
Eucgr.A02258.v2.0	11521	0.0301169	2.294	0.00254709
Eucgr.B00283.v2.0	2234	0.0726349	2.28898	9.33e-06
Eucgr.J01944.v2.0	11308	0.0478327	2.28898	6.83e-05
Eucgr.H01923.v2.0	5604	0.0106295	2.28898	0.0459373
Eucgr.H02383.v2.0	1	0.0230306	2.28898	0.00594059
Eucgr.B03480.v2.0	6962	0.0230306	2.28898	0.00538419
Eucgr.H00677.v2.0	13917	0.0106295	2.28898	0.0459373
Eucgr.J03114.v2.0	1500	0.248021	2.28578	1.05e-08
Eucgr.A01674.v2.0	3907	0.0283453	2.28368	0.0027718
Eucgr.J00164.v2.0	9093	0.076178	2.28284	7.93e-06
Eucgr.C00990.v2.0	6245	0.0159442	2.27999	0.0121886
Eucgr.E03299.v2.0	1305	0.097437	2.27775	3.58e-06
Eucgr.D00264.v2.0	190	0.0620054	2.27651	9.09e-05
Eucgr.G02840.v2.0	11298	0.0673201	2.27517	5.4e-05
Eucgr.B01417.v2.0	13147	0.021259	2.27517	0.00383322
Eucgr.G01929.v2.0	4766	0.0442896	2.27517	0.000683424
Eucgr.B02658.v2.0	3205	0.021259	2.27517	0.00509266
Eucgr.C03812.v2.0	4637	0.878705	2.27508	2.46e-11
Eucgr.E01732.v2.0	2264	0.0265737	2.27217	0.00131428
Eucgr.B02461.v2.0	6734	0.054919	2.27217	0.0001037
Eucgr.F04134.v2.0	26235	0.0265737	2.27217	0.00274841
Eucgr.J01139.v2.0	170	0.0602338	2.27106	1.38e-05
Eucgr.E02364.v2.0	10181	0.0318885	2.27012	0.00385716
Eucgr.I01090.v2.0	2364	0.076178	2.26863	9.28e-06
Eucgr.F01889.v2.0	2132	0.0921223	2.26703	3.7e-06
Eucgr.H03276.v2.0	641	0.141727	2.26688	1.22e-06
Eucgr.I01706.v2.0	6199	0.0478327	2.26661	4.57e-05
Eucgr.B03234.v2.0	5516	0.097437	2.26661	9.7e-07
Eucgr.F03768.v2.0	8232	0.0478327	2.26661	0.000534238
Eucgr.F03576.v2.0	9608	0.0584622	2.26531	6.2e-05
Eucgr.J01859.v2.0	6546	0.0513759	2.25923	0.000136057
Eucgr.E00159.v2.0	220	0.0194874	2.25923	0.0113875
Eucgr.E03927.v2.0	920	0.173615	2.25923	1.28e-07
Eucgr.F02166.v2.0	20703	0.0141727	2.25923	0.0279906
Eucgr.K02754.v2.0	26461	0.0141727	2.25923	0.0409426
Eucgr.D00317.v2.0	10927	0.0407464	2.25923	0.000275904
Eucgr.B02721.v2.0	3476	0.0194874	2.25923	0.00783136
Eucgr.F01441.v2.0	15154	0.0141727	2.25923	0.0197045
Eucgr.B02615.v2.0	1830	0.0248021	2.25923	0.00281509
Eucgr.G02806.v2.0	59719	0.0248021	2.25923	0.00612854
Eucgr.B02533.v2.0	57325	0.0141727	2.25923	0.0338894
Eucgr.E01754.v2.0	13187	0.0460611	2.25923	0.00037116
Eucgr.K00930.v2.0	5303	0.527931	2.25648	1.71e-10
Eucgr.E00869.v2.0	10974	0.129325	2.25645	9.01e-07
Eucgr.G00491.v2.0	2135	0.118696	2.2562	3.27e-07
Eucgr.J03124.v2.0	1626	0.0442896	2.25133	0.000589838
Eucgr.F01794.v2.0	9608	0.196646	2.25006	2.71e-08
Eucgr.I00975.v2.0	11926	0.104523	2.24896	2.27e-06
Eucgr.B03652.v2.0	3517	0.0283453	2.24716	0.00411492
Eucgr.H03661.v2.0	11410	0.0531475	2.246	0.000185732
Eucgr.J00758.v2.0	3371	0.097437	2.24458	4.98e-06
Eucgr.B01548.v2.0	921	0.0230306	2.24458	0.00301339
Eucgr.D00038.v2.0	56171	0.120468	2.24142	1.37e-06
Eucgr.A02891.v2.0	3785	0.545647	2.24133	3.03e-10
Eucgr.I00724.v2.0	4966	0.340144	2.24119	1.87e-09
Eucgr.B01142.v2.0	57541	0.0372032	2.24062	0.00131428
Eucgr.E00236.v2.0	12587	0.076178	2.24062	4.02e-05
Eucgr.J01476.v2.0	4608	0.0177158	2.24062	0.00921547
Eucgr.F01238.v2.0	1101	0.076178	2.24062	2.96e-05
Eucgr.F00653.v2.0	11535	0.0177158	2.24062	0.03062
Eucgr.J00745.v2.0	127	0.0177158	2.24062	0.0434719
Eucgr.F02801.v2.0	4485	0.0177158	2.24062	0.0251566
Eucgr.H04655.v2.0	4722	0.157671	2.23877	1.22e-07
Eucgr.I02427.v2.0	219	0.0992086	2.2377	3.32e-06
Eucgr.J00618.v2.0	2573	0.180701	2.23739	9.53e-08
Eucgr.J00621.v2.0	6588	0.136412	2.23564	4.05e-07
Eucgr.G01788.v2.0	1542	0.364946	2.23553	1.33e-09
Eucgr.F02200.v2.0	10912	0.0885791	2.23519	1.13e-05
Eucgr.K02950.v2.0	13801	0.533246	2.2342	3.51e-10
Eucgr.C00658.v2.0	7486	0.0265737	2.2337	0.00513603
Eucgr.H00094.v2.0	7465	0.0407464	2.2337	0.000335973
Eucgr.K03468.v2.0	5947	0.0124011	2.2337	0.0466762
Eucgr.A02931.v2.0	6715	0.0265737	2.2337	0.00159397
Eucgr.G01266.v2.0	9711	0.0124011	2.2337	0.0328338
Eucgr.B03157.v2.0	5887	0.267509	2.22971	1.73e-08
Eucgr.B03146.v2.0	1638	1.30388	2.22907	2.32e-11
Eucgr.H00455.v2.0	2455	0.97437	2.22888	5.27e-11
Eucgr.F02362.v2.0	5839	0.021259	2.22787	0.0046003
Eucgr.B02634.v2.0	8935	0.021259	2.22787	0.0046003
Eucgr.K02708.v2.0	5436	0.021259	2.22787	0.00872627
Eucgr.H00539.v2.0	109	0.315342	2.22735	4.23e-09
Eucgr.F04055.v2.0	10193	0.0301169	2.22528	0.00619646
Eucgr.H00791.v2.0	7597	0.0301169	2.22528	0.00338796
Eucgr.F03071.v2.0	8765	0.0301169	2.22528	0.00207849
Eucgr.G01772.v2.0	10803	0.102752	2.22472	6.4e-06
Eucgr.G00021.v2.0	1767	0.0389748	2.22383	0.00146085
Eucgr.B00995.v2.0	7370	0.0868075	2.21859	9.44e-06
Eucgr.B02628.v2.0	8005	0.0336601	2.21859	0.00159397
Eucgr.H02890.v2.0	8789	0.0248021	2.21859	0.00339785
Eucgr.I02769.v2.0	283	0.0159442	2.21859	0.0220471
Eucgr.E01033.v2.0	3946	0.0336601	2.21859	0.00302631
Eucgr.F02306.v2.0	5585	0.0159442	2.21859	0.0185219
Eucgr.K02472.v2.0	11135	0.0248021	2.21859	0.00741968
Eucgr.A02961.v2.0	6963	0.0336601	2.21859	0.002252
Eucgr.C01159.v2.0	3227	0.398606	2.21434	1.59e-09
Eucgr.H02493.v2.0	276	0.0194874	2.2086	0.0157263
Eucgr.A00879.v2.0	7657	0.0407464	2.2086	0.00061847
Eucgr.H00899.v2.0	7618	0.0194874	2.2086	0.00709678
Eucgr.K02745.v2.0	213	0.0194874	2.2086	0.0232907
Eucgr.H01048.v2.0	11810	0.0407464	2.2086	0.000572929
Eucgr.J02994.v2.0	6853	0.0194874	2.2086	0.021477
Eucgr.J02805.v2.0	6	0.318885	2.20668	6.06e-09
Eucgr.K01091.v2.0	12443	0.0655485	2.20599	4.31e-05
Eucgr.B03754.v2.0	1743	0.177158	2.2032	1.25e-07
Eucgr.D01092.v2.0	6525	0.0885791	2.19985	1.62e-06
Eucgr.D02615.v2.0	8385	0.0513759	2.19869	0.000688357
Eucgr.F02053.v2.0	10159	0.0797212	2.19783	8.44e-06
Eucgr.B03647.v2.0	7003	0.054919	2.19622	0.00020402
Eucgr.F02355.v2.0	2079	0.0265737	2.19622	0.0030571
Eucgr.A01619.v2.0	10038	0.127554	2.19571	9.72e-07
Eucgr.I02400.v2.0	6510	0.115153	2.1951	4.83e-06
Eucgr.A02823.v2.0	55472	0.0141727	2.19212	0.0277415
Eucgr.H02547.v2.0	95	0.0141727	2.19212	0.0235993
Eucgr.H02882.v2.0	15074	0.148813	2.19057	4.66e-07
Eucgr.F01586.v2.0	5295	0.271052	2.18999	9.07e-09
Eucgr.A01915.v2.0	394	0.152356	2.18986	4.87e-07
Eucgr.J01221.v2.0	1386	0.0496043	2.18986	0.000472249
Eucgr.J00742.v2.0	13429	0.0496043	2.18986	0.000332088
Eucgr.G03369.v2.0	6356	0.171843	2.18944	1.74e-07
Eucgr.E00104.v2.0	906	0.139955	2.18884	8.06e-07
Eucgr.I02776.v2.0	128	0.124011	2.18843	1.36e-06
Eucgr.F04028.v2.0	6168	0.0885791	2.18826	2.45e-06
Eucgr.B02282.v2.0	57745	0.0372032	2.18617	0.00131976
Eucgr.H03298.v2.0	17790	0.0177158	2.18617	0.036819
Eucgr.J02666.v2.0	53390	0.0177158	2.18617	0.0438783
Eucgr.A02231.v2.0	2368	0.0177158	2.18617	0.0439419
Eucgr.H00245.v2.0	5444	1.10724	2.1848	9.21e-11
Eucgr.H04094.v2.0	292	0.0832644	2.18394	6.79e-06
Eucgr.B02497.v2.0	15978	0.0868075	2.18297	1.67e-05
Eucgr.J00851.v2.0	2902	0.0868075	2.18297	3.25e-05
Eucgr.B00859.v2.0	21	0.021259	2.18206	0.0145907
Eucgr.A02664.v2.0	2297	0.021259	2.18206	0.016996
Eucgr.K02727.v2.0	6116	0.021259	2.18206	0.0129206
Eucgr.J01821.v2.0	1501	0.097437	2.18045	6.99e-06
Eucgr.J00592.v2.0	5653	0.356088	2.17983	4.63e-09
Eucgr.B01429.v2.0	4047	0.10098	2.17973	6.54e-06
Eucgr.E02954.v2.0	4756	0.0814928	2.17823	1.22e-05
Eucgr.I01435.v2.0	9157	0.0814928	2.17823	4.31e-05
Eucgr.J02574.v2.0	6	0.054919	2.17784	0.000141371
Eucgr.K03491.v2.0	7587	0.054919	2.17784	6.91e-05
Eucgr.E01169.v2.0	1747	0.115153	2.17729	4.67e-06
Eucgr.K03116.v2.0	994	0.115153	2.17729	4.3e-06
Eucgr.B03760.v2.0	7792	0.0584622	2.17677	0.000355038
Eucgr.B03106.v2.0	5673	0.0318885	2.17496	0.00243609
Eucgr.C01098.v2.0	9128	0.0318885	2.17496	0.00405038
Eucgr.H04527.v2.0	8987	1.37475	2.1735	8.64e-11
Eucgr.B03411.v2.0	8533	0.333057	2.1735	6.63e-09
Eucgr.B02878.v2.0	1207	0.563363	2.16968	1.17e-09
Eucgr.B03309.v2.0	1645	0.981456	2.16856	1.71e-10
Eucgr.J02049.v2.0	53226	0.0566906	2.16847	5.88e-05
Eucgr.G02804.v2.0	4639	1.01334	2.16727	1.73e-10
Eucgr.B02001.v2.0	1172	0.0673201	2.16711	9.97e-05
Eucgr.E01697.v2.0	3382	0.164757	2.16585	2.9e-07
Eucgr.A02040.v2.0	5876	0.109838	2.16428	4.82e-06
Eucgr.F00600.v2.0	1288	0.237392	2.16183	7.3e-08
Eucgr.E00227.v2.0	12068	0.0230306	2.1597	0.0166767
Eucgr.I02428.v2.0	9095	0.0620054	2.1597	0.000150597
Eucgr.L00039.v2.0	55682	0.0513759	2.1597	0.000782202
Eucgr.A02824.v2.0	799	0.0124011	2.1597	0.0392944
Eucgr.E04319.v2.0	7281	0.0159442	2.1597	0.0198716
Eucgr.I00706.v2.0	10645	0.0230306	2.1597	0.00957511
Eucgr.B02718.v2.0	6903	0.0265737	2.1597	0.00722447
Eucgr.B03066.v2.0	10006	0.0230306	2.1597	0.0132947
Eucgr.C00248.v2.0	1365	0.0124011	2.1597	0.0392944
Eucgr.J00011.v2.0	6088	0.0230306	2.1597	0.00976075
Eucgr.K03186.v2.0	10551	0.0159442	2.1597	0.0227925
Eucgr.J02133.v2.0	53523	0.426951	2.15731	2.96e-09
Eucgr.D00619.v2.0	7369	0.310027	2.15642	1.66e-08
Eucgr.J00501.v2.0	1110	0.177158	2.15115	6.78e-07
Eucgr.E00805.v2.0	588	0.387976	2.14924	5.19e-09
Eucgr.D01294.v2.0	5751	0.0460611	2.14905	0.00109469
Eucgr.E01260.v2.0	12090	0.0903507	2.14864	1.62e-05
Eucgr.J00623.v2.0	7453	0.042518	2.1482	0.000429623
Eucgr.K01299.v2.0	11508	0.1683	2.14772	2.19e-07
Eucgr.G01701.v2.0	1783	0.0389748	2.1472	0.000429623
Eucgr.G02837.v2.0	2444	0.318885	2.14542	1.52e-08
Eucgr.G03150.v2.0	26281	0.136412	2.14497	9.62e-07
Eucgr.B00467.v2.0	1267	0.331286	2.14443	1.06e-08
Eucgr.B01917.v2.0	2618	0.524388	2.14327	2.56e-09
Eucgr.D02291.v2.0	4125	0.0885791	2.14282	1.83e-05
Eucgr.C01175.v2.0	8453	0.0283453	2.14282	0.00516096
Eucgr.F01882.v2.0	7394	0.0283453	2.14282	0.00404343
Eucgr.E00186.v2.0	52731	0.1683	2.14177	2.96e-07
Eucgr.F03205.v2.0	6873	0.0248021	2.14059	0.00336466
Eucgr.L01123.v2.0	1365	0.0248021	2.14059	0.00652436
Eucgr.D02033.v2.0	8438	0.0248021	2.14059	0.0198191
Eucgr.G00343.v2.0	13361	0.0248021	2.14059	0.0181373
Eucgr.I00802.v2.0	2730	0.0248021	2.14059	0.00467495
Eucgr.H01991.v2.0	79	0.393291	2.14042	1.15e-08
Eucgr.K01045.v2.0	484	0.223219	2.13939	5.52e-08
Eucgr.B02786.v2.0	26003	0.021259	2.13767	0.026406
Eucgr.D02095.v2.0	8370	0.021259	2.13767	0.0221755
Eucgr.F04120.v2.0	2900	0.340144	2.13744	1e-08
Eucgr.F02334.v2.0	9854	0.0868075	2.13679	4.87e-05
Eucgr.J00930.v2.0	630	2.06212	2.13538	2.97e-10
Eucgr.F03619.v2.0	1011	0.138183	2.13435	3.01e-06
Eucgr.K03402.v2.0	1331	0.0372032	2.1337	0.000498355
Eucgr.A01970.v2.0	55633	0.0177158	2.1337	0.0227405
Eucgr.L02579.v2.0	54475	0.0177158	2.1337	0.0130204
Eucgr.B02855.v2.0	610	0.0177158	2.1337	0.0130204
Eucgr.J02799.v2.0	881	0.0726349	2.13247	3.69e-05
Eucgr.F00763.v2.0	4951	0.0531475	2.13204	0.000872668
Eucgr.K01942.v2.0	7745	0.0336601	2.13113	0.00496091
Eucgr.I02679.v2.0	5102	0.869847	2.13067	1.75e-09
Eucgr.K01046.v2.0	2735	0.097437	2.12911	1.49e-05
Eucgr.D01837.v2.0	1526	0.44821	2.12823	4.67e-09
Eucgr.H00714.v2.0	7246	0.0141727	2.12799	0.0357064
Eucgr.J00882.v2.0	10127	0.0141727	2.12799	0.0281126
Eucgr.K00407.v2.0	4181	0.0903507	2.12678	2.46e-05
Eucgr.J00247.v2.0	1237	0.285225	2.12451	3.15e-08
Eucgr.C02278.v2.0	6559	0.0265737	2.12407	0.00267013
Eucgr.B01748.v2.0	1195	0.0673201	2.12317	9.46e-05
Eucgr.E04324.v2.0	7950	0.136412	2.12317	1.73e-06
Eucgr.B02851.v2.0	10343	0.148813	2.12283	1.22e-06
Eucgr.G03273.v2.0	764	0.0389748	2.12254	0.00126563
Eucgr.B03153.v2.0	2683	0.132869	2.12222	1.15e-06
Eucgr.K00150.v2.0	1848	0.0513759	2.12173	0.000920758
Eucgr.H02650.v2.0	4391	0.0850359	2.11905	1.25e-05
Eucgr.K02332.v2.0	10150	0.0230306	2.11905	0.0187191
Eucgr.K02818.v2.0	1040	0.0354316	2.11905	0.00819342
Eucgr.H02544.v2.0	17860	0.0230306	2.11905	0.030147
Eucgr.K00245.v2.0	3696	0.193102	2.11832	4.21e-07
Eucgr.F01955.v2.0	9470	0.155899	2.11815	3.53e-07
Eucgr.B03202.v2.0	5353	0.0690917	2.11705	3.41e-05
Eucgr.H02865.v2.0	4983	0.340144	2.11698	1.18e-08
Eucgr.C01076.v2.0	2873	0.102752	2.11634	4.46e-06
Eucgr.E04103.v2.0	616	0.0318885	2.11484	0.00159491
Eucgr.K01401.v2.0	5183	0.419865	2.11435	9.88e-09
Eucgr.B02800.v2.0	14025	0.0194874	2.11239	0.0167664
Eucgr.I01252.v2.0	8023	0.0407464	2.11239	0.000421222
Eucgr.J03086.v2.0	3553	0.0194874	2.11239	0.00990584
Eucgr.I00351.v2.0	20756	0.0194874	2.11239	0.0191579
Eucgr.J00125.v2.0	3135	0.632455	2.11057	2.18e-09
Eucgr.G02317.v2.0	6907	0.0584622	2.10965	0.000168894
Eucgr.I00248.v2.0	9502	0.0283453	2.10965	0.00210981
Eucgr.H00565.v2.0	13999	0.0372032	2.10817	0.00137156
Eucgr.A02095.v2.0	6487	0.150584	2.10699	1.32e-06
Eucgr.G02917.v2.0	1078	1.12318	2.10661	7.12e-10
Eucgr.J00835.v2.0	3517	0.054919	2.10658	0.000571038
Eucgr.F02264.v2.0	2526	0.310027	2.105	3.48e-08
Eucgr.F00490.v2.0	455	6.20231	2.10394	2.21e-10
Eucgr.E03983.v2.0	1876	0.210818	2.10311	2.38e-07
Eucgr.B02355.v2.0	3473	0.157671	2.10311	3.85e-06
Eucgr.E01772.v2.0	7137	0.0602338	2.10311	0.000429674
Eucgr.J00652.v2.0	7506	0.0248021	2.10311	0.0150938
Eucgr.C00875.v2.0	1966	0.0159442	2.10311	0.0399081
Eucgr.K02565.v2.0	11347	0.0159442	2.10311	0.020584
Eucgr.D02652.v2.0	5245	0.0159442	2.10311	0.0264718
Eucgr.J01160.v2.0	4184	0.0159442	2.10311	0.0248316
Eucgr.J01637.v2.0	53430	0.0159442	2.10311	0.020584
Eucgr.C02263.v2.0	3222	0.455297	2.10053	4.92e-09
Eucgr.F04009.v2.0	240	0.715719	2.10037	2.44e-09
Eucgr.C02575.v2.0	3604	0.210818	2.0985	3.74e-07
Eucgr.C03901.v2.0	4562	0.0708633	2.09771	2.37e-05
Eucgr.I00937.v2.0	8304	0.0301169	2.09696	0.00211206
Eucgr.I01332.v2.0	4948	0.0301169	2.09696	0.00837483
Eucgr.F04398.v2.0	5322	0.430494	2.09495	7.74e-09
Eucgr.F02505.v2.0	15945	0.021259	2.0946	0.0156707
Eucgr.F03445.v2.0	8075	0.021259	2.0946	0.0182674
Eucgr.K00048.v2.0	1815	0.0726349	2.09258	8.8e-05
Eucgr.F03968.v2.0	7729	0.129325	2.09116	3.16e-06
Eucgr.E02058.v2.0	4886	0.958426	2.09007	1.84e-09
Eucgr.D01979.v2.0	4378	0.054919	2.08931	0.000147693
Eucgr.I01547.v2.0	1533	0.0124011	2.08931	0.0462211
Eucgr.F02299.v2.0	556	0.0124011	2.08931	0.0462211
Eucgr.B00589.v2.0	3843	0.529703	2.08839	4.63e-09
Eucgr.F03674.v2.0	2821	0.0992086	2.08569	8.12e-06
Eucgr.K02221.v2.0	5984	0.0318885	2.08569	0.00962159
Eucgr.H03025.v2.0	3271	0.0318885	2.08569	0.0023507
Eucgr.H00780.v2.0	8318	0.0318885	2.08569	0.00801744
Eucgr.C00145.v2.0	7627	0.109838	2.08386	2.14e-05
Eucgr.J02592.v2.0	15078	0.129325	2.08375	8.63e-06
Eucgr.A02179.v2.0	20525	0.0177158	2.08307	0.0153383
Eucgr.G02951.v2.0	272	0.0177158	2.08307	0.0424325
Eucgr.K01508.v2.0	544	0.852131	2.08276	3.14e-09
Eucgr.C00155.v2.0	6941	0.139955	2.08245	1.17e-06
Eucgr.E02910.v2.0	52571	0.0620054	2.08169	0.000334199
Eucgr.K02181.v2.0	6012	0.0230306	2.07952	0.0195418
Eucgr.D02536.v2.0	13140	0.0478327	2.07952	0.000385535
Eucgr.I02417.v2.0	1999	0.113381	2.07773	3.92e-06
Eucgr.H02959.v2.0	55193	0.625368	2.07732	3.88e-09
Eucgr.K00578.v2.0	12460	0.0283453	2.07723	0.00799934
Eucgr.A02859.v2.0	6	0.0283453	2.07723	0.011022
Eucgr.H00689.v2.0	956	0.0992086	2.07611	2.07e-05
Eucgr.E02747.v2.0	10951	0.271052	2.07598	1.26e-07
Eucgr.F01595.v2.0	144	0.13464	2.07598	1.55e-05
Eucgr.F00370.v2.0	960	0.650171	2.07593	3.88e-09
Eucgr.I02130.v2.0	4854	0.0690917	2.07563	6.78e-05
Eucgr.J00533.v2.0	6280	0.0336601	2.07563	0.0038206
Eucgr.A01433.v2.0	12548	0.0442896	2.07354	0.00155992
Eucgr.I02782.v2.0	2660	0.464155	2.07346	1.2e-08
Eucgr.G01623.v2.0	1630	0.141727	2.07328	3.23e-06
Eucgr.F03307.v2.0	3017	0.0496043	2.07282	0.000524168
Eucgr.J01606.v2.0	385	0.210818	2.0711	3.39e-07
Eucgr.B03774.v2.0	7440	0.0708633	2.07099	0.000228722
Eucgr.C04084.v2.0	3352	0.118696	2.06924	4.83e-06
Eucgr.G03216.v2.0	6603	0.350773	2.0684	4.55e-08
Eucgr.K01667.v2.0	1289	0.34723	2.0675	2.98e-08
Eucgr.E02329.v2.0	1913	0.0248021	2.06659	0.0118099
Eucgr.J01371.v2.0	3094	0.0248021	2.06659	0.00843773
Eucgr.I01519.v2.0	1031	0.0141727	2.06659	0.0332833
Eucgr.C02582.v2.0	11018	0.0248021	2.06659	0.0114274
Eucgr.F02854.v2.0	725	0.0248021	2.06659	0.0175103
Eucgr.A01057.v2.0	3381	0.0248021	2.06659	0.0102617
Eucgr.H00574.v2.0	1692	0.0248021	2.06659	0.0108577
Eucgr.I01987.v2.0	7010	0.0407464	2.06659	0.00381055
Eucgr.E02874.v2.0	4412	0.0301169	2.06659	0.00729793
Eucgr.I01660.v2.0	555	0.0141727	2.06659	0.0355876
Eucgr.E00483.v2.0	9696	0.0301169	2.06659	0.00803385
Eucgr.E02061.v2.0	52644	0.690917	2.06612	4.16e-09
Eucgr.G02685.v2.0	1477	0.915908	2.06172	2.47e-09
Eucgr.H02340.v2.0	4487	0.118696	2.06129	7.28e-06
Eucgr.D02462.v2.0	1450	0.278138	2.06089	1.66e-07
Eucgr.B02925.v2.0	20619	0.0478327	2.06016	0.00122348
Eucgr.H01079.v2.0	125	0.219676	2.05939	2.51e-07
Eucgr.F03511.v2.0	4514	0.042518	2.05939	0.000873894
Eucgr.F03332.v2.0	2345	0.0318885	2.05713	0.00434759
Eucgr.H04640.v2.0	13275	0.62714	2.05697	1.03e-08
Eucgr.H03664.v2.0	539	0.0265737	2.05536	0.0231994
Eucgr.F02441.v2.0	102	0.0265737	2.05536	0.0156707
Eucgr.B02864.v2.0	905	0.299397	2.05496	7.69e-08
Eucgr.D01686.v2.0	8651	0.0496043	2.0542	0.000415861
Eucgr.H00166.v2.0	7732	0.0496043	2.0542	0.0017823
Eucgr.K00253.v2.0	58890	0.884019	2.05402	4.28e-09
Eucgr.G03242.v2.0	4928	0.0726349	2.05376	0.000127974
Eucgr.D02155.v2.0	140	0.233849	2.05309	3.84e-07
Eucgr.J01366.v2.0	3903	0.021259	2.05278	0.0436935
Eucgr.F04002.v2.0	5389	0.0797212	2.05099	2.06e-05
Eucgr.E01768.v2.0	8069	0.0566906	2.05028	0.00022454
Eucgr.A01171.v2.0	1393	0.193102	2.04866	5.79e-07
Eucgr.H01337.v2.0	1555	0.0159442	2.04866	0.0241179
Eucgr.D00710.v2.0	11894	0.0159442	2.04866	0.0417417
Eucgr.L01179.v2.0	6744	0.0460611	2.04669	0.00077978
Eucgr.F02878.v2.0	8510	0.0460611	2.04669	0.000652904
Eucgr.C02387.v2.0	13130	0.0283453	2.04552	0.0112509
Eucgr.J02978.v2.0	875	0.10098	2.04498	6.01e-05
Eucgr.A00608.v2.0	1005	0.311798	2.04234	9.85e-08
Eucgr.F02688.v2.0	10280	0.0478327	2.04105	0.000575917
Eucgr.C01809.v2.0	4611	0.0230306	2.04105	0.0102567
Eucgr.B00038.v2.0	2006	0.223219	2.03986	4.87e-07
Eucgr.K01278.v2.0	8497	0.054919	2.03868	0.000251606
Eucgr.J01659.v2.0	11775	0.054919	2.03868	0.00101333
Eucgr.J00048.v2.0	740	2.72292	2.03849	1.4e-09
Eucgr.D02465.v2.0	4034	0.131097	2.03802	5.01e-06
Eucgr.K02812.v2.0	20792	0.150584	2.03752	2.31e-06
Eucgr.E01748.v2.0	5804	0.177158	2.03655	1.31e-06
Eucgr.C03845.v2.0	875	0.0814928	2.03621	6.26e-05
Eucgr.B02907.v2.0	10610	0.230306	2.03527	6.82e-07
Eucgr.D02133.v2.0	10614	0.0566906	2.03416	0.000427288
Eucgr.C00228.v2.0	3951	0.0177158	2.03416	0.0343054
Eucgr.B02588.v2.0	5502	0.35786	2.03322	8.31e-08
Eucgr.K03403.v2.0	5482	0.0832644	2.03316	4.86e-05
Eucgr.F01634.v2.0	706	0.136412	2.03232	1.12e-05
Eucgr.G02747.v2.0	11571	0.0248021	2.03096	0.0213905
Eucgr.J00455.v2.0	6381	0.513759	2.02987	1.96e-08
Eucgr.J00890.v2.0	9428	0.0318885	2.02911	0.00423449
Eucgr.I02443.v2.0	6319	0.0389748	2.02791	0.00497326
Eucgr.J00008.v2.0	4798	0.67143	2.02772	1.07e-08
Eucgr.J00657.v2.0	10817	0.141727	2.02706	4.14e-06
Eucgr.B00659.v2.0	6031	0.0531475	2.02643	0.0013989
Eucgr.H04426.v2.0	6298	0.597023	2.02608	1.73e-08
Eucgr.I01282.v2.0	1630	0.504901	2.02495	2.32e-08
Eucgr.F02243.v2.0	5619	1.82119	2.02308	4.12e-09
Eucgr.J00625.v2.0	1773	0.310027	2.02219	1.35e-07
Eucgr.J00502.v2.0	4374	0.0194874	2.02219	0.026487
Eucgr.I00184.v2.0	8807	0.0194874	2.02219	0.028551
Eucgr.B02127.v2.0	2404	0.0265737	2.02219	0.00875265
Eucgr.B03239.v2.0	5515	0.377347	2.02097	4.31e-08
Eucgr.B03850.v2.0	1394	0.527931	2.02088	1.95e-08
Eucgr.F03051.v2.0	10583	0.0921223	2.01972	2.16e-05
Eucgr.H01094.v2.0	249	0.223219	2.0191	8.23e-07
Eucgr.F03066.v2.0	340	0.604109	2.01836	1.38e-08
Eucgr.J01103.v2.0	4265	0.159442	2.01787	1.88e-06
Eucgr.G03132.v2.0	5314	0.138183	2.01722	5.11e-06
Eucgr.D00271.v2.0	11192	0.042518	2.01696	0.00246376
Eucgr.K03339.v2.0	1217	0.21259	2.01678	2.23e-06
Eucgr.I01913.v2.0	58022	0.147041	2.01596	5.04e-06
Eucgr.J03159.v2.0	5275	0.0726349	2.01596	0.000124275
Eucgr.C00895.v2.0	10308	0.0726349	2.01596	0.00015999
Eucgr.J02954.v2.0	8865	0.0354316	2.01596	0.00239784
Eucgr.K02475.v2.0	2189	0.0885791	2.0145	2.07e-05
Eucgr.F02035.v2.0	5786	0.0283453	2.0145	0.00475465
Eucgr.C03867.v2.0	2240	0.0283453	2.0145	0.00729017
Eucgr.B01277.v2.0	4956	0.0283453	2.0145	0.0100359
Eucgr.D01029.v2.0	6651	0.11161	2.01402	1.53e-05
Eucgr.D01668.v2.0	56363	0.0744064	2.01307	0.000354148
Eucgr.B00412.v2.0	843	0.021259	2.01214	0.0137284
Eucgr.C00197.v2.0	6067	0.021259	2.01214	0.0431987
Eucgr.C01711.v2.0	9535	0.021259	2.01214	0.0230714
Eucgr.F03537.v2.0	5422	0.244478	2.01185	2.19e-07
Eucgr.I02018.v2.0	2854	0.41455	2.01163	4.33e-08
Eucgr.J02263.v2.0	3380	0.310027	2.01032	1e-07
Eucgr.G03023.v2.0	4826	0.797212	2.00974	9.63e-09
Eucgr.A00189.v2.0	7166	0.0531475	2.00955	0.000429984
Eucgr.I00662.v2.0	4679	0.148813	2.00837	3.7e-06
Eucgr.F03635.v2.0	39	0.0301169	2.00769	0.00994219
Eucgr.J02247.v2.0	10984	0.0141727	2.00769	0.0389447
Eucgr.G02638.v2.0	6113	0.0141727	2.00769	0.0389447
Eucgr.A00994.v2.0	1556	0.0938939	2.00769	3.81e-05
Eucgr.I02366.v2.0	8129	0.054919	2.00589	0.00185498
Eucgr.H04551.v2.0	2299	0.754694	2.0054	1.04e-08
Eucgr.I01728.v2.0	58333	0.0389748	2.00519	0.00404386
Eucgr.E00336.v2.0	409	0.129325	2.00458	5.81e-06
Eucgr.C00220.v2.0	2006	0.418093	2.00404	6.91e-08
Eucgr.H00341.v2.0	5660	0.0230306	2.00358	0.0331537
Eucgr.F04462.v2.0	8081	0.0230306	2.00358	0.00794314
Eucgr.D01612.v2.0	108	0.591708	2.00236	2.38e-08
Eucgr.E01065.v2.0	1285	0.0318885	2.00163	0.00885072
Eucgr.H04142.v2.0	54830	0.329514	2.00061	3.71e-07
Eucgr.E03957.v2.0	5834	0.0407464	2.0005	0.00287496
Eucgr.K03046.v2.0	10787	0.0407464	2.0005	0.00618642
Eucgr.F04018.v2.0	815	0.97437	1.99882	8e-09
Eucgr.H01477.v2.0	7033	0.0938939	1.99811	2.18e-05
Eucgr.H00194.v2.0	54875	0.657257	1.99703	1.96e-08
Eucgr.A02495.v2.0	1569	0.485413	1.9962	3.42e-08
Eucgr.I01653.v2.0	4478	0.0513759	1.9962	0.000240354
Eucgr.B03366.v2.0	5141	0.0159442	1.9962	0.0281322
Eucgr.F01715.v2.0	1137	0.0248021	1.9962	0.00868944
Eucgr.G03135.v2.0	7646	0.0336601	1.9962	0.00699836
Eucgr.K02133.v2.0	3122	0.17893	1.99418	1.15e-06
Eucgr.H04825.v2.0	1265	0.0531475	1.99288	0.00191334
Eucgr.G00957.v2.0	7741	0.0992086	1.99259	2.33e-05
Eucgr.E00275.v2.0	11208	0.0354316	1.9913	0.0046003
Eucgr.G01295.v2.0	6552	0.175387	1.99105	2.68e-06
Eucgr.A00373.v2.0	5943	0.77241	1.99102	1.38e-08
Eucgr.B01498.v2.0	1232	0.0832644	1.98977	0.000122274
Eucgr.F04026.v2.0	2281	0.0460611	1.98858	0.00115011
Eucgr.K00562.v2.0	737	0.0956654	1.98686	3.88e-05
Eucgr.C00079.v2.0	2715	0.0177158	1.98686	0.0466762
Eucgr.B00436.v2.0	7636	0.0478327	1.9852	0.000371369
Eucgr.A00904.v2.0	3974	0.465926	1.98492	8.52e-08
Eucgr.C02732.v2.0	1412	0.0779496	1.98479	0.000344453
Eucgr.H02279.v2.0	6	0.108067	1.98461	8.44e-06
Eucgr.A01386.v2.0	9733	0.377347	1.9823	1.35e-07
Eucgr.C00628.v2.0	7959	0.113381	1.98043	3.86e-05
Eucgr.H02678.v2.0	1327	0.4925	1.98004	9.23e-08
Eucgr.I00712.v2.0	956	0.0194874	1.97912	0.0160257
Eucgr.K02569.v2.0	8710	0.0513759	1.97912	0.00106946
Eucgr.B02901.v2.0	57483	0.0194874	1.97912	0.0405536
Eucgr.B02620.v2.0	6411	0.0194874	1.97912	0.0176237
Eucgr.E01550.v2.0	143	0.0194874	1.97912	0.0179107
Eucgr.B03930.v2.0	7537	0.0744064	1.97715	8.02e-05
Eucgr.K00711.v2.0	6573	0.150584	1.97715	7.63e-06
Eucgr.F01633.v2.0	6760	0.042518	1.97573	0.00211206
Eucgr.L00263.v2.0	7585	0.042518	1.97573	0.00149825
Eucgr.A01858.v2.0	1908	0.076178	1.97527	3.86e-05
Eucgr.E00458.v2.0	4734	0.0318885	1.97466	0.00455283
Eucgr.D00185.v2.0	6408	0.0318885	1.97466	0.0151239
Eucgr.A00519.v2.0	32	0.0992086	1.97466	0.000122278
Eucgr.B03442.v2.0	1363	1.41904	1.97426	7.72e-09
Eucgr.E01416.v2.0	4017	0.228534	1.97261	8.48e-07
Eucgr.B00660.v2.0	1156	0.021259	1.97261	0.0118995
Eucgr.E00481.v2.0	52878	0.021259	1.97261	0.0118995
Eucgr.B00599.v2.0	6893	0.021259	1.97261	0.0162797
Eucgr.K01075.v2.0	4897	0.021259	1.97261	0.0401218
Eucgr.C03471.v2.0	3932	0.021259	1.97261	0.0402807
Eucgr.A01714.v2.0	4997	0.0566906	1.97143	0.00138429
Eucgr.B03603.v2.0	3287	0.155899	1.96867	1.16e-05
Eucgr.F02497.v2.0	1481	0.834415	1.96766	1.95e-08
Eucgr.J01208.v2.0	5242	0.122239	1.96705	1.06e-05
Eucgr.J01067.v2.0	6527	0.0478327	1.96705	0.000792438
Eucgr.G03140.v2.0	473	0.0230306	1.96705	0.0139989
Eucgr.A01661.v2.0	3373	0.0354316	1.96705	0.0030821
Eucgr.D01715.v2.0	6919	0.0230306	1.96705	0.036483
Eucgr.I01646.v2.0	1688	0.0744064	1.96537	0.000846308
Eucgr.E02761.v2.0	4774	0.260423	1.96316	1.41e-06
Eucgr.H01351.v2.0	2626	0.0513759	1.96225	0.000869631
Eucgr.K03344.v2.0	6271	0.0655485	1.96137	0.000767165
Eucgr.K03005.v2.0	5752	0.0655485	1.96137	0.000660348
Eucgr.G03364.v2.0	2605	0.418093	1.96098	1.11e-07
Eucgr.H04516.v2.0	2618	0.51553	1.96064	6.77e-08
Eucgr.G03166.v2.0	4510	0.189559	1.96039	1.51e-06
Eucgr.B00347.v2.0	168	0.194874	1.95863	2.82e-06
Eucgr.G02518.v2.0	7414	0.0265737	1.95806	0.0106813
Eucgr.I01880.v2.0	2422	0.0265737	1.95806	0.0230969
Eucgr.K02729.v2.0	505	0.0265737	1.95806	0.00558626
Eucgr.H00134.v2.0	1605	0.494271	1.95627	8.18e-08
Eucgr.J01594.v2.0	1877	0.0566906	1.95616	0.000643067
Eucgr.A00202.v2.0	103	0.0584622	1.95438	0.000540214
Eucgr.I00565.v2.0	6342	0.0744064	1.95369	0.000228358
Eucgr.J00324.v2.0	8398	0.0141727	1.95111	0.0448996
Eucgr.D02156.v2.0	56153	0.0460611	1.95111	0.000809606
Eucgr.I01155.v2.0	10139	0.0301169	1.95111	0.00842672
Eucgr.A01208.v2.0	12762	0.063777	1.94961	0.000293855
Eucgr.F02129.v2.0	5960	0.196646	1.94913	2.56e-06
Eucgr.E01909.v2.0	2371	0.097437	1.94913	0.000143472
Eucgr.B02129.v2.0	9989	0.0478327	1.94913	0.0104662
Eucgr.B02473.v2.0	302	0.136412	1.94685	2.79e-05
Eucgr.J03081.v2.0	606	0.0513759	1.94557	0.000966381
Eucgr.F00411.v2.0	11842	0.0336601	1.94557	0.0162804
Eucgr.G01683.v2.0	59397	0.0336601	1.94557	0.0134206
Eucgr.J00420.v2.0	335	0.0336601	1.94557	0.00845683
Eucgr.F01365.v2.0	7201	0.0159442	1.94557	0.0452821
Eucgr.B02747.v2.0	220	0.125782	1.94419	2.42e-05
Eucgr.G01742.v2.0	10399	0.164757	1.94346	6.52e-06
Eucgr.I02384.v2.0	53	0.409235	1.943	4.32e-07
Eucgr.H00618.v2.0	1683	0.186016	1.94276	2.82e-06
Eucgr.J01257.v2.0	5470	0.0177158	1.94106	0.0343965
Eucgr.K01838.v2.0	6306	0.0177158	1.94106	0.0339918
Eucgr.A00238.v2.0	140	0.0177158	1.94106	0.0490673
Eucgr.A00971.v2.0	1815	0.428723	1.94087	1.32e-07
Eucgr.B02456.v2.0	1446	1.88851	1.94013	1.73e-08
Eucgr.A02072.v2.0	55551	0.299397	1.93973	4.87e-07
Eucgr.F01473.v2.0	2182	0.0584622	1.93973	0.000354249
Eucgr.D00696.v2.0	1220	0.0389748	1.9391	0.00289237
Eucgr.G01894.v2.0	59737	0.0389748	1.9391	0.00482147
Eucgr.B01464.v2.0	5334	0.1683	1.9373	5.16e-06
Eucgr.E01258.v2.0	315	0.0407464	1.9373	0.00316144
Eucgr.B00073.v2.0	4254	0.0194874	1.9373	0.0314251
Eucgr.G01981.v2.0	3455	0.0194874	1.9373	0.0405932
Eucgr.I02606.v2.0	2477	0.0850359	1.93646	0.000286447
Eucgr.K02308.v2.0	1683	0.501358	1.93614	9.91e-08
Eucgr.C02222.v2.0	336	0.217905	1.93597	3.8e-06
Eucgr.K02805.v2.0	1540	0.483642	1.9358	1.32e-07
Eucgr.K00455.v2.0	58955	0.0655485	1.93514	0.000208188
Eucgr.K03541.v2.0	1792	0.0903507	1.93414	6.04e-05
Eucgr.B03796.v2.0	57619	0.021259	1.93414	0.0136275
Eucgr.H00078.v2.0	4201	0.299397	1.93391	6.37e-07
Eucgr.H04118.v2.0	148	0.138183	1.93366	2.35e-05
Eucgr.K01032.v2.0	7252	0.0460611	1.93273	0.0016648
Eucgr.B00700.v2.0	8499	0.0460611	1.93273	0.00240706
Eucgr.B03156.v2.0	6677	0.0230306	1.93143	0.0104984
Eucgr.F02926.v2.0	10131	0.729892	1.93083	5.27e-08
Eucgr.J01745.v2.0	8307	0.076178	1.92983	0.000182803
Eucgr.L02937.v2.0	52219	0.0513759	1.92908	0.00127623
Eucgr.J00336.v2.0	10151	0.0248021	1.92908	0.0269261
Eucgr.H00428.v2.0	10894	0.0248021	1.92908	0.0162068
Eucgr.I00191.v2.0	20755	0.0531475	1.92803	0.00107481
Eucgr.C00846.v2.0	2864	0.0832644	1.92703	9.22e-05
Eucgr.K03590.v2.0	2486	0.054919	1.92703	0.00100545
Eucgr.H02866.v2.0	1041	0.23562	1.92566	2.06e-06
Eucgr.G02422.v2.0	8321	0.0283453	1.92523	0.018032
Eucgr.B01310.v2.0	4698	0.0283453	1.92523	0.0126123
Eucgr.I01218.v2.0	58339	0.0283453	1.92523	0.00505894
Eucgr.A02412.v2.0	0	0.0602338	1.92441	0.000315609
Eucgr.C03805.v2.0	2696	0.0301169	1.92363	0.0247404
Eucgr.B02710.v2.0	4318	0.0301169	1.92363	0.0124312
Eucgr.G03380.v2.0	39	0.41455	1.92351	2.48e-07
Eucgr.B00829.v2.0	7260	0.063777	1.92289	0.000147723
Eucgr.B02947.v2.0	8241	0.104523	1.92091	2.27e-05
Eucgr.C00998.v2.0	5039	0.0336601	1.92091	0.00403674
Eucgr.C00744.v2.0	8474	0.0336601	1.92091	0.0359264
Eucgr.H01607.v2.0	834	0.180701	1.9202	2.16e-06
Eucgr.H03469.v2.0	617	0.0354316	1.91974	0.0045639
Eucgr.D00177.v2.0	3460	0.0354316	1.91974	0.00448972
Eucgr.F04463.v2.0	1067	1.56785	1.91909	2.18e-08
Eucgr.J01894.v2.0	1657	1.23125	1.91894	2.59e-08
Eucgr.K00388.v2.0	8965	0.076178	1.91869	0.000121784
Eucgr.A02463.v2.0	1302	0.0779496	1.91819	0.000169419
Eucgr.E01075.v2.0	235	0.159442	1.91796	8.31e-05
Eucgr.F00087.v2.0	5619	0.0814928	1.91727	0.000303058
Eucgr.C03821.v2.0	2020	0.125782	1.91684	1.11e-05
Eucgr.I00348.v2.0	5103	0.0850359	1.91642	0.000322974
Eucgr.B03360.v2.0	9172	0.042518	1.91603	0.00834145
Eucgr.J01181.v2.0	4946	0.0903507	1.91528	9.05e-05
Eucgr.F02669.v2.0	9071	0.0956654	1.91425	7.86e-05
Eucgr.F00111.v2.0	12578	0.0496043	1.91334	0.000516123
Eucgr.K02261.v2.0	2598	0.21259	1.91265	2.24e-06
Eucgr.H03028.v2.0	2286	0.444667	1.91201	1.94e-07
Eucgr.K03243.v2.0	1495	0.120468	1.91067	1.3e-05
Eucgr.A00347.v2.0	55506	0.0602338	1.91047	0.000904755
Eucgr.K01646.v2.0	6639	0.0602338	1.91047	0.00154539
Eucgr.C01895.v2.0	1626	0.138183	1.90889	1.94e-05
Eucgr.C00347.v2.0	3605	0.0690917	1.90873	0.00087705
Eucgr.G02578.v2.0	2901	0.162986	1.90704	2.08e-05
Eucgr.G02798.v2.0	10684	0.0814928	1.90693	0.000187054
Eucgr.B02852.v2.0	2280	0.0921223	1.90576	0.000844612
Eucgr.C00361.v2.0	1894	0.106295	1.90457	3.3e-05
Eucgr.F02527.v2.0	7629	0.138183	1.90276	2.04e-05
Eucgr.C04037.v2.0	6879	0.403921	1.90087	4.11e-07
Eucgr.J01087.v2.0	630	0.338372	1.89917	2.86e-06
Eucgr.H03058.v2.0	1676	0.349002	1.89909	6.75e-07
Eucgr.K03211.v2.0	1928	0.519074	1.8983	1.87e-07
Eucgr.I00697.v2.0	5618	0.251565	1.89666	1.81e-06
Eucgr.E00828.v2.0	2405	0.453525	1.89666	2.2e-07
Eucgr.E00873.v2.0	347	0.0921223	1.89666	0.000113624
Eucgr.K03306.v2.0	8409	0.0194874	1.89666	0.0241257
Eucgr.F01905.v2.0	4448	0.054919	1.89666	0.000441945
Eucgr.A01555.v2.0	3943	0.0389748	1.89666	0.00551948
Eucgr.G02963.v2.0	3475	0.0460611	1.89666	0.00376497
Eucgr.I00670.v2.0	6341	0.0283453	1.89666	0.034355
Eucgr.B02195.v2.0	1556	0.0868075	1.89666	0.000164481
Eucgr.D01339.v2.0	730	0.021259	1.89666	0.0181569
Eucgr.L00010.v2.0	8912	0.0354316	1.89666	0.00241491
Eucgr.B01384.v2.0	25599	0.0177158	1.89666	0.0275983
Eucgr.C02602.v2.0	7405	0.021259	1.89666	0.0166701
Eucgr.K02311.v2.0	11302	0.0265737	1.89666	0.0135839
Eucgr.I00594.v2.0	2139	0.021259	1.89666	0.0194114
Eucgr.K02883.v2.0	2993	0.021259	1.89666	0.0267273
Eucgr.B03991.v2.0	57956	0.0230306	1.89666	0.0273089
Eucgr.K00169.v2.0	58665	0.0283453	1.89666	0.0167237
Eucgr.L03708.v2.0	58497	0.0159442	1.89666	0.0376453
Eucgr.K03113.v2.0	59002	0.0177158	1.89666	0.0385577
Eucgr.K02846.v2.0	10082	0.0159442	1.89666	0.0462292
Eucgr.A02753.v2.0	9118	0.0159442	1.89666	0.0376453
Eucgr.E00279.v2.0	7529	0.0301169	1.89666	0.0046003
Eucgr.B03962.v2.0	9373	0.021259	1.89666	0.0483026
Eucgr.J00559.v2.0	271	0.054919	1.89666	0.00184555
Eucgr.H03140.v2.0	3496	0.651942	1.89406	1.25e-07
Eucgr.I00557.v2.0	4905	0.161214	1.89144	1.81e-05
Eucgr.G01415.v2.0	1329	0.122239	1.88981	9.11e-05
Eucgr.F02955.v2.0	314	0.106295	1.8888	2.63e-05
Eucgr.J03199.v2.0	53141	0.0956654	1.88794	0.000152785
Eucgr.A02774.v2.0	1027	0.377347	1.88324	6.13e-07
Eucgr.J00771.v2.0	25918	0.124011	1.88318	0.000226213
Eucgr.E02397.v2.0	9672	0.118696	1.88259	3.17e-05
Eucgr.G00074.v2.0	3384	0.109838	1.88147	6.68e-05
Eucgr.F02038.v2.0	1593	0.0496043	1.88017	0.000739678
Eucgr.D00248.v2.0	6739	0.0478327	1.87959	0.000805179
Eucgr.F01612.v2.0	2204	0.437581	1.87931	5.38e-07
Eucgr.F03668.v2.0	125	0.136412	1.87828	2.5e-05
Eucgr.H02787.v2.0	1554	0.0868075	1.87755	0.000120203
Eucgr.J01755.v2.0	10523	0.042518	1.87755	0.00150248
Eucgr.J00418.v2.0	8043	0.042518	1.87755	0.00419398
Eucgr.B01718.v2.0	1574	0.255108	1.8769	2.13e-06
Eucgr.C00937.v2.0	54035	0.0389748	1.8759	0.00423449
Eucgr.C00379.v2.0	517	0.186016	1.87415	4.47e-06
Eucgr.K02467.v2.0	1267	0.673201	1.87412	1.51e-07
Eucgr.J01216.v2.0	20529	0.0354316	1.87394	0.00865907
Eucgr.F01541.v2.0	4053	0.0354316	1.87394	0.00862351
Eucgr.K00276.v2.0	1027	0.442896	1.87197	4.74e-07
Eucgr.I01098.v2.0	4814	0.0318885	1.87157	0.00510921
Eucgr.J03147.v2.0	53095	0.127554	1.87055	5.21e-05
Eucgr.D00306.v2.0	10118	0.0301169	1.87019	0.0149049
Eucgr.J02262.v2.0	9453	0.0301169	1.87019	0.00931576
Eucgr.C03005.v2.0	8774	0.0301169	1.87019	0.0171562
Eucgr.H00026.v2.0	686	0.31357	1.86989	1.44e-06
Eucgr.I01560.v2.0	6865	0.0921223	1.86969	9.59e-05
Eucgr.A01913.v2.0	55439	0.465926	1.86959	4.77e-07
Eucgr.F02336.v2.0	2863	0.0602338	1.86944	0.00106693
Eucgr.D00880.v2.0	56027	0.0903507	1.86918	0.000186008
Eucgr.I02452.v2.0	5594	0.209047	1.86865	4.83e-06
Eucgr.E01702.v2.0	3382	0.0868075	1.86809	0.000206283
Eucgr.B03771.v2.0	4626	0.260423	1.86771	2.96e-06
Eucgr.F03815.v2.0	2317	0.0265737	1.86691	0.0166793
Eucgr.I01600.v2.0	377	0.0814928	1.86629	0.000405973
Eucgr.E03444.v2.0	52772	0.0814928	1.86629	0.00044447
Eucgr.C04157.v2.0	6792	0.0531475	1.86596	0.00171135
Eucgr.B01760.v2.0	6298	0.317113	1.86495	1.27e-06
Eucgr.B04032.v2.0	1664	0.290539	1.86495	1.41e-06
Eucgr.H02477.v2.0	2703	0.0513759	1.86495	0.00258826
Eucgr.H00652.v2.0	93	0.0248021	1.86495	0.0105528
Eucgr.A01198.v2.0	939	0.0513759	1.86495	0.000911759
Eucgr.C04036.v2.0	6061	0.124011	1.86319	4.86e-05
Eucgr.D01807.v2.0	56405	0.148813	1.86311	1.64e-05
Eucgr.J00529.v2.0	3733	0.0230306	1.86271	0.0165429
Eucgr.F02471.v2.0	3022	0.0230306	1.86271	0.0380696
Eucgr.H01411.v2.0	55132	0.0230306	1.86271	0.0479844
Eucgr.F03027.v2.0	1286	0.783039	1.86233	1.56e-07
Eucgr.G02934.v2.0	10105	0.021259	1.86014	0.0303903
Eucgr.F01179.v2.0	7067	0.021259	1.86014	0.0347544
Eucgr.C00728.v2.0	9467	0.0442896	1.86014	0.00462153
Eucgr.J02308.v2.0	8901	0.11161	1.85957	5.42e-05
Eucgr.F03251.v2.0	3236	0.292311	1.85948	2.04e-06
Eucgr.B02212.v2.0	6778	0.0655485	1.85919	0.000590489
Eucgr.K00391.v2.0	7925	0.150584	1.85804	1.89e-05
Eucgr.B02322.v2.0	8895	0.0194874	1.85713	0.0263472
Eucgr.E04232.v2.0	3002	0.0194874	1.85713	0.0394627
Eucgr.K02908.v2.0	4733	0.0194874	1.85713	0.0471101
Eucgr.A02567.v2.0	5981	0.194874	1.85397	8.12e-06
Eucgr.H00751.v2.0	4704	0.209047	1.85288	6.68e-06
Eucgr.K03315.v2.0	5924	0.242707	1.85206	2.81e-06
Eucgr.B01030.v2.0	57831	0.333057	1.85157	1.32e-06
Eucgr.A00406.v2.0	1114	0.0354316	1.85157	0.0104662
Eucgr.J03038.v2.0	4720	0.0531475	1.85086	0.00171141
Eucgr.D02218.v2.0	4038	0.0708633	1.85049	0.000712292
Eucgr.J02605.v2.0	1266	0.104523	1.84936	0.000203633
Eucgr.J01509.v2.0	5312	0.157671	1.84936	2.36e-05
Eucgr.J02123.v2.0	4803	0.0336601	1.84936	0.00422674
Eucgr.H00022.v2.0	1142	0.0159442	1.84936	0.0428646
Eucgr.G00118.v2.0	2688	0.0159442	1.84936	0.048667
Eucgr.F00806.v2.0	557	0.0159442	1.84936	0.0428646
Eucgr.F02905.v2.0	2493	0.522617	1.84716	4.87e-07
Eucgr.B01993.v2.0	3195	0.0318885	1.84691	0.00680088
Eucgr.K00188.v2.0	8292	0.0318885	1.84691	0.016996
Eucgr.K00427.v2.0	1874	0.426951	1.8459	7.26e-07
Eucgr.A02553.v2.0	9054	0.17893	1.84571	1.5e-05
Eucgr.I02010.v2.0	4443	0.210818	1.84548	4.65e-06
Eucgr.J01387.v2.0	1638	0.320656	1.84476	1.45e-06
Eucgr.E01212.v2.0	1963	0.0301169	1.84419	0.00587878
Eucgr.K03489.v2.0	4671	0.0301169	1.84419	0.00587878
Eucgr.J02059.v2.0	8839	0.0602338	1.84272	0.00224968
Eucgr.F00436.v2.0	7696	0.0602338	1.84272	0.00131537
Eucgr.B00612.v2.0	4790	0.042518	1.84008	0.00457908
Eucgr.B00348.v2.0	7590	0.042518	1.84008	0.00363805
Eucgr.A00287.v2.0	8916	0.131097	1.84008	4.36e-05
Eucgr.D01861.v2.0	2568	0.0566906	1.83952	0.00309546
Eucgr.G02071.v2.0	193	0.157671	1.83905	2.67e-05
Eucgr.E00193.v2.0	9655	0.054919	1.83777	0.00196168
Eucgr.C00118.v2.0	8695	0.423408	1.83584	7.97e-07
Eucgr.B03500.v2.0	4071	0.0389748	1.83526	0.0100003
Eucgr.G02544.v2.0	2854	0.240935	1.83482	4.67e-06
Eucgr.F02964.v2.0	7502	0.0248021	1.83393	0.0276815
Eucgr.F01878.v2.0	6518	0.0248021	1.83393	0.0190224
Eucgr.D02545.v2.0	56214	0.0248021	1.83393	0.0205339
Eucgr.E03926.v2.0	12596	0.0248021	1.83393	0.0119525
Eucgr.K02023.v2.0	2700	0.063777	1.8331	0.000782075
Eucgr.B02236.v2.0	1657	0.430494	1.83304	9.45e-07
Eucgr.L03124.v2.0	9244	0.0372032	1.83253	0.00723015
Eucgr.I02796.v2.0	7508	0.0496043	1.83181	0.00259124
Eucgr.H02825.v2.0	55287	0.0602338	1.82955	0.000721648
Eucgr.C01741.v2.0	987	0.0726349	1.82955	0.00110652
Eucgr.D01696.v2.0	431	0.0230306	1.82955	0.0173223
Eucgr.J00787.v2.0	6154	0.0230306	1.82955	0.025312
Eucgr.K03255.v2.0	5622	0.0797212	1.82528	0.000770437
Eucgr.G00052.v2.0	10603	0.021259	1.82451	0.0406927
Eucgr.B02494.v2.0	9576	0.042518	1.8217	0.0044212
Eucgr.F03085.v2.0	1705	0.042518	1.8217	0.00536616
Eucgr.I00664.v2.0	1080	0.0744064	1.82043	0.000797034
Eucgr.D01833.v2.0	1199	0.147041	1.81866	4.31e-05
Eucgr.C01119.v2.0	3423	0.125782	1.81866	8.52e-05
Eucgr.E02480.v2.0	378	0.0620054	1.81866	0.00122011
Eucgr.C01174.v2.0	10018	0.0194874	1.81866	0.0399407
Eucgr.F02670.v2.0	7381	0.0814928	1.81704	0.000349665
Eucgr.I00887.v2.0	3582	0.0496043	1.81604	0.00171254
Eucgr.A02634.v2.0	7040	0.0797212	1.81536	0.000220039
Eucgr.F02988.v2.0	5006	0.0283453	1.8142	0.0209433
Eucgr.H01253.v2.0	4892	0.336601	1.8135	2.15e-06
Eucgr.F04189.v2.0	1305	0.395063	1.81324	1.36e-06
Eucgr.I00374.v2.0	5779	0.0566906	1.81177	0.000799907
Eucgr.I01724.v2.0	1059	0.0177158	1.81177	0.0358818
Eucgr.F02755.v2.0	7667	0.0177158	1.81177	0.047967
Eucgr.F02730.v2.0	10891	0.0177158	1.81177	0.0358818
Eucgr.A01160.v2.0	4322	0.253336	1.8092	3.51e-06
Eucgr.H01415.v2.0	1217	0.063777	1.80843	0.00110747
Eucgr.K02043.v2.0	7581	0.370261	1.80785	1.95e-06
Eucgr.K03321.v2.0	3408	0.0354316	1.80785	0.0144024
Eucgr.C02238.v2.0	5003	0.0620054	1.80606	0.000803282
Eucgr.B02250.v2.0	474	0.0620054	1.80606	0.00100737
Eucgr.G02684.v2.0	1575	0.814928	1.8057	3.73e-07
Eucgr.A00953.v2.0	6021	0.276367	1.8047	3.26e-06
Eucgr.A01855.v2.0	13295	0.588165	1.80436	6.56e-07
Eucgr.E00568.v2.0	5785	0.441124	1.80355	1.67e-06
Eucgr.F03031.v2.0	6620	0.0336601	1.80355	0.0163786
Eucgr.G03371.v2.0	7428	0.0248021	1.80355	0.0215931
Eucgr.A01018.v2.0	194	0.286996	1.80245	3.85e-06
Eucgr.B03561.v2.0	1467	0.076178	1.8015	0.000631393
Eucgr.G03361.v2.0	4880	0.575764	1.80106	1.21e-06
Eucgr.K01638.v2.0	9689	0.0584622	1.8009	0.00057266
Eucgr.A00808.v2.0	3276	0.0230306	1.79713	0.0342188
Eucgr.E02007.v2.0	5969	0.0478327	1.79713	0.00242525
Eucgr.I00122.v2.0	3877	0.0885791	1.7965	0.000164481
Eucgr.C00369.v2.0	3500	0.356088	1.79554	2.16e-06
Eucgr.H04645.v2.0	1396	0.152356	1.79528	2.43e-05
Eucgr.J02478.v2.0	856	0.297626	1.79504	4.76e-06
Eucgr.B03604.v2.0	154	0.742293	1.79499	6.69e-07
Eucgr.J02596.v2.0	4598	0.239164	1.7943	1.12e-05
Eucgr.E01312.v2.0	4694	0.0460611	1.79357	0.00167122
Eucgr.C00083.v2.0	6891	0.0460611	1.79357	0.00487242
Eucgr.H02631.v2.0	10643	0.0673201	1.78975	0.000679554
Eucgr.D02282.v2.0	10904	0.021259	1.78975	0.0227405
Eucgr.E03244.v2.0	11885	0.021259	1.78975	0.0321325
Eucgr.A02927.v2.0	13385	0.0584622	1.78773	0.00138095
Eucgr.L02935.v2.0	6755	0.0283453	1.78773	0.0265539
Eucgr.F03722.v2.0	2129	0.216133	1.78751	8.83e-06
Eucgr.K02668.v2.0	7709	0.0956654	1.78725	0.000275816
Eucgr.K02894.v2.0	4609	0.191331	1.78628	2.08e-05
Eucgr.H03939.v2.0	55097	0.584622	1.78622	1.05e-06
Eucgr.H00047.v2.0	2841	0.042518	1.78563	0.00334786
Eucgr.G02902.v2.0	1277	0.203732	1.78502	1.84e-05
Eucgr.I01331.v2.0	25146	0.0850359	1.78345	0.00066925
Eucgr.J00358.v2.0	3224	0.148813	1.78249	3.91e-05
Eucgr.B00852.v2.0	4561	0.219676	1.78207	1.57e-05
Eucgr.I00709.v2.0	58080	0.522617	1.78118	1.46e-06
Eucgr.F03933.v2.0	4310	0.0478327	1.78118	0.00374057
Eucgr.J01413.v2.0	657	0.076178	1.78118	0.000576539
Eucgr.B01114.v2.0	2929	0.0194874	1.78118	0.0322721
Eucgr.A00614.v2.0	13378	0.0194874	1.78118	0.0301928
Eucgr.A02404.v2.0	7859	0.320656	1.77996	5.5e-06
Eucgr.G03388.v2.0	484	0.159442	1.77996	3.18e-05
Eucgr.F02551.v2.0	57039	0.242707	1.77958	1.07e-05
Eucgr.D01130.v2.0	6108	0.0673201	1.77834	0.00291576
Eucgr.F03589.v2.0	6149	0.115153	1.77782	0.000735112
Eucgr.I00183.v2.0	8807	0.0460611	1.77708	0.00488589
Eucgr.B02771.v2.0	8125	0.0389748	1.77637	0.0124079
Eucgr.J01163.v2.0	1219	0.618282	1.77549	1.15e-06
Eucgr.E01230.v2.0	7972	0.0318885	1.77535	0.0166178
Eucgr.L02365.v2.0	8022	0.0584622	1.77467	0.00182167
Eucgr.E03314.v2.0	12751	0.0248021	1.7738	0.0356313
Eucgr.H01688.v2.0	6332	0.0513759	1.7738	0.00213706
Eucgr.I00531.v2.0	5138	0.488957	1.77359	1.67e-06
Eucgr.A02728.v2.0	25964	0.0708633	1.77309	0.000796003
Eucgr.G00853.v2.0	7978	0.0708633	1.77309	0.00100712
Eucgr.H04324.v2.0	9993	0.109838	1.7724	0.00015844
Eucgr.J02122.v2.0	1154	0.063777	1.77221	0.00123804
Eucgr.J00856.v2.0	4558	0.102752	1.77181	0.000282127
Eucgr.G03202.v2.0	8339	0.122239	1.7717	0.000119996
Eucgr.A02012.v2.0	55750	0.115153	1.77113	0.00087729
Eucgr.A02297.v2.0	5922	0.0177158	1.77113	0.0405018
Eucgr.A01168.v2.0	55442	0.614739	1.77101	1.08e-06
Eucgr.A01408.v2.0	1874	0.561592	1.77075	1.32e-06
Eucgr.G03098.v2.0	15	0.186016	1.77075	4.29e-05
Eucgr.B00303.v2.0	4140	0.209047	1.76911	1.8e-05
Eucgr.K01372.v2.0	261	0.0301169	1.76891	0.0227405
Eucgr.H00817.v2.0	3166	0.233849	1.76872	1.94e-05
Eucgr.E03358.v2.0	7621	0.054919	1.76738	0.00188176
Eucgr.H03398.v2.0	20744	0.0797212	1.76678	0.0102028
Eucgr.D02588.v2.0	1054	0.598795	1.76653	1.14e-06
Eucgr.C01703.v2.0	10814	0.0478327	1.76542	0.00252371
Eucgr.D01135.v2.0	1776	0.0230306	1.76542	0.0428322
Eucgr.D02461.v2.0	1450	0.139955	1.76463	0.000105486
Eucgr.F04339.v2.0	5254	0.26928	1.7646	1.13e-05
Eucgr.B00344.v2.0	6666	0.286996	1.76426	1.04e-05
Eucgr.J01802.v2.0	532	0.0956654	1.76314	0.000347036
Eucgr.C01046.v2.0	11183	0.0407464	1.76281	0.0108598
Eucgr.E01714.v2.0	6173	0.0885791	1.76173	0.000356233
Eucgr.I01180.v2.0	226	0.0283453	1.76173	0.0245379
Eucgr.B02549.v2.0	6665	0.076178	1.76115	0.000326736
Eucgr.D01098.v2.0	56082	0.781268	1.76074	9.09e-07
Eucgr.H04782.v2.0	14092	0.0336601	1.75916	0.0118679
Eucgr.K02959.v2.0	3487	0.320656	1.7582	5.41e-06
Eucgr.G02932.v2.0	131	0.813156	1.75726	9.95e-07
Eucgr.K01365.v2.0	6153	0.125782	1.75673	0.000136618
Eucgr.F03689.v2.0	3832	0.021259	1.7558	0.0255106
Eucgr.H03764.v2.0	2972	0.021259	1.7558	0.0324555
Eucgr.B00159.v2.0	1711	0.595252	1.7554	1.3e-06
Eucgr.D01202.v2.0	13843	0.118696	1.75531	0.000210236
Eucgr.K00264.v2.0	108	1.334	1.75522	8.3e-07
Eucgr.H04669.v2.0	2425	0.147041	1.755	8.99e-05
Eucgr.I02229.v2.0	1276	0.0496043	1.75464	0.00315454
Eucgr.A02547.v2.0	1356	0.0655485	1.75227	0.00106614
Eucgr.H04968.v2.0	574	0.0868075	1.75044	0.000472032
Eucgr.B01499.v2.0	1232	0.0531475	1.74932	0.00318259
Eucgr.H00146.v2.0	54861	0.561592	1.74875	1.86e-06
Eucgr.J01278.v2.0	39	0.0797212	1.7478	0.00077443
Eucgr.G02580.v2.0	3883	0.361403	1.74748	4.75e-06
Eucgr.E03917.v2.0	2990	0.122239	1.74672	6.68e-05
Eucgr.E00655.v2.0	1538	0.59348	1.74595	1.79e-06
Eucgr.J01883.v2.0	10141	0.0885791	1.74466	0.00033765
Eucgr.G03109.v2.0	6019	0.0460611	1.74466	0.00276674
Eucgr.K03285.v2.0	5126	0.0513759	1.74466	0.00167974
Eucgr.F04359.v2.0	7203	0.0194874	1.74466	0.0434514
Eucgr.D02148.v2.0	8777	0.0194874	1.74466	0.0480753
Eucgr.J00347.v2.0	4386	0.173615	1.74466	3.96e-05
Eucgr.K00733.v2.0	9126	0.0248021	1.74466	0.0194114
Eucgr.J00022.v2.0	10102	0.0460611	1.74466	0.00381418
Eucgr.F02586.v2.0	9143	0.364946	1.74257	4.81e-06
Eucgr.I01129.v2.0	568	1.19936	1.74083	8.29e-07
Eucgr.F03148.v2.0	1371	0.301169	1.7396	9.24e-06
Eucgr.E03124.v2.0	5793	0.0956654	1.73942	0.000527706
Eucgr.B03433.v2.0	1363	0.239164	1.73936	1.35e-05
Eucgr.A02985.v2.0	3404	0.428723	1.73932	6.99e-06
Eucgr.H00436.v2.0	2999	0.0442896	1.73912	0.00393836
Eucgr.G01963.v2.0	1468	0.0903507	1.73912	0.000226655
Eucgr.H04040.v2.0	9258	0.0389748	1.7384	0.01794
Eucgr.I02466.v2.0	58219	0.0797212	1.7384	0.004228
Eucgr.F03491.v2.0	1397	0.272824	1.73816	1.52e-05
Eucgr.G02824.v2.0	3575	0.297626	1.73784	1.14e-05
Eucgr.K02066.v2.0	3538	0.306484	1.73721	1.06e-05
Eucgr.L03160.v2.0	1277	0.217905	1.73538	2.76e-05
Eucgr.G02075.v2.0	5452	0.162986	1.73538	6.85e-05
Eucgr.B04012.v2.0	9313	0.0478327	1.73439	0.00246376
Eucgr.K02962.v2.0	1005	0.403921	1.73399	5.17e-06
Eucgr.A01262.v2.0	11011	0.896421	1.73276	2.32e-05
Eucgr.I01334.v2.0	12694	0.0372032	1.7316	0.00741481
Eucgr.J01663.v2.0	2076	0.20196	1.73092	4.29e-05
Eucgr.F03152.v2.0	263	0.437581	1.73019	4.66e-06
Eucgr.H04967.v2.0	574	0.0850359	1.73001	0.000509827
Eucgr.F02061.v2.0	6814	0.0318885	1.72955	0.0105004
Eucgr.K03313.v2.0	58651	0.150584	1.72798	5.61e-05
Eucgr.E00075.v2.0	3724	0.0744064	1.72798	0.000620189
Eucgr.K02916.v2.0	88	0.097437	1.72674	0.000721638
Eucgr.C03704.v2.0	1705	0.161214	1.72441	7.24e-05
Eucgr.K01917.v2.0	2179	0.364946	1.7239	7.18e-06
Eucgr.I02368.v2.0	2128	0.0442896	1.72263	0.00641929
Eucgr.K02292.v2.0	1692	0.021259	1.72263	0.0286068
Eucgr.G02575.v2.0	23955	0.441124	1.72119	4.3e-06
Eucgr.A01152.v2.0	1378	0.329514	1.72018	7.33e-06
Eucgr.B03849.v2.0	1215	0.120468	1.71978	0.000250446
Eucgr.J02295.v2.0	2425	0.0389748	1.71978	0.013946
Eucgr.H00598.v2.0	4312	0.0885791	1.71942	0.000339219
Eucgr.I02334.v2.0	4039	0.278138	1.71931	1.97e-05
Eucgr.H00688.v2.0	4362	0.263966	1.71892	1.15e-05
Eucgr.F01733.v2.0	10560	0.338372	1.71786	8.89e-06
Eucgr.B03783.v2.0	8337	0.10098	1.71755	0.000371989
Eucgr.I02667.v2.0	8563	0.0336601	1.71609	0.0189129
Eucgr.A02956.v2.0	7967	0.042518	1.71609	0.00612854
Eucgr.E02408.v2.0	6104	0.0248021	1.71609	0.0494166
Eucgr.F03724.v2.0	6545	0.042518	1.71609	0.0127574
Eucgr.B03160.v2.0	8366	0.0336601	1.71609	0.00938347
Eucgr.A01245.v2.0	55490	0.726349	1.71444	2.12e-06
Eucgr.I00731.v2.0	58401	1.18519	1.71419	3.22e-06
Eucgr.J00392.v2.0	6005	0.0938939	1.71295	0.000653569
Eucgr.F01624.v2.0	776	0.473012	1.71166	5.02e-06
Eucgr.B03289.v2.0	1540	0.566906	1.71134	3.39e-06
Eucgr.J03165.v2.0	815	0.0283453	1.71111	0.0226761
Eucgr.I01072.v2.0	5451	0.0194874	1.70903	0.0483026
Eucgr.B00567.v2.0	353	0.0407464	1.70903	0.00676847
Eucgr.I01599.v2.0	3362	0.20196	1.70873	3.08e-05
Eucgr.I01626.v2.0	1711	0.0992086	1.70718	0.000533966
Eucgr.J01112.v2.0	302	4.16499	1.70688	1.09e-06
Eucgr.A01424.v2.0	17867	0.124011	1.70656	0.000210712
Eucgr.G02039.v2.0	1456	0.228534	1.70633	3.08e-05
Eucgr.A01658.v2.0	6178	0.0903507	1.70633	0.000623608
Eucgr.C01792.v2.0	53874	0.607653	1.70454	3.05e-06
Eucgr.K01363.v2.0	6354	0.0354316	1.70402	0.00819342
Eucgr.B02629.v2.0	18	0.0230306	1.70402	0.0420714
Eucgr.J01999.v2.0	8225	0.0478327	1.70402	0.00840859
Eucgr.E00490.v2.0	683	0.076178	1.70265	0.00134776
Eucgr.F04474.v2.0	6494	0.063777	1.70239	0.00192536
Eucgr.L00429.v2.0	1509	0.0389748	1.7014	0.00769696
Eucgr.A00509.v2.0	1529	0.0389748	1.7014	0.0097365
Eucgr.I01648.v2.0	6658	0.0389748	1.7014	0.0132947
Eucgr.L01465.v2.0	8301	0.136412	1.70094	0.000209411
Eucgr.G02165.v2.0	59232	0.152356	1.70057	0.000149246
Eucgr.H03018.v2.0	8054	0.0265737	1.70026	0.0164024
Eucgr.F03459.v2.0	1012	0.0265737	1.70026	0.0182254
Eucgr.F02992.v2.0	57066	0.200189	1.6998	4.25e-05
Eucgr.H04748.v2.0	676	0.0992086	1.6998	0.000442233
Eucgr.C00752.v2.0	7497	0.118696	1.69872	0.000369422
Eucgr.A02822.v2.0	799	0.154128	1.69788	0.000244612
Eucgr.C01240.v2.0	1653	0.0301169	1.69735	0.0232285
Eucgr.B00335.v2.0	4015	0.0301169	1.69735	0.0184414
Eucgr.C02730.v2.0	2987	0.614739	1.69695	4.11e-06
Eucgr.D00478.v2.0	1309	0.276367	1.69676	2.46e-05
Eucgr.H04659.v2.0	5768	0.216133	1.69622	3.11e-05
Eucgr.I02091.v2.0	3122	0.0336601	1.69503	0.0102939
Eucgr.E01631.v2.0	3863	0.0336601	1.69503	0.0136217
Eucgr.I02323.v2.0	1479	0.108067	1.69435	0.000316904
Eucgr.F02696.v2.0	830	0.170072	1.69352	6.68e-05
Eucgr.J03033.v2.0	1224	0.24625	1.69204	2.27e-05
Eucgr.F03425.v2.0	3723	0.0407464	1.69155	0.0130109
Eucgr.D00629.v2.0	5135	0.0832644	1.69155	0.00042171
Eucgr.K02132.v2.0	3899	0.0868075	1.69085	0.000405921
Eucgr.B03821.v2.0	5568	0.0673201	1.69021	0.0019342
Eucgr.E00325.v2.0	1077	0.021259	1.69021	0.046304
Eucgr.C00611.v2.0	3976	0.021259	1.69021	0.0321546
Eucgr.I01647.v2.0	3499	0.10098	1.68855	0.000639603
Eucgr.K00300.v2.0	588	0.0513759	1.68807	0.00200876
Eucgr.I02623.v2.0	6705	0.054919	1.68721	0.00406092
Eucgr.K02858.v2.0	281	0.148813	1.68644	0.00017275
Eucgr.B01122.v2.0	8094	0.0283453	1.68644	0.0151048
Eucgr.C01530.v2.0	6942	0.0283453	1.68644	0.0230802
Eucgr.I01977.v2.0	14049	0.0283453	1.68644	0.0312529
Eucgr.F03302.v2.0	56782	0.242707	1.68326	2.31e-05
Eucgr.K01196.v2.0	612	0.0832644	1.68288	0.00124578
Eucgr.I01668.v2.0	58097	0.196646	1.68165	6.68e-05
Eucgr.B02673.v2.0	729	0.148813	1.68156	0.000203764
Eucgr.D02096.v2.0	1292	0.396834	1.68069	1.1e-05
Eucgr.G03401.v2.0	3214	0.455297	1.67427	7.69e-06
Eucgr.J00303.v2.0	1357	0.0301169	1.67427	0.0342948
Eucgr.F00626.v2.0	7206	0.129325	1.67427	0.000377594
Eucgr.D02578.v2.0	3341	0.0265737	1.67427	0.0333853
Eucgr.F00462.v2.0	8740	0.0832644	1.67427	0.00101333
Eucgr.A01175.v2.0	11872	0.0194874	1.67427	0.0425482
Eucgr.C01003.v2.0	634	0.131097	1.67152	0.000149098
Eucgr.K01854.v2.0	59089	0.0850359	1.67007	0.00097554
Eucgr.I00545.v2.0	2384	0.0602338	1.66839	0.00512467
Eucgr.I01645.v2.0	11312	0.0566906	1.66804	0.0061207
Eucgr.C03004.v2.0	552	0.171843	1.66588	0.000116068
Eucgr.H04941.v2.0	7692	0.0389748	1.66534	0.00590946
Eucgr.F04106.v2.0	9966	0.0389748	1.66534	0.0178168
Eucgr.D02283.v2.0	15772	0.0354316	1.66449	0.0191057
Eucgr.H00092.v2.0	6270	0.623597	1.66438	5.5e-06
Eucgr.E03349.v2.0	1529	0.857446	1.66368	4.04e-06
Eucgr.I01621.v2.0	1669	0.230306	1.6633	5.19e-05
Eucgr.B03914.v2.0	2156	0.0620054	1.66286	0.00317123
Eucgr.A00906.v2.0	1359	0.0248021	1.66059	0.0447727
Eucgr.A01236.v2.0	1824	0.253336	1.66003	4.42e-05
Eucgr.C01769.v2.0	39	0.0478327	1.65962	0.00560703
Eucgr.B00575.v2.0	2377	0.0566906	1.65565	0.00767679
Eucgr.B00385.v2.0	57371	0.0372032	1.65565	0.0166178
Eucgr.I00661.v2.0	10850	0.0956654	1.65565	0.000445117
Eucgr.K03512.v2.0	1549	1.10547	1.65494	3.53e-06
Eucgr.B00214.v2.0	4206	0.0496043	1.6531	0.00287496
Eucgr.H00678.v2.0	14793	0.0655485	1.65274	0.0017153
Eucgr.J01137.v2.0	4139	0.097437	1.65235	0.00135508
Eucgr.C01134.v2.0	7662	0.0460611	1.65155	0.00414391
Eucgr.A02018.v2.0	1460	0.334829	1.6506	2.27e-05
Eucgr.F03952.v2.0	417	0.118696	1.65022	0.000378331
Eucgr.K02202.v2.0	11883	0.0584622	1.65022	0.00294855
Eucgr.A02407.v2.0	5178	0.0265737	1.64873	0.037394
Eucgr.J02214.v2.0	8542	0.063777	1.64668	0.00274061
Eucgr.F02093.v2.0	7084	0.10098	1.64612	0.000685377
Eucgr.F01371.v2.0	6024	0.0230306	1.64512	0.0408738
Eucgr.F04202.v2.0	3354	0.0602338	1.64512	0.00197684
Eucgr.C03560.v2.0	1170	0.237392	1.64256	5.1e-05
Eucgr.K01072.v2.0	16336	0.0318885	1.64209	0.0213905
Eucgr.G03411.v2.0	10267	0.129325	1.64123	0.000339462
Eucgr.I02383.v2.0	344	0.35786	1.64115	2.13e-05
Eucgr.B03922.v2.0	57887	0.0194874	1.64032	0.0470989
Eucgr.J02852.v2.0	3580	0.0194874	1.64032	0.0470989
Eucgr.F00039.v2.0	57021	0.10098	1.63916	0.0015908
Eucgr.C03403.v2.0	4740	0.0283453	1.63835	0.0269788
Eucgr.H00750.v2.0	54539	0.196646	1.63793	8.51e-05
Eucgr.A00215.v2.0	2991	0.106295	1.63757	0.000371989
Eucgr.J00111.v2.0	6803	0.106295	1.63757	0.000465894
Eucgr.J00015.v2.0	131	0.262194	1.6374	4.31e-05
Eucgr.F04286.v2.0	328	0.0372032	1.63727	0.0412213
Eucgr.I02169.v2.0	2029	0.102752	1.63635	0.00111839
Eucgr.J02888.v2.0	2484	0.434038	1.63624	1.76e-05
Eucgr.A02065.v2.0	190	0.233849	1.63604	0.000101646
Eucgr.C00638.v2.0	7942	0.295854	1.63554	3.7e-05
Eucgr.E00461.v2.0	79	0.588165	1.63459	1.06e-05
Eucgr.G03173.v2.0	1389	0.0248021	1.63363	0.0306798
Eucgr.C02790.v2.0	54200	0.159442	1.63187	0.00015999
Eucgr.E03831.v2.0	2821	0.0655485	1.63152	0.0015062
Eucgr.C02509.v2.0	7099	0.147041	1.63077	0.000182067
Eucgr.H00498.v2.0	55075	0.0478327	1.63077	0.00372442
Eucgr.K01647.v2.0	376	0.0478327	1.63077	0.0053514
Eucgr.I01579.v2.0	59	0.0797212	1.63015	0.00243693
Eucgr.F03697.v2.0	4843	0.0301169	1.62918	0.0207576
Eucgr.L02230.v2.0	5902	0.0531475	1.62846	0.00354359
Eucgr.C00830.v2.0	1170	0.0531475	1.62846	0.00354359
Eucgr.H02858.v2.0	5624	0.131097	1.62829	0.000415861
Eucgr.C00706.v2.0	5454	0.021259	1.62747	0.0397562
Eucgr.G02070.v2.0	7391	0.0442896	1.62747	0.00482888
Eucgr.F00420.v2.0	17855	0.184245	1.62601	0.000125303
Eucgr.B00106.v2.0	57528	0.0354316	1.62601	0.0176684
Eucgr.K01430.v2.0	6407	0.11161	1.62364	0.000494167
Eucgr.H05056.v2.0	2035	0.0265737	1.62364	0.0368702
Eucgr.F03702.v2.0	7432	0.0265737	1.62364	0.0221803
Eucgr.H03928.v2.0	3413	2.45187	1.62267	6.99e-06
Eucgr.J02294.v2.0	6654	0.0602338	1.62222	0.00520954
Eucgr.K03460.v2.0	10636	0.0655485	1.62103	0.00415281
Eucgr.A00995.v2.0	7583	0.0318885	1.62103	0.0268525
Eucgr.F01802.v2.0	2087	0.0318885	1.62103	0.0271375
Eucgr.K02726.v2.0	6952	0.0318885	1.62103	0.0181213
Eucgr.F04114.v2.0	1506	1.06295	1.62009	9.3e-06
Eucgr.I02176.v2.0	2452	0.106295	1.61794	0.000678426
Eucgr.I01395.v2.0	954	0.042518	1.61768	0.0110045
Eucgr.C00753.v2.0	11808	0.402149	1.61755	3.15e-05
Eucgr.L00637.v2.0	3918	0.310027	1.61687	4.05e-05
Eucgr.H00732.v2.0	16012	0.0726349	1.61655	0.00185272
Eucgr.K00134.v2.0	5230	0.0230306	1.61655	0.0428322
Eucgr.K01422.v2.0	7980	0.127554	1.61617	0.000582525
Eucgr.A01618.v2.0	192	0.102752	1.61607	0.00125325
Eucgr.F04458.v2.0	3243	0.113381	1.61525	0.000348729
Eucgr.H00596.v2.0	8655	0.0283453	1.61489	0.0329524
Eucgr.F04000.v2.0	556	0.338372	1.61332	4.21e-05
Eucgr.F00368.v2.0	2289	0.765323	1.61322	1.01e-05
Eucgr.H03303.v2.0	391	0.125782	1.61263	0.00048812
Eucgr.F01477.v2.0	5472	0.0850359	1.61252	0.00125348
Eucgr.C00920.v2.0	3249	0.304712	1.61247	5e-05
Eucgr.C02743.v2.0	7079	0.0903507	1.61221	0.00196174
Eucgr.F03918.v2.0	4397	0.0442896	1.61221	0.00525512
Eucgr.I01045.v2.0	1677	0.141727	1.61202	0.000208188
Eucgr.D02508.v2.0	1592	0.198417	1.6118	0.00010496
Eucgr.D00127.v2.0	8567	0.224991	1.61126	5.77e-05
Eucgr.G02304.v2.0	1084	0.054919	1.61126	0.00473222
Eucgr.A00506.v2.0	2442	0.182473	1.60842	0.000136059
Eucgr.C02806.v2.0	10035	0.0301169	1.60715	0.0245147
Eucgr.E02981.v2.0	1510	0.0566906	1.60715	0.00453393
Eucgr.K02615.v2.0	2293	0.0248021	1.60715	0.030147
Eucgr.H00777.v2.0	4175	0.0407464	1.60715	0.0154569
Eucgr.H05005.v2.0	9474	0.0248021	1.60715	0.0284291
Eucgr.C04384.v2.0	5558	0.0584622	1.6033	0.0104662
Eucgr.B00384.v2.0	5919	0.0584622	1.6033	0.00442935
Eucgr.D00579.v2.0	2903	0.372032	1.60281	3.29e-05
Eucgr.A02893.v2.0	7541	0.0478327	1.60248	0.00757702
Eucgr.G02481.v2.0	7390	0.308255	1.60192	5.77e-05
Eucgr.I01780.v2.0	1795	0.990314	1.60178	9.03e-06
Eucgr.B00034.v2.0	960	1.1657	1.60139	8.02e-06
Eucgr.K01543.v2.0	5172	0.0372032	1.60121	0.0191695
Eucgr.E02433.v2.0	4743	0.0265737	1.59898	0.0312529
Eucgr.B03019.v2.0	3175	0.352545	1.598	4.29e-05
Eucgr.A01050.v2.0	8689	0.0726349	1.59782	0.00391686
Eucgr.G01655.v2.0	7185	0.021259	1.5971	0.0437264
Eucgr.F03256.v2.0	12604	0.021259	1.5971	0.0437264
Eucgr.A02969.v2.0	4930	0.131097	1.5967	0.000452142
Eucgr.B01158.v2.0	7487	0.0389748	1.59579	0.0205339
Eucgr.E00628.v2.0	726	0.138183	1.59558	0.000712601
Eucgr.J03179.v2.0	3221	0.255108	1.59544	9.17e-05
Eucgr.E00650.v2.0	26131	0.0336601	1.5941	0.0130047
Eucgr.D02092.v2.0	7454	0.0513759	1.5941	0.00908375
Eucgr.I01247.v2.0	1245	0.223219	1.59379	0.000123385
Eucgr.K01105.v2.0	926	0.320656	1.59281	4.68e-05
Eucgr.F01600.v2.0	2058	0.302941	1.59274	5.21e-05
Eucgr.F03640.v2.0	8868	0.0460611	1.59265	0.013946
Eucgr.G02807.v2.0	302	2.04795	1.59238	1.01e-05
Eucgr.K03475.v2.0	5950	0.131097	1.5915	0.000681044
Eucgr.E04231.v2.0	16241	0.113381	1.5911	0.00115813
Eucgr.G03333.v2.0	5891	0.0531475	1.59033	0.00473794
Eucgr.H01006.v2.0	4695	0.0779496	1.58977	0.00146382
Eucgr.H04482.v2.0	6292	0.164757	1.58913	0.000194051
Eucgr.F00978.v2.0	57015	0.0230306	1.58854	0.0370441
Eucgr.H03769.v2.0	123	0.0726349	1.58854	0.00336219
Eucgr.K02519.v2.0	1548	0.0230306	1.58854	0.0370441
Eucgr.B02486.v2.0	7685	8.31758	1.5884	3.06e-05
Eucgr.E00187.v2.0	5133	0.042518	1.58632	0.0110043
Eucgr.B00553.v2.0	57725	0.483642	1.58389	2.84e-05
Eucgr.I00599.v2.0	8841	0.063777	1.58255	0.004977
Eucgr.J02919.v2.0	26430	0.0513759	1.58116	0.0129086
Eucgr.B01217.v2.0	13133	0.0318885	1.5798	0.0219286
Eucgr.F02320.v2.0	9594	0.0655485	1.5798	0.0071652
Eucgr.K03363.v2.0	8395	0.0318885	1.5798	0.0161487
Eucgr.F02167.v2.0	216	0.173615	1.5796	0.000325309
Eucgr.C01179.v2.0	80	0.729892	1.57916	1.85e-05
Eucgr.F01476.v2.0	1067	0.0868075	1.57859	0.00155131
Eucgr.G02693.v2.0	4182	0.189559	1.5783	0.000238205
Eucgr.B00293.v2.0	5286	0.0531475	1.57784	0.00632807
Eucgr.D01704.v2.0	570	0.224991	1.57774	0.000116848
Eucgr.I02798.v2.0	6672	0.0407464	1.57473	0.0186297
Eucgr.E02353.v2.0	1510	0.0265737	1.57473	0.040533
Eucgr.B01762.v2.0	5574	0.0265737	1.57473	0.0362482
Eucgr.G00060.v2.0	6673	0.054919	1.57473	0.00754322
Eucgr.J02068.v2.0	1824	0.48187	1.57157	4.01e-05
Eucgr.J02983.v2.0	13191	1.67946	1.57099	1.55e-05
Eucgr.J00035.v2.0	2987	0.0513759	1.56834	0.00831303
Eucgr.B01017.v2.0	2390	0.0513759	1.56834	0.00653511
Eucgr.H03037.v2.0	1059	0.409235	1.56811	4.17e-05
Eucgr.I00289.v2.0	1033	0.0744064	1.56804	0.00289944
Eucgr.I02316.v2.0	10738	0.0903507	1.56735	0.000904755
Eucgr.L02999.v2.0	59805	0.0301169	1.56409	0.0233813
Eucgr.J02975.v2.0	1286	0.159442	1.56315	0.000315906
Eucgr.C04373.v2.0	414	0.0708633	1.56305	0.00341007
Eucgr.K03200.v2.0	1928	0.290539	1.56254	9.28e-05
Eucgr.E03294.v2.0	2739	0.104523	1.56197	0.000639603
Eucgr.E01170.v2.0	1747	0.44821	1.56192	4.17e-05
Eucgr.J01409.v2.0	3274	0.0318885	1.55963	0.0197652
Eucgr.E01220.v2.0	1054	0.0318885	1.55963	0.0448074
Eucgr.F03543.v2.0	213	0.0318885	1.55963	0.0252842
Eucgr.F00183.v2.0	5585	0.0318885	1.55963	0.0280106
Eucgr.E00287.v2.0	3882	0.253336	1.55879	0.000119827
Eucgr.D01364.v2.0	11784	0.13464	1.55859	0.000752714
Eucgr.C02813.v2.0	3634	0.186016	1.55849	0.000380996
Eucgr.K01902.v2.0	12225	0.0496043	1.55824	0.00854686
Eucgr.G00988.v2.0	2709	0.0496043	1.55824	0.0130369
Eucgr.F01583.v2.0	2783	1.64226	1.55743	2.29e-05
Eucgr.I01133.v2.0	1298	0.207275	1.55691	0.000236493
Eucgr.H00286.v2.0	1977	0.39152	1.55665	4.82e-05
Eucgr.H02676.v2.0	14927	0.0513759	1.55562	0.00834807
Eucgr.H04534.v2.0	5285	0.0513759	1.55562	0.00724919
Eucgr.I02742.v2.0	226	0.177158	1.55487	0.000320574
Eucgr.H00191.v2.0	3769	0.187788	1.55421	0.000261959
Eucgr.H04504.v2.0	8909	0.0620054	1.55352	0.0029255
Eucgr.I00378.v2.0	761	0.299397	1.55339	0.000119996
Eucgr.A01419.v2.0	3856	0.0531475	1.55318	0.0117219
Eucgr.D00034.v2.0	2182	0.329514	1.55278	6.51e-05
Eucgr.J01954.v2.0	6936	0.0442896	1.55271	0.0209103
Eucgr.F00645.v2.0	4514	0.0814928	1.5524	0.00313248
Eucgr.F04015.v2.0	1171	0.193102	1.55218	0.000212073
Eucgr.H01271.v2.0	8591	0.0354316	1.55201	0.0136689
Eucgr.I00195.v2.0	7772	0.054919	1.55089	0.00778168
Eucgr.A02346.v2.0	8379	0.0265737	1.55089	0.0398152
Eucgr.E02746.v2.0	3547	0.0265737	1.55089	0.0442305
Eucgr.F01803.v2.0	8820	0.0265737	1.55089	0.0499518
Eucgr.F00421.v2.0	780	0.0885791	1.54672	0.00352069
Eucgr.I02694.v2.0	6601	0.0283453	1.54672	0.0304896
Eucgr.H00370.v2.0	507	0.0992086	1.54633	0.00110747
Eucgr.D02582.v2.0	843	0.0690917	1.54616	0.00436503
Eucgr.F00417.v2.0	3786	0.0690917	1.54616	0.00439041
Eucgr.H00058.v2.0	2846	0.205504	1.54463	0.000277702
Eucgr.J00031.v2.0	2238	0.251565	1.54346	0.000169547
Eucgr.A02229.v2.0	287	0.0513759	1.54302	0.0100432
Eucgr.D01443.v2.0	9457	0.0407464	1.54302	0.0235993
[truncated: 2,105 more rows]

## Sheet: Egr5
Additional file 5. DEGs in the single-cell major clusters of SDX in E. grandis.
The lists of DEGs in cell cluster Egr1 to Egr8 with cutoff set as the absolute value of log2FC ≥ 1 and adjusted P value < 0.05.
E. grandis DEGs for cell cluster 5
Gene ID	Orthologous group	Mean UMI count	Log2FC	Adjusted P value
Eucgr.B00500.v2.0	1522	0.00813223	5.80445	2.65e-05
Eucgr.K00862.v2.0	4883	0.00697048	5.6118	0.000142607
Eucgr.K02399.v2.0	7279	0.0197497	5.38941	2.08e-10
Eucgr.J00593.v2.0	45	0.00580873	5.38941	0.00219543
Eucgr.F01571.v2.0	796	0.00580873	5.38941	0.000767396
Eucgr.G00520.v2.0	157	0.00580873	5.38941	0.000767396
Eucgr.I01568.v2.0	58437	0.00580873	5.38941	0.000767396
Eucgr.G00513.v2.0	157	0.0127792	5.38941	2.96e-07
Eucgr.E00156.v2.0	52841	0.0116175	5.26388	1.38e-06
Eucgr.C03294.v2.0	54208	0.0116175	5.26388	1.38e-06
Eucgr.B01415.v2.0	10628	0.00464699	5.12637	0.0039977
Eucgr.E02922.v2.0	11	0.00464699	5.12637	0.0039977
Eucgr.F00339.v2.0	44	0.00464699	5.12637	0.0039977
Eucgr.G02087.v2.0	273	0.00464699	5.12637	0.0039977
Eucgr.H01861.v2.0	1947	0.00464699	5.12637	0.0039977
Eucgr.J01493.v2.0	45	0.00464699	5.12637	0.0039977
Eucgr.E00130.v2.0	599	0.00348524	4.80445	0.0315235
Eucgr.K03487.v2.0	4960	0.00348524	4.80445	0.0298885
Eucgr.C00050.v2.0	54118	0.00348524	4.80445	0.0201461
Eucgr.C01483.v2.0	54102	0.00348524	4.80445	0.0201461
Eucgr.C02593.v2.0	54192	0.00348524	4.80445	0.0201461
Eucgr.E02319.v2.0	166	0.00348524	4.80445	0.0201461
Eucgr.E03200.v2.0	13	0.00348524	4.80445	0.0201461
Eucgr.F00324.v2.0	13255	0.00348524	4.80445	0.0201461
Eucgr.F03009.v2.0	8517	0.00348524	4.80445	0.0201461
Eucgr.G01528.v2.0	490	0.00348524	4.80445	0.0201461
Eucgr.G02252.v2.0	48	0.00348524	4.80445	0.0201461
Eucgr.H01052.v2.0	55029	0.00348524	4.80445	0.0201461
Eucgr.H01860.v2.0	55423	0.00348524	4.80445	0.0201461
Eucgr.H02422.v2.0	182	0.00348524	4.80445	0.0201461
Eucgr.H04800.v2.0	903	0.00348524	4.80445	0.0201461
Eucgr.I02196.v2.0	15859	0.00348524	4.80445	0.0201461
Eucgr.J00693.v2.0	232	0.00348524	4.80445	0.0201461
Eucgr.J01963.v2.0	3644	0.00348524	4.80445	0.0201461
Eucgr.K03580.v2.0	94	0.00348524	4.80445	0.0201461
Eucgr.H00933.v2.0	26301	0.00813223	4.80445	0.00017634
Eucgr.C02151.v2.0	54041	0.00813223	4.80445	0.000146482
Eucgr.I01622.v2.0	58481	0.0116175	4.67891	5.97e-06
Eucgr.F04109.v2.0	7509	0.36595	4.63249	3.45e-47
Eucgr.K02410.v2.0	7279	0.0313672	4.6118	3.91e-13
Eucgr.C03731.v2.0	54075	0.00697048	4.6118	0.000694515
Eucgr.J01981.v2.0	145	0.13941	4.59403	5.95e-36
Eucgr.B00667.v2.0	8539	0.0766753	4.54861	7.49e-25
Eucgr.K02384.v2.0	7279	0.0220732	4.54141	8.86e-10
Eucgr.K00423.v2.0	1373	0.0418229	4.42894	1.1e-15
Eucgr.B03353.v2.0	20623	0.00580873	4.38941	0.00310709
Eucgr.D01091.v2.0	166	0.00580873	4.38941	0.00310709
Eucgr.G01075.v2.0	8985	0.00580873	4.38941	0.00310709
Eucgr.L02477.v2.0	26493	0.00580873	4.38941	0.00310709
Eucgr.B00439.v2.0	57538	0.00580873	4.38941	0.00310709
Eucgr.D00706.v2.0	15145	0.00580873	4.38941	0.00310709
Eucgr.I02750.v2.0	10911	0.00580873	4.38941	0.00310709
Eucgr.H03771.v2.0	9599	0.00929398	4.38941	0.00011288
Eucgr.L00878.v2.0	26477	0.00580873	4.38941	0.00310709
Eucgr.F03866.v2.0	10664	0.196335	4.38095	3.23e-34
Eucgr.D00857.v2.0	4169	0.018588	4.30695	4.64e-08
Eucgr.H01413.v2.0	55317	0.0348524	4.29921	3.26e-13
Eucgr.K02389.v2.0	7279	0.0697048	4.27575	2.93e-21
Eucgr.L01617.v2.0	245	0.00813223	4.21948	0.000481771
Eucgr.J00316.v2.0	5204	0.00813223	4.21948	0.000481771
Eucgr.A01045.v2.0	55816	0.00813223	4.21948	0.000481771
Eucgr.J01979.v2.0	145	0.013941	4.18296	3.36e-06
Eucgr.D00473.v2.0	56167	0.013941	4.18296	0.000313543
Eucgr.H01106.v2.0	2723	0.013941	4.18296	3.36e-06
Eucgr.L02201.v2.0	8985	0.0615726	4.16702	2.92e-19
Eucgr.C00606.v2.0	1335	0.0615726	4.16702	2.92e-19
Eucgr.J02092.v2.0	889	0.0987485	4.14325	4.8e-23
Eucgr.K03308.v2.0	387	0.00464699	4.12637	0.0449509
Eucgr.B02743.v2.0	55903	0.00464699	4.12637	0.0170307
Eucgr.C01255.v2.0	915	0.00464699	4.12637	0.0135927
Eucgr.F03024.v2.0	56484	0.00464699	4.12637	0.0135927
Eucgr.I00740.v2.0	146	0.00464699	4.12637	0.0135927
Eucgr.K03256.v2.0	9639	0.00464699	4.12637	0.0135927
Eucgr.H04910.v2.0	55	0.00464699	4.12637	0.0135927
Eucgr.K01237.v2.0	269	0.00464699	4.12637	0.0135927
Eucgr.L03694.v2.0	651	0.00464699	4.12637	0.0135927
Eucgr.K01233.v2.0	269	0.00464699	4.12637	0.0135927
Eucgr.I02104.v2.0	2648	0.00464699	4.12637	0.0186504
Eucgr.C03312.v2.0	1221	0.00464699	4.12637	0.0135927
Eucgr.A00699.v2.0	25945	0.0302054	4.0999	3.12e-11
Eucgr.J01985.v2.0	145	0.260231	4.07907	4.79e-36
Eucgr.A01806.v2.0	1528	0.0127792	4.06748	0.000129337
Eucgr.H02282.v2.0	54865	0.0127792	4.06748	1.3e-05
Eucgr.J01974.v2.0	53437	0.0127792	4.06748	1.3e-05
Eucgr.J01975.v2.0	145	0.0731901	4.04956	7.79e-21
Eucgr.L02202.v2.0	8985	0.0557639	4.02684	3.08e-17
Eucgr.C04333.v2.0	55	0.00697048	4.02684	0.00592155
Eucgr.K01266.v2.0	58772	0.00697048	4.02684	0.00199191
Eucgr.F03431.v2.0	56774	0.00697048	4.02684	0.00199191
Eucgr.D01773.v2.0	985	0.00697048	4.02684	0.0102309
Eucgr.C02716.v2.0	5407	0.00697048	4.02684	0.00199191
Eucgr.H04692.v2.0	1373	1.49285	4.01678	4.82e-51
Eucgr.F00337.v2.0	44	0.0174262	3.99709	4.54e-07
Eucgr.H01638.v2.0	7570	0.203306	3.97847	4.86e-35
Eucgr.K00881.v2.0	16	0.0197497	3.97437	9.09e-08
Eucgr.H03646.v2.0	6043	0.00929398	3.97437	0.0197729
Eucgr.H01694.v2.0	7300	0.00929398	3.97437	0.000304053
Eucgr.E00553.v2.0	14205	0.00929398	3.97437	0.00076532
Eucgr.J01143.v2.0	8149	0.346201	3.97316	2.87e-39
Eucgr.B03099.v2.0	20621	0.0116175	3.94195	4.95e-05
Eucgr.A02109.v2.0	12036	0.0116175	3.94195	4.95e-05
Eucgr.B03175.v2.0	26009	0.0162645	3.90398	1.58e-06
Eucgr.F04479.v2.0	26239	0.117336	3.86216	1.04e-19
Eucgr.F01680.v2.0	10417	0.0302054	3.85889	1.83e-10
Eucgr.J01976.v2.0	145	0.0731901	3.85025	1.96e-19
Eucgr.K01314.v2.0	1798	0.221894	3.81955	4.87e-34
Eucgr.F02812.v2.0	2599	0.0220732	3.80445	4.55e-08
Eucgr.G01073.v2.0	8985	0.00580873	3.80445	0.0309388
Eucgr.B01007.v2.0	452	0.00580873	3.80445	0.011642
Eucgr.F03940.v2.0	9988	0.00580873	3.80445	0.00792231
Eucgr.G00728.v2.0	157	0.00580873	3.80445	0.00792231
Eucgr.J00957.v2.0	10687	0.00580873	3.80445	0.00792231
Eucgr.F02975.v2.0	2375	0.00580873	3.80445	0.00792231
Eucgr.B03989.v2.0	11014	0.00580873	3.80445	0.00792231
Eucgr.F02832.v2.0	56753	0.00580873	3.80445	0.00792231
Eucgr.C01054.v2.0	54045	0.00813223	3.80445	0.00681174
Eucgr.K03001.v2.0	58580	0.00813223	3.80445	0.00524689
Eucgr.H03357.v2.0	3461	0.0127792	3.80445	0.00248137
Eucgr.D01692.v2.0	73	0.00813223	3.80445	0.00181499
Eucgr.H01359.v2.0	132	0.00813223	3.80445	0.00120459
Eucgr.B02868.v2.0	441	0.00813223	3.80445	0.00120459
Eucgr.B03654.v2.0	21	0.0104557	3.80445	0.000187322
Eucgr.K00220.v2.0	58544	0.0104557	3.80445	0.000187322
Eucgr.F04177.v2.0	23	0.00580873	3.80445	0.00792231
Eucgr.A01931.v2.0	183	0.0197497	3.80445	2.14e-07
Eucgr.B02397.v2.0	1723	0.00813223	3.80445	0.00120459
Eucgr.I02136.v2.0	7265	1.15594	3.79578	1.69e-46
Eucgr.J01980.v2.0	145	1.95057	3.78229	2.65e-47
Eucgr.J03127.v2.0	33	0.81787	3.77407	4.08e-43
Eucgr.C00678.v2.0	708	0.0278819	3.74786	6.84e-09
Eucgr.J01966.v2.0	145	0.561124	3.74603	6.25e-39
Eucgr.J01964.v2.0	26412	0.444949	3.74555	3.51e-39
Eucgr.I01982.v2.0	135	0.929398	3.73586	2.09e-44
Eucgr.H03518.v2.0	9208	0.270687	3.7323	4.03e-35
Eucgr.E00066.v2.0	7072	0.0209114	3.73044	1.47e-07
Eucgr.F02917.v2.0	103	0.018588	3.72198	5.59e-06
Eucgr.B01479.v2.0	57356	0.013941	3.69753	0.00625462
Eucgr.K00078.v2.0	17550	0.013941	3.69753	1.96e-05
Eucgr.E02102.v2.0	52465	0.0116175	3.67891	0.000114772
Eucgr.A00595.v2.0	6015	0.277658	3.66694	2.27e-34
Eucgr.A02824.v2.0	799	0.0197497	3.65244	4.67e-07
Eucgr.B01342.v2.0	1660	0.00929398	3.65244	0.00260106
Eucgr.C02446.v2.0	1697	0.00929398	3.65244	0.000705025
Eucgr.H01724.v2.0	1832	0.00929398	3.65244	0.000705025
Eucgr.B02480.v2.0	1952	0.00929398	3.65244	0.0227122
Eucgr.A02464.v2.0	10773	0.0174262	3.63452	5.44e-06
Eucgr.E00106.v2.0	871	0.11966	3.62224	1.29e-23
Eucgr.I01971.v2.0	14670	0.00697048	3.6118	0.00448136
Eucgr.A02362.v2.0	3853	0.00697048	3.6118	0.00448136
Eucgr.K00424.v2.0	58719	0.0151027	3.6118	1.22e-05
Eucgr.F03987.v2.0	2655	0.0627343	3.5858	6.04e-11
Eucgr.J01977.v2.0	145	0.0906163	3.58466	2.65e-18
Eucgr.B02244.v2.0	57731	0.0267202	3.58205	1.02e-08
Eucgr.L01642.v2.0	1979	0.0673813	3.55781	1.72e-16
Eucgr.H01072.v2.0	14798	2.07837	3.55084	1.68e-42
Eucgr.A00491.v2.0	1968	0.00464699	3.54141	0.0443143
Eucgr.B02853.v2.0	12603	0.00464699	3.54141	0.0296101
Eucgr.C00038.v2.0	4075	0.00464699	3.54141	0.0296101
Eucgr.D02470.v2.0	2793	0.00464699	3.54141	0.0296101
Eucgr.G00086.v2.0	11598	0.00464699	3.54141	0.0296101
Eucgr.E03948.v2.0	1	0.00464699	3.54141	0.0296101
Eucgr.J01487.v2.0	45	0.00464699	3.54141	0.0296101
Eucgr.C00957.v2.0	14188	0.00464699	3.54141	0.0296101
Eucgr.C03794.v2.0	14082	0.00464699	3.54141	0.0296101
Eucgr.E01011.v2.0	70	0.0104557	3.54141	0.000405286
Eucgr.H01059.v2.0	2881	0.0104557	3.54141	0.000405286
Eucgr.K00429.v2.0	12466	0.00464699	3.54141	0.0296101
Eucgr.J01978.v2.0	145	3.17389	3.53509	4.62e-42
Eucgr.L01770.v2.0	33	0.33923	3.51539	6.02e-34
Eucgr.I00929.v2.0	9855	0.336907	3.51359	8.11e-32
Eucgr.J01958.v2.0	26412	1.82278	3.49767	1.97e-39
Eucgr.C03763.v2.0	1494	0.00813223	3.48252	0.00249474
Eucgr.K02161.v2.0	7027	0.00813223	3.48252	0.00249474
Eucgr.H02504.v2.0	20739	0.00813223	3.48252	0.00249474
Eucgr.B00842.v2.0	57491	0.00813223	3.48252	0.00249474
Eucgr.E00597.v2.0	125	0.0302054	3.47187	3.5e-08
Eucgr.G01911.v2.0	59720	0.154512	3.46114	8.7e-25
Eucgr.J01982.v2.0	145	0.263717	3.45743	6.15e-29
Eucgr.L02232.v2.0	145	0.442626	3.45706	2.78e-34
Eucgr.D01893.v2.0	26115	0.0116175	3.45652	0.000232128
Eucgr.K03333.v2.0	18020	0.0116175	3.45652	0.00514013
Eucgr.A02820.v2.0	799	0.295084	3.45007	7.85e-28
Eucgr.F00486.v2.0	597	0.0151027	3.44188	2.47e-05
Eucgr.C02104.v2.0	6845	0.252099	3.43308	7e-27
Eucgr.E03345.v2.0	52797	0.0220732	3.42593	0.000112435
Eucgr.B00415.v2.0	6774	0.128954	3.40235	3.85e-22
Eucgr.L01955.v2.0	0	0.0197497	3.38941	1.85e-06
Eucgr.J02106.v2.0	1444	0.0127792	3.38941	0.000135741
Eucgr.F00635.v2.0	426	0.00580873	3.38941	0.0159884
Eucgr.C03558.v2.0	15005	0.00580873	3.38941	0.0157205
Eucgr.F01409.v2.0	836	0.00580873	3.38941	0.0157205
Eucgr.F04403.v2.0	247	0.00580873	3.38941	0.0157205
Eucgr.A02127.v2.0	7362	0.00929398	3.38941	0.00140359
Eucgr.H01803.v2.0	11	0.0127792	3.38941	0.000135741
Eucgr.D02002.v2.0	556	0.00580873	3.38941	0.0157205
Eucgr.F01693.v2.0	10272	0.00580873	3.38941	0.0157205
Eucgr.F01676.v2.0	10417	0.00580873	3.38941	0.0165327
Eucgr.F01607.v2.0	10939	0.00580873	3.38941	0.0157205
Eucgr.H03880.v2.0	11024	0.00580873	3.38941	0.0157205
Eucgr.H01438.v2.0	11	0.00580873	3.38941	0.0330826
Eucgr.C01701.v2.0	4069	0.101072	3.38123	3.08e-17
Eucgr.F03363.v2.0	1662	0.0418229	3.37004	3.73e-11
Eucgr.A02826.v2.0	799	0.0243967	3.35699	1.2e-06
Eucgr.G00061.v2.0	7509	0.67149	3.34524	1.95e-33
Eucgr.D02223.v2.0	63	0.0848075	3.34147	3.08e-17
Eucgr.B03883.v2.0	6381	0.299731	3.3294	2.92e-27
Eucgr.F03604.v2.0	56610	0.0336907	3.31902	2.2e-09
Eucgr.L01813.v2.0	59783	0.0104557	3.31902	0.000787006
Eucgr.I02441.v2.0	58249	0.0929398	3.31141	6.73e-18
Eucgr.J01969.v2.0	145	0.419391	3.30429	9.63e-31
Eucgr.A02818.v2.0	799	0.436817	3.2914	2.99e-28
Eucgr.H00427.v2.0	14180	0.00697048	3.28987	0.00853378
Eucgr.F01861.v2.0	9953	0.00697048	3.28987	0.00853378
Eucgr.K02828.v2.0	12164	0.00697048	3.28987	0.015595
Eucgr.D02472.v2.0	56353	0.00697048	3.28987	0.00853378
Eucgr.B02268.v2.0	6114	0.00697048	3.28987	0.00853378
Eucgr.L02980.v2.0	1373	0.211438	3.27575	1.45e-25
Eucgr.G00458.v2.0	0	0.0371759	3.26388	2.8e-06
Eucgr.A01416.v2.0	55608	0.0243967	3.26388	1.96e-06
Eucgr.K01708.v2.0	58940	0.0209114	3.24502	2.13e-06
Eucgr.G00235.v2.0	33	0.187041	3.2374	6.49e-24
Eucgr.G01072.v2.0	8985	0.102234	3.23578	1.56e-15
Eucgr.C01695.v2.0	4069	0.288113	3.23307	1.35e-25
Eucgr.C02859.v2.0	6854	0.0499551	3.21948	8.63e-12
Eucgr.A00288.v2.0	13084	0.00813223	3.21948	0.00462447
Eucgr.G02092.v2.0	273	0.00813223	3.21948	0.00462447
Eucgr.K00116.v2.0	8401	0.00813223	3.21948	0.00462447
Eucgr.A02830.v2.0	799	0.0127792	3.21948	0.000249594
Eucgr.J01973.v2.0	3644	0.102234	3.21409	5.8e-16
Eucgr.A02205.v2.0	25959	0.0604108	3.21044	6.06e-12
Eucgr.E04082.v2.0	52452	0.0325289	3.20299	1e-08
Eucgr.J01959.v2.0	145	0.62502	3.1851	8.53e-31
Eucgr.B03882.v2.0	2936	0.013941	3.18296	0.00044633
Eucgr.E00493.v2.0	3619	0.0394994	3.17884	1.5e-06
Eucgr.K00101.v2.0	59027	0.0243967	3.17641	5.55e-07
Eucgr.I02479.v2.0	11572	0.0453081	3.17218	3.33e-09
Eucgr.K02831.v2.0	4758	0.0476316	3.15237	4.28e-11
Eucgr.H01068.v2.0	2881	0.0546021	3.14148	2.62e-11
Eucgr.B02372.v2.0	2664	0.0104557	3.12637	0.00140359
Eucgr.B01337.v2.0	57830	0.0104557	3.12637	0.00140359
Eucgr.G01188.v2.0	5614	0.0638961	3.11995	3.81e-13
Eucgr.B00744.v2.0	10938	0.0522786	3.11855	8.63e-10
Eucgr.J02625.v2.0	10980	0.11966	3.11257	2.13e-18
Eucgr.A02821.v2.0	55927	0.0174262	3.10401	2.9e-05
Eucgr.B03869.v2.0	57597	0.0174262	3.10401	2.9e-05
Eucgr.A02825.v2.0	799	0.0302054	3.0999	1.21e-05
Eucgr.A01932.v2.0	0	0.0302054	3.0999	5.39e-07
Eucgr.K03124.v2.0	80	0.0243967	3.09395	9.45e-07
Eucgr.B02712.v2.0	55897	0.0116175	3.09395	0.00171375
Eucgr.F02983.v2.0	8905	0.0116175	3.09395	0.000783649
Eucgr.I01394.v2.0	1765	0.0255584	3.08008	6.11e-07
Eucgr.A02832.v2.0	799	0.00580873	3.06748	0.042358
Eucgr.J02004.v2.0	53346	0.00580873	3.06748	0.027318
Eucgr.J02250.v2.0	53533	0.00580873	3.06748	0.027318
Eucgr.B03612.v2.0	3818	0.00580873	3.06748	0.027318
Eucgr.E00769.v2.0	779	0.0127792	3.06748	0.000439699
Eucgr.D02311.v2.0	2010	0.00580873	3.06748	0.027318
Eucgr.E03747.v2.0	14	0.00580873	3.06748	0.027318
Eucgr.C01715.v2.0	463	0.00580873	3.06748	0.027318
Eucgr.E00795.v2.0	332	0.00580873	3.06748	0.0362761
Eucgr.I01937.v2.0	58158	0.125469	3.06483	2.26e-14
Eucgr.B02936.v2.0	8388	0.0557639	3.0616	2.44e-11
Eucgr.A00751.v2.0	5686	0.013941	3.04545	0.000247662
Eucgr.J03056.v2.0	11856	0.013941	3.04545	0.000247662
Eucgr.J01882.v2.0	3149	0.013941	3.04545	0.000615752
Eucgr.H04513.v2.0	33	0.0453081	3.03891	3.61e-10
Eucgr.F00115.v2.0	16251	0.101072	3.03506	3.28e-16
Eucgr.C02188.v2.0	11339	0.738871	3.03479	1.82e-27
Eucgr.F01115.v2.0	14242	0.103395	3.02951	9.02e-15
Eucgr.J02588.v2.0	53190	0.127792	3.02901	1.4e-16
Eucgr.H02546.v2.0	1302	0.0232349	3.02684	2.5e-06
Eucgr.H05057.v2.0	5881	0.00697048	3.02684	0.0144939
Eucgr.I02764.v2.0	8903	0.00697048	3.02684	0.0144939
Eucgr.G02372.v2.0	20723	0.00697048	3.02684	0.0144939
Eucgr.B03596.v2.0	151	0.00697048	3.02684	0.0144939
Eucgr.A00054.v2.0	6386	0.00697048	3.02684	0.0144939
Eucgr.G02385.v2.0	9765	0.00697048	3.02684	0.0421977
Eucgr.I02725.v2.0	17349	0.00697048	3.02684	0.0144939
Eucgr.D02220.v2.0	8778	0.0987485	3.02126	6.42e-16
Eucgr.A01753.v2.0	1980	0.0499551	3.01595	9.91e-11
Eucgr.K03180.v2.0	429	0.0243967	3.01595	5.91e-05
Eucgr.F03386.v2.0	146	0.0952633	3.00956	1.8e-13
Eucgr.J01018.v2.0	13168	0.0615726	3.00474	3.05e-11
Eucgr.F04072.v2.0	11172	0.0267202	2.99709	6.53e-07
Eucgr.E00204.v2.0	1979	0.0453081	2.99709	5.79e-10
Eucgr.G01004.v2.0	580	0.00813223	2.99709	0.0215274
Eucgr.E02624.v2.0	9769	0.00813223	2.99709	0.00781293
Eucgr.G00632.v2.0	59559	0.00813223	2.99709	0.00781293
Eucgr.L03270.v2.0	13219	0.00813223	2.99709	0.00781293
Eucgr.D02457.v2.0	14905	0.00813223	2.99709	0.00781293
Eucgr.G02109.v2.0	5807	0.921265	2.99036	7.64e-28
Eucgr.F01507.v2.0	12606	0.253261	2.98678	7.49e-23
Eucgr.E03147.v2.0	52867	0.00929398	2.97437	0.00424336
Eucgr.G02229.v2.0	59662	0.00929398	2.97437	0.00424336
Eucgr.A00998.v2.0	55868	0.102234	2.95825	8.55e-15
Eucgr.G02093.v2.0	273	0.0220732	2.95645	6.67e-06
Eucgr.K02813.v2.0	150	0.0464699	2.95254	6.53e-10
Eucgr.H03385.v2.0	3459	0.221894	2.9382	3.26e-21
Eucgr.A02790.v2.0	11533	0.0394994	2.93373	7.92e-09
Eucgr.J00920.v2.0	1233	0.0127792	2.92998	0.000731918
Eucgr.F02314.v2.0	6162	0.0418229	2.92644	7.22e-08
Eucgr.E00368.v2.0	582	0.0429846	2.92309	6.36e-09
Eucgr.H04240.v2.0	46	0.013941	2.91992	0.000412451
Eucgr.A02511.v2.0	8105	0.013941	2.91992	0.00287982
Eucgr.K03492.v2.0	58654	0.013941	2.91992	0.00122528
Eucgr.F02898.v2.0	10530	0.182394	2.9184	8.21e-19
Eucgr.L02108.v2.0	17973	0.0151027	2.91136	0.000233833
Eucgr.A01269.v2.0	55406	0.0151027	2.91136	0.00825433
Eucgr.H00522.v2.0	49	0.0174262	2.89755	8.08e-05
Eucgr.L03261.v2.0	145	0.0592491	2.89017	1.22e-10
Eucgr.C03071.v2.0	708	0.216085	2.87561	5.93e-19
Eucgr.L02003.v2.0	15178	0.0569256	2.86334	9.28e-11
Eucgr.F02765.v2.0	1480	0.0302054	2.85889	4.54e-07
Eucgr.E00206.v2.0	1979	0.857369	2.85814	1.1e-24
Eucgr.D00597.v2.0	1908	1.36505	2.85691	3.27e-26
Eucgr.B02683.v2.0	273	0.0325289	2.85507	1.99e-07
Eucgr.K00238.v2.0	3613	0.0848075	2.84397	2.65e-13
Eucgr.J01119.v2.0	53398	0.2126	2.83615	2.3e-18
Eucgr.J01972.v2.0	145	0.925912	2.83182	3.08e-24
Eucgr.K02521.v2.0	135	1.95638	2.81562	9.78e-26
Eucgr.B01263.v2.0	426	0.00813223	2.80445	0.0123427
Eucgr.F03672.v2.0	6359	0.0209114	2.80445	2.7e-05
Eucgr.J01374.v2.0	802	0.0813223	2.80445	1e-12
Eucgr.D02117.v2.0	6684	0.111528	2.80445	3.34e-13
Eucgr.H00362.v2.0	20730	0.00929398	2.80445	0.00670115
Eucgr.C02717.v2.0	10980	0.00929398	2.80445	0.00670115
Eucgr.H03137.v2.0	5125	0.0104557	2.80445	0.00365132
Eucgr.F00140.v2.0	174	0.0104557	2.80445	0.00365132
Eucgr.B01235.v2.0	80	0.0232349	2.80445	1.02e-05
Eucgr.C00780.v2.0	1183	0.0255584	2.80445	0.000210648
Eucgr.C03855.v2.0	53652	0.0290437	2.80445	0.000754228
Eucgr.A01626.v2.0	400	0.0162645	2.80445	0.00021452
Eucgr.C02181.v2.0	54063	0.0418229	2.80445	1.36e-08
Eucgr.L02436.v2.0	57266	0.0209114	2.80445	0.00059605
Eucgr.I00741.v2.0	0	0.00580873	2.80445	0.0429482
Eucgr.I00668.v2.0	3051	0.00580873	2.80445	0.0429482
Eucgr.J00260.v2.0	0	0.00580873	2.80445	0.0429482
Eucgr.L03524.v2.0	57990	0.00580873	2.80445	0.0429482
Eucgr.B00268.v2.0	60	0.00580873	2.80445	0.0429482
Eucgr.H00537.v2.0	3703	0.00580873	2.80445	0.0429482
Eucgr.K00824.v2.0	5493	0.0127792	2.80445	0.0321914
Eucgr.C00548.v2.0	6239	0.00697048	2.80445	0.0227041
Eucgr.E02152.v2.0	11	0.00697048	2.80445	0.0227041
Eucgr.I00421.v2.0	10532	0.00697048	2.80445	0.0227041
Eucgr.L00455.v2.0	752	0.00697048	2.80445	0.0227041
Eucgr.L03682.v2.0	86	0.00697048	2.80445	0.0227041
Eucgr.E01073.v2.0	3162	0.00697048	2.80445	0.0227041
Eucgr.H04349.v2.0	49	0.0104557	2.80445	0.00365132
Eucgr.H02081.v2.0	11	0.00929398	2.80445	0.00670115
Eucgr.B02291.v2.0	3644	0.00813223	2.80445	0.0123427
Eucgr.G00635.v2.0	7038	0.00580873	2.80445	0.0429482
Eucgr.C00910.v2.0	7119	0.00697048	2.80445	0.0227041
Eucgr.E02595.v2.0	1070	0.0174262	2.80445	0.000127102
Eucgr.I01174.v2.0	3360	0.128954	2.77891	8.41e-14
Eucgr.D02073.v2.0	56234	1.45567	2.76921	1.1e-24
Eucgr.A02167.v2.0	943	0.0360142	2.76005	7.83e-07
Eucgr.L03265.v2.0	58494	0.105719	2.75815	4.4e-14
Eucgr.D00707.v2.0	15145	0.0325289	2.75554	2.42e-06
Eucgr.J00560.v2.0	7150	0.0650578	2.75469	6.01e-11
Eucgr.K02302.v2.0	11449	0.238158	2.74948	1.48e-18
Eucgr.F03703.v2.0	9108	0.0882928	2.7493	7.57e-13
Eucgr.C01180.v2.0	14187	0.0255584	2.74304	6.19e-06
Eucgr.F02372.v2.0	13466	0.16613	2.73597	2.48e-13
Eucgr.J01595.v2.0	9872	0.0464699	2.73573	2.3e-08
Eucgr.C03329.v2.0	8661	0.0464699	2.73573	7.54e-09
Eucgr.L03214.v2.0	145	0.291599	2.72644	7.5e-20
Eucgr.J02268.v2.0	9516	0.0197497	2.72644	0.00101949
Eucgr.I01318.v2.0	6	0.018588	2.72198	0.00166183
Eucgr.F03718.v2.0	1542	0.228864	2.71956	1.79e-18
Eucgr.F02810.v2.0	5889	0.168453	2.71815	2.53e-16
Eucgr.F03728.v2.0	26231	0.0929398	2.71803	6.3e-13
Eucgr.I02496.v2.0	157	0.0162645	2.71134	0.00172182
Eucgr.A02807.v2.0	13383	0.102234	2.71032	7.17e-12
Eucgr.K02220.v2.0	8545	0.0848075	2.71012	2.77e-12
Eucgr.J01960.v2.0	145	0.427523	2.70621	1.26e-20
Eucgr.I00408.v2.0	1381	0.0151027	2.70491	0.000577116
Eucgr.L02860.v2.0	708	0.0638961	2.70491	1.15e-08
Eucgr.J00482.v2.0	53543	0.0151027	2.70491	0.000577116
Eucgr.K02152.v2.0	4161	0.013941	2.69753	0.00176131
Eucgr.B03896.v2.0	7048	0.145218	2.69426	5.42e-15
Eucgr.D01815.v2.0	245	0.101072	2.69402	1.71e-11
Eucgr.I00543.v2.0	597	0.0278819	2.69341	0.000330742
Eucgr.E00495.v2.0	52787	0.0278819	2.69341	3.72e-06
Eucgr.H00617.v2.0	10130	0.0278819	2.69341	0.000337316
Eucgr.F03061.v2.0	5549	0.0418229	2.69197	4.55e-08
Eucgr.G01045.v2.0	33	0.282305	2.69079	5.96e-19
Eucgr.K01609.v2.0	15178	0.0127792	2.68897	0.0288866
Eucgr.C01625.v2.0	8744	0.0127792	2.68897	0.0017469
Eucgr.G02142.v2.0	297	0.0127792	2.68897	0.0017469
Eucgr.K03548.v2.0	58542	0.0127792	2.68897	0.00321511
Eucgr.L01150.v2.0	14242	0.0116175	2.67891	0.00309948
Eucgr.A00651.v2.0	55864	0.0116175	2.67891	0.00309948
Eucgr.K03322.v2.0	0	0.0116175	2.67891	0.00309948
Eucgr.D01925.v2.0	56152	0.674975	2.67644	5.02e-21
Eucgr.D00004.v2.0	5424	0.0360142	2.67516	2.96e-07
Eucgr.I01227.v2.0	380	0.0546021	2.66149	2.3e-09
Eucgr.F04456.v2.0	8948	0.0209114	2.66006	6.22e-05
Eucgr.H05009.v2.0	418	0.00929398	2.65244	0.0124416
Eucgr.H00553.v2.0	31	0.00929398	2.65244	0.0196963
Eucgr.H02264.v2.0	146	0.00929398	2.65244	0.0100268
Eucgr.C00618.v2.0	6248	0.00929398	2.65244	0.0100268
Eucgr.H01772.v2.0	11	0.00929398	2.65244	0.0462742
Eucgr.B02394.v2.0	1723	0.340392	2.65097	3.6e-19
Eucgr.D01786.v2.0	4690	0.0708666	2.65012	8.78e-11
Eucgr.A02975.v2.0	55534	0.0499551	2.64917	8.12e-09
Eucgr.B00396.v2.0	1095	0.0278819	2.64095	5.52e-06
Eucgr.J00457.v2.0	159	0.0371759	2.63939	2.91e-07
Eucgr.J01308.v2.0	11	0.0464699	2.63844	2.24e-08
Eucgr.J02221.v2.0	1915	0.0650578	2.63734	6.62e-09
Eucgr.C03056.v2.0	9553	0.149865	2.63699	7.43e-15
Eucgr.G03419.v2.0	64	0.00813223	2.63452	0.0181628
Eucgr.B02583.v2.0	8981	0.00813223	2.63452	0.0181628
Eucgr.B03552.v2.0	6859	0.0174262	2.63452	0.000288321
Eucgr.E00052.v2.0	6215	0.0638961	2.63452	4.52e-10
Eucgr.F03212.v2.0	26227	0.00813223	2.63452	0.0181628
Eucgr.L03048.v2.0	58006	0.0174262	2.63452	0.000288321
Eucgr.J00427.v2.0	53361	0.00813223	2.63452	0.0181628
Eucgr.C01735.v2.0	13292	0.0336907	2.62387	1.39e-05
Eucgr.B03536.v2.0	2075	0.0162645	2.62387	0.000496882
Eucgr.H04799.v2.0	903	0.0941015	2.62284	3.1e-12
Eucgr.A02822.v2.0	799	0.211438	2.61971	4.69e-14
Eucgr.J02873.v2.0	1116	0.0569256	2.61541	1.88e-08
Eucgr.D02334.v2.0	4229	1.62064	2.61219	5.07e-21
Eucgr.G02688.v2.0	436	0.00697048	2.6118	0.0335595
Eucgr.A02462.v2.0	55504	0.00697048	2.6118	0.0335595
Eucgr.J02351.v2.0	9440	0.0151027	2.6118	0.000853031
Eucgr.J00535.v2.0	53135	0.417067	2.6063	3.08e-17
Eucgr.K02477.v2.0	2190	0.0302054	2.60514	3.32e-06
Eucgr.E00771.v2.0	779	0.138248	2.60281	1.9e-12
Eucgr.D00634.v2.0	11145	0.013941	2.59799	0.00880307
Eucgr.K00295.v2.0	80	1.38596	2.59767	3.3e-21
Eucgr.B01741.v2.0	10845	0.0580874	2.59423	3.62e-07
Eucgr.A00738.v2.0	13116	0.0278819	2.59032	7.95e-06
Eucgr.D01814.v2.0	245	0.120822	2.58795	7.16e-13
Eucgr.C04230.v2.0	702	0.0127792	2.58205	0.00255982
Eucgr.F02266.v2.0	1139	0.0197497	2.58205	0.00139076
Eucgr.H03906.v2.0	26343	0.0127792	2.58205	0.00255982
Eucgr.G00485.v2.0	6438	0.0255584	2.57312	0.00166251
Eucgr.E02360.v2.0	6686	0.0255584	2.57312	1.95e-05
Eucgr.H00906.v2.0	293	0.152189	2.57271	2.34e-14
Eucgr.B00226.v2.0	57497	0.124307	2.57065	1.04e-12
Eucgr.F03130.v2.0	53	0.155674	2.56838	4.23e-13
Eucgr.C03264.v2.0	8661	0.0116175	2.56344	0.00452322
Eucgr.G01520.v2.0	490	0.0116175	2.56344	0.00452322
Eucgr.F03451.v2.0	4054	0.0116175	2.56344	0.00452322
Eucgr.K03014.v2.0	3526	0.0546021	2.55652	1.15e-07
Eucgr.B03488.v2.0	13993	0.0894545	2.55069	2.2e-11
Eucgr.D01777.v2.0	109	0.0290437	2.55069	7.31e-06
Eucgr.F00744.v2.0	2306	0.0162645	2.54141	0.00072459
Eucgr.G00647.v2.0	7038	0.0104557	2.54141	0.00801402
Eucgr.L03111.v2.0	332	0.138248	2.54141	1.89e-11
Eucgr.H00858.v2.0	54612	0.0104557	2.54141	0.0175286
Eucgr.J00777.v2.0	8676	0.0104557	2.54141	0.00911245
Eucgr.A01817.v2.0	56	0.0104557	2.54141	0.00801402
Eucgr.G02867.v2.0	8645	0.169615	2.53651	1.8e-13
Eucgr.B00140.v2.0	10784	0.0383377	2.53436	2.31e-05
Eucgr.A00492.v2.0	56550	0.0999103	2.53314	5.04e-10
Eucgr.F01343.v2.0	23	0.0267202	2.53143	1.76e-05
Eucgr.G03088.v2.0	1465	0.0209114	2.52881	0.000246023
Eucgr.J00584.v2.0	24916	0.131277	2.52881	2.85e-12
Eucgr.G03362.v2.0	2458	0.0209114	2.52881	0.000131673
Eucgr.L00169.v2.0	20553	0.0209114	2.52881	0.000131673
Eucgr.F03193.v2.0	4216	0.0975868	2.52734	3.05e-11
Eucgr.F03726.v2.0	26231	0.0580874	2.52267	6.61e-09
Eucgr.J03013.v2.0	518	0.0197497	2.51494	0.000215215
Eucgr.J01986.v2.0	26413	0.00929398	2.51494	0.0147459
Eucgr.C01746.v2.0	78	0.00929398	2.51494	0.0143694
Eucgr.B01895.v2.0	452	0.00929398	2.51494	0.0467408
Eucgr.A02924.v2.0	503	0.00929398	2.51494	0.0143694
Eucgr.A02166.v2.0	9162	0.0766753	2.51298	2.77e-10
Eucgr.H05078.v2.0	9214	0.0243967	2.50899	4.4e-05
Eucgr.I01632.v2.0	3896	0.182394	2.50831	1.27e-13
Eucgr.J02104.v2.0	13402	0.013941	2.50488	0.00540413
Eucgr.H01370.v2.0	14776	0.013941	2.50488	0.00211339
Eucgr.B03975.v2.0	391	0.0290437	2.50488	0.000292643
Eucgr.I01145.v2.0	58316	0.0627343	2.49834	1.51e-08
Eucgr.A01653.v2.0	398	0.0476316	2.49632	8.46e-08
Eucgr.E00666.v2.0	779	0.0232349	2.49632	7.1e-05
Eucgr.D02493.v2.0	4676	0.167292	2.4925	4.03e-14
Eucgr.A00697.v2.0	25945	0.0371759	2.49129	1.13e-06
Eucgr.E00067.v2.0	6920	0.00813223	2.48252	0.0258616
Eucgr.K02361.v2.0	8910	0.00813223	2.48252	0.0258616
Eucgr.H01062.v2.0	2881	0.00813223	2.48252	0.0258616
Eucgr.E00433.v2.0	7284	0.0127792	2.48252	0.00364592
Eucgr.B01829.v2.0	1556	0.00813223	2.48252	0.0258616
Eucgr.C01451.v2.0	17896	0.00813223	2.48252	0.0258616
Eucgr.G02279.v2.0	86	0.0580874	2.47687	1.16e-08
Eucgr.H04651.v2.0	7808	0.108042	2.47639	8.63e-12
Eucgr.I00976.v2.0	7082	0.0487934	2.47582	1.15e-05
Eucgr.A02353.v2.0	4880	0.67149	2.47209	9.97e-18
Eucgr.C00932.v2.0	13367	0.0302054	2.47187	9.32e-06
Eucgr.E01005.v2.0	1945	0.0999103	2.46603	3.34e-11
Eucgr.C00182.v2.0	54274	0.231188	2.46531	9.24e-14
Eucgr.F01775.v2.0	601	0.0162645	2.46341	0.00102665
Eucgr.F00373.v2.0	6265	0.0290437	2.46049	1.44e-05
Eucgr.A01669.v2.0	10683	0.0116175	2.45652	0.00728562
Eucgr.F03610.v2.0	1533	0.0116175	2.45652	0.0277624
Eucgr.A02558.v2.0	8226	0.0116175	2.45652	0.0064287
Eucgr.H00520.v2.0	49	0.0534404	2.45214	4.1e-08
Eucgr.A00475.v2.0	99	0.0197497	2.45081	0.000343246
Eucgr.E03672.v2.0	11572	0.240482	2.4496	2.46e-12
Eucgr.K03525.v2.0	14238	0.31948	2.44945	5.36e-15
Eucgr.K01263.v2.0	207	0.0278819	2.4483	2.21e-05
Eucgr.J02319.v2.0	53222	0.00697048	2.44188	0.047008
Eucgr.B02558.v2.0	9960	0.00697048	2.44188	0.047008
Eucgr.C03974.v2.0	5957	0.00697048	2.44188	0.047008
Eucgr.I00562.v2.0	13406	0.0232349	2.44188	0.000100565
Eucgr.K01135.v2.0	96	0.00697048	2.44188	0.047008
Eucgr.E03403.v2.0	7301	0.00697048	2.44188	0.047008
Eucgr.C02882.v2.0	12087	0.00697048	2.44188	0.047008
Eucgr.A02876.v2.0	12140	0.00697048	2.44188	0.047008
Eucgr.D01200.v2.0	14228	0.0267202	2.43521	6.97e-05
Eucgr.G00483.v2.0	6438	0.0302054	2.43005	1.29e-05
Eucgr.J02065.v2.0	12169	0.0534404	2.4283	5.44e-08
Eucgr.B02258.v2.0	9437	0.169615	2.42669	5.8e-13
Eucgr.H01697.v2.0	7300	0.0255584	2.42112	5.45e-05
Eucgr.K03553.v2.0	150	0.013941	2.41742	0.0029581
Eucgr.E00372.v2.0	6684	0.0209114	2.40852	0.000257577
Eucgr.E00030.v2.0	7050	0.0569256	2.40391	3.8e-08
Eucgr.K00047.v2.0	2427	0.169615	2.39679	3.45e-13
Eucgr.D01040.v2.0	6396	0.290437	2.39661	2.5e-15
Eucgr.K01946.v2.0	3738	0.0627343	2.39598	1.44e-08
Eucgr.K01402.v2.0	58536	0.0476316	2.38941	2.09e-06
Eucgr.J00531.v2.0	11495	0.0336907	2.38941	6.97e-06
Eucgr.F00361.v2.0	1008	0.0127792	2.38941	0.00510142
Eucgr.A01184.v2.0	5035	0.0127792	2.38941	0.00625973
Eucgr.G02322.v2.0	731	0.00929398	2.38941	0.0199292
Eucgr.F02247.v2.0	56818	0.00929398	2.38941	0.0199292
Eucgr.F02855.v2.0	725	0.00929398	2.38941	0.0199292
Eucgr.D02616.v2.0	1830	0.0162645	2.38941	0.00312712
Eucgr.K02953.v2.0	5142	0.0197497	2.38941	0.000426518
Eucgr.C01685.v2.0	3507	0.0673813	2.38331	8.11e-09
Eucgr.E01440.v2.0	10356	0.315995	2.36582	3.23e-15
Eucgr.D00704.v2.0	15145	0.0151027	2.36387	0.00239035
Eucgr.A01981.v2.0	2637	0.0151027	2.36387	0.00566303
Eucgr.B00265.v2.0	60	0.0116175	2.35699	0.00882108
Eucgr.J02616.v2.0	9722	0.0116175	2.35699	0.026225
Eucgr.J01270.v2.0	10375	0.0371759	2.35699	8.17e-06
Eucgr.E00108.v2.0	872	0.0116175	2.35699	0.00882108
Eucgr.E02770.v2.0	26162	0.0116175	2.35699	0.0104512
Eucgr.C00191.v2.0	54204	0.0464699	2.35464	5.09e-07
Eucgr.A02949.v2.0	6259	0.0209114	2.35193	0.000355119
Eucgr.G02246.v2.0	86	0.00813223	2.34501	0.0352285
Eucgr.A02542.v2.0	0	0.00813223	2.34501	0.0492258
Eucgr.K00918.v2.0	848	0.00813223	2.34501	0.0364485
Eucgr.F03298.v2.0	56810	0.00813223	2.34501	0.0352285
Eucgr.J01617.v2.0	644	0.00813223	2.34501	0.0352285
Eucgr.K02460.v2.0	501	0.00813223	2.34501	0.0352285
Eucgr.I02689.v2.0	58174	0.514654	2.34147	3.5e-16
Eucgr.H00664.v2.0	2681	0.124307	2.34016	6.99e-10
Eucgr.A01381.v2.0	12622	0.0813223	2.33948	2.18e-09
Eucgr.K02952.v2.0	15088	0.0232349	2.33878	0.000186575
Eucgr.J01947.v2.0	7797	0.260231	2.33746	3.42e-14
Eucgr.A02823.v2.0	55472	0.013941	2.33496	0.0053025
Eucgr.H02547.v2.0	95	0.013941	2.33496	0.00405546
Eucgr.B02390.v2.0	1723	0.562286	2.33182	4.38e-16
Eucgr.G02257.v2.0	1008	0.171939	2.33013	1.47e-11
Eucgr.A02465.v2.0	4850	0.518139	2.32781	3.23e-15
Eucgr.A02379.v2.0	5252	0.117336	2.32712	1.89e-10
Eucgr.F02303.v2.0	7995	0.0394994	2.31902	2.83e-05
Eucgr.H03725.v2.0	5855	0.0104557	2.31902	0.0152304
Eucgr.L02001.v2.0	779	0.0104557	2.31902	0.0152304
Eucgr.D02137.v2.0	12451	0.0104557	2.31902	0.0152304
Eucgr.F04133.v2.0	2110	0.0104557	2.31902	0.0152304
Eucgr.D01035.v2.0	7941	0.096425	2.31412	1.66e-09
Eucgr.C00847.v2.0	9301	0.407773	2.31259	4.58e-15
Eucgr.H02169.v2.0	11	0.0243967	2.30968	0.000159158
Eucgr.K03561.v2.0	5665	0.0243967	2.30968	0.000159158
Eucgr.B03735.v2.0	8801	0.018588	2.30695	0.000957398
Eucgr.B02392.v2.0	1723	0.636637	2.30334	5.75e-16
Eucgr.B02393.v2.0	1723	0.841105	2.30206	4.17e-16
Eucgr.D01924.v2.0	8887	0.0127792	2.30194	0.0124202
Eucgr.E02370.v2.0	26156	0.137086	2.29838	5.94e-11
Eucgr.F02508.v2.0	26221	0.0650578	2.29749	2.71e-07
Eucgr.G03057.v2.0	4024	0.0534404	2.29294	2.69e-07
Eucgr.B02319.v2.0	57285	0.118498	2.29127	3.32e-10
Eucgr.I01153.v2.0	2552	1.70777	2.29085	3.22e-16
Eucgr.D01088.v2.0	166	0.0394994	2.28987	4.24e-06
Eucgr.J00417.v2.0	2786	0.0313672	2.28987	2.79e-05
Eucgr.E00775.v2.0	779	0.0232349	2.28987	0.000371836
Eucgr.K01400.v2.0	58999	0.0174262	2.28088	0.00156336
Eucgr.F03435.v2.0	719	0.0360142	2.28088	9.89e-06
Eucgr.E00270.v2.0	1653	0.0197497	2.27393	0.000784631
Eucgr.F01332.v2.0	23	0.00929398	2.27393	0.0267078
Eucgr.J01023.v2.0	53050	0.00929398	2.27393	0.0430511
Eucgr.D00431.v2.0	12747	0.00929398	2.27393	0.0296101
Eucgr.G02632.v2.0	1539	0.00929398	2.27393	0.0267078
Eucgr.H01107.v2.0	11525	0.0662196	2.27011	4.73e-08
Eucgr.E00063.v2.0	90	0.0453081	2.26839	2.95e-06
Eucgr.K00454.v2.0	2427	0.0220732	2.26839	0.00694987
Eucgr.G02204.v2.0	1777	0.104557	2.26785	6.73e-10
Eucgr.B03511.v2.0	57812	0.0243967	2.26388	0.000210648
Eucgr.B03454.v2.0	9513	0.0673813	2.26082	4.56e-08
Eucgr.B03384.v2.0	10862	0.0267202	2.26012	0.000116243
Eucgr.K03172.v2.0	1804	0.0290437	2.25696	0.000313543
Eucgr.F03744.v2.0	2346	0.013941	2.25696	0.0194414
Eucgr.E00169.v2.0	4591	0.0290437	2.25696	6.42e-05
Eucgr.K03210.v2.0	58621	0.0464699	2.25511	1.44e-06
Eucgr.H04742.v2.0	7413	0.0209114	2.24502	0.000648935
Eucgr.C01640.v2.0	4069	0.0673813	2.24414	5.74e-08
Eucgr.A02888.v2.0	117	0.0232349	2.24257	0.000819916
Eucgr.F00360.v2.0	1008	0.0615726	2.2374	2.2e-06
Eucgr.F03913.v2.0	1122	0.0325289	2.23616	3.21e-05
Eucgr.H02320.v2.0	10287	0.190527	2.2224	1.84e-11
Eucgr.G00487.v2.0	6438	0.0127792	2.21948	0.00918101
Eucgr.D02594.v2.0	1887	0.131277	2.21948	1.83e-10
Eucgr.H00894.v2.0	6775	0.0104557	2.21948	0.0201885
Eucgr.H01877.v2.0	264	0.0174262	2.21948	0.00207357
Eucgr.D01899.v2.0	26115	0.0104557	2.21948	0.0201885
Eucgr.A01423.v2.0	10162	0.0127792	2.21948	0.0161251
Eucgr.B02306.v2.0	6084	0.0174262	2.21948	0.00207357
Eucgr.G02185.v2.0	6995	0.0104557	2.21948	0.0201885
Eucgr.I02433.v2.0	15103	0.0104557	2.21948	0.0201885
Eucgr.J03037.v2.0	8450	0.0104557	2.21948	0.0201885
Eucgr.B01694.v2.0	5264	0.00813223	2.21948	0.0469371
Eucgr.L02005.v2.0	9280	0.0127792	2.21948	0.00918101
Eucgr.B03718.v2.0	11564	0.0104557	2.21948	0.0201885
Eucgr.L02391.v2.0	3978	0.0151027	2.21948	0.00429625
Eucgr.F00406.v2.0	57099	0.0836458	2.21291	1.18e-08
Eucgr.F02895.v2.0	15120	0.209114	2.21153	4.85e-12
Eucgr.C02857.v2.0	17869	0.0394994	2.20581	9.15e-06
Eucgr.F00362.v2.0	1008	0.283466	2.20192	4.88e-12
Eucgr.K02861.v2.0	273	0.0302054	2.20178	0.000143096
Eucgr.F01330.v2.0	23	0.0278819	2.20037	0.000129174
Eucgr.B00043.v2.0	1753	0.0278819	2.20037	0.000129174
Eucgr.H00420.v2.0	186	0.594815	2.19993	6.33e-14
Eucgr.H04339.v2.0	1088	0.0546021	2.19958	1.48e-05
Eucgr.K02665.v2.0	6712	0.0546021	2.19958	1.04e-06
Eucgr.F03317.v2.0	57110	0.0789988	2.19872	9.05e-07
Eucgr.K01403.v2.0	520	0.0255584	2.19872	0.000233375
Eucgr.C03072.v2.0	54096	0.0522786	2.19872	1.45e-05
Eucgr.B00700.v2.0	8499	0.0476316	2.19676	2.85e-05
Eucgr.C01698.v2.0	4069	0.0778371	2.19147	1.33e-07
Eucgr.H00778.v2.0	5842	0.018588	2.19147	0.00167215
Eucgr.I02181.v2.0	887	0.018588	2.19147	0.00167215
Eucgr.L00874.v2.0	3738	0.018588	2.19147	0.0035702
Eucgr.K01611.v2.0	15178	0.0162645	2.18777	0.00338144
Eucgr.E00496.v2.0	3619	0.310186	2.18754	6.28e-13
Eucgr.F01701.v2.0	5685	0.0638961	2.18554	2.02e-07
Eucgr.K03420.v2.0	4019	0.0464699	2.18472	6.97e-06
Eucgr.A02657.v2.0	9593	0.0441464	2.18296	4.7e-06
Eucgr.B00519.v2.0	4116	0.104557	2.18296	2.61e-09
Eucgr.B02493.v2.0	1034	0.0290437	2.18296	0.000150031
Eucgr.F03482.v2.0	155	0.318319	2.17981	1.04e-11
Eucgr.J01225.v2.0	2003	0.311348	2.17894	1.08e-12
Eucgr.E00662.v2.0	779	0.184718	2.17801	2.72e-10
Eucgr.A01066.v2.0	4977	0.0116175	2.17641	0.0154604
Eucgr.K02876.v2.0	7574	0.162645	2.17581	5.22e-10
Eucgr.G03234.v2.0	11389	0.104557	2.17269	4.84e-09
Eucgr.I02195.v2.0	58131	0.0220732	2.17218	0.0015611
Eucgr.G01573.v2.0	17930	0.00929398	2.16702	0.0349351
Eucgr.L00426.v2.0	26187	0.0197497	2.16702	0.00136077
Eucgr.I01524.v2.0	2322	0.00929398	2.16702	0.0349351
Eucgr.H03129.v2.0	54634	0.00929398	2.16702	0.0349351
Eucgr.G02180.v2.0	2553	0.735386	2.16588	4.79e-14
Eucgr.K03524.v2.0	14238	0.281143	2.1594	8.04e-11
Eucgr.F01169.v2.0	4050	0.0441464	2.15911	5.95e-06
Eucgr.C02594.v2.0	1713	0.087131	2.15755	8.14e-07
Eucgr.F01780.v2.0	2724	0.213761	2.15592	1.84e-11
Eucgr.C01702.v2.0	8744	0.0151027	2.15237	0.00562024
Eucgr.F02575.v2.0	56940	0.0151027	2.15237	0.0204095
Eucgr.H01658.v2.0	9909	0.0151027	2.15237	0.00562024
Eucgr.D00630.v2.0	56265	0.12663	2.15118	2.76e-09
Eucgr.H00794.v2.0	3299	0.134763	2.14343	6.59e-10
Eucgr.H03650.v2.0	54545	1.10134	2.14204	1.61e-13
Eucgr.E01144.v2.0	2562	0.0127792	2.14148	0.0119979
Eucgr.K03317.v2.0	7568	0.0127792	2.14148	0.0119979
Eucgr.I01220.v2.0	380	0.0127792	2.14148	0.0119979
Eucgr.I01219.v2.0	8833	0.018588	2.13702	0.00217728
Eucgr.B00518.v2.0	57387	0.182394	2.13668	8.58e-11
Eucgr.F00359.v2.0	1008	0.341554	2.1325	1.73e-11
Eucgr.C03295.v2.0	2251	0.411258	2.13146	2.26e-12
Eucgr.K00294.v2.0	2580	0.102234	2.13043	8.11e-09
Eucgr.K00334.v2.0	13086	0.355495	2.1299	1.88e-12
Eucgr.C01690.v2.0	4069	0.16613	2.12888	1.83e-10
Eucgr.F04329.v2.0	70	0.350848	2.12876	4.86e-12
Eucgr.F00585.v2.0	56635	0.0394994	2.12637	1.87e-05
Eucgr.D01090.v2.0	166	0.0662196	2.12327	1.44e-06
Eucgr.A00099.v2.0	10321	0.0371759	2.12092	3.07e-05
Eucgr.H00857.v2.0	4506	0.102234	2.12031	1.9e-07
Eucgr.E03489.v2.0	8164	0.0638961	2.11995	4.63e-07
Eucgr.J02113.v2.0	2078	0.128954	2.11995	1.45e-09
Eucgr.C00591.v2.0	6239	0.0313672	2.11995	0.00010375
Eucgr.K00370.v2.0	5524	0.0255584	2.11855	0.00217842
Eucgr.B01793.v2.0	293	0.103395	2.11639	1.4e-08
Eucgr.A02718.v2.0	15009	0.0801605	2.11355	1.84e-06
Eucgr.L02149.v2.0	54481	0.104557	2.11257	8.7e-09
Eucgr.C00233.v2.0	712	0.214923	2.10998	5.56e-11
Eucgr.D00103.v2.0	7556	0.0720283	2.1093	2.01e-07
Eucgr.C01430.v2.0	4075	0.0232349	2.1093	0.000743384
Eucgr.F03155.v2.0	275	0.0453081	2.10401	8.32e-06
Eucgr.I01832.v2.0	9959	0.0174262	2.10401	0.00347887
Eucgr.F03199.v2.0	836	0.0267202	2.10401	0.000325423
Eucgr.B03211.v2.0	4117	0.0174262	2.10401	0.00347887
Eucgr.J02317.v2.0	9356	0.0453081	2.10401	8.32e-06
Eucgr.L02405.v2.0	14235	0.304378	2.09853	9.73e-12
Eucgr.H02319.v2.0	12201	0.0209114	2.09818	0.00142005
Eucgr.C03424.v2.0	8984	0.0336907	2.09663	7.58e-05
Eucgr.F03787.v2.0	1405	0.0116175	2.09395	0.023429
Eucgr.F03042.v2.0	547	0.364789	2.09243	3.54e-12
Eucgr.E01129.v2.0	17896	0.0406611	2.09173	2.08e-05
Eucgr.D02572.v2.0	56229	0.0278819	2.09075	0.000272704
Eucgr.E03942.v2.0	1	0.0151027	2.08824	0.00721887
Eucgr.J00751.v2.0	53134	0.018588	2.08455	0.00555098
Eucgr.B02391.v2.0	1723	0.921265	2.08099	2.65e-13
Eucgr.L01644.v2.0	1979	0.171939	2.07525	1.26e-09
Eucgr.H03606.v2.0	10413	0.290437	2.07209	3.87e-11
Eucgr.L01850.v2.0	11013	0.198659	2.07084	2.08e-10
Eucgr.B02398.v2.0	1723	2.20035	2.06763	3.81e-13
Eucgr.K02798.v2.0	3288	0.0789988	2.06748	1e-06
Eucgr.A02805.v2.0	288	0.0162645	2.06748	0.00860451
Eucgr.H00521.v2.0	49	0.0127792	2.06748	0.0152304
Eucgr.B03426.v2.0	17485	0.0336907	2.06748	0.000907737
Eucgr.H00077.v2.0	5823	0.00929398	2.06748	0.0448678
Eucgr.A02535.v2.0	1796	0.0127792	2.06748	0.0446359
Eucgr.F00323.v2.0	8754	0.0127792	2.06748	0.0152304
Eucgr.B04000.v2.0	6547	0.00929398	2.06748	0.0448678
Eucgr.F04450.v2.0	7096	0.0162645	2.06748	0.00566303
Eucgr.G02727.v2.0	5496	0.0453081	2.06028	2.87e-05
Eucgr.B03508.v2.0	10755	0.135924	2.05773	2.94e-08
Eucgr.H02629.v2.0	1038	1.89946	2.05676	4.19e-13
Eucgr.K03325.v2.0	8136	0.0278819	2.05598	0.000344586
Eucgr.G02781.v2.0	8149	0.0243967	2.05442	0.00182137
Eucgr.F01960.v2.0	13891	0.0243967	2.05442	0.00274589
Eucgr.H02052.v2.0	11	0.0209114	2.05237	0.00329354
Eucgr.A01383.v2.0	12622	0.0394994	2.05109	3.66e-05
Eucgr.B03780.v2.0	61	0.169615	2.04992	2.37e-09
Eucgr.F03496.v2.0	56880	0.0174262	2.04956	0.0075739
Eucgr.B01111.v2.0	13362	0.0174262	2.04956	0.0298397
Eucgr.H00720.v2.0	55286	0.0174262	2.04956	0.00447507
Eucgr.B00128.v2.0	1588	0.289275	2.04913	1.83e-10
Eucgr.H04132.v2.0	4232	0.0325289	2.04772	0.000139839
Eucgr.K02432.v2.0	58551	0.013941	2.04545	0.0118263
Eucgr.J02479.v2.0	12619	0.013941	2.04545	0.0118263
Eucgr.I02197.v2.0	58353	0.013941	2.04545	0.0118263
Eucgr.C00176.v2.0	295	0.716798	2.04386	5.93e-12
Eucgr.A00545.v2.0	8496	0.0371759	2.04148	6.06e-05
Eucgr.C03297.v2.0	53629	0.213761	2.04121	8e-10
Eucgr.B02364.v2.0	938	0.168453	2.04007	2.77e-09
Eucgr.L01932.v2.0	13292	0.958441	2.03912	8.79e-13
Eucgr.H02557.v2.0	17	0.0453081	2.03891	1.57e-05
Eucgr.G02743.v2.0	16179	0.0685431	2.03891	7.52e-07
Eucgr.C01408.v2.0	50	0.0104557	2.03891	0.0335463
Eucgr.K03141.v2.0	7781	0.123145	2.03812	3.79e-08
Eucgr.K02664.v2.0	13333	0.154512	2.03764	2e-09
Eucgr.I01464.v2.0	870	0.0813223	2.03533	2.16e-07
Eucgr.A02865.v2.0	6367	0.156836	2.03393	2.01e-09
Eucgr.L03433.v2.0	26502	0.018588	2.03393	0.00351435
Eucgr.A02340.v2.0	8628	0.018588	2.03393	0.00654809
Eucgr.K02281.v2.0	15904	0.866663	2.032	2.42e-12
Eucgr.A02506.v2.0	55725	0.0348524	2.03072	0.000102972
Eucgr.C04231.v2.0	702	0.161483	2.02684	2.18e-09
Eucgr.I01670.v2.0	58132	0.0232349	2.02684	0.00119487
Eucgr.H03607.v2.0	10413	0.0232349	2.02684	0.00119487
Eucgr.H04966.v2.0	574	0.0151027	2.02684	0.0247986
Eucgr.F01210.v2.0	4895	0.0487934	2.02126	3.7e-05
Eucgr.I02752.v2.0	13954	0.0116175	2.01595	0.0306048
Eucgr.G01889.v2.0	6438	0.0243967	2.01595	0.00411616
Eucgr.J02306.v2.0	859	0.0116175	2.01595	0.0253378
Eucgr.F03100.v2.0	6255	0.195174	2.0155	6.97e-10
Eucgr.A02293.v2.0	4275	0.0290437	2.01303	0.00036245
Eucgr.G01835.v2.0	1032	0.0511169	2.0109	8.86e-06
Eucgr.B02536.v2.0	6611	0.0162645	2.0109	0.00781293
Eucgr.B00252.v2.0	57813	0.0162645	2.0109	0.0071466
Eucgr.C01632.v2.0	4069	0.13941	2.00906	6.98e-09
Eucgr.E03895.v2.0	549	0.918942	2.00859	6.14e-12
Eucgr.I02666.v2.0	6551	0.0209114	2.00798	0.0114537
Eucgr.F03702.v2.0	7432	0.0302054	2.00474	0.000302163
Eucgr.I02107.v2.0	2648	0.0302054	2.00474	0.000302163
Eucgr.E00796.v2.0	332	0.327613	2.00366	1.47e-09
Eucgr.B02821.v2.0	57938	0.0394994	2.00299	5.64e-05
Eucgr.K00864.v2.0	11513	0.0487934	2.00189	1.35e-05
Eucgr.F01711.v2.0	5422	0.0859693	1.99984	5.56e-06
Eucgr.I00312.v2.0	7638	0.0127792	1.99709	0.0192923
Eucgr.F04238.v2.0	219	0.0220732	1.99709	0.00182343
Eucgr.A01287.v2.0	3474	0.787665	1.99254	8.98e-12
Eucgr.D00956.v2.0	438	0.0894545	1.99182	2.03e-07
Eucgr.F00752.v2.0	14183	0.0232349	1.98731	0.00147966
Eucgr.E00560.v2.0	17925	0.018588	1.98502	0.0330886
Eucgr.L02618.v2.0	16	0.018588	1.98502	0.0044555
Eucgr.H04126.v2.0	17997	0.0836458	1.98304	4.26e-07
Eucgr.H02887.v2.0	2407	0.0487934	1.98278	1.64e-05
Eucgr.K00928.v2.0	848	0.013941	1.98132	0.0147543
Eucgr.F03750.v2.0	1531	0.0859693	1.97798	3.26e-07
Eucgr.J00422.v2.0	7048	0.354333	1.97702	8.53e-11
Eucgr.B01491.v2.0	9232	0.0662196	1.97593	2.17e-06
Eucgr.L00002.v2.0	3290	0.0766753	1.97572	7.95e-07
Eucgr.H04606.v2.0	6037	0.406611	1.97437	5.32e-11
Eucgr.E01590.v2.0	14235	0.0197497	1.97437	0.00469357
Eucgr.G02721.v2.0	4890	0.0302054	1.97437	0.0025853
Eucgr.B00745.v2.0	10938	0.0987485	1.97332	1.76e-07
Eucgr.K00243.v2.0	11761	0.0255584	1.97046	0.00542733
Eucgr.B01064.v2.0	252	0.0151027	1.96794	0.0114851
Eucgr.G02341.v2.0	478	0.0151027	1.96794	0.0386347
Eucgr.G02857.v2.0	5124	0.0151027	1.96794	0.0114851
Eucgr.K00929.v2.0	848	0.404288	1.96613	8.89e-11
Eucgr.F03788.v2.0	9408	0.0429846	1.96491	7.37e-05
Eucgr.I01534.v2.0	58227	0.110366	1.96314	9.07e-08
Eucgr.I01983.v2.0	8361	0.0325289	1.96199	0.00329685
Eucgr.F01166.v2.0	56748	0.0383377	1.96117	9.93e-05
Eucgr.H03501.v2.0	55170	0.0104557	1.95645	0.0420489
Eucgr.K01264.v2.0	3445	0.0104557	1.95645	0.0420489
Eucgr.F03692.v2.0	56700	0.0104557	1.95645	0.0420489
Eucgr.B03880.v2.0	5956	0.0278819	1.95645	0.00406737
Eucgr.L02193.v2.0	6147	0.0104557	1.95645	0.0420489
Eucgr.B00542.v2.0	9346	0.202144	1.95188	2.6e-09
Eucgr.B03282.v2.0	15894	0.515816	1.95105	4.4e-11
Eucgr.A01279.v2.0	173	0.0650578	1.95083	1.57e-05
Eucgr.L00251.v2.0	293	0.0778371	1.94939	9.62e-07
Eucgr.K01326.v2.0	12227	0.145218	1.94884	4.55e-08
Eucgr.E00850.v2.0	1100	0.29276	1.94823	8.11e-09
Eucgr.K01549.v2.0	6590	0.0360142	1.94646	0.000323779
Eucgr.C02539.v2.0	90	0.0174262	1.94646	0.00700445
Eucgr.E00402.v2.0	5935	0.1731	1.9458	6.8e-09
Eucgr.J02991.v2.0	662	0.827164	1.9457	3.67e-11
Eucgr.J02003.v2.0	2194	0.155674	1.94462	1.15e-08
Eucgr.D02136.v2.0	56213	0.0557639	1.94342	1e-05
Eucgr.G02496.v2.0	8254	1.06184	1.94337	4.01e-11
Eucgr.I00164.v2.0	4076	0.0116175	1.94195	0.0315574
Eucgr.I00529.v2.0	333	0.0116175	1.94195	0.0315574
Eucgr.B02376.v2.0	57610	1.99821	1.94107	3.9e-11
Eucgr.J02157.v2.0	5797	0.0975868	1.93771	9.35e-07
Eucgr.K01083.v2.0	11359	0.0650578	1.9369	3.86e-06
Eucgr.C03410.v2.0	54361	0.167292	1.93451	2.13e-08
Eucgr.C00654.v2.0	13941	0.0604108	1.93245	4.62e-05
Eucgr.B03432.v2.0	9884	0.0743518	1.932	1.66e-06
Eucgr.J02247.v2.0	10984	0.0127792	1.92998	0.0239479
Eucgr.I02628.v2.0	6768	0.096425	1.92998	4.91e-07
Eucgr.H02905.v2.0	7976	0.0127792	1.92998	0.0497401
Eucgr.I02381.v2.0	1278	0.0429846	1.92309	6.66e-05
Eucgr.I01302.v2.0	414	0.0360142	1.9218	0.00127207
Eucgr.A01094.v2.0	1763	0.0592491	1.91992	8.74e-05
Eucgr.K03002.v2.0	1166	0.013941	1.91992	0.0182962
Eucgr.C00180.v2.0	295	0.47864	1.91701	6.34e-10
Eucgr.I02387.v2.0	9225	0.0220732	1.91692	0.00278883
Eucgr.G02695.v2.0	59526	0.0302054	1.91548	0.000575152
Eucgr.F01730.v2.0	831	0.0383377	1.91463	0.0017469
Eucgr.B02195.v2.0	1556	0.0801605	1.91136	9.59e-06
Eucgr.I01082.v2.0	10393	0.0151027	1.91136	0.0142079
Eucgr.K03454.v2.0	8472	0.0151027	1.91136	0.0423739
Eucgr.G02628.v2.0	437	0.0232349	1.91136	0.00226192
Eucgr.I01128.v2.0	2967	0.0151027	1.91136	0.0142079
Eucgr.F03069.v2.0	360	0.326451	1.91057	6.35e-10
Eucgr.G00636.v2.0	7038	0.0243967	1.90632	0.00188332
Eucgr.D01073.v2.0	8263	0.0243967	1.90632	0.0181628
Eucgr.G00624.v2.0	953	0.0336907	1.90398	0.000333206
Eucgr.I02438.v2.0	796	0.0162645	1.90398	0.011035
Eucgr.B01448.v2.0	366	0.0162645	1.90398	0.0399986
Eucgr.H02980.v2.0	18	0.0162645	1.90398	0.011035
Eucgr.C01295.v2.0	14222	0.0162645	1.90398	0.011035
Eucgr.L02691.v2.0	26156	0.298569	1.90278	1.07e-09
Eucgr.H00599.v2.0	5421	0.608755	1.90251	1.6e-10
Eucgr.G03118.v2.0	20727	0.0522786	1.90174	0.000102323
Eucgr.I01592.v2.0	8086	0.0441464	1.90002	0.000771777
Eucgr.A02834.v2.0	799	0.0267202	1.89755	0.00123125
Eucgr.K02173.v2.0	4984	0.0174262	1.89755	0.00860451
Eucgr.J01924.v2.0	2677	0.0174262	1.89755	0.00860451
Eucgr.A01740.v2.0	55540	0.334583	1.89722	4.13e-09
Eucgr.J01899.v2.0	2411	0.102234	1.89647	3.6e-07
Eucgr.F00358.v2.0	1008	0.815546	1.89332	4.42e-10
Eucgr.B03819.v2.0	20627	0.767915	1.8932	1.27e-10
Eucgr.A01110.v2.0	155	0.018588	1.89191	0.00680145
Eucgr.A01448.v2.0	7715	0.0290437	1.89017	0.000838276
Eucgr.J02118.v2.0	332	0.468184	1.88712	8e-10
Eucgr.J00637.v2.0	16167	0.0197497	1.88691	0.00643451
Eucgr.B03609.v2.0	1416	0.0615726	1.88691	9.89e-06
Eucgr.B02813.v2.0	2905	0.0197497	1.88691	0.00539292
Eucgr.F02498.v2.0	4263	0.0952633	1.88486	6.76e-07
Eucgr.H04604.v2.0	9339	0.0209114	1.88245	0.00428247
Eucgr.F03545.v2.0	4710	0.211438	1.88135	7.96e-09
Eucgr.K00774.v2.0	58840	0.0325289	1.88107	0.00274301
Eucgr.J00933.v2.0	1034	0.0336907	1.87845	0.000406725
Eucgr.A02351.v2.0	4880	0.21957	1.87845	5.84e-08
Eucgr.I00325.v2.0	7379	0.0453081	1.87845	7.29e-05
Eucgr.H00643.v2.0	2899	0.0220732	1.87845	0.0212113
Eucgr.A01013.v2.0	577	0.0569256	1.87845	3.37e-05
Eucgr.F03634.v2.0	5465	0.153351	1.87673	1.11e-07
Eucgr.G02722.v2.0	11957	0.106881	1.876	4.62e-07
Eucgr.F01673.v2.0	6	0.0836458	1.87533	1.8e-06
Eucgr.L00646.v2.0	5378	0.0232349	1.87483	0.00421347
Eucgr.D02251.v2.0	1884	0.386862	1.873	1.23e-09
Eucgr.E01027.v2.0	3004	0.137086	1.87271	1.1e-07
Eucgr.I01136.v2.0	5025	0.112689	1.87226	5.7e-07
Eucgr.H03374.v2.0	54727	0.176586	1.87201	2.46e-07
Eucgr.B00242.v2.0	189	0.0116175	1.87156	0.0386434
Eucgr.C01687.v2.0	4069	0.264878	1.86886	1.06e-08
Eucgr.G02480.v2.0	4118	0.0394994	1.86764	0.000179731
Eucgr.E03886.v2.0	2100	0.0127792	1.86585	0.0294082
Eucgr.K02817.v2.0	3781	0.013941	1.86103	0.0268561
Eucgr.L01420.v2.0	11482	0.013941	1.86103	0.027867
Eucgr.J01218.v2.0	5763	0.0604108	1.85994	2.86e-05
Eucgr.B00168.v2.0	87	0.153351	1.85973	9.05e-07
Eucgr.K01086.v2.0	7921	0.0453081	1.85959	0.000450157
Eucgr.F03088.v2.0	9059	0.0929398	1.85889	1.11e-06
Eucgr.F00750.v2.0	10852	0.0302054	1.85889	0.000841205
Eucgr.F03196.v2.0	253	0.37873	1.85838	3.51e-09
Eucgr.H04321.v2.0	6730	0.0151027	1.85691	0.0171783
Eucgr.H00855.v2.0	4506	0.483287	1.8555	1.68e-09
Eucgr.H03608.v2.0	10413	0.102234	1.85391	8.35e-07
Eucgr.K02708.v2.0	5436	0.0162645	1.85335	0.0223246
Eucgr.I00319.v2.0	4567	0.0162645	1.85335	0.0191201
Eucgr.K02988.v2.0	1578	0.0162645	1.85335	0.0496692
Eucgr.B00547.v2.0	980	0.0162645	1.85335	0.0135353
Eucgr.E00653.v2.0	80	0.263717	1.8527	5.65e-09
Eucgr.J00288.v2.0	2963	0.0534404	1.85124	3.49e-05
Eucgr.G03366.v2.0	3853	0.367112	1.85069	8.11e-09
Eucgr.J01777.v2.0	4823	0.110366	1.85025	1.09e-06
Eucgr.C00742.v2.0	15107	0.0360142	1.85025	0.000899548
Eucgr.H04361.v2.0	49	0.0360142	1.85025	0.00175739
Eucgr.A02932.v2.0	4358	0.0174262	1.85025	0.0105538
Eucgr.H00376.v2.0	4778	0.0174262	1.85025	0.0158335
Eucgr.K00822.v2.0	5493	0.0766753	1.84817	5.44e-06
Eucgr.L02022.v2.0	8164	0.0394994	1.84627	0.000213372
Eucgr.C01492.v2.0	5701	0.0627343	1.84434	1.83e-05
Eucgr.I01789.v2.0	5376	0.277658	1.84406	7e-09
Eucgr.A00093.v2.0	8917	0.0220732	1.84097	0.0110001
Eucgr.L02301.v2.0	13	0.0220732	1.84097	0.00921592
Eucgr.D02267.v2.0	5787	0.0232349	1.83921	0.00894245
Eucgr.F03832.v2.0	10742	0.0243967	1.83761	0.00270033
Eucgr.H03453.v2.0	5089	0.178909	1.8374	4.78e-08
Eucgr.A01042.v2.0	536	0.0255584	1.83615	0.00220173
Eucgr.J00905.v2.0	14671	0.384538	1.83519	3.46e-09
Eucgr.A02632.v2.0	5765	0.0882928	1.83283	1.84e-05
Eucgr.B00613.v2.0	4790	0.0290437	1.83246	0.00123125
Eucgr.H00330.v2.0	26292	0.0650578	1.82998	0.000172418
Eucgr.F03326.v2.0	8145	0.133601	1.82954	2.35e-07
Eucgr.C02780.v2.0	273	0.0662196	1.82954	2.21e-05
Eucgr.C00073.v2.0	8556	0.13941	1.82849	1.84e-07
Eucgr.B03317.v2.0	774	0.0743518	1.82681	6.93e-06
Eucgr.H01378.v2.0	10785	0.314833	1.82582	5.1e-09
Eucgr.J00827.v2.0	56	0.0394994	1.8252	0.000683316
Eucgr.L02406.v2.0	14235	0.0394994	1.8252	0.000254232
Eucgr.F04188.v2.0	7267	0.0534404	1.81988	6.68e-05
Eucgr.K02184.v2.0	8531	0.0650578	1.81716	1.79e-05
Eucgr.H04798.v2.0	903	0.0952633	1.81316	4.37e-06
Eucgr.J01839.v2.0	5986	0.0975868	1.81296	1.76e-06
Eucgr.E00208.v2.0	1979	0.353171	1.80681	8.17e-09
Eucgr.E00102.v2.0	8290	0.0743518	1.80445	8.83e-06
Eucgr.F03154.v2.0	275	0.0569256	1.80445	4.82e-05
Eucgr.G01979.v2.0	6855	0.0429846	1.80445	0.000190853
Eucgr.A02271.v2.0	16267	0.0290437	1.80445	0.0014579
Eucgr.E03828.v2.0	17942	0.12663	1.80445	4.67e-07
Eucgr.F00721.v2.0	56958	0.0487934	1.80445	0.000135695
Eucgr.E03517.v2.0	6594	0.0302054	1.80445	0.00121243
Eucgr.H04066.v2.0	9723	0.0801605	1.80445	5.65e-06
Eucgr.B01427.v2.0	4489	0.018588	1.80445	0.0100111
Eucgr.G02090.v2.0	273	0.013941	1.80445	0.02718
Eucgr.B03039.v2.0	5099	0.0511169	1.80445	0.000147652
Eucgr.F03413.v2.0	16	0.0209114	1.80445	0.00629414
Eucgr.F02817.v2.0	6059	0.0162645	1.80445	0.0334524
Eucgr.C00181.v2.0	295	0.0348524	1.80445	0.00059232
Eucgr.G02689.v2.0	8708	0.0255584	1.80445	0.00335083
Eucgr.E00679.v2.0	1271	0.0127792	1.80445	0.0354488
Eucgr.B01740.v2.0	8815	0.0162645	1.80445	0.0264871
Eucgr.H02318.v2.0	12201	0.0209114	1.80445	0.00629414
Eucgr.D00224.v2.0	25	0.0127792	1.80445	0.0354488
Eucgr.B03705.v2.0	2465	0.0174262	1.80445	0.0127719
Eucgr.B02991.v2.0	2635	0.0313672	1.80445	0.0010099
Eucgr.G02673.v2.0	20169	0.0557639	1.80445	5.52e-05
Eucgr.A02268.v2.0	2865	0.018588	1.80445	0.0298555
Eucgr.D01694.v2.0	9650	0.0522786	1.80445	0.000115731
Eucgr.H00968.v2.0	56784	0.018588	1.80445	0.0100111
Eucgr.G03077.v2.0	7990	0.0151027	1.80445	0.0208521
Eucgr.E00173.v2.0	4591	0.0127792	1.80445	0.0459067
Eucgr.L02760.v2.0	13485	0.446111	1.79884	1.04e-08
Eucgr.B00127.v2.0	1588	0.141733	1.79859	1.87e-06
Eucgr.A02369.v2.0	7545	0.627343	1.79647	2.3e-09
Eucgr.J00903.v2.0	1748	0.096425	1.79588	2.32e-06
Eucgr.C01705.v2.0	1242	0.164968	1.79439	1.53e-07
Eucgr.J02035.v2.0	13137	0.0580874	1.79037	9.43e-05
Eucgr.E00660.v2.0	779	0.580874	1.79012	7.52e-09
Eucgr.A02341.v2.0	6908	0.0569256	1.79009	0.000264122
Eucgr.E00765.v2.0	779	1.10134	1.79007	2.45e-09
Eucgr.J03143.v2.0	10092	0.460052	1.78818	6.05e-09
Eucgr.B01461.v2.0	241	0.0894545	1.78607	4.28e-06
Eucgr.K00079.v2.0	3565	0.0882928	1.78583	1.32e-05
Eucgr.C01177.v2.0	5978	0.206791	1.78444	6.45e-08
Eucgr.H04230.v2.0	3606	0.0383377	1.78338	0.000423151
Eucgr.B02255.v2.0	7802	0.0731901	1.78208	2.14e-05
Eucgr.A01427.v2.0	1826	0.178909	1.78136	1.36e-07
Eucgr.C00633.v2.0	7867	0.0673813	1.7802	2.08e-05
Eucgr.H02485.v2.0	55045	0.0662196	1.77978	2.31e-05
Eucgr.F03980.v2.0	33	4.89212	1.77865	8.63e-10
Eucgr.F03332.v2.0	2345	0.0255584	1.77342	0.00774403
Eucgr.H02615.v2.0	6850	0.0511169	1.77274	0.000121163
Eucgr.H02894.v2.0	7977	0.101072	1.77202	5.15e-06
Eucgr.I02516.v2.0	4396	0.785341	1.77075	2.2e-09
Eucgr.A02290.v2.0	4785	0.0232349	1.7705	0.0133014
Eucgr.E00539.v2.0	9656	0.0220732	1.76882	0.0104437
Eucgr.E00325.v2.0	1077	0.0209114	1.76697	0.0135927
Eucgr.G02423.v2.0	165	0.0429846	1.76697	0.000731579
Eucgr.J00583.v2.0	756	1.68918	1.76628	2.06e-09
Eucgr.B02892.v2.0	2599	0.106881	1.76618	2.18e-06
Eucgr.K03362.v2.0	5019	0.0197497	1.76492	0.00947045
Eucgr.I02315.v2.0	9121	0.0197497	1.76492	0.033949
Eucgr.B02251.v2.0	2095	0.123145	1.76455	1.18e-06
Eucgr.K02649.v2.0	11296	0.0394994	1.7638	0.000423972
Eucgr.J01184.v2.0	201	0.018588	1.76262	0.0183269
Eucgr.H02306.v2.0	1790	0.0569256	1.7618	6.8e-05
Eucgr.L02910.v2.0	9356	0.0569256	1.7618	6.8e-05
Eucgr.F00138.v2.0	56537	0.0371759	1.76138	0.000590827
Eucgr.I01724.v2.0	1059	0.0162645	1.75714	0.0195061
Eucgr.A01914.v2.0	7916	0.0162645	1.75714	0.0340991
Eucgr.C01694.v2.0	4069	0.188203	1.75657	8.28e-07
Eucgr.B02725.v2.0	2108	0.0662196	1.75554	2.98e-05
Eucgr.I02297.v2.0	5151	0.0325289	1.75554	0.00118731
Eucgr.K02240.v2.0	522	0.131277	1.75469	8.81e-07
Eucgr.J01357.v2.0	53219	0.0789988	1.7531	3.26e-05
Eucgr.F01527.v2.0	99	0.0302054	1.75198	0.0124366
Eucgr.I01058.v2.0	26367	0.0290437	1.75	0.00205946
Eucgr.F02840.v2.0	1418	0.164968	1.75	1.86e-06
Eucgr.F02436.v2.0	56601	0.013941	1.75	0.0326477
Eucgr.A01369.v2.0	7037	0.013941	1.75	0.0326477
Eucgr.F03095.v2.0	2123	0.0441464	1.75	0.00161864
Eucgr.A02590.v2.0	1211	0.213761	1.74711	1.34e-07
Eucgr.C00232.v2.0	514	0.0418229	1.74711	0.000481771
Eucgr.A01180.v2.0	1446	0.483287	1.74514	1.32e-08
Eucgr.B02210.v2.0	11230	0.377568	1.74378	1.86e-08
Eucgr.H04108.v2.0	562	0.0638961	1.74144	8.25e-05
Eucgr.C02183.v2.0	17902	0.0243967	1.74031	0.00720501
Eucgr.L01040.v2.0	1412	0.0243967	1.74031	0.0057741
Eucgr.C01415.v2.0	129	0.0487934	1.73886	0.000200716
Eucgr.L02322.v2.0	10357	0.135924	1.73872	2.09e-06
Eucgr.F03049.v2.0	15157	0.0220732	1.73406	0.0071419
Eucgr.A00041.v2.0	11783	0.0220732	1.73406	0.0071419
Eucgr.C00178.v2.0	295	0.182394	1.73319	5.09e-07
Eucgr.H01519.v2.0	10562	0.133601	1.73169	1.32e-06
Eucgr.C00868.v2.0	2122	0.0209114	1.73044	0.0149483
Eucgr.F03083.v2.0	9734	0.0313672	1.72916	0.00166251
Eucgr.G03243.v2.0	7460	0.220732	1.72724	1.48e-07
Eucgr.B03592.v2.0	6	0.0302054	1.72644	0.00200078
Eucgr.H03639.v2.0	11947	0.0499551	1.72472	0.000195782
Eucgr.D01895.v2.0	56087	0.018588	1.72198	0.0306599
Eucgr.B04030.v2.0	924	0.0278819	1.72038	0.00447949
Eucgr.H01544.v2.0	7873	0.0836458	1.71815	1.38e-05
Eucgr.B01515.v2.0	319	0.0638961	1.71698	7.18e-05
Eucgr.A00271.v2.0	6876	0.0348524	1.71425	0.00156174
Eucgr.G02904.v2.0	6851	0.0522786	1.7133	0.00016766
Eucgr.F01812.v2.0	10173	0.0255584	1.7133	0.00631421
Eucgr.A00888.v2.0	2885	0.174262	1.71193	7.95e-07
Eucgr.A02959.v2.0	5557	0.0162645	1.71134	0.0235995
Eucgr.H03535.v2.0	37	0.0336907	1.71134	0.00882108
Eucgr.G03269.v2.0	14933	0.0325289	1.70823	0.00473459
Eucgr.I01566.v2.0	11273	0.0743518	1.70787	2.98e-05
Eucgr.G00442.v2.0	2020	0.0406611	1.70758	0.00070214
Eucgr.F00978.v2.0	57015	0.0232349	1.70491	0.00679672
Eucgr.K03183.v2.0	7419	0.0313672	1.70491	0.00194558
Eucgr.A01594.v2.0	55412	0.0151027	1.70491	0.0297719
Eucgr.E00051.v2.0	52397	0.0151027	1.70491	0.0297719
Eucgr.B00141.v2.0	1470	0.879443	1.7025	1.37e-08
Eucgr.G02657.v2.0	139	0.0220732	1.70011	0.0089392
Eucgr.F00165.v2.0	176	0.013941	1.69753	0.0386434
Eucgr.C01481.v2.0	13473	0.013941	1.69753	0.0386434
Eucgr.B00366.v2.0	13957	0.283466	1.69669	1.63e-07
Eucgr.B03817.v2.0	2294	0.350848	1.69447	1.59e-07
Eucgr.F03442.v2.0	7364	0.0278819	1.69341	0.00345094
Eucgr.K02458.v2.0	501	0.113851	1.69233	4.52e-06
Eucgr.J00738.v2.0	764	0.0418229	1.69197	0.00217156
Eucgr.F03515.v2.0	530	0.218408	1.69073	3.07e-07
Eucgr.E00138.v2.0	1435	0.0197497	1.68897	0.0133618
Eucgr.B03355.v2.0	31	0.0615726	1.68897	0.000110788
Eucgr.J00936.v2.0	53	0.527433	1.68288	6.8e-08
Eucgr.B01318.v2.0	4700	0.183556	1.6827	1.56e-06
Eucgr.F03812.v2.0	5977	0.018588	1.68245	0.0241452
Eucgr.C04148.v2.0	53974	0.018588	1.68245	0.0166478
Eucgr.F02431.v2.0	57094	0.180071	1.67622	8.17e-07
Eucgr.C03263.v2.0	3513	0.18588	1.67593	8.09e-07
Eucgr.B03236.v2.0	6200	0.0174262	1.67516	0.0212322
Eucgr.B03198.v2.0	6517	0.0174262	1.67516	0.0315716
Eucgr.F02379.v2.0	2968	0.0232349	1.6732	0.00793547
Eucgr.C01062.v2.0	25938	0.0232349	1.6732	0.00793547
Eucgr.H03469.v2.0	617	0.0290437	1.67199	0.00883591
Eucgr.B03716.v2.0	4273	0.0348524	1.67118	0.00471087
Eucgr.H02498.v2.0	3020	0.0406611	1.67059	0.000873122
Eucgr.D00335.v2.0	846	0.0697048	1.66909	0.000279437
Eucgr.H04961.v2.0	55315	0.0453081	1.66694	0.000642069
Eucgr.B02566.v2.0	1006	0.0162645	1.66694	0.0272596
Eucgr.D00971.v2.0	4986	0.0453081	1.66694	0.00504639
Eucgr.B01725.v2.0	2770	0.0162645	1.66694	0.0272596
Eucgr.D00832.v2.0	5434	0.0162645	1.66694	0.0272596
Eucgr.J01823.v2.0	4048	0.0394994	1.66694	0.00424336
Eucgr.D01914.v2.0	56407	0.328774	1.66648	1.8e-07
Eucgr.D00246.v2.0	13078	0.336907	1.66514	1.41e-07
Eucgr.A02014.v2.0	6925	0.0789988	1.66504	4.1e-05
Eucgr.K01500.v2.0	5017	0.0731901	1.66489	0.000123787
Eucgr.D01926.v2.0	3006	0.0325289	1.66243	0.00769373
Eucgr.L03767.v2.0	57247	0.0209114	1.66006	0.0124396
Eucgr.K00948.v2.0	58725	0.0371759	1.65901	0.0015788
Eucgr.C02889.v2.0	449	0.0371759	1.65901	0.00496103
Eucgr.L00004.v2.0	3450	0.0371759	1.65901	0.00145438
Eucgr.F01994.v2.0	1606	0.161483	1.6576	3.41e-06
Eucgr.G02872.v2.0	10363	0.0151027	1.6576	0.0351049
Eucgr.D01227.v2.0	8374	0.117336	1.65669	6.97e-06
Eucgr.E00779.v2.0	779	0.0360142	1.6547	0.00174131
Eucgr.D00856.v2.0	7462	0.503036	1.6546	1.07e-07
Eucgr.K03579.v2.0	3085	0.0464699	1.6542	0.000504161
Eucgr.B01699.v2.0	783	0.0615726	1.65244	0.000145891
Eucgr.J01424.v2.0	10063	0.0197497	1.65244	0.015487
Eucgr.H00551.v2.0	55171	0.297407	1.6502	7.21e-07
Eucgr.F03704.v2.0	221	0.12663	1.64917	6.04e-06
Eucgr.J01025.v2.0	2937	0.0243967	1.64917	0.0108514
Eucgr.K00226.v2.0	6364	0.0243967	1.64917	0.0226933
Eucgr.A02777.v2.0	11552	0.131277	1.64865	4.9e-06
Eucgr.C01067.v2.0	2240	0.0394994	1.64833	0.00378241
Eucgr.I00326.v2.0	7378	0.0290437	1.6469	0.00998639
Eucgr.C04379.v2.0	993	0.0441464	1.6469	0.00291089
Eucgr.E00798.v2.0	332	0.345039	1.6464	1.46e-06
Eucgr.L02150.v2.0	1723	0.168453	1.64554	1.76e-06
Eucgr.F03677.v2.0	8062	0.0534404	1.64479	0.000341282
Eucgr.D02606.v2.0	2958	0.0383377	1.64398	0.00137574
Eucgr.C03298.v2.0	11265	0.018588	1.64398	0.0477666
Eucgr.F02920.v2.0	2391	0.0429846	1.64298	0.000799945
Eucgr.F01165.v2.0	10172	0.0232349	1.64217	0.0194523
Eucgr.I02009.v2.0	808	0.159159	1.64151	3.65e-06
Eucgr.I02227.v2.0	2322	0.105719	1.64151	1.66e-05
Eucgr.K03324.v2.0	5927	0.0325289	1.64006	0.00303826
Eucgr.A01480.v2.0	48	0.0650578	1.63734	0.000124224
Eucgr.E00182.v2.0	5134	0.216085	1.63709	1.18e-06
Eucgr.E02503.v2.0	5397	0.0360142	1.63452	0.0019406
Eucgr.C03663.v2.0	783	0.0174262	1.63452	0.0250269
Eucgr.J01889.v2.0	2063	0.0441464	1.63042	0.000774267
Eucgr.A01142.v2.0	55814	0.16613	1.63007	2.73e-06
Eucgr.B01758.v2.0	426	0.230026	1.62729	8.68e-07
Eucgr.C02605.v2.0	1939	0.0162645	1.62387	0.0410339
Eucgr.F02248.v2.0	6836	0.0511169	1.62387	0.000504161
Eucgr.B02279.v2.0	649	0.0162645	1.62387	0.0320151
Eucgr.H03461.v2.0	3326	0.0162645	1.62387	0.0320151
Eucgr.I01838.v2.0	198	0.0162645	1.62387	0.0320151
Eucgr.F01862.v2.0	12057	0.327613	1.62267	6.55e-07
Eucgr.J03080.v2.0	4903	0.0592491	1.62224	0.000227266
Eucgr.B02532.v2.0	278	0.311348	1.62088	6.31e-07
Eucgr.H00726.v2.0	7720	0.161483	1.62085	1.06e-05
Eucgr.F01587.v2.0	20700	0.0243967	1.62002	0.0116742
Eucgr.K01943.v2.0	4795	0.0243967	1.62002	0.0152929
Eucgr.I01085.v2.0	1639	0.0278819	1.61541	0.00773272
Eucgr.G02961.v2.0	5403	0.247452	1.61517	9.05e-07
Eucgr.L02718.v2.0	14222	0.0232349	1.6118	0.0144939
Eucgr.A02601.v2.0	3577	0.0592491	1.61007	0.000252246
Eucgr.J01133.v2.0	8166	0.0429846	1.60943	0.00177897
Eucgr.D00347.v2.0	10769	0.123145	1.60927	1.48e-05
Eucgr.L03563.v2.0	33	2.74056	1.60814	8.23e-08
Eucgr.D00944.v2.0	3003	0.0220732	1.60281	0.032389
Eucgr.J01908.v2.0	53110	0.0255584	1.60009	0.0102349
Eucgr.B01451.v2.0	1976	0.0255584	1.60009	0.0275941
Eucgr.B03409.v2.0	877	0.142895	1.59877	5.97e-05
Eucgr.H00766.v2.0	951	0.0778371	1.59729	0.000166274
Eucgr.A02734.v2.0	80	5.31615	1.59613	9.02e-08
Eucgr.F03659.v2.0	56971	0.450758	1.59589	3.51e-07
Eucgr.A02846.v2.0	411	0.0209114	1.59294	0.0328455
Eucgr.J00233.v2.0	1529	0.0209114	1.59294	0.0393761
Eucgr.A00083.v2.0	16261	0.0209114	1.59294	0.0227156
Eucgr.B02209.v2.0	5937	0.0243967	1.59145	0.0127258
Eucgr.F04201.v2.0	9409	0.13941	1.58888	1.33e-05
Eucgr.B01774.v2.0	1340	0.333421	1.58851	9.17e-07
Eucgr.A02354.v2.0	1085	0.0418229	1.58763	0.0026581
Eucgr.B00124.v2.0	1588	0.0453081	1.58721	0.00119379
Eucgr.J01769.v2.0	9683	0.182394	1.58466	3.92e-06
Eucgr.F02985.v2.0	8089	0.515816	1.58252	3.53e-07
Eucgr.F03336.v2.0	5794	0.0162645	1.58205	0.0369785
Eucgr.H03652.v2.0	2258	0.0371759	1.58205	0.0023205
Eucgr.D02246.v2.0	20163	0.0546021	1.58205	0.000481702
Eucgr.F03754.v2.0	760	0.0162645	1.58205	0.0378652
Eucgr.F03381.v2.0	1903	0.0859693	1.58205	0.000254675
Eucgr.L02502.v2.0	59780	0.0162645	1.58205	0.0369785
Eucgr.F02661.v2.0	6192	0.0232349	1.58205	0.0225402
Eucgr.D02607.v2.0	11460	0.0499551	1.57738	0.000767849
Eucgr.K01656.v2.0	3375	0.199821	1.5773	7.31e-06
Eucgr.G02960.v2.0	2194	0.309025	1.57512	1.97e-06
Eucgr.B00125.v2.0	1588	0.0999103	1.57496	0.000117366
Eucgr.H03267.v2.0	4439	0.738871	1.57463	2.6e-07
Eucgr.G00951.v2.0	12	0.018588	1.56998	0.0363086
Eucgr.D00435.v2.0	4172	0.0151027	1.56741	0.0477666
Eucgr.C03209.v2.0	837	0.0151027	1.56741	0.0494375
Eucgr.D01095.v2.0	7182	0.0441464	1.56629	0.001505
Eucgr.J00162.v2.0	15060	0.0731901	1.56604	0.000194585
Eucgr.H02997.v2.0	628	0.175424	1.56453	8.86e-06
Eucgr.I01623.v2.0	10074	0.133601	1.56439	1.63e-05
Eucgr.J01118.v2.0	53309	0.183556	1.56274	5.79e-06
Eucgr.E00645.v2.0	871	0.0941015	1.56208	6.31e-05
Eucgr.C03867.v2.0	2240	0.0209114	1.56052	0.040436
Eucgr.K01824.v2.0	9625	0.0209114	1.56052	0.024661
Eucgr.F02717.v2.0	11993	0.0302054	1.55933	0.00897866
Eucgr.K03578.v2.0	957	0.0708666	1.55897	0.000536267
Eucgr.C04217.v2.0	291	0.0453081	1.55652	0.00172831
Eucgr.C02816.v2.0	292	0.101072	1.55652	5.64e-05
Eucgr.H02916.v2.0	7146	0.0453081	1.55652	0.00140813
Eucgr.G02679.v2.0	2963	0.552992	1.55636	5.17e-07
Eucgr.C01268.v2.0	547	0.297407	1.55268	1.64e-06
Eucgr.F00979.v2.0	7180	0.0441464	1.55069	0.00164349
Eucgr.G02943.v2.0	1162	0.137086	1.54952	3.49e-05
Eucgr.A02416.v2.0	10950	0.0197497	1.54811	0.0459067
Eucgr.E02785.v2.0	5179	0.0197497	1.54811	0.0421111
Eucgr.A00877.v2.0	25950	0.082484	1.54811	0.000119697
Eucgr.L02078.v2.0	805	0.0406611	1.54811	0.00247533
Eucgr.H03613.v2.0	10413	0.342715	1.54629	2.09e-06
Eucgr.H00528.v2.0	49	0.0313672	1.54571	0.00571566
Eucgr.A01415.v2.0	9950	0.134763	1.54553	2.6e-05
Eucgr.G01920.v2.0	31	0.0697048	1.54536	0.000295733
Eucgr.F03119.v2.0	420	0.953794	1.54493	4.34e-07
Eucgr.H04967.v2.0	574	0.0720283	1.54332	0.000463249
Eucgr.K03155.v2.0	10101	0.135924	1.54243	4.39e-05
Eucgr.H00021.v2.0	7423	0.0220732	1.54141	0.0213391
Eucgr.H04153.v2.0	5942	0.321804	1.53752	1.84e-06
Eucgr.E04078.v2.0	52611	0.0580874	1.53436	0.000839893
Eucgr.D00685.v2.0	2694	0.018588	1.53436	0.0391613
Eucgr.F03241.v2.0	7862	0.0325289	1.53314	0.00533845
Eucgr.E03495.v2.0	8164	0.0267202	1.53143	0.0112293
Eucgr.E00220.v2.0	6366	0.0267202	1.53143	0.0112293
Eucgr.H05060.v2.0	7894	0.210276	1.53088	6.27e-06
Eucgr.F00638.v2.0	663	0.0348524	1.52982	0.00557508
Eucgr.G02278.v2.0	59511	0.0209114	1.52881	0.0267921
Eucgr.H01726.v2.0	11	0.0209114	1.52881	0.0267921
Eucgr.I02581.v2.0	58226	0.0209114	1.52881	0.0267921
Eucgr.C03936.v2.0	7124	0.0209114	1.52881	0.0267921
Eucgr.B03990.v2.0	10744	0.0209114	1.52881	0.0267921
Eucgr.B02944.v2.0	121	0.0592491	1.5276	0.00153595
Eucgr.G02788.v2.0	3190	0.135924	1.52722	2.62e-05
Eucgr.K00068.v2.0	8785	0.0371759	1.52691	0.009795
Eucgr.F02277.v2.0	56554	0.400803	1.52655	1.91e-06
Eucgr.D02349.v2.0	699	0.209114	1.52621	2.01e-05
Eucgr.I01172.v2.0	14975	0.305539	1.52466	2.54e-06
Eucgr.E00534.v2.0	3292	0.0476316	1.52434	0.00138509
Eucgr.E03827.v2.0	17942	0.0662196	1.52287	0.00142402
Eucgr.E04301.v2.0	31	0.0418229	1.52205	0.00248163
Eucgr.J01955.v2.0	1325	0.202144	1.52095	8.71e-06
Eucgr.B02014.v2.0	181	0.0522786	1.52065	0.00118801
Eucgr.B02664.v2.0	536	0.0360142	1.51904	0.0106256
Eucgr.G03359.v2.0	3225	0.0464699	1.51814	0.00159677
Eucgr.K01904.v2.0	755	0.0278819	1.51756	0.0102349
Eucgr.D02359.v2.0	1100	1.40688	1.51721	1.02e-06
Eucgr.E03859.v2.0	73	0.0697048	1.51601	0.0107919
Eucgr.A02783.v2.0	587	0.221894	1.51596	7.35e-06
Eucgr.H04394.v2.0	54855	0.0511169	1.51494	0.00136881
Eucgr.A02391.v2.0	8677	0.0197497	1.51494	0.0337023
Eucgr.G03145.v2.0	3802	0.322966	1.51282	1.21e-05
Eucgr.B00123.v2.0	1588	0.0220732	1.51166	0.0235611
Eucgr.K02884.v2.0	7208	0.0220732	1.51166	0.0336356
Eucgr.I01916.v2.0	13485	0.176586	1.51109	3.86e-05
Eucgr.B03297.v2.0	1319	0.168453	1.50643	1.82e-05
Eucgr.F00497.v2.0	1135	0.664519	1.50638	1.76e-06
Eucgr.I02489.v2.0	9618	0.0418229	1.5061	0.00422631
Eucgr.J00585.v2.0	8452	0.0290437	1.50488	0.0124214
Eucgr.K00373.v2.0	1112	0.133601	1.50255	8.51e-05
Eucgr.G03367.v2.0	6701	0.0778371	1.49959	0.000797088
Eucgr.B03306.v2.0	95	0.0383377	1.49959	0.0108456
Eucgr.K01255.v2.0	11140	0.018588	1.49959	0.0472131
Eucgr.F02848.v2.0	1192	0.018588	1.49959	0.042673
Eucgr.F03521.v2.0	1546	0.0429846	1.49778	0.00282381
Eucgr.I00554.v2.0	7606	0.0650578	1.49778	0.000907737
Eucgr.A00855.v2.0	1308	0.0209114	1.49778	0.029478
Eucgr.B00871.v2.0	222	0.0697048	1.49678	0.00101651
Eucgr.K01316.v2.0	11426	0.142895	1.49655	0.00022367
Eucgr.F02496.v2.0	4260	0.0232349	1.49632	0.0289371
Eucgr.B01791.v2.0	293	0.0569256	1.4941	0.00109105
Eucgr.B02467.v2.0	6009	0.0592491	1.49366	0.00919965
Eucgr.J02305.v2.0	859	0.149865	1.49142	5.32e-05
Eucgr.C00907.v2.0	1339	0.0580874	1.48819	0.000962462
Eucgr.A02962.v2.0	9427	0.0859693	1.48637	0.000245893
Eucgr.F02507.v2.0	5311	0.111528	1.48549	0.000111149
Eucgr.C00184.v2.0	295	0.573903	1.48543	3.75e-06
Eucgr.H04490.v2.0	7883	0.277658	1.48252	1.14e-05
Eucgr.A02773.v2.0	725	0.0290437	1.48252	0.0143694
Eucgr.H00559.v2.0	589	0.0290437	1.48252	0.0143694
Eucgr.K00107.v2.0	6630	0.0313672	1.48252	0.0149685
Eucgr.J01301.v2.0	11	0.0360142	1.48252	0.00579148
Eucgr.F04069.v2.0	11423	0.220732	1.48101	1.29e-05
Eucgr.F03693.v2.0	4970	0.175424	1.47873	2.52e-05
Eucgr.G02222.v2.0	10067	0.0859693	1.47867	0.000258482
Eucgr.H02608.v2.0	1400	0.0743518	1.47808	0.000442028
Eucgr.K03062.v2.0	2003	0.0371759	1.4738	0.00704339
Eucgr.K02454.v2.0	1304	0.174262	1.47299	2.82e-05
Eucgr.J00429.v2.0	1409	0.0325289	1.4726	0.0302844
Eucgr.E03496.v2.0	8164	0.0952633	1.47213	0.000198601
Eucgr.K01924.v2.0	326	0.0569256	1.47102	0.0014043
Eucgr.C00355.v2.0	3604	0.273011	1.47034	1.16e-05
Eucgr.F01995.v2.0	144	0.147542	1.46905	4.29e-05
Eucgr.F04117.v2.0	7699	0.0453081	1.46816	0.00310636
Eucgr.B03043.v2.0	7689	0.160321	1.46395	6.27e-05
Eucgr.A02817.v2.0	55720	0.661034	1.46341	3.19e-06
Eucgr.J02566.v2.0	14195	0.0662196	1.46275	0.0020445
Eucgr.H02917.v2.0	12808	0.31948	1.46176	7.4e-06
Eucgr.A02332.v2.0	1083	0.0778371	1.45728	0.000416252
Eucgr.F01530.v2.0	10964	0.0499551	1.45652	0.00319915
Eucgr.J00258.v2.0	8160	0.0429846	1.45246	0.0113276
Eucgr.B01159.v2.0	590	0.0302054	1.45081	0.0135016
Eucgr.A02988.v2.0	3403	0.0197497	1.45081	0.040647
Eucgr.J00982.v2.0	6628	0.117336	1.44896	0.000120983
Eucgr.I02313.v2.0	1761	0.096425	1.44857	0.000636128
Eucgr.D01448.v2.0	20553	0.0278819	1.4483	0.0264412
Eucgr.J00168.v2.0	4588	0.0360142	1.44689	0.0195396
Eucgr.C00110.v2.0	6237	0.0894545	1.44599	0.00036915
Eucgr.C01271.v2.0	3090	0.0255584	1.44536	0.018971
Eucgr.D00295.v2.0	7719	0.35898	1.44394	1.34e-05
Eucgr.A02198.v2.0	1558	0.0394994	1.44188	0.00663581
Eucgr.I02060.v2.0	9622	0.183556	1.44137	3.86e-05
Eucgr.H02069.v2.0	11	0.0371759	1.43945	0.00635867
Eucgr.I01515.v2.0	320	0.0487934	1.43629	0.00274589
Eucgr.I01732.v2.0	7452	0.0685431	1.43521	0.00089455
Eucgr.J00317.v2.0	2556	0.0267202	1.43521	0.022512
Eucgr.F02040.v2.0	3611	0.170777	1.4327	7.48e-05
Eucgr.H00756.v2.0	10057	0.253261	1.43203	1.98e-05
Eucgr.F00407.v2.0	768	0.174262	1.43183	4.82e-05
Eucgr.K03422.v2.0	2503	0.0441464	1.43164	0.00416318
Eucgr.A02396.v2.0	6156	0.0499551	1.43099	0.00249474
Eucgr.F00768.v2.0	57047	0.0302054	1.43005	0.020637
Eucgr.E02478.v2.0	12220	0.0534404	1.4283	0.00237311
Eucgr.F02197.v2.0	2951	0.269525	1.42784	1.87e-05
Eucgr.F03590.v2.0	115	0.160321	1.42753	7.65e-05
Eucgr.E00841.v2.0	52338	0.0220732	1.42593	0.031953
Eucgr.B03375.v2.0	9632	0.0220732	1.42593	0.0453123
Eucgr.A01618.v2.0	192	0.087131	1.42302	0.00151876
Eucgr.B01907.v2.0	14915	0.302054	1.42296	1.54e-05
Eucgr.A01454.v2.0	5544	0.349686	1.42263	1.2e-05
Eucgr.B02002.v2.0	10185	0.0313672	1.42198	0.0137382
Eucgr.C01056.v2.0	10023	1.6613	1.42191	5.42e-06
Eucgr.B01495.v2.0	1909	0.0894545	1.41742	0.000787906
Eucgr.C03832.v2.0	17909	0.0534404	1.41652	0.00251555
Eucgr.H02928.v2.0	940	0.304378	1.415	1.77e-05
Eucgr.A02044.v2.0	981	0.0662196	1.4145	0.0012102
Eucgr.F01475.v2.0	8898	0.0360142	1.41213	0.0146658
Eucgr.B03902.v2.0	3231	0.674975	1.40906	9.48e-06
Eucgr.A01432.v2.0	1827	0.289275	1.40829	4.1e-05
Eucgr.J01892.v2.0	3810	0.0336907	1.40755	0.0107095
Eucgr.J01646.v2.0	53057	0.0941015	1.40711	0.00043337
Eucgr.H04992.v2.0	32	0.0243967	1.4059	0.0336766
Eucgr.B03410.v2.0	6512	0.0243967	1.4059	0.0336766
Eucgr.F04123.v2.0	10011	0.0569256	1.40391	0.00206135
Eucgr.H01053.v2.0	13923	0.0476316	1.40235	0.0125195
Eucgr.C00841.v2.0	1487	0.0906163	1.40087	0.000557159
Eucgr.H03283.v2.0	3599	0.0220732	1.39845	0.0352285
Eucgr.B03662.v2.0	8673	0.0220732	1.39845	0.0352285
Eucgr.G01697.v2.0	4640	0.0220732	1.39845	0.0431388
Eucgr.E03896.v2.0	52899	0.0522786	1.39727	0.0031207
Eucgr.J01457.v2.0	1831	0.721445	1.39697	8.73e-06
Eucgr.A01968.v2.0	12826	0.86434	1.39644	1.14e-05
Eucgr.D02446.v2.0	683	0.0638961	1.39263	0.00310709
Eucgr.F03724.v2.0	6545	0.0336907	1.38941	0.0345308
Eucgr.I00195.v2.0	7772	0.0476316	1.38941	0.00884264
Eucgr.G00353.v2.0	59442	0.0336907	1.38941	0.0116858
Eucgr.B03078.v2.0	6848	0.0267202	1.38941	0.0256533
Eucgr.J02214.v2.0	8542	0.0522786	1.38549	0.00555098
Eucgr.K03430.v2.0	58715	0.325289	1.38428	2.59e-05
Eucgr.H02649.v2.0	5854	0.0464699	1.38064	0.00566303
Eucgr.E02103.v2.0	11	0.0209114	1.37995	0.0438294
Eucgr.J01849.v2.0	2858	0.290437	1.37938	3.58e-05
Eucgr.F00357.v2.0	1008	0.198659	1.37896	0.00022471
Eucgr.B00544.v2.0	980	0.0546021	1.37818	0.0028805
Eucgr.J00942.v2.0	177	0.096425	1.37658	0.000590147
Eucgr.I02214.v2.0	9608	0.123145	1.37599	0.000401562
Eucgr.B03641.v2.0	1002	0.0290437	1.3756	0.0499206
Eucgr.F04136.v2.0	5410	0.0418229	1.37004	0.00807076
Eucgr.D01842.v2.0	125	0.0813223	1.36923	0.00141881
Eucgr.F00356.v2.0	419	0.348524	1.36918	5.49e-05
Eucgr.F01870.v2.0	144	0.0499551	1.36906	0.0055314
Eucgr.I01815.v2.0	661	0.0499551	1.36906	0.00743123
Eucgr.A02960.v2.0	289	0.0975868	1.36835	0.00704339
Eucgr.F03236.v2.0	2588	0.469346	1.36819	2.37e-05
Eucgr.C02438.v2.0	90	0.149865	1.36738	0.000187741
Eucgr.H03610.v2.0	10413	0.0627343	1.36664	0.00209489
Eucgr.L03223.v2.0	332	0.0708666	1.36632	0.00389101
Eucgr.L01310.v2.0	166	0.191688	1.3657	0.000118975
Eucgr.G02892.v2.0	5355	0.207953	1.36556	9.1e-05
Eucgr.H01105.v2.0	3636	1.1571	1.36395	2.1e-05
Eucgr.F04151.v2.0	95	0.0697048	1.36014	0.00266569
Eucgr.J02137.v2.0	1601	0.428685	1.35998	2.64e-05
Eucgr.F00091.v2.0	13236	0.0534404	1.35903	0.00446358
Eucgr.F03232.v2.0	1505	0.0453081	1.35819	0.016066
Eucgr.K03440.v2.0	58884	0.376406	1.35758	5.94e-05
Eucgr.J01587.v2.0	53154	0.096425	1.35756	0.00104559
Eucgr.K03587.v2.0	6267	0.0673813	1.35617	0.00198332
Eucgr.J03008.v2.0	918	0.0418229	1.35569	0.0128018
Eucgr.F01191.v2.0	1836	0.096425	1.35127	0.000705025
Eucgr.H03416.v2.0	1706	0.199821	1.34729	0.000119697
Eucgr.B00946.v2.0	2869	0.0778371	1.34501	0.00303826
Eucgr.H00779.v2.0	54728	0.60527	1.34451	4.12e-05
Eucgr.B03593.v2.0	278	0.372921	1.3442	4.87e-05
Eucgr.I01735.v2.0	7910	0.0464699	1.34182	0.0117363
Eucgr.C02271.v2.0	53639	0.0848075	1.34147	0.00228219
Eucgr.H01214.v2.0	894	0.0325289	1.3405	0.0385979
Eucgr.E01258.v2.0	315	0.0278819	1.33978	0.0466275
Eucgr.B02378.v2.0	320	0.0766753	1.33915	0.00151351
Eucgr.G02198.v2.0	6877	0.0476316	1.33878	0.00844181
Eucgr.D02077.v2.0	10415	0.0232349	1.33878	0.0467353
Eucgr.L00584.v2.0	4003	0.0232349	1.33878	0.0467353
Eucgr.G02810.v2.0	59591	0.460052	1.33809	3.58e-05
Eucgr.F02263.v2.0	1520	0.0627343	1.33788	0.00651786
Eucgr.A00803.v2.0	390	0.0383377	1.33732	0.0114851
Eucgr.C02152.v2.0	8701	0.147542	1.33684	0.000284406
Eucgr.F01772.v2.0	2350	0.0546021	1.33413	0.00698368
Eucgr.G01930.v2.0	5930	0.149865	1.33096	0.000292551
Eucgr.D01963.v2.0	8892	0.135924	1.32954	0.000358176
Eucgr.K01643.v2.0	58764	0.254423	1.32842	0.000116505
Eucgr.A02386.v2.0	1407	0.404288	1.3282	4.91e-05
Eucgr.F01468.v2.0	11017	0.0418229	1.3274	0.0109962
Eucgr.J01480.v2.0	45	0.0313672	1.3264	0.0244948
Eucgr.B03694.v2.0	2465	0.0267202	1.32332	0.0321914
Eucgr.K03576.v2.0	9322	0.0952633	1.3215	0.0026581
Eucgr.C03409.v2.0	8436	0.26604	1.32126	0.000100016
Eucgr.J01658.v2.0	18005	0.0848075	1.32041	0.00158896
Eucgr.L01430.v2.0	7259	0.0906163	1.32032	0.00144895
Eucgr.D00481.v2.0	42	0.120822	1.31902	0.000593719
Eucgr.A02384.v2.0	1779	0.0453081	1.31902	0.0135306
Eucgr.J03166.v2.0	1475	0.0278819	1.31902	0.0410162
Eucgr.E04233.v2.0	6355	0.120822	1.31902	0.000783768
Eucgr.B02748.v2.0	55817	0.267202	1.31857	0.000126537
Eucgr.D01087.v2.0	166	0.168453	1.31831	0.000277092
Eucgr.I02141.v2.0	26379	0.156836	1.31826	0.000506307
Eucgr.F01782.v2.0	11452	0.327613	1.31793	7.59e-05
Eucgr.C03328.v2.0	3513	0.0418229	1.31346	0.0115746
Eucgr.F03197.v2.0	5213	0.0360142	1.31259	0.0157205
Eucgr.I01700.v2.0	58082	0.0731901	1.31259	0.00578745
Eucgr.L02898.v2.0	2310	0.0557639	1.31063	0.00474857
Eucgr.J01439.v2.0	53279	0.0371759	1.30968	0.0144939
Eucgr.G00958.v2.0	119	0.108042	1.30919	0.00184904
Eucgr.A02868.v2.0	3618	0.0441464	1.30849	0.0142827
Eucgr.C02732.v2.0	1412	0.0511169	1.30761	0.0208322
Eucgr.F01791.v2.0	9609	0.0453081	1.30619	0.0135306
Eucgr.G02223.v2.0	166	1.00259	1.30608	3.47e-05
Eucgr.H00938.v2.0	3115	0.0267202	1.30194	0.0348602
Eucgr.A01107.v2.0	5904	0.0267202	1.30194	0.0399944
Eucgr.C01627.v2.0	1242	0.0267202	1.30194	0.0348602
Eucgr.B03905.v2.0	2047	0.132439	1.30121	0.000592477
Eucgr.F01563.v2.0	1061	0.0836458	1.30078	0.00188749
Eucgr.J00409.v2.0	1654	1.26282	1.30039	5.18e-05
Eucgr.D01326.v2.0	12131	0.0418229	1.29965	0.0228832
Eucgr.H00466.v2.0	199	0.178909	1.29921	0.000324367
Eucgr.B02553.v2.0	15135	0.0650578	1.29749	0.00447949
Eucgr.L01409.v2.0	11	0.0290437	1.29543	0.03497
Eucgr.H01103.v2.0	3636	1.96219	1.29543	5.05e-05
Eucgr.J01497.v2.0	4108	0.0290437	1.29543	0.03497
Eucgr.F01223.v2.0	926	0.0441464	1.29543	0.0131946
Eucgr.J01392.v2.0	356	0.0673813	1.29477	0.00572787
Eucgr.K01606.v2.0	18015	0.0371759	1.29425	0.0234324
Eucgr.J00539.v2.0	1451	0.0371759	1.29425	0.0272596
Eucgr.K02769.v2.0	1111	0.0766753	1.29311	0.00242618
Eucgr.J01045.v2.0	2046	0.161483	1.28627	0.000689351
Eucgr.H02772.v2.0	5598	0.0592491	1.28572	0.0162468
Eucgr.B02247.v2.0	10048	0.120822	1.28507	0.00104822
Eucgr.F00659.v2.0	56716	0.317157	1.28409	0.000149581
Eucgr.L02847.v2.0	332	0.0348524	1.28291	0.0212742
Eucgr.F02150.v2.0	20274	0.0348524	1.28291	0.0321927
Eucgr.B03210.v2.0	13995	0.315995	1.28249	0.000136642
Eucgr.B03776.v2.0	437	0.19285	1.28126	0.000382151
Eucgr.B00027.v2.0	4401	0.463537	1.28088	9e-05
Eucgr.E00620.v2.0	556	0.0360142	1.28088	0.0229952
Eucgr.A01474.v2.0	48	0.0267202	1.28088	0.0482237
Eucgr.G02402.v2.0	2252	0.0453081	1.28088	0.0125089
Eucgr.C00347.v2.0	3605	0.0464699	1.27935	0.0306463
Eucgr.B02260.v2.0	322	0.0290437	1.27607	0.0367709
Eucgr.A01460.v2.0	3875	0.176586	1.27393	0.000905839
Eucgr.J01478.v2.0	8399	0.0406611	1.27393	0.0150605
Eucgr.H00684.v2.0	4595	0.0952633	1.27259	0.0023586
Eucgr.F01712.v2.0	79	0.254423	1.27066	0.000409023
Eucgr.J02592.v2.0	15078	0.0789988	1.26911	0.00822657
Eucgr.J01320.v2.0	11	0.0336907	1.26839	0.0237631
Eucgr.I02328.v2.0	12204	0.354333	1.26742	0.000155046
Eucgr.B02442.v2.0	170	1.23378	1.26732	9.93e-05
Eucgr.E00800.v2.0	332	0.510007	1.26726	0.000152655
Eucgr.L00736.v2.0	54899	0.0464699	1.26718	0.0122837
Eucgr.F02262.v2.0	6502	0.805091	1.26596	9.93e-05
Eucgr.K01253.v2.0	3694	0.133601	1.26582	0.00221842
Eucgr.C00632.v2.0	6253	0.0848075	1.26571	0.00502173
Eucgr.J02058.v2.0	320	0.147542	1.26529	0.00130777
Eucgr.G02332.v2.0	2606	0.0360142	1.26529	0.0400307
Eucgr.D00296.v2.0	4776	0.087131	1.26447	0.00331513
Eucgr.G02840.v2.0	11298	0.0371759	1.26388	0.0448678
Eucgr.F01164.v2.0	1206	0.647093	1.26323	9.17e-05
Eucgr.G01051.v2.0	59759	0.168453	1.26295	0.000707495
Eucgr.B02909.v2.0	1743	0.152189	1.26012	0.000863366
Eucgr.B02889.v2.0	11818	0.447273	1.25991	0.000129174
Eucgr.B01913.v2.0	7592	0.181233	1.25986	0.00051107
Eucgr.F03632.v2.0	1588	2.23752	1.25972	8.91e-05
Eucgr.B03345.v2.0	3945	0.12663	1.25938	0.00119487
Eucgr.E02813.v2.0	3729	0.626182	1.25829	0.000101398
Eucgr.G03210.v2.0	59710	0.0429846	1.25796	0.0165286
Eucgr.A02237.v2.0	55509	0.0580874	1.2577	0.00967838
Eucgr.K00793.v2.0	6443	0.0290437	1.25696	0.0412455
Eucgr.A02312.v2.0	16268	0.0453081	1.25601	0.0136741
Eucgr.H05049.v2.0	54990	0.109204	1.25536	0.00147414
Eucgr.I02727.v2.0	11	0.0313672	1.25425	0.0312535
Eucgr.J02223.v2.0	1559	0.162645	1.254	0.00062466
Eucgr.F03644.v2.0	10299	0.0499551	1.25265	0.0121152
Eucgr.A00810.v2.0	11	0.0348524	1.25085	0.0283209
Eucgr.H04109.v2.0	1750	0.0906163	1.25024	0.00254858
Eucgr.A00494.v2.0	11591	0.322966	1.24909	0.000289483
Eucgr.E00505.v2.0	4992	0.0371759	1.24893	0.0261455
Eucgr.I01064.v2.0	58413	0.0383377	1.24805	0.0204488
Eucgr.K03195.v2.0	170	0.252099	1.2462	0.000432795
Eucgr.I01409.v2.0	631	0.145218	1.24257	0.000892993
Eucgr.C03732.v2.0	17383	0.0743518	1.24185	0.00566303
Eucgr.F00367.v2.0	7095	0.838781	1.2416	0.000108194
Eucgr.D01117.v2.0	13314	0.0278819	1.23885	0.0468994
Eucgr.I02475.v2.0	2725	0.607594	1.23703	0.000168858
Eucgr.K00735.v2.0	61	0.0975868	1.23656	0.0023501
Eucgr.F04467.v2.0	2242	0.0336907	1.2356	0.0334454
Eucgr.C02675.v2.0	26063	0.0336907	1.2356	0.0334454
Eucgr.H04037.v2.0	1843	0.0789988	1.23349	0.00433921
Eucgr.B02399.v2.0	1723	1.4731	1.23281	0.000161368
Eucgr.F01444.v2.0	9380	0.091778	1.23156	0.00270033
Eucgr.H03532.v2.0	8393	0.0464699	1.23126	0.0139094
Eucgr.F00494.v2.0	349	0.0952633	1.23112	0.00325597
Eucgr.D01949.v2.0	4158	0.210276	1.23009	0.000587079
Eucgr.C01899.v2.0	276	0.160321	1.2299	0.00131364
Eucgr.K01265.v2.0	1610	0.663358	1.22876	0.000181728
Eucgr.I01620.v2.0	2075	3.00079	1.22695	0.000139839
Eucgr.A00690.v2.0	42	0.125469	1.2239	0.00184306
Eucgr.H04545.v2.0	5164	0.128954	1.22378	0.00151876
Eucgr.B03395.v2.0	4735	1.81116	1.22288	0.000165788
Eucgr.K02304.v2.0	61	0.200982	1.22225	0.000650618
Eucgr.I00293.v2.0	58043	0.0383377	1.21948	0.0292197
Eucgr.B01554.v2.0	17762	0.0394994	1.21948	0.0260119
Eucgr.K03532.v2.0	7163	0.153351	1.21948	0.00123799
Eucgr.A00504.v2.0	10140	0.0302054	1.21948	0.0396944
Eucgr.D00092.v2.0	6232	0.0731901	1.21948	0.00537287
Eucgr.H00972.v2.0	80	0.857369	1.21883	0.000200486
Eucgr.D01435.v2.0	549	0.806252	1.21879	0.00018694
Eucgr.I01493.v2.0	1889	0.928236	1.21768	0.00018372
Eucgr.C03002.v2.0	2123	0.117336	1.21008	0.00222366
Eucgr.G03378.v2.0	7547	0.0580874	1.21008	0.00979149
Eucgr.E00327.v2.0	14067	0.110366	1.2095	0.0025387
Eucgr.J01340.v2.0	54973	0.0499551	1.20859	0.0142951
Eucgr.J02274.v2.0	12159	0.0453081	1.20751	0.0295893
Eucgr.C01179.v2.0	80	0.563447	1.20668	0.000311119
Eucgr.L00520.v2.0	58013	0.0383377	1.20541	0.0301441
Eucgr.K01945.v2.0	45	0.0360142	1.20453	0.0356881
Eucgr.K02106.v2.0	6674	0.180071	1.20415	0.000999543
Eucgr.E00554.v2.0	52393	0.0604108	1.20145	0.0106545
Eucgr.E01545.v2.0	4685	0.0557639	1.19999	0.0119969
Eucgr.A02227.v2.0	2218	0.0534404	1.19916	0.0141987
Eucgr.C01684.v2.0	7259	0.147542	1.19711	0.00669307
Eucgr.B01485.v2.0	4223	0.096425	1.19676	0.00363604
Eucgr.E00888.v2.0	250	0.116175	1.19587	0.00333618
Eucgr.D01126.v2.0	720	0.284628	1.19429	0.000584213
Eucgr.J02304.v2.0	53268	0.0383377	1.19147	0.0315235
Eucgr.A02976.v2.0	2124	0.174262	1.18798	0.00129612
Eucgr.B02222.v2.0	6922	0.206791	1.1876	0.00107554
Eucgr.J00114.v2.0	3900	0.133601	1.18669	0.00222212
Eucgr.H00374.v2.0	604	0.0604108	1.18364	0.0142676
Eucgr.A02762.v2.0	1366	0.0441464	1.18296	0.0247684
Eucgr.H04221.v2.0	1818	0.0848075	1.18101	0.00591502
Eucgr.J02114.v2.0	332	0.79812	1.18086	0.000295694
Eucgr.F00003.v2.0	5628	0.0546021	1.17995	0.0215254
Eucgr.G02823.v2.0	9488	0.0650578	1.1779	0.0106047
Eucgr.I01699.v2.0	4198	0.381053	1.17628	0.000537808
Eucgr.D02595.v2.0	140	0.151027	1.17609	0.00212062
Eucgr.D02320.v2.0	13949	0.149865	1.17576	0.00197512
Eucgr.B00983.v2.0	6733	0.171939	1.17499	0.00149505
Eucgr.B02355.v2.0	3473	0.0906163	1.17159	0.015102
Eucgr.E00141.v2.0	4579	0.0325289	1.17057	0.045726
Eucgr.I01113.v2.0	2593	0.447273	1.17049	0.00049375
Eucgr.K00732.v2.0	7449	0.13941	1.16872	0.00266994
Eucgr.B03781.v2.0	277	0.0406611	1.16702	0.0485722
Eucgr.C03175.v2.0	1183	0.396156	1.16702	0.000635615
Eucgr.C01879.v2.0	53787	0.0383377	1.16399	0.0343031
Eucgr.G02444.v2.0	951	0.0859693	1.1629	0.00610297
Eucgr.K00655.v2.0	1775	0.0627343	1.15954	0.0245584
Eucgr.K00759.v2.0	168	0.0789988	1.15808	0.00753515
Eucgr.F02125.v2.0	7607	0.0429846	1.15755	0.0341345
Eucgr.C02791.v2.0	5894	0.0859693	1.15675	0.00632
Eucgr.A01457.v2.0	7071	0.18588	1.15522	0.00164349
Eucgr.F00114.v2.0	56949	1.71474	1.15517	0.000532343
Eucgr.A02463.v2.0	1302	0.0487934	1.15389	0.0348741
Eucgr.B03821.v2.0	5568	0.0476316	1.15237	0.0372257
Eucgr.J00525.v2.0	9161	0.0476316	1.15237	0.0285444
Eucgr.H04495.v2.0	37	0.338068	1.15035	0.00088766
Eucgr.D02557.v2.0	9213	0.218408	1.14994	0.00144731
Eucgr.K01272.v2.0	59012	0.0453081	1.14909	0.0255539
Eucgr.F02955.v2.0	314	0.0673813	1.14793	0.0142566
Eucgr.C00177.v2.0	295	1.21635	1.14525	0.000704253
Eucgr.E00335.v2.0	3762	0.225379	1.14499	0.00142005
Eucgr.K03490.v2.0	5838	0.082484	1.14148	0.00800232
Eucgr.K01329.v2.0	1034	0.305539	1.13803	0.00110266
Eucgr.G02463.v2.0	3904	0.0987485	1.13795	0.00610297
Eucgr.B00470.v2.0	5764	0.236996	1.13741	0.00152655
Eucgr.K03514.v2.0	17763	0.0580874	1.13702	0.0160805
Eucgr.K00391.v2.0	7925	0.096425	1.13607	0.0104047
Eucgr.G02740.v2.0	10957	0.0441464	1.13565	0.029261
Eucgr.F03991.v2.0	442	0.115013	1.13542	0.00490378
Eucgr.C02428.v2.0	49	0.0615726	1.13307	0.0156481
Eucgr.E00532.v2.0	4477	0.0801605	1.13283	0.0132524
Eucgr.H03711.v2.0	11505	0.0546021	1.13202	0.0204488
Eucgr.H04537.v2.0	482	0.0604108	1.13149	0.0168932
Eucgr.K02202.v2.0	11883	0.0418229	1.13126	0.0418675
Eucgr.A02032.v2.0	1493	0.0952633	1.12964	0.00742523
Eucgr.F03668.v2.0	125	0.0859693	1.12637	0.0129603
Eucgr.K01506.v2.0	94	0.0569256	1.12637	0.0191201
Eucgr.D01671.v2.0	1284	0.102234	1.12536	0.0145211
Eucgr.C00671.v2.0	8484	0.0673813	1.12485	0.0138045
Eucgr.F03216.v2.0	56882	0.0441464	1.12406	0.0330803
Eucgr.E02500.v2.0	12220	0.187041	1.12193	0.00240587
Eucgr.I02163.v2.0	2574	0.181233	1.12179	0.00329699
Eucgr.K01309.v2.0	13862	0.247452	1.12175	0.00177387
Eucgr.G02233.v2.0	610	0.0429846	1.12164	0.0335463
Eucgr.L02297.v2.0	58496	0.0755136	1.12092	0.0126372
Eucgr.C01699.v2.0	4069	0.55183	1.11995	0.000942292
Eucgr.A01450.v2.0	2474	0.123145	1.11965	0.00513539
Eucgr.C00648.v2.0	3979	0.0882928	1.11704	0.00925572
Eucgr.G02416.v2.0	1306	0.082484	1.11639	0.0105538
Eucgr.F02256.v2.0	1485	1.07926	1.11623	0.00102162
Eucgr.K02802.v2.0	13346	0.69821	1.11622	0.00088766
Eucgr.A01407.v2.0	14157	0.315995	1.11257	0.00146149
Eucgr.C00664.v2.0	9553	0.0580874	1.11055	0.036508
Eucgr.K01584.v2.0	13379	0.0429846	1.10986	0.0427355
Eucgr.G02698.v2.0	10201	0.125469	1.10911	0.00501202
Eucgr.K02882.v2.0	2422	0.422876	1.10674	0.00126096
Eucgr.J02119.v2.0	332	0.281143	1.10538	0.00222849
Eucgr.B03783.v2.0	8337	0.0685431	1.10401	0.0255109
Eucgr.B01820.v2.0	387	0.217247	1.10401	0.00339281
Eucgr.C00917.v2.0	10243	0.133601	1.10401	0.00607037
Eucgr.H00086.v2.0	8787	0.096425	1.10401	0.00919102
Eucgr.G02893.v2.0	4031	0.0394994	1.10084	0.0468174
Eucgr.K00326.v2.0	3350	0.418229	1.09695	0.0014222
Eucgr.H01210.v2.0	426	0.483287	1.09578	0.00131269
Eucgr.B03545.v2.0	57640	0.0418229	1.09504	0.0489263
Eucgr.A00350.v2.0	5273	0.2126	1.09439	0.00275648
Eucgr.K01396.v2.0	1099	0.141733	1.09232	0.00708875
Eucgr.D02304.v2.0	2197	0.0906163	1.09142	0.0108716
Eucgr.A01163.v2.0	55685	0.12663	1.08995	0.00601159
Eucgr.H03074.v2.0	13483	0.0522786	1.0896	0.0339441
Eucgr.B02890.v2.0	2599	0.0464699	1.08518	0.0354016
Eucgr.A01409.v2.0	14157	0.685431	1.08442	0.0012555
Eucgr.F01895.v2.0	2133	0.0615726	1.0836	0.0315574
Eucgr.K02617.v2.0	10253	0.271849	1.08105	0.00251943
Eucgr.C00196.v2.0	3857	0.144057	1.08023	0.00894245
Eucgr.J00895.v2.0	4630	0.11966	1.07862	0.00715415
Eucgr.J02038.v2.0	5401	0.11966	1.07862	0.0130505
Eucgr.K02084.v2.0	3353	0.178909	1.07775	0.00610317
Eucgr.I01087.v2.0	146	0.0453081	1.07109	0.046469
Eucgr.D00052.v2.0	5001	0.109204	1.07052	0.011148
Eucgr.H01151.v2.0	6758	0.112689	1.07043	0.0126213
Eucgr.H02866.v2.0	1041	0.140571	1.06985	0.00970338
Eucgr.D01713.v2.0	3878	0.313672	1.06482	0.00266994
Eucgr.C00849.v2.0	7671	0.433332	1.06478	0.00230038
Eucgr.K01586.v2.0	2911	0.0801605	1.06336	0.0169757
Eucgr.F00214.v2.0	11466	0.0766753	1.06318	0.0209569
Eucgr.J00586.v2.0	656	0.0662196	1.06251	0.0222097
Eucgr.F01418.v2.0	11013	0.135924	1.06138	0.00810122
Eucgr.D01431.v2.0	12831	0.0487934	1.06078	0.0389855
Eucgr.C00100.v2.0	5394	0.0673813	1.05773	0.0249562
Eucgr.C03260.v2.0	6	0.310186	1.05675	0.00350362
Eucgr.F00466.v2.0	12651	1.1327	1.05658	0.00264018
Eucgr.J02117.v2.0	332	0.788826	1.05396	0.00184409
Eucgr.I02632.v2.0	945	0.391509	1.05304	0.00254297
Eucgr.F03611.v2.0	1900	1.32788	1.05218	0.00226192
Eucgr.A02640.v2.0	7039	0.0952633	1.0502	0.0144939
Eucgr.H00615.v2.0	61	0.123145	1.05006	0.0131967
Eucgr.E00114.v2.0	3695	0.0999103	1.04772	0.0135484
Eucgr.F00103.v2.0	785	0.105719	1.04724	0.0143844
Eucgr.B01559.v2.0	2370	0.175424	1.04675	0.00635867
Eucgr.F03285.v2.0	1836	0.0685431	1.046	0.0243708
Eucgr.I00695.v2.0	26363	0.184718	1.04156	0.00669453
Eucgr.F02016.v2.0	6358	0.0720283	1.04026	0.0241452
Eucgr.A02134.v2.0	2265	1.24191	1.03931	0.00263023
Eucgr.K02178.v2.0	4984	1.54861	1.03688	0.00251791
Eucgr.K01680.v2.0	10233	0.0673813	1.03604	0.0268004
Eucgr.B03239.v2.0	5515	0.210276	1.03379	0.0071159
Eucgr.K02244.v2.0	6035	0.169615	1.03257	0.00955724
Eucgr.I01624.v2.0	5363	0.249776	1.03186	0.00504639
Eucgr.K01829.v2.0	3517	0.413582	1.03038	0.00415866
Eucgr.K01707.v2.0	3736	0.377568	1.03035	0.00432703
Eucgr.H03611.v2.0	10413	0.0511169	1.02951	0.0439956
Eucgr.F03622.v2.0	5463	1.12225	1.0292	0.00310709
Eucgr.F01063.v2.0	1772	0.563447	1.02622	0.00314979
Eucgr.F00998.v2.0	5225	0.0604108	1.02457	0.0351072
Eucgr.H00467.v2.0	199	0.113851	1.02441	0.0158978
Eucgr.J00289.v2.0	4284	1.77283	1.02365	0.00299822
Eucgr.G02585.v2.0	64	0.0650578	1.02263	0.0448423
Eucgr.B01453.v2.0	21	0.198659	1.02126	0.00852683
Eucgr.F01082.v2.0	11511	0.0720283	1.02017	0.0264412
Eucgr.L00151.v2.0	8880	0.159159	1.01815	0.00970363
Eucgr.F02888.v2.0	2183	0.648255	1.01527	0.00355219
Eucgr.J02609.v2.0	5347	0.375244	1.01501	0.00406399
Eucgr.F04019.v2.0	17959	0.0720283	1.01354	0.0449509
Eucgr.B02581.v2.0	623	0.0662196	1.01137	0.0314167
Eucgr.F01979.v2.0	7222	0.18588	1.00866	0.00909758
Eucgr.A02020.v2.0	3490	0.0650578	1.00798	0.0336356
Eucgr.I01081.v2.0	5042	0.252099	1.00467	0.00655857
Eucgr.J02099.v2.0	6163	0.0650578	1.00071	0.0345591
Eucgr.B00337.v2.0	10863	0.564609	-1.00249	0.0372604
Eucgr.B00563.v2.0	4113	0.26604	-1.00291	0.0402775
Eucgr.H04633.v2.0	5435	0.254423	-1.00478	0.0431389
Eucgr.F00193.v2.0	568	0.23932	-1.01135	0.0407176
Eucgr.B00171.v2.0	6198	0.774885	-1.02024	0.0324686
Eucgr.K02493.v2.0	26459	0.282305	-1.02304	0.0364766
Eucgr.K01630.v2.0	3775	0.128954	-1.02573	0.0440469
Eucgr.C00962.v2.0	716	0.282305	-1.02761	0.0360109
Eucgr.F01462.v2.0	362	0.216085	-1.03128	0.0387511
Eucgr.I01941.v2.0	4569	0.127792	-1.03323	0.0418175
Eucgr.B00034.v2.0	960	0.232349	-1.03836	0.0361246
Eucgr.F02482.v2.0	960	0.360142	-1.03923	0.0307903
Eucgr.A01538.v2.0	537	1.08159	-1.04099	0.0193297
Eucgr.F03671.v2.0	3609	0.102234	-1.05298	0.0404557
Eucgr.H00432.v2.0	3178	0.0952633	-1.05414	0.0462215
Eucgr.H04538.v2.0	3778	0.159159	-1.0557	0.0331969
Eucgr.I00708.v2.0	2107	0.0952633	-1.05653	0.0479476
Eucgr.F03523.v2.0	549	0.205629	-1.05744	0.0302897
Eucgr.B03347.v2.0	2872	0.0766753	-1.05872	0.0461237
Eucgr.J00875.v2.0	2701	0.082484	-1.06592	0.0458105
Eucgr.D01612.v2.0	108	0.0929398	-1.07002	0.0464575
Eucgr.J00649.v2.0	2363	0.101072	-1.07151	0.0361836
Eucgr.H04656.v2.0	1937	0.0615726	-1.07548	0.0492258
Eucgr.I00023.v2.0	3622	0.0952633	-1.07554	0.0367709
Eucgr.K02906.v2.0	801	0.0882928	-1.07724	0.0370712
Eucgr.F03736.v2.0	15925	0.105719	-1.0782	0.0335463
Eucgr.A02260.v2.0	3254	0.0697048	-1.0818	0.0422644
Eucgr.I01129.v2.0	568	0.214923	-1.0858	0.0272942
Eucgr.B03827.v2.0	3537	0.0697048	-1.08659	0.0408813
Eucgr.I01264.v2.0	4968	0.0592491	-1.08757	0.0471324
Eucgr.G02311.v2.0	59680	0.283466	-1.09181	0.0212629
Eucgr.C03783.v2.0	3241	0.0708666	-1.09311	0.0428105
Eucgr.K02020.v2.0	2640	0.0929398	-1.09411	0.0339441
Eucgr.K01489.v2.0	1518	0.216085	-1.10501	0.0208531
Eucgr.I00742.v2.0	1668	0.0697048	-1.10717	0.0427905
Eucgr.F01583.v2.0	2783	0.320642	-1.10868	0.0212482
Eucgr.I00607.v2.0	58083	0.153351	-1.10966	0.0273951
Eucgr.G02815.v2.0	2028	0.0557639	-1.11223	0.0402576
Eucgr.C00223.v2.0	337	0.0441464	-1.11228	0.0491204
Eucgr.J02556.v2.0	6772	0.0638961	-1.11782	0.0433175
Eucgr.K02838.v2.0	7077	0.0487934	-1.11802	0.0434853
Eucgr.J01749.v2.0	529	0.128954	-1.12037	0.0231398
Eucgr.F02900.v2.0	428	0.0650578	-1.12089	0.047008
Eucgr.C01241.v2.0	337	0.0429846	-1.12505	0.0477666
Eucgr.A02748.v2.0	4156	0.0789988	-1.12595	0.0288296
Eucgr.A02562.v2.0	1875	0.110366	-1.13219	0.0228568
[truncated: 1,117 more rows]

## Sheet: Egr6
Additional file 5. DEGs in the single-cell major clusters of SDX in E. grandis.
[truncated: 2,716 more rows]

[truncated: 2 more sheets: Egr7, Egr8]
