# Supplementary material for: Single-cell transcriptomics unveils xylem cell development and evolution
Source: Genome Biol. 2023 Jan 9;24:3. doi: 10.1186/s13059-022-02845-1 (PMC9830878; doi:10.1186/s13059-022-02845-1)
Supplement: Supplementary file 6 — Additional file 6. DEGs in the single-cell major clusters of SDX in T. aralioides. [file 13059_2022_2845_MOESM6_ESM.xlsx]

## Sheet: Tar1
Additional file 6. DEGs in the single-cell major clusters of SDX in T. aralioides.
The lists of DEGs in cell cluster Tar1 to Tar9 with cutoff set as the absolute value of log2FC ≥ 1 and adjusted P value < 0.05.
T. aralioides DEGs for cell cluster 1
Gene ID	Orthologous group	Mean UMI count	Log2FC	Adjusted P value
evm.TU.group1.4286	109	0.0509727	6.85484	3.70943e-13
evm.TU.group9.600	3635	0.0479743	6.18742	6.67139e-10
evm.TU.group4.1902	6341	0.0119936	6.00684	0.00204096
evm.TU.group17.1733	11432	0.0119936	6.00684	0.0118627
evm.TU.group9.333	716	0.0119936	6.00684	0.00448722
evm.TU.group16.547	130854	0.0119936	6.00684	0.00135168
evm.TU.group1.1701	11314	0.0269855	6.00684	2.06819e-05
evm.TU.group2.3668	11309	0.083955	5.95793	1.97808e-14
evm.TU.group8.1949	125729	0.0389791	5.90731	2.94528e-07
evm.TU.group8.922	125643	0.083955	5.73554	2.63605e-14
evm.TU.group0.112	23065	0.0449759	5.68491	1.33136e-08
evm.TU.group0.3038	143	0.00899518	5.68491	0.0318726
evm.TU.group0.3706	16293	0.00899518	5.68491	0.0191803
evm.TU.group9.2080	1691	0.00899518	5.68491	0.0219247
evm.TU.group16.1551	17062	0.00899518	5.68491	0.0101393
evm.TU.group16.1592	130847	0.00899518	5.68491	0.0101393
evm.TU.group1.3910	9899	0.00899518	5.68491	0.0149245
evm.TU.group1.1607	387	0.0209887	5.68491	3.17125e-05
evm.TU.group12.1972	8352	0.00899518	5.68491	0.0291499
evm.TU.group0.4757	13437	0.881527	5.68003	8.07385e-67
evm.TU.group9.2040	12686	0.0179904	5.49227	0.000337148
evm.TU.group16.1228	2930	0.0269855	5.42188	2.71322e-05
evm.TU.group8.1280	9883	0.0239871	5.26988	6.46787e-05
evm.TU.group11.570	5619	0.0239871	5.26988	0.000162521
evm.TU.group2.1164	338	0.014992	5.26988	0.00448644
evm.TU.group2.3798	10695	0.014992	5.26988	0.00810418
evm.TU.group1.3681	131077	0.014992	5.26988	0.00539248
evm.TU.group11.1324	3923	0.0899518	5.17968	1.53056e-14
evm.TU.group11.1109	128393	1.32529	5.13623	8.07385e-67
evm.TU.contig317.3	2813	0.392789	5.1146	2.8088e-38
evm.TU.group0.1231	238	0.0209887	5.09995	0.000321583
evm.TU.group7.1866	8681	0.0209887	5.09995	0.000408409
evm.TU.group16.1279	10791	0.0209887	5.09995	0.000693366
evm.TU.group2.2885	109	0.269855	5.02278	5.12173e-31
evm.TU.group6.1145	13437	0.275852	5.01462	4.11098e-30
evm.TU.group14.1007	7014	0.0269855	5.00684	7.99082e-05
evm.TU.group7.152	6990	0.0119936	5.00684	0.0144307
evm.TU.group18.582	1393	0.0119936	5.00684	0.016426
evm.TU.contig894.1	1383	0.0119936	5.00684	0.020765
evm.TU.group1.5291	131533	0.0119936	5.00684	0.0247562
evm.TU.group17.664	2042	0.548706	4.97966	4.50929e-44
evm.TU.group18.49	3136	0.0329823	4.94795	1.91446e-05
evm.TU.group7.1413	24	0.0179904	4.90731	0.0022986
evm.TU.group1.60	15	0.0179904	4.90731	0.00379445
evm.TU.group11.1811	6	0.506728	4.90448	1.23306e-41
evm.TU.group14.1691	6	0.0719614	4.86934	1.36234e-10
evm.TU.contig738.1_evm.TU.contig738.2	251	0.0239871	4.85484	0.000143247
evm.TU.group17.1839	956	0.0239871	4.85484	0.00035271
evm.TU.group8.27	8606	0.215884	4.74546	1.44608e-25
evm.TU.group18.900	1287	0.518722	4.73554	1.50606e-41
evm.TU.group11.1334	128673	0.0899518	4.73222	4.43583e-14
evm.TU.group4.1359	455	0.155916	4.7124	1.61441e-19
evm.TU.group8.959	11130	0.0209887	4.68491	0.00615245
evm.TU.group14.1397	831	0.0209887	4.68491	0.00100746
evm.TU.group4.939	7626	0.00899518	4.68491	0.0412535
evm.TU.group0.1108	10704	0.00899518	4.68491	0.0425658
evm.TU.group7.2044	15	0.00899518	4.68491	0.0316344
evm.TU.group7.2188	5752	0.0329823	4.68491	1.72026e-05
evm.TU.group2.3477	2976	0.014992	4.68491	0.00353118
evm.TU.group1.2380	2509	0.00899518	4.68491	0.0284509
evm.TU.group12.2294	10759	0.00899518	4.68491	0.0474198
evm.TU.group4.1355	3683	0.0569695	4.68491	2.19696e-07
evm.TU.contig696.2	1	0.098947	4.68491	1.82974e-13
evm.TU.group3.2899	1	0.0269855	4.68491	0.000507801
evm.TU.group9.614	10651	0.374799	4.68491	3.72676e-34
evm.TU.group5.1534	11941	0.737605	4.6675	1.7135e-46
evm.TU.group7.1736	630	0.1859	4.66219	1.1116e-22
evm.TU.group11.684	1	0.1859	4.66219	1.7352e-20
evm.TU.group0.3246	1848	1.57116	4.59181	1.61286e-54
evm.TU.group4.1864	5619	0.0359807	4.578	1.34389e-05
evm.TU.group5.1788	5416	0.179904	4.57126	7.8293e-22
evm.TU.group7.1823	384	0.0629662	4.55938	6.94381e-09
evm.TU.group11.1447	10009	0.0299839	4.55938	0.000697664
evm.TU.group16.989	27749	0.0299839	4.55938	0.000122833
evm.TU.group15.1177	487	0.599678	4.52861	9.72629e-37
evm.TU.group17.1265	338	0.0869534	4.50434	2.575e-11
evm.TU.group4.1935	1	0.107942	4.50205	2.14355e-14
evm.TU.group0.4940	127372	0.0179904	4.49227	0.000764182
evm.TU.group17.185	19516	0.0809566	4.49227	2.20735e-09
evm.TU.group9.1881	16242	0.0179904	4.49227	0.00313126
evm.TU.group9.828	31	0.0179904	4.49227	0.00256718
evm.TU.group1.2989	5338	0.0479743	4.45045	2.01429e-07
evm.TU.group10.1133	18	0.098947	4.45045	8.12923e-14
evm.TU.group8.1473	9173	0.0119936	4.42188	0.027175
evm.TU.group4.1879	8857	0.0269855	4.42188	2.71587e-05
evm.TU.group0.1952	93	0.0119936	4.42188	0.0152161
evm.TU.group7.269	492	0.0119936	4.42188	0.0275464
evm.TU.group11.1598	3072	0.0569695	4.42188	2.89742e-08
evm.TU.group2.2446	129399	0.0269855	4.42188	0.000344966
evm.TU.group2.1257	5285	0.0269855	4.42188	0.000420329
evm.TU.group9.1965	2600	0.0959486	4.40738	4.38605e-12
evm.TU.group8.1971	1314	0.200892	4.38006	2.57828e-21
evm.TU.group12.610	10802	0.0209887	4.36299	0.00143191
evm.TU.group15.992	4378	0.0869534	4.34388	3.05745e-11
evm.TU.group4.2166	2801	0.0299839	4.33699	0.000129602
evm.TU.group5.2138	409	0.0389791	4.32234	1.68905e-05
evm.TU.group4.734	2115	0.569695	4.31983	2.74747e-37
evm.TU.group14.1572	2813	0.605675	4.27344	3.70472e-34
evm.TU.group4.537	9359	0.014992	4.26988	0.0101524
evm.TU.group0.1989	2901	0.0239871	4.26988	0.000651705
evm.TU.group18.562	384	0.014992	4.26988	0.00387135
evm.TU.group18.605	4322	0.014992	4.26988	0.00387135
evm.TU.group17.456	338	0.0509727	4.26988	9.33171e-08
evm.TU.group3.472	594	0.014992	4.26988	0.0129354
evm.TU.group1.3332	109	0.014992	4.26988	0.00740624
evm.TU.group11.563	5619	0.116937	4.25196	1.20687e-13
evm.TU.group8.271	10772	0.254863	4.22854	5.14929e-19
evm.TU.group13.1529	11318	0.0359807	4.21543	4.84965e-05
evm.TU.group6.1563	1247	0.0359807	4.21543	0.000110347
evm.TU.group11.2304	14352	0.182902	4.21285	1.1537e-18
evm.TU.group3.1129	8765	0.0269855	4.19949	0.000663919
evm.TU.group16.1336	2721	0.0269855	4.19949	0.000893256
evm.TU.group0.4994	8546	0.212886	4.18241	4.16859e-21
evm.TU.group11.553	3783	0.0179904	4.17034	0.00962614
evm.TU.group12.1967	11197	0.0179904	4.17034	0.0213589
evm.TU.group5.1142	3072	0.866535	4.1369	1.50606e-41
evm.TU.group13.287	288	0.110941	4.12549	1.0423e-11
evm.TU.group13.532	9871	0.134928	4.12101	2.86787e-13
evm.TU.group0.1483	1447	0.0899518	4.11555	1.50145e-10
evm.TU.group4.1651	2500	0.0209887	4.09995	0.000596029
evm.TU.group0.3985	8296	0.068963	4.09995	1.49656e-09
evm.TU.group9.1694	8588	0.191897	4.06343	1.61103e-19
evm.TU.group0.5049	340	0.0359807	4.06343	0.000157703
evm.TU.group2.866	6482	0.0239871	4.04748	0.001048
evm.TU.group8.1860	1055	0.0269855	4.00684	0.00103564
evm.TU.group0.958	34612	0.0119936	4.00684	0.0291499
evm.TU.group0.3266	127470	0.0869534	4.00684	5.76978e-11
evm.TU.group10.724	11288	0.0119936	4.00684	0.035682
evm.TU.contig626.3	4738	0.0119936	4.00684	0.0464778
evm.TU.group8.1256	125661	0.272854	3.99902	7.53657e-22
evm.TU.group17.910	1813	0.24287	3.97638	7.42871e-20
evm.TU.group10.1369	10584	0.0629662	3.97442	4.8895e-07
evm.TU.group7.2254	11309	0.0479743	3.96502	1.4341e-06
evm.TU.group9.702	615	0.098947	3.96502	1.55497e-10
evm.TU.group5.286	3635	0.014992	3.94795	0.0243698
evm.TU.group5.40	9180	0.0509727	3.94795	1.35061e-06
evm.TU.group5.2137	409	0.014992	3.94795	0.0352108
evm.TU.group13.1050	5345	0.014992	3.94795	0.0166975
evm.TU.group16.706	520	0.014992	3.94795	0.0208124
evm.TU.group16.1163	3044	0.014992	3.94795	0.022391
evm.TU.group15.547	5553	0.014992	3.94795	0.0184084
evm.TU.group12.1698	132739	0.0359807	3.92592	6.16395e-05
evm.TU.group1.288	131664	0.425772	3.91405	1.27077e-26
evm.TU.group14.1143	102	0.0179904	3.90731	0.0202153
evm.TU.group18.804	3538	0.0179904	3.90731	0.0331125
evm.TU.group13.1724	276	0.0179904	3.90731	0.00810418
evm.TU.group16.244	3776	0.0179904	3.90731	0.00541794
evm.TU.group6.1657_evm.TU.group6.1658	14	0.0179904	3.90731	0.0132928
evm.TU.group10.293	2281	0.122934	3.90731	9.45229e-14
evm.TU.group0.4024	7757	0.323826	3.89851	1.11027e-23
evm.TU.group17.824	1910	0.0629662	3.89642	1.78381e-07
evm.TU.group11.1766	10280	1.43023	3.88188	4.05868e-40
evm.TU.group5.1134	9538	0.0209887	3.87756	0.00103287
evm.TU.group0.1010	10593	0.0209887	3.87756	0.0094062
evm.TU.group0.1201	8501	0.0209887	3.87756	0.00216996
evm.TU.group7.1285	7987	0.0209887	3.87756	0.00636323
evm.TU.group2.3637	6938	0.0929502	3.87756	5.72093e-10
evm.TU.group1.3723	10042	0.146921	3.86934	3.61245e-14
evm.TU.group1.1537	5666	0.0239871	3.85484	0.000408409
evm.TU.group10.1450	716	0.0239871	3.85484	0.00183057
evm.TU.group7.2502	10549	0.0269855	3.83692	0.000526268
evm.TU.group1.3085	10613	0.0269855	3.83692	0.000664897
evm.TU.group1.4809	1	0.299839	3.83533	5.04739e-22
evm.TU.group13.1400	9883	0.0329823	3.81045	0.000165616
evm.TU.group0.1468	287	0.128931	3.78679	1.88538e-12
evm.TU.group15.1531	2706	0.218883	3.78584	1.44251e-18
evm.TU.group9.111	130381	0.203891	3.77107	9.55143e-18
evm.TU.group3.180	840	0.0509727	3.76738	8.09481e-07
evm.TU.group15.961	1848	0.491736	3.76583	1.4265e-25
evm.TU.group5.230	341	0.0749598	3.7415	4.94884e-08
evm.TU.group1.1910	4430	0.152918	3.7415	1.06535e-14
evm.TU.group5.1952	2500	0.0359807	3.68491	0.000291806
evm.TU.group5.1346	9537	0.0209887	3.68491	0.00665476
evm.TU.contig360.2	9630	0.0419775	3.68491	2.75729e-05
evm.TU.group4.2068	1334	0.0119936	3.68491	0.0319538
evm.TU.group0.4733	11930	0.0209887	3.68491	0.0122622
evm.TU.group7.1091	127748	0.0179904	3.68491	0.0149419
evm.TU.group7.2404	3428	0.014992	3.68491	0.0117754
evm.TU.group18.1677	1002	0.0479743	3.68491	6.14785e-06
evm.TU.group17.1467	6554	0.0239871	3.68491	0.00190657
evm.TU.group13.1873	3499	0.0209887	3.68491	0.00571537
evm.TU.group3.1510	8588	0.0569695	3.68491	2.10679e-07
evm.TU.group3.635	130145	0.0179904	3.68491	0.0175414
evm.TU.group9.54	837	0.0179904	3.68491	0.0245408
evm.TU.group9.881	7107	0.0239871	3.68491	0.00170573
evm.TU.group1.4545	695	0.0869534	3.68491	1.70333e-09
evm.TU.group1.2381	131722	0.014992	3.68491	0.0267734
evm.TU.group1.2159	2049	0.014992	3.68491	0.02795
evm.TU.group10.925	7213	0.0179904	3.68491	0.0124111
evm.TU.contig1153.5	8588	0.0179904	3.68491	0.0128012
evm.TU.group12.2225	2425	0.014992	3.68491	0.0117754
evm.TU.group2.3879	10549	0.0809566	3.63429	1.95121e-08
evm.TU.group18.1802	28041	0.0389791	3.58538	0.000148331
evm.TU.group8.1410	20	0.0299839	3.55938	0.000291806
evm.TU.group0.320	7062	0.0299839	3.55938	0.00244131
evm.TU.group14.1725	6094	0.113939	3.54405	1.72861e-10
evm.TU.group17.129	16492	0.0539711	3.54052	8.27258e-06
evm.TU.group4.1239	5500	0.0239871	3.53291	0.00457706
evm.TU.group18.440	10729	0.131929	3.53291	3.09381e-10
evm.TU.group17.860	3769	0.0239871	3.53291	0.00322134
evm.TU.group10.1416	8765	0.0239871	3.53291	0.00607325
evm.TU.group18.315	220	0.0209887	3.51499	0.0157199
evm.TU.group1.1207	12108	0.0209887	3.51499	0.00905341
evm.TU.group1.5132	716	0.0449759	3.51499	2.71346e-05
evm.TU.group14.1394	2500	0.0419775	3.50434	6.98633e-05
evm.TU.group0.4371	1012	0.0179904	3.49227	0.0283903
evm.TU.group13.497	287	0.0599678	3.49227	2.48636e-06
evm.TU.group3.797	6887	0.0179904	3.49227	0.0164431
evm.TU.group16.1584	10315	0.0179904	3.49227	0.0139005
evm.TU.group6.1980	209	0.0179904	3.49227	0.0423286
evm.TU.group10.1407	1	0.0179904	3.49227	0.0128558
evm.TU.group8.1857	9732	0.0359807	3.47846	7.51859e-05
evm.TU.group8.1361	843	0.014992	3.46252	0.0416201
evm.TU.group5.2479	11452	0.0329823	3.46252	0.00158297
evm.TU.group0.510	10731	0.014992	3.46252	0.0461296
evm.TU.group0.1786	127532	0.014992	3.46252	0.0393537
evm.TU.group2.3085	855	0.068963	3.46252	1.56559e-06
evm.TU.group1.1204	12713	0.014992	3.46252	0.0187484
evm.TU.group6.959	168	0.014992	3.46252	0.0243931
evm.TU.group11.937	2065	0.0299839	3.44391	0.00172434
evm.TU.group17.700	6482	0.110941	3.44099	9.20739e-11
evm.TU.group17.52	292	0.137926	3.43215	2.96338e-11
evm.TU.contig909.1	1910	0.0899518	3.42966	5.41338e-09
evm.TU.group8.587	10552	0.0119936	3.42188	0.0485927
evm.TU.group2.1372	129444	0.0419775	3.42188	5.58603e-05
evm.TU.group9.1535	130484	0.0269855	3.42188	0.00173178
evm.TU.group3.1359	11237	1.60414	3.40449	6.16045e-31
evm.TU.group14.260	12009	0.215884	3.39901	1.50585e-15
evm.TU.group4.1683	3712	0.0239871	3.39541	0.019657
evm.TU.group0.4492	630	0.0239871	3.39541	0.00424964
evm.TU.group17.1785	10898	0.0239871	3.39541	0.00810418
evm.TU.group0.4333	5418	0.0359807	3.38535	0.000287765
evm.TU.group7.113	34860	0.0479743	3.38006	0.000105538
evm.TU.group11.608	6341	0.0479743	3.38006	2.06819e-05
evm.TU.group9.336	14773	0.251865	3.36639	2.99825e-15
evm.TU.group8.923	1447	0.0209887	3.36299	0.00855972
evm.TU.group14.1080	1499	0.0329823	3.36299	0.00166227
evm.TU.group0.4096	305	0.0329823	3.36299	0.000758328
evm.TU.group1.1233	131595	0.0209887	3.36299	0.00788867
evm.TU.group12.1971	9172	0.0329823	3.36299	0.00208635
evm.TU.group12.1107	3633	0.0209887	3.36299	0.00379731
evm.TU.group5.976	1521	0.0659646	3.3505	2.11391e-06
evm.TU.group0.1710	288	0.098947	3.34611	3.81401e-08
evm.TU.group15.1638	10580	0.0749598	3.34096	2.97629e-07
evm.TU.group17.756	15165	0.0299839	3.33699	0.00271606
evm.TU.group8.159	7792	0.0179904	3.32234	0.0217867
evm.TU.group5.1447	1	0.0179904	3.32234	0.0244836
evm.TU.group0.3217	5918	0.206889	3.32234	2.30443e-12
evm.TU.group15.1333	45	0.0179904	3.32234	0.0279933
evm.TU.group1.2537	720	0.0899518	3.31718	4.46764e-07
evm.TU.group0.4347	6443	0.0569695	3.3064	9.61788e-06
evm.TU.contig1341.9	13998	0.0449759	3.2926	0.000146066
evm.TU.group1.2184	1910	0.0449759	3.2926	6.46787e-05
evm.TU.group2.339	7809	0.0539711	3.28899	4.99894e-06
evm.TU.group1.1334	910	0.0629662	3.28637	3.49503e-06
evm.TU.group0.3660	3180	0.0329823	3.26988	0.00192179
evm.TU.group0.2700	11208	0.0329823	3.26988	0.000639966
evm.TU.contig244.7	9618	0.101945	3.25961	5.25945e-09
evm.TU.group1.4283	3231	0.0569695	3.25196	4.6729e-05
evm.TU.group7.1829	170	0.0389791	3.24434	0.000664131
evm.TU.group9.1987	130437	0.0299839	3.23746	0.001923
evm.TU.group16.824	7281	0.0299839	3.23746	0.0022986
evm.TU.group7.135	10339	0.0209887	3.22548	0.0161411
evm.TU.group18.573	10687	0.0209887	3.22548	0.0331791
evm.TU.group17.1462	6050	0.0749598	3.21543	4.79975e-07
evm.TU.group15.977	4989	0.104944	3.21098	4.03544e-08
evm.TU.group0.1070	95	0.0419775	3.19949	0.000398424
evm.TU.contig325.5	912	0.140924	3.18241	4.15948e-09
evm.TU.group4.677	5407	0.0509727	3.1544	4.09333e-05
evm.TU.group0.4011	34596	0.0239871	3.1544	0.0139585
evm.TU.group9.1259	130663	0.0509727	3.1544	3.01339e-05
evm.TU.group1.5044	2318	0.0569695	3.14886	8.46207e-05
evm.TU.group15.580	6260	0.0359807	3.13743	0.00120596
evm.TU.group17.598	128949	0.0479743	3.12852	0.0001894
evm.TU.group15.1596	13227	0.0539711	3.12549	6.68864e-05
evm.TU.group0.97	4286	0.113939	3.11234	6.19139e-09
evm.TU.group8.1839	4999	0.0449759	3.09995	0.000147554
evm.TU.group8.887	4109	0.0329823	3.09995	0.00208163
evm.TU.group0.1470	1877	0.0209887	3.09995	0.0118203
evm.TU.group7.2424	473	0.0509727	3.09995	2.70305e-05
evm.TU.group7.1991	3172	0.0209887	3.09995	0.0196392
evm.TU.group18.1207	6635	0.0809566	3.09995	3.92897e-06
evm.TU.group11.2011	5166	0.0269855	3.09995	0.00261277
evm.TU.group11.1210	2500	0.0269855	3.09995	0.00349266
evm.TU.group13.1627	4452	0.0209887	3.09995	0.0083996
evm.TU.group13.1923	4286	0.0269855	3.09995	0.00328182
evm.TU.group2.574	8319	0.014992	3.09995	0.0354069
evm.TU.group2.119	1829	0.014992	3.09995	0.0438705
evm.TU.group16.676	10250	0.014992	3.09995	0.0458242
evm.TU.group12.855	96	0.0209887	3.09995	0.00977974
evm.TU.group12.2247	8723	0.0329823	3.09995	0.00183412
evm.TU.group5.868	1234	0.203891	3.093	3.53298e-12
evm.TU.group1.4333	131786	0.101945	3.08628	6.94975e-08
evm.TU.contig457.2	15123	0.0899518	3.08452	1.46436e-07
evm.TU.group9.1862	5592	0.995466	3.06148	1.1116e-22
evm.TU.group2.3892	4750	0.173907	3.05976	1.68616e-11
evm.TU.group8.886	2555	0.0299839	3.05688	0.00181169
evm.TU.group2.900	9979	0.0299839	3.05688	0.00300823
evm.TU.group3.1773	2148	7.81681	3.05386	1.55218e-28
evm.TU.group5.1964	17310	0.0509727	3.04748	0.000151105
evm.TU.group5.2319	126119	0.0239871	3.04748	0.0191529
evm.TU.group0.3594	126905	0.0239871	3.04748	0.00538249
evm.TU.group11.2248	70	0.0239871	3.04748	0.00880344
evm.TU.group1.4629	6050	0.098947	3.04446	1.72076e-07
evm.TU.group4.1423	126713	0.0719614	3.04337	7.15242e-06
evm.TU.group5.83	1134	0.0179904	3.03284	0.0191803
evm.TU.contig57.1	6639	0.0179904	3.03284	0.0292952
evm.TU.group17.1685	8116	0.0179904	3.03284	0.0191803
evm.TU.group7.2442	2243	0.0629662	3.01506	1.56128e-05
evm.TU.group0.552	1638	0.287846	3.0087	7.46086e-14
evm.TU.group0.4184	8647	0.0269855	3.00684	0.0079196
evm.TU.group17.1389	3445	0.0569695	3.00684	3.9287e-05
evm.TU.group1.4950	11985	0.0419775	3.00684	0.000651705
evm.TU.group3.237	130300	0.158915	2.99686	3.62808e-10
evm.TU.group12.567	3790	0.0599678	2.98977	0.000110685
evm.TU.group18.132	1657	0.0209887	2.98448	0.0151569
evm.TU.group18.1619	94	0.0209887	2.98448	0.0210135
evm.TU.group6.952	4621	0.068963	2.98448	2.06819e-05
evm.TU.group8.1776	488	0.191897	2.97936	7.85539e-12
evm.TU.group2.3365	11011	2.51865	2.97042	2.70754e-24
evm.TU.group14.276	1372	0.0329823	2.94795	0.000859687
evm.TU.group3.421	2281	0.0509727	2.94795	0.000413628
evm.TU.group1.225	4605	0.0239871	2.94795	0.0174091
evm.TU.group12.2023	15838	0.0239871	2.94795	0.0295323
evm.TU.group2.2260	277	0.326825	2.94271	7.60053e-14
evm.TU.group5.2275	7992	0.452757	2.92722	4.48856e-14
evm.TU.group3.404	6168	0.0359807	2.92592	0.00261592
evm.TU.group2.3614	2961	0.0269855	2.91938	0.0160155
evm.TU.group12.1083	62	0.0269855	2.91938	0.0123492
evm.TU.group17.1024	13931	0.0479743	2.9144	0.000141711
evm.TU.group5.1411	73	0.0389791	2.90731	0.000991215
evm.TU.group0.1018	2031	0.0599678	2.90731	0.00010998
evm.TU.group1.4385	9592	0.0179904	2.90731	0.0449119
evm.TU.group14.472	287	0.0509727	2.90064	0.000693366
evm.TU.group6.1392	34	0.0509727	2.90064	0.000129767
evm.TU.group8.1871	4872	0.0299839	2.89642	0.00190657
evm.TU.group1.3537	2095	0.0299839	2.89642	0.00587525
evm.TU.group15.1017	132643	0.0419775	2.89137	0.00216453
evm.TU.group14.730	903	0.0899518	2.88422	1.018e-07
evm.TU.group8.875	3349	0.0209887	2.87756	0.0205763
evm.TU.group13.1507	61	0.0209887	2.87756	0.0303638
evm.TU.group1.4667	4704	0.0209887	2.87756	0.0375323
evm.TU.group11.1882	128538	0.368802	2.86432	2.08477e-14
evm.TU.group0.1621	271	0.0359807	2.86179	0.00248819
evm.TU.group11.2143	1996	0.0239871	2.85484	0.0216749
evm.TU.group16.1473	583	0.0779582	2.85484	1.63599e-05
evm.TU.group12.2282	6954	0.0239871	2.85484	0.0120224
evm.TU.group12.1989	281	0.122934	2.84841	3.23838e-08
evm.TU.group13.269	4312	0.0419775	2.83692	0.002051
evm.TU.group2.3308	8577	0.0269855	2.83692	0.0177475
evm.TU.group15.1344	7439	0.0419775	2.83692	0.0015674
evm.TU.group1.4318	131300	0.107942	2.82828	2.66196e-07
evm.TU.group1.3727	1929	0.0449759	2.82693	0.00123179
evm.TU.group4.1652	5607	0.341817	2.82305	1.01657e-13
evm.TU.group7.1705	2668	0.0299839	2.82242	0.00838514
evm.TU.group17.1750	9680	0.0299839	2.82242	0.00514671
evm.TU.group12.1343	3680	0.0299839	2.82242	0.0025715
evm.TU.group8.2046	125615	0.386793	2.80642	7.72806e-14
evm.TU.group8.1669	746	0.0359807	2.80039	0.00511792
evm.TU.group0.3904	1827	0.0179904	2.79183	0.0324474
evm.TU.group0.3485	108	0.0809566	2.79183	9.47189e-06
evm.TU.group6.61	10415	0.0659646	2.78221	3.65369e-05
evm.TU.group2.17	2455	0.27885	2.78007	4.94368e-11
evm.TU.group0.1828	126971	0.548706	2.77802	7.20254e-15
evm.TU.group9.445	624	0.0449759	2.77802	0.000688516
evm.TU.group15.1283	4125	0.0209887	2.77802	0.0263351
evm.TU.group1.1327	1659	0.098947	2.77238	4.74228e-06
evm.TU.group18.196	4061	0.176905	2.77163	4.42441e-09
evm.TU.group7.1742	1034	0.0239871	2.76738	0.00998207
evm.TU.group12.1255	132892	0.0239871	2.76738	0.0276002
evm.TU.group0.1120	127401	0.791576	2.7661	1.45395e-17
evm.TU.group5.1999	9618	0.161913	2.76583	5.09179e-09
evm.TU.group5.817	5501	0.0269855	2.75892	0.0188653
evm.TU.group16.1813	7611	0.0269855	2.75892	0.0163479
evm.TU.group6.984	5851	0.0569695	2.75892	0.000428601
evm.TU.group15.1569	10971	0.0659646	2.74905	5.68849e-05
evm.TU.group8.1150	10669	0.104944	2.74632	6.90256e-07
evm.TU.group5.1904	11926	0.0359807	2.7415	0.00667656
evm.TU.group2.56	1501	0.0449759	2.73072	0.00365255
evm.TU.group1.3004	322	0.0449759	2.73072	0.00140789
evm.TU.group0.4854	128	0.0569695	2.72144	0.000168975
evm.TU.group1.175	2405	0.0659646	2.71662	8.56525e-05
evm.TU.group4.1958	659	0.0779582	2.71188	3.89141e-05
evm.TU.group1.3856	1078	0.302838	2.692	6.81749e-12
evm.TU.group14.426	34790	0.0239871	2.68491	0.0201656
evm.TU.group0.4841	5851	0.0389791	2.68491	0.00235806
evm.TU.group0.4272	193	0.0179904	2.68491	0.0416201
evm.TU.group18.1783	1853	0.0209887	2.68491	0.0469502
evm.TU.group18.327	775	0.0659646	2.68491	9.71774e-05
evm.TU.group17.420	6301	0.0269855	2.68491	0.00710804
evm.TU.contig1248.3	86	0.0239871	2.68491	0.0479615
evm.TU.group13.1984	6859	0.0389791	2.68491	0.00157425
evm.TU.contig274.3	8234	0.0329823	2.68491	0.00370668
evm.TU.group2.2567	3253	0.0179904	2.68491	0.0416201
evm.TU.group3.2077	23013	0.0239871	2.68491	0.0178757
evm.TU.group9.1653	8184	0.0239871	2.68491	0.014585
evm.TU.group1.2146	3769	0.0209887	2.68491	0.0314035
evm.TU.group1.2373	7018	0.0239871	2.68491	0.0275205
evm.TU.group1.4406	10365	0.0269855	2.68491	0.0112054
evm.TU.group1.2213	1149	0.0179904	2.68491	0.0416201
evm.TU.group1.62	10971	0.0239871	2.68491	0.0276946
evm.TU.group15.278	4038	0.0209887	2.68491	0.0383442
evm.TU.group12.1485	6035	0.0239871	2.68491	0.0126057
evm.TU.group2.3669	726	0.239871	2.67604	2.64881e-10
evm.TU.group1.3859	740	0.851543	2.66981	2.55805e-16
evm.TU.group4.1226	131	0.0629662	2.65249	0.000110347
evm.TU.group9.1687	2284	0.170908	2.64808	9.26324e-09
evm.TU.group5.1145	1195	0.0509727	2.64539	0.0006232
evm.TU.group4.2142	776	0.0509727	2.64539	0.000285666
evm.TU.group4.1357	5912	0.0449759	2.64052	0.00304653
evm.TU.group9.1958	11784	0.0449759	2.64052	0.00131247
evm.TU.group8.334	3206	0.0719614	2.62833	7.27831e-05
evm.TU.group4.2288	6143	0.0719614	2.62833	2.60667e-05
evm.TU.group18.470	128097	0.344815	2.62403	4.56085e-12
evm.TU.group7.738	13306	0.0299839	2.62078	0.0195477
evm.TU.group18.70	42	0.0299839	2.62078	0.0137186
evm.TU.group1.4430	1575	0.128931	2.62078	6.14189e-07
evm.TU.group17.411	128921	0.0569695	2.61453	0.000387743
evm.TU.group3.440	6891	0.0269855	2.61453	0.020991
evm.TU.group4.1300	7378	0.083955	2.61216	1.44493e-05
evm.TU.group9.156	1924	0.107942	2.60897	4.99894e-06
evm.TU.group0.3443	4476	0.0239871	2.60691	0.0354069
evm.TU.group17.1342	3122	0.0239871	2.60691	0.0285769
evm.TU.group1.5294	1657	0.0239871	2.60691	0.0368666
evm.TU.group8.772	15123	0.383794	2.59811	5.19827e-12
evm.TU.group3.334	5769	0.0209887	2.59745	0.0456473
evm.TU.group10.887	3854	0.0209887	2.59745	0.0385885
evm.TU.group12.2406	7549	0.0209887	2.59745	0.0403607
evm.TU.group0.2879	9985	0.0419775	2.59181	0.00176964
evm.TU.group2.3591	340	0.0419775	2.59181	0.00346899
evm.TU.group5.1459	154	0.0389791	2.58538	0.00360985
evm.TU.group11.2181	128690	0.0929502	2.57639	1.91446e-05
evm.TU.group10.1108	78	0.110941	2.57529	2.93705e-06
evm.TU.group0.2603	127001	0.0329823	2.56944	0.0101258
evm.TU.group0.4100	125	0.0479743	2.56292	0.00163966
evm.TU.group18.1237	13919	0.0299839	2.55938	0.018281
evm.TU.group9.2022	3647	0.0299839	2.55938	0.0388029
evm.TU.group0.1670	11551	0.0269855	2.54741	0.0303638
evm.TU.group10.1477	552	0.188899	2.54536	7.3453e-08
evm.TU.group5.772	131	0.200892	2.54356	1.04191e-08
evm.TU.group17.1088	15074	0.068963	2.54196	0.000255215
evm.TU.group2.657	7218	0.0239871	2.53291	0.0352609
evm.TU.group15.610	226	0.0629662	2.52964	0.000145935
evm.TU.group14.1464	33107	0.0359807	2.52737	0.00675599
evm.TU.group3.386	1696	0.236873	2.52303	2.92575e-09
evm.TU.group8.1382	75	0.0959486	2.51986	1.81101e-05
evm.TU.group11.791	9919	0.068963	2.51499	0.000215534
evm.TU.group2.1086	3628	0.0209887	2.51499	0.0430759
evm.TU.group17.1404	3922	0.500732	2.51118	2.83424e-12
evm.TU.group17.299	641	0.179904	2.50713	2.30171e-07
evm.TU.group4.1254	4549	0.0539711	2.50658	0.000878348
evm.TU.group0.4145	7694	0.0299839	2.50049	0.0100691
evm.TU.group0.2387	9896	0.0299839	2.50049	0.0185428
evm.TU.group18.342	888	0.0299839	2.50049	0.01256
evm.TU.contig864.8	15736	0.0299839	2.50049	0.00786766
evm.TU.group8.1053	905	0.0509727	2.49729	0.00167115
evm.TU.group13.1422	1363	0.068963	2.48852	0.000287983
evm.TU.group8.1058	9610	0.0269855	2.48328	0.0295154
evm.TU.group7.296	739	0.266857	2.48328	6.56137e-10
evm.TU.group1.1710	3084	0.0269855	2.48328	0.0205763
evm.TU.group5.1272	7607	0.0539711	2.47341	0.00071326
evm.TU.group18.604	5478	0.0629662	2.47192	0.000344966
evm.TU.group1.946	131600	0.0899518	2.46919	8.72659e-05
evm.TU.group8.1299	1386	0.0239871	2.46252	0.0416476
evm.TU.group5.2253	125982	0.0239871	2.46252	0.0397219
evm.TU.group14.1470	4044	0.0329823	2.46252	0.0126133
evm.TU.group0.1486	3756	0.0329823	2.46252	0.00880845
evm.TU.group1.3946	4798	0.0419775	2.46252	0.00253425
evm.TU.group16.1225	130817	0.455756	2.45045	2.27901e-11
evm.TU.group18.1733	9464	0.0809566	2.44788	7.28339e-05
evm.TU.group1.2819	108	0.146921	2.44613	3.16256e-07
evm.TU.group12.1080	2449	0.0299839	2.44391	0.00962614
evm.TU.group2.3569	879	0.0869534	2.44206	2.02802e-05
evm.TU.group5.468	1506	0.0539711	2.44099	0.00181169
evm.TU.group12.944	2249	0.287846	2.43934	2.72755e-09
evm.TU.group2.228	555	0.0449759	2.43699	0.00837016
evm.TU.contig652.2	221	0.0209887	2.43699	0.0423286
evm.TU.group3.1605	5302	0.1859	2.43338	7.31811e-08
evm.TU.group7.2470	1465	0.0359807	2.43116	0.0117523
evm.TU.group1.1597	128	0.0359807	2.43116	0.0133384
evm.TU.group4.52	336	0.0509727	2.42858	0.00187494
evm.TU.group1.1957	628	0.0659646	2.42712	0.000709347
evm.TU.group2.1274	2313	0.14992	2.4266	2.65136e-07
evm.TU.group12.2004	7716	0.194896	2.42553	2.34031e-07
evm.TU.group5.2226	9954	0.0269855	2.42188	0.0485927
evm.TU.contig266.2	2107	0.0569695	2.42188	0.00213331
evm.TU.group7.1454	21860	0.16791	2.41977	2.97629e-07
evm.TU.group18.1612	3214	0.143923	2.41698	1.63291e-06
evm.TU.group1.3195	3517	0.0479743	2.41483	0.00245209
evm.TU.group14.1171	5507	0.0329823	2.4119	0.00677157
evm.TU.group17.1748	5334	0.0329823	2.4119	0.00684484
evm.TU.group12.2393	25355	0.455756	2.41092	5.21606e-11
evm.TU.group5.526	888	0.0389791	2.40481	0.0242625
evm.TU.group0.661	123	0.0809566	2.40481	0.000648829
evm.TU.contig635.1	177	0.0659646	2.40112	0.000287983
evm.TU.group14.1749	126370	0.0449759	2.39951	0.00633132
evm.TU.group3.2255	9672	0.0569695	2.39213	0.000942985
evm.TU.group8.665	8347	0.0299839	2.38946	0.0322411
evm.TU.group17.814	128819	0.0359807	2.38535	0.010709
evm.TU.group2.2575	6279	0.275852	2.37858	1.06958e-08
evm.TU.group16.1151	6482	0.0539711	2.37825	0.00135857
evm.TU.group1.35	6089	0.0779582	2.37371	0.000129855
evm.TU.group1.312	1200	0.401785	2.36941	2.64881e-10
evm.TU.group8.1824	1396	0.0869534	2.36299	7.5482e-05
evm.TU.group5.1363	9536	0.0269855	2.36299	0.0414412
evm.TU.group18.1202	11803	0.098947	2.36299	6.16395e-05
evm.TU.group18.1583	739	0.0329823	2.36299	0.0316911
evm.TU.group18.1629	3517	0.0509727	2.36299	0.00255624
evm.TU.group17.1045	10297	0.0269855	2.36299	0.0485927
evm.TU.group2.3237	775	0.098947	2.36299	6.16944e-05
evm.TU.group2.3600	2488	0.0929502	2.36299	7.11739e-05
evm.TU.group12.2278	1396	0.134928	2.36299	1.47735e-06
evm.TU.group1.2029	2041	0.227878	2.35924	3.32839e-08
evm.TU.group4.1227	30942	0.0779582	2.35234	0.000101045
evm.TU.group16.845	130892	0.0539711	2.34788	0.00174892
evm.TU.group7.2337	1657	0.0419775	2.34388	0.00765815
evm.TU.group13.1668	129272	0.0749598	2.34096	0.000158238
evm.TU.group3.1080	716	0.602677	2.3375	4.22987e-11
evm.TU.group8.1199	673	0.0299839	2.33699	0.0138209
evm.TU.group2.3561	1445	0.0299839	2.33699	0.0138209
evm.TU.group3.2351	11192	0.0299839	2.33699	0.0315183
evm.TU.group10.257	132296	0.0299839	2.33699	0.0274459
evm.TU.group5.2136	409	0.0509727	2.33128	0.00780622
evm.TU.group0.4461	4199	0.0509727	2.33128	0.00266761
evm.TU.group13.201	4867	0.0779582	2.33128	0.000286321
evm.TU.group10.1506	4647	0.0509727	2.33128	0.00222967
evm.TU.group8.1863	125633	0.0389791	2.32234	0.00449603
evm.TU.group1.5158	2120	0.0389791	2.32234	0.0083125
evm.TU.group0.3526	4125	0.0269855	2.3064	0.034387
evm.TU.group17.641	2351	0.0269855	2.3064	0.0368666
evm.TU.group12.1169	10131	0.0419775	2.3064	0.00514926
evm.TU.group2.2004	8756	0.224879	2.29622	1.26463e-07
evm.TU.group8.1853	2907	0.0539711	2.28899	0.001923
evm.TU.group3.793	235	0.0389791	2.28282	0.00500223
evm.TU.group6.855	1836	0.173907	2.28216	1.84798e-06
evm.TU.group14.217	5414	0.0569695	2.27892	0.00185234
evm.TU.group7.1945	3171	0.083955	2.27611	0.000344966
evm.TU.group2.1651	39	0.113939	2.26988	2.85271e-05
evm.TU.group6.1279	5794	0.0449759	2.25865	0.00379731
evm.TU.group0.454	8542	0.122934	2.25705	1.88721e-05
evm.TU.group17.355	17204	0.0359807	2.25607	0.0157326
evm.TU.group12.1952	1012	0.0749598	2.25607	0.000278603
evm.TU.group17.1202	128751	0.0269855	2.25196	0.0422788
evm.TU.group2.3393	2663	0.0569695	2.25196	0.00246015
evm.TU.group10.14	11949	0.158915	2.24998	7.29644e-06
evm.TU.group5.2185	126006	2.48867	2.24855	2.27915e-12
evm.TU.group7.2306	5433	0.140924	2.24751	4.76399e-06
evm.TU.group10.1305	1286	0.0719614	2.24131	0.000543001
evm.TU.group5.2309	10803	0.0509727	2.24013	0.00304964
evm.TU.group7.986	10817	0.0299839	2.23746	0.020344
evm.TU.group18.414	4314	0.0299839	2.23746	0.0192686
evm.TU.group2.3836	8769	0.0299839	2.23746	0.0395349
evm.TU.group2.3656	1549	0.200892	2.23322	8.07756e-07
evm.TU.group9.1929	5418	0.302838	2.22806	4.14025e-08
evm.TU.group11.775	10560	0.0959486	2.22151	7.5482e-05
evm.TU.group0.853	32	0.0719614	2.22025	0.000447018
evm.TU.group2.2365	129519	0.0719614	2.22025	0.00108589
evm.TU.group1.1715	131269	0.0479743	2.21779	0.00989776
evm.TU.group4.2046	8113	0.0359807	2.21543	0.0122403
evm.TU.group0.2026	7784	0.0359807	2.21543	0.0211411
evm.TU.group7.1941	127962	0.33582	2.21507	1.29803e-08
evm.TU.group4.1102	448	0.0509727	2.21098	0.00793487
evm.TU.group2.1492	4251	0.0509727	2.21098	0.00669718
evm.TU.group9.168	1657	0.218883	2.20787	6.66281e-07
evm.TU.group9.2049	840	0.0389791	2.20687	0.00712019
evm.TU.group14.201	2262	0.0539711	2.20492	0.0123492
evm.TU.group2.3662	10329	0.101945	2.19949	0.00015065
evm.TU.group2.152	999	0.134928	2.19725	1.2865e-05
evm.TU.group17.1360	1406	0.470748	2.19428	2.71728e-09
evm.TU.group11.474	5829	0.0449759	2.19306	0.0080857
evm.TU.group0.103	7706	0.0299839	2.19015	0.0433221
evm.TU.group9.370	634	0.494735	2.18959	1.9544e-09
evm.TU.group11.2044	5658	0.113939	2.18896	4.81523e-05
evm.TU.group12.587	3232	0.0659646	2.18611	0.00111021
evm.TU.group1.347	2199	0.101945	2.18484	0.000201726
evm.TU.group17.1329	3789	0.107942	2.18012	5.96954e-05
evm.TU.group4.1348	8245	0.0359807	2.1759	0.0202153
evm.TU.group0.842	2826	0.0779582	2.17302	0.00075553
evm.TU.group7.1759	3444	0.0389791	2.17034	0.0182623
evm.TU.group2.908	1298	0.0629662	2.16707	0.00113784
evm.TU.group1.3909	2663	0.107942	2.16645	5.17732e-05
evm.TU.group15.839	1292	0.0419775	2.16554	0.0106701
evm.TU.group5.1282	5959	0.0479743	2.15767	0.00378258
evm.TU.group1.423	128	0.0479743	2.15767	0.00802425
evm.TU.group18.464	740	0.101945	2.15599	0.000162332
evm.TU.group0.3460	9904	0.104944	2.1544	0.000144783
evm.TU.group10.1546	132209	0.0539711	2.15148	0.00616805
evm.TU.group18.326	3930	0.143923	2.14988	1.9777e-05
evm.TU.group9.334	716	0.0599678	2.14649	0.00319313
evm.TU.group14.1010	3923	0.125932	2.1454	8.56525e-05
evm.TU.group13.867	6295	0.0299839	2.14435	0.0279933
evm.TU.contig1020.8	1815	0.203891	2.14239	2.51007e-06
evm.TU.group16.260	7720	0.104944	2.14059	0.00016094
evm.TU.group14.1503	409	1.34028	2.13802	7.91132e-11
evm.TU.group13.1548	3506	0.0359807	2.13743	0.0146613
evm.TU.group9.697	7824	0.0359807	2.13743	0.0391077
evm.TU.group5.2215	4151	0.0389791	2.13472	0.0124593
evm.TU.group12.2400	14734	0.0389791	2.13472	0.0235035
evm.TU.group0.1618	5753	0.170908	2.1335	9.34982e-06
evm.TU.group7.1357	7041	0.0419775	2.13237	0.0164431
evm.TU.group7.1923	1824	0.0419775	2.13237	0.0146613
evm.TU.group8.450	9188	0.0449759	2.13033	0.00988862
evm.TU.group3.782	4784	0.0509727	2.12692	0.00359314
evm.TU.group13.1669	95	0.0659646	2.12101	0.00206172
evm.TU.group11.1452	7605	0.068963	2.12013	0.0016815
evm.TU.group11.1753	128391	0.0719614	2.11932	0.001048
evm.TU.group0.747	127170	0.14992	2.10941	4.22584e-05
evm.TU.group5.1215	5138	0.0359807	2.09995	0.0281964
evm.TU.group5.306	3874	0.0419775	2.09995	0.0184084
evm.TU.group4.2207	15103	0.761592	2.09995	3.43922e-09
evm.TU.group11.1529	960	0.0359807	2.09995	0.0175227
evm.TU.group11.437	5268	0.0359807	2.09995	0.0352764
evm.TU.group2.2522	2179	0.110941	2.09995	0.000163536
evm.TU.group2.3795	1657	0.068963	2.09995	0.00111837
evm.TU.group2.2586	271	0.083955	2.09995	0.00097656
evm.TU.group3.922	1487	0.0419775	2.09995	0.0216749
evm.TU.group1.2728	10254	0.0719614	2.09995	0.00117449
evm.TU.group15.589	6260	0.0479743	2.09995	0.00748418
evm.TU.group15.996	545	0.0329823	2.09995	0.0382644
evm.TU.group8.95	10131	0.128931	2.08906	8.53234e-05
evm.TU.group9.1931	387	0.617669	2.08378	8.75805e-09
evm.TU.group2.378	1327	0.0809566	2.08288	0.000958141
evm.TU.group5.139	2262	0.0629662	2.07826	0.00326668
evm.TU.group17.1111	3166	0.0629662	2.07826	0.00124872
evm.TU.group3.1190	8446	0.0569695	2.07611	0.00288341
evm.TU.group3.2180	6017	0.0509727	2.07348	0.00557108
evm.TU.group1.5058	1286	0.0959486	2.0711	0.000570657
evm.TU.group12.1873	4111	0.0449759	2.0702	0.0157854
evm.TU.group4.888	3227	0.0389791	2.066	0.0124593
evm.TU.group18.895	480	0.0389791	2.066	0.0196574
evm.TU.group17.86	1456	0.0809566	2.066	0.000658215
evm.TU.group15.1595	1827	0.0779582	2.06476	0.00120596
evm.TU.group11.1759	1305	0.0749598	2.06343	0.00177145
evm.TU.group3.759	2780	0.737605	2.06343	4.34695e-09
evm.TU.group1.4934	10035	0.0359807	2.06343	0.017475
evm.TU.group6.615	375	0.0719614	2.06198	0.00253425
evm.TU.contig191.3	128	0.143923	2.06122	0.000103098
evm.TU.group11.1292	128636	0.0329823	2.06042	0.0241487
evm.TU.group5.252	34789	0.0899518	2.05415	0.00106601
evm.TU.group1.202	8837	0.0569695	2.05265	0.0079196
evm.TU.group10.265	3221	0.16791	2.04207	2.00803e-05
evm.TU.group0.2222	9322	0.0419775	2.03722	0.0152064
evm.TU.group0.4298	5449	0.0389791	2.03284	0.0230989
evm.TU.group3.28	5631	0.0809566	2.03284	0.000688516
evm.TU.group9.1137	7262	0.290844	2.03284	7.74488e-07
evm.TU.group7.1952	16089	0.0749598	2.0278	0.00111021
evm.TU.group11.2019	4022	0.0359807	2.0278	0.0410145
evm.TU.group5.2271	1288	0.0329823	2.02195	0.0413073
evm.TU.group12.1482	937	0.0329823	2.02195	0.0430759
evm.TU.group0.1269	127213	0.404783	2.02083	1.26463e-07
evm.TU.group10.770	2006	0.0659646	2.01865	0.00323297
evm.TU.group2.2795	129893	0.0479743	2.01749	0.0104923
evm.TU.group0.482	1645	0.0929502	2.01249	0.0006232
evm.TU.group1.3438	6922	0.0449759	2.01249	0.0159741
evm.TU.group6.1960	6667	0.0449759	2.01249	0.00861384
evm.TU.group8.1480	11812	0.140924	2.00309	9.26244e-05
evm.TU.group2.3226	129395	0.0959486	2.00139	0.00171056
evm.TU.group9.656	1506	0.0959486	2.00139	0.000848716
evm.TU.group17.492	2721	0.0389791	2.00042	0.0356911
evm.TU.group13.1192	5351	0.0389791	2.00042	0.0207717
evm.TU.group5.839	830	0.302838	1.99979	8.09481e-07
evm.TU.group2.3732	1529	0.176905	1.99935	1.67397e-05
evm.TU.group4.561	6878	0.0509727	1.99686	0.0138656
evm.TU.group16.1823	387	0.143923	1.99584	5.76474e-05
evm.TU.group9.1960	1876	0.0359807	1.99304	0.0416476
evm.TU.group1.4658	4704	0.0359807	1.99304	0.0301723
evm.TU.group13.1498	4443	0.0599678	1.98977	0.00586518
evm.TU.group8.695	4761	0.134928	1.98931	0.00015065
evm.TU.group0.3855	8275	0.0449759	1.98448	0.0111863
evm.TU.group0.3544	2197	0.0449759	1.98448	0.0263142
evm.TU.group17.1370	1327	0.296841	1.98448	2.93705e-06
evm.TU.group6.202	2644	0.0329823	1.98448	0.0460116
evm.TU.group12.157	4038	0.0329823	1.98448	0.0423321
evm.TU.group0.3481	587	0.0779582	1.98037	0.00313126
evm.TU.group8.1556	34931	0.0629662	1.97442	0.00536147
evm.TU.group4.1283	5112	0.425772	1.97442	2.00552e-06
evm.TU.group3.1322	387	0.155916	1.96989	4.7252e-05
evm.TU.group1.2083	5126	0.068963	1.9661	0.00546762
evm.TU.group8.1029	3959	0.0569695	1.96245	0.0110038
evm.TU.contig683.3	588	0.0569695	1.96245	0.00959227
evm.TU.group3.515	18	0.0359807	1.95909	0.0252795
evm.TU.contig1288.1	11830	0.0359807	1.95909	0.0392812
evm.TU.group2.1132	219	0.0449759	1.95699	0.0228692
evm.TU.group10.1433	2120	0.221881	1.95373	2.06819e-05
evm.TU.group11.2149	5413	0.422773	1.95202	4.40441e-07
evm.TU.group12.1555	5984	0.116937	1.95156	0.000307411
evm.TU.group7.1962	127632	0.773585	1.94851	2.00552e-06
evm.TU.group0.2046	1236	0.0419775	1.94795	0.0246344
evm.TU.group17.479	2231	0.0509727	1.94795	0.0140977
evm.TU.group13.1711	1540	0.068963	1.94795	0.00508805
evm.TU.group2.3108	302	0.0599678	1.94795	0.00932105
evm.TU.group2.3451	740	0.221881	1.94795	1.31425e-05
evm.TU.group3.1442	130091	0.0329823	1.94795	0.0498874
evm.TU.contig518.1	130352	0.0509727	1.94795	0.0155294
evm.TU.group15.804	10379	0.0509727	1.94795	0.0188187
evm.TU.group18.9	1798	0.128931	1.94467	0.000142205
evm.TU.group1.4470	2179	0.188899	1.94345	2.31038e-05
evm.TU.group2.3202	3227	0.0659646	1.94169	0.0088218
evm.TU.group5.1110	455	0.0389791	1.93768	0.0343018
evm.TU.group14.718	1361	0.152918	1.93414	0.000129073
evm.TU.group7.2526	4750	0.236873	1.93003	1.01709e-05
evm.TU.group18.226	1685	0.0449759	1.93003	0.0301723
evm.TU.group1.4786	1894	0.083955	1.92819	0.001923
evm.TU.group16.1194	1298	0.0599678	1.92749	0.00704971
evm.TU.group0.5051	7745	0.113939	1.92592	0.000728948
evm.TU.group17.1669	10210	0.0749598	1.92592	0.00166231
evm.TU.group17.996	2286	0.104944	1.9241	0.000866459
evm.TU.group17.1034	128763	0.0569695	1.91938	0.0087256
evm.TU.group2.1032	7249	0.0869534	1.91938	0.00125149
evm.TU.group2.755	5558	0.0569695	1.91938	0.0124593
evm.TU.group1.4172	2175	0.0929502	1.91673	0.00160301
evm.TU.group12.602	545	0.179904	1.91521	3.17125e-05
evm.TU.group17.1232	5624	0.14992	1.9144	0.000126592
evm.TU.group0.1454	4804	0.0389791	1.90731	0.023067
evm.TU.group10.1538	132318	0.0869534	1.9053	0.00194141
evm.TU.group3.1264	3080	0.104944	1.90064	0.000876706
evm.TU.group10.1733	7497	0.0509727	1.90064	0.0161859
evm.TU.group5.1131	1361	0.0899518	1.89764	0.00157773
evm.TU.group1.1330	2299	0.0629662	1.89642	0.00855972
evm.TU.group1.4866	463	0.0359807	1.8935	0.0321025
evm.TU.group5.147	776	0.176905	1.89137	7.59452e-05
evm.TU.group1.5164	3977	0.0479743	1.88973	0.0207148
evm.TU.group12.920	588	0.0599678	1.88741	0.00693686
evm.TU.group16.1621	1549	0.0659646	1.88655	0.00470724
evm.TU.group12.2221	488	0.101945	1.88346	0.000648829
evm.TU.group14.828	960	0.0749598	1.87756	0.00387891
evm.TU.group4.1819	6552	0.0809566	1.87756	0.00191109
evm.TU.group0.3703	126980	0.176905	1.87756	9.59808e-05
evm.TU.group18.58	2243	0.0629662	1.87756	0.0141015
evm.TU.contig797.4	1453	0.0389791	1.87756	0.0285769
evm.TU.group1.3469	4278	0.0569695	1.87756	0.0110038
evm.TU.group17.1786	8911	0.083955	1.87047	0.00336028
evm.TU.group4.1157	456	0.164912	1.87022	0.000137374
evm.TU.group0.2965	127072	0.0539711	1.86675	0.013043
evm.TU.group8.1706	6198	0.0479743	1.86549	0.0279933
evm.TU.group0.228	488	0.0479743	1.86549	0.0203847
evm.TU.group1.4893	688	0.0869534	1.86388	0.00448722
evm.TU.group0.4494	1378	0.0779582	1.85484	0.00362163
evm.TU.group4.1659	306	0.0449759	1.85202	0.0243931
evm.TU.group4.732	1412	0.0599678	1.84841	0.00670431
evm.TU.group12.599	4891	0.0389791	1.84841	0.0485927
evm.TU.group2.12	260	0.0539711	1.84538	0.0215378
evm.TU.group11.2230	2211	0.140924	1.84361	0.000562996
evm.TU.group1.1972	34634	0.104944	1.84361	0.00181169
evm.TU.group1.118	2829	0.0779582	1.83989	0.00675559
evm.TU.group7.1470	3538	0.0929502	1.83942	0.00217911
evm.TU.group15.311	14656	0.647653	1.83914	8.09481e-07
evm.TU.group0.1207	127133	0.122934	1.83883	0.00032233
evm.TU.group4.1003	2155	0.0719614	1.83692	0.0119872
evm.TU.group9.725	130506	0.0419775	1.83692	0.032312
evm.TU.group1.1349	2313	0.191897	1.83692	5.13019e-05
evm.TU.group11.1467	5959	0.0659646	1.83344	0.0109841
evm.TU.group10.1198	132208	0.245868	1.83114	0.000542129
evm.TU.group1.4317	537	0.704622	1.82778	5.0691e-07
evm.TU.group7.1119	34916	0.404783	1.82693	5.21083e-06
evm.TU.group1.4689	131328	0.0449759	1.82693	0.0195211
evm.TU.group10.991	10814	0.0449759	1.82693	0.02795
evm.TU.group6.1148	12186	0.305836	1.82452	1.86103e-05
evm.TU.group17.645	7033	0.0539711	1.82432	0.0187766
evm.TU.group1.282	3646	0.143923	1.82389	0.000292394
evm.TU.group7.1233	127903	0.0629662	1.82242	0.0114388
evm.TU.group11.1242	16576	0.0569695	1.81702	0.0111617
evm.TU.group11.444	7825	0.0659646	1.81616	0.00723877
evm.TU.group2.2639	1575	0.41078	1.81616	4.30115e-06
evm.TU.group1.4382	1394	0.419775	1.81045	5.87248e-06
evm.TU.group18.569	1445	0.0899518	1.80622	0.00136163
evm.TU.group9.1107	3732	0.188899	1.80227	0.000143168
evm.TU.group8.88	263	0.0749598	1.80039	0.00550042
evm.TU.group4.18	10616	0.0749598	1.80039	0.00448722
evm.TU.group11.786	10561	0.0359807	1.80039	0.0469502
evm.TU.group11.1106	128450	0.104944	1.79956	0.00146579
evm.TU.group15.1433	11176	0.116937	1.79739	0.00110788
evm.TU.group4.1512	5959	0.0479743	1.7951	0.0313162
evm.TU.group7.224	3517	0.0899518	1.79362	0.00334179
evm.TU.group0.2942	7558	0.122934	1.79183	0.000907059
evm.TU.group5.2266	6536	0.0929502	1.7901	0.00347852
evm.TU.group14.1661	134	1.57715	1.78994	2.14416e-07
evm.TU.group5.1221	960	0.221881	1.78961	6.97699e-05
evm.TU.group8.206_evm.TU.group8.207_evm.TU.group8.205	8004	0.0509727	1.78875	0.0241487
evm.TU.group5.1119	302	0.218883	1.78584	0.000137374
evm.TU.group7.1780	302	0.731608	1.7855	1.33577e-06
evm.TU.group13.294	8780	0.290844	1.78392	2.70283e-05
evm.TU.group4.229	3918	0.0779582	1.78159	0.00292487
evm.TU.group2.3447	9383	0.0779582	1.78159	0.00427669
evm.TU.group1.3259	4736	0.0449759	1.77802	0.048029
evm.TU.group8.995	2598	0.107942	1.77543	0.00155399
evm.TU.group15.249	4362	0.083955	1.77471	0.00615317
evm.TU.group13.1208	95	0.122934	1.77345	0.00132209
evm.TU.group0.3140	1292	0.251865	1.77238	4.08212e-05
evm.TU.group12.2286	4999	0.191897	1.77064	0.000217905
evm.TU.group15.1435	6555	0.101945	1.7698	0.00335682
evm.TU.group14.17	9966	0.0389791	1.76435	0.0439882
evm.TU.group17.398	10637	0.0539711	1.76292	0.0274287
evm.TU.group15.180	9564	0.083955	1.76154	0.00568676
evm.TU.group4.1068	1296	0.0569695	1.75892	0.0229317
evm.TU.group16.827	1059	0.0569695	1.75892	0.0160062
evm.TU.group16.588	130859	0.104944	1.75681	0.00241084
evm.TU.group2.3624	1237	0.0779582	1.7533	0.00654818
evm.TU.group0.4016	1815	0.224879	1.75293	0.000111556
evm.TU.group1.745	6602	0.143923	1.75273	0.000771645
evm.TU.group12.779	2199	0.164912	1.7508	0.000475071
evm.TU.contig92.3	8497	0.0479743	1.75001	0.0303205
evm.TU.group5.2493	4004	0.0659646	1.74905	0.0151193
evm.TU.group5.1071	126040	0.068963	1.74632	0.0169172
evm.TU.group7.141	1569	0.179904	1.74529	0.00030948
evm.TU.contig1451.10	11918	0.14992	1.74263	0.000605606
evm.TU.group0.1017	127322	0.0779582	1.73936	0.00670431
evm.TU.contig984.5	1005	0.257862	1.73554	7.37355e-05
evm.TU.group11.75	2457	0.0419775	1.73382	0.0460645
evm.TU.group17.181	5969	0.0419775	1.73382	0.0492232
evm.TU.group9.1315	10951	0.068963	1.73072	0.00654818
evm.TU.group3.1163	206	0.470748	1.72895	1.06183e-05
evm.TU.group9.1250	1115	0.0539711	1.72339	0.0392654
evm.TU.group0.4397	2653	0.0659646	1.71662	0.0122351
evm.TU.group10.855	5382	0.134928	1.71662	0.00112784
evm.TU.group16.1132	1216	0.122934	1.71091	0.00131351
evm.TU.contig924.5	128970	0.0419775	1.70916	0.0444562
evm.TU.contig1430.3	9929	0.224879	1.70884	0.000245498
evm.TU.group12.696	1971	0.104944	1.70509	0.00244721
evm.TU.group0.5094	108	0.113939	1.70353	0.00195962
evm.TU.group14.404	7253	0.0599678	1.70219	0.017475
evm.TU.group8.1006	5381	0.0629662	1.7014	0.0107809
evm.TU.group14.1502	409	0.740603	1.69806	4.74228e-06
evm.TU.group4.935	2565	0.290844	1.696	7.79956e-05
evm.TU.group0.2268	33066	0.098947	1.69556	0.00391485
evm.TU.group6.162	5472	0.098947	1.69556	0.00383017
evm.TU.group2.444	1554	0.110941	1.69444	0.00238005
evm.TU.group4.2027	2573	0.0509727	1.68491	0.0431307
evm.TU.group4.1002	12478	0.0509727	1.68491	0.0461296
evm.TU.group11.267	423	0.0809566	1.68491	0.00875748
evm.TU.group13.1379	1433	0.0479743	1.68491	0.0495464
evm.TU.group2.3078	2668	0.0629662	1.68491	0.0269177
evm.TU.group1.564	2832	0.068963	1.68491	0.0086555
evm.TU.group15.525	3107	0.0659646	1.68491	0.0142492
evm.TU.group12.2006	132796	0.125932	1.68491	0.00418415
evm.TU.group2.977	4364	0.182902	1.67911	0.000407997
evm.TU.group5.1420	4013	0.119936	1.67614	0.00181169
evm.TU.group9.1917	2131	0.101945	1.67465	0.00734216
evm.TU.group4.451	6879	0.152918	1.67111	0.000933246
evm.TU.group17.1300	2027	0.131929	1.66897	0.00116219
evm.TU.contig1046.2	129901	0.0539711	1.66606	0.0319559
evm.TU.group11.894	856	0.104944	1.66502	0.00385214
evm.TU.group7.1387	1630	0.101945	1.66445	0.00415668
evm.TU.group10.1607	2042	0.101945	1.66445	0.00379445
evm.TU.group6.911	926	0.152918	1.66426	0.00090093
evm.TU.group3.293	15865	0.0479743	1.66385	0.0498446
evm.TU.group16.1543	3584	0.0449759	1.66255	0.0449119
evm.TU.group16.1633	5575	0.125932	1.65997	0.00347852
evm.TU.group5.304	11300	0.113939	1.65743	0.00347852
evm.TU.group7.2497	9743	0.245868	1.65481	0.000170139
evm.TU.group5.2305	954	0.263859	1.6489	0.000213936
evm.TU.group0.1244	10669	0.113939	1.64839	0.00500659
evm.TU.group3.1427	5177	0.0539711	1.64744	0.0322411
evm.TU.group0.5223	4765	0.104944	1.64539	0.00595962
evm.TU.group4.2041	6094	0.140924	1.64052	0.00150093
evm.TU.group7.1661	5195	0.0659646	1.63862	0.0221561
evm.TU.group14.1712	2089	0.0629662	1.63655	0.0259274
evm.TU.contig924.8	5950	0.0569695	1.6318	0.0301723
evm.TU.group11.495	128402	0.179904	1.62697	0.00063087
evm.TU.group17.1273	2674	0.0809566	1.62191	0.0107008
evm.TU.group1.4511	131137	0.248867	1.62191	0.000330546
evm.TU.group3.1966	130098	0.113939	1.62159	0.00543551
evm.TU.group14.1608	7086	0.275852	1.62045	0.000267108
evm.TU.group7.1317	1477	0.44676	1.61911	6.16395e-05
evm.TU.group2.1290	1148	0.104944	1.61644	0.00699051
evm.TU.group13.1897	3895	0.098947	1.61251	0.00786766
evm.TU.group5.1223	904	0.068963	1.61167	0.0128012
evm.TU.group14.710	302	0.272854	1.60856	0.000287765
evm.TU.group18.1040	1477	0.101945	1.60474	0.00850054
evm.TU.group6.354	4163	0.0599678	1.6015	0.0425658
evm.TU.group7.1617	9200	0.0569695	1.59745	0.0416018
evm.TU.group7.1755	4322	0.068963	1.59745	0.0203987
evm.TU.group12.562	1848	0.230876	1.59528	0.00149488
evm.TU.group17.415	2618	0.158915	1.59431	0.0020788
evm.TU.group14.1557	2675	0.0659646	1.59377	0.0256348
evm.TU.group11.1627	455	0.131929	1.59181	0.00333388
evm.TU.group8.1051	6035	0.0629662	1.58976	0.0286353
evm.TU.group13.1294	2025	0.0959486	1.58976	0.00886035
evm.TU.group18.889	128168	0.083955	1.5887	0.011491
evm.TU.group10.1355	206	0.191897	1.58834	0.000693366
evm.TU.group15.1269	1027	0.362805	1.58499	0.000151105
evm.TU.group4.630	1894	0.191897	1.58316	0.000878348
evm.TU.group18.1531	1454	0.125932	1.5798	0.00360985
evm.TU.group3.1750	11371	0.0749598	1.578	0.0192027
evm.TU.group1.4944	131348	0.326825	1.57753	0.000299157
evm.TU.group0.266	5515	0.0929502	1.57639	0.011214
evm.TU.group18.469	4837	0.0719614	1.57388	0.0275464
evm.TU.group3.2855	2981	0.218883	1.57244	0.000839533
evm.TU.group4.1748	1298	0.0869534	1.56944	0.0138209
evm.TU.group4.464	1118	0.083955	1.56562	0.0238713
evm.TU.group18.623	5259	0.377797	1.56246	0.000181334
evm.TU.group12.349	132830	0.164912	1.56153	0.00180071
evm.TU.group18.494	11269	0.155916	1.56109	0.00237099
evm.TU.group1.3047	3371	0.0779582	1.55716	0.0241487
evm.TU.group12.2263	9356	0.101945	1.55681	0.0109944
evm.TU.group2.3990	129834	0.356809	1.55563	0.000236964
evm.TU.group15.1432	11157	0.677637	1.55436	8.56525e-05
evm.TU.group10.81	34694	0.884526	1.55341	9.64486e-05
evm.TU.group18.488	1277	0.119936	1.55061	0.00505204
evm.TU.group1.4567	131601	0.206889	1.54741	0.00114075
evm.TU.group7.1106	127750	0.107942	1.54564	0.0079196
evm.TU.group6.977	1309	0.236873	1.54332	0.000866459
evm.TU.group1.4637	131184	0.083955	1.5429	0.0179018
evm.TU.group1.528	4989	0.107942	1.53682	0.0110038
evm.TU.group2.1421	5943	0.203891	1.53605	0.00122399
evm.TU.group4.1761	2967	0.119936	1.53467	0.00723877
evm.TU.group2.2723	1394	0.143923	1.53144	0.00318084
evm.TU.group12.1106	132978	0.611672	1.52834	0.000101647
evm.TU.group15.1656	5786	0.0809566	1.52649	0.0262384
evm.TU.group18.1816	6487	0.0719614	1.52142	0.0303638
evm.TU.group0.4934	1510	0.131929	1.51856	0.0047677
evm.TU.group1.5283	1924	0.161913	1.51791	0.00336028
evm.TU.group18.1754_evm.TU.group18.1756	1569	0.179904	1.51762	0.00255641
evm.TU.group12.289	132772	0.0749598	1.51499	0.0280947
evm.TU.group12.1866	1267	0.098947	1.51499	0.00980253
evm.TU.group2.3674	1685	0.31783	1.5105	0.000420329
evm.TU.group12.2033_evm.TU.group12.2034	132761	0.269855	1.50621	0.000754807
evm.TU.group6.182	2182	0.0659646	1.49423	0.0330443
evm.TU.group12.1591	9887	0.143923	1.49227	0.00593137
evm.TU.group5.1963	2397	0.200892	1.49161	0.0031352
evm.TU.group0.1537	127499	0.107942	1.48498	0.017984
evm.TU.group0.5123	5472	0.152918	1.48449	0.00359448
evm.TU.group3.983	263	0.170908	1.47681	0.00334179
evm.TU.contig405.1	1219	0.101945	1.47435	0.0113281
evm.TU.group3.2571	108	0.0809566	1.4699	0.0225284
evm.TU.group8.2017	3234	0.158915	1.46826	0.00474491
evm.TU.group18.259	1549	0.16791	1.46796	0.00455107
evm.TU.group8.1183	4115	0.083955	1.46608	0.0393522
evm.TU.group0.2217	7694	0.194896	1.46252	0.00326127
evm.TU.group0.566	8562	0.107942	1.45974	0.0159578
evm.TU.group11.261	5754	0.098947	1.45949	0.0357802
evm.TU.group8.2054	1569	0.0809566	1.45885	0.0220954
evm.TU.group16.1411	2299	0.0869534	1.45225	0.022776
evm.TU.group7.1046	1773	0.0779582	1.45112	0.0380977
evm.TU.group18.996	11347	0.134928	1.44693	0.00615317
evm.TU.group0.4991	3021	0.200892	1.44146	0.00448722
evm.TU.group14.432	226	0.101945	1.43916	0.0205763
evm.TU.group0.33	9335	0.068963	1.43699	0.0481097
evm.TU.group0.1525	127261	0.0899518	1.42966	0.029691
evm.TU.group10.385	8557	1.63712	1.42551	0.000201553
evm.TU.group4.1505	7605	0.098947	1.42365	0.0234767
evm.TU.group14.1680	954	0.248867	1.41902	0.00293276
evm.TU.group6.953	6599	0.122934	1.41902	0.0114388
evm.TU.group5.2427	126002	0.140924	1.41813	0.0139585
evm.TU.group16.104	130887	0.188899	1.41813	0.00457706
evm.TU.group4.1428	904	0.269855	1.41792	0.00198762
evm.TU.group1.3873	1812	0.302838	1.41776	0.00126337
evm.TU.group2.2102	7153	0.0779582	1.41743	0.0348536
evm.TU.group1.4359	131621	0.131929	1.41522	0.0128457
evm.TU.group7.541	3101	0.116937	1.41439	0.0159159
evm.TU.group14.844	11148	0.119936	1.41311	0.0170291
evm.TU.contig1150.1	2397	1.66411	1.40458	0.000292394
evm.TU.group15.108	1054	0.107942	1.40252	0.020991
evm.TU.group13.1956	2203	0.131929	1.40198	0.0139585
evm.TU.group5.1825	6691	0.131929	1.39541	0.0141484
evm.TU.group10.1687	1266	0.0809566	1.39424	0.0492851
evm.TU.group8.480	2056	0.140924	1.38723	0.0100691
evm.TU.group0.4331	6106	0.0869534	1.38235	0.0456473
evm.TU.group5.2428	12835	2.33575	1.38123	0.000196456
evm.TU.group13.1398	129066	0.107942	1.37867	0.0301882
evm.TU.group18.954	1110	0.122934	1.37679	0.0197124
evm.TU.group15.1488	2361	0.203891	1.36717	0.00476866
evm.TU.group5.2121	1179	0.464751	1.36669	0.00134099
evm.TU.group5.146	7769	0.116937	1.36299	0.0216749
evm.TU.group7.1117	34916	0.0959486	1.36299	0.0333586
evm.TU.group9.289	130382	0.125932	1.35629	0.0205495
evm.TU.group2.428	13100	0.113939	1.35561	0.0243931
evm.TU.group16.1476	11290	0.116937	1.34863	0.0223419
evm.TU.group17.897	128774	0.14992	1.34053	0.0191529
evm.TU.group15.1647	34637	0.14992	1.33497	0.0260589
evm.TU.group0.778	1267	0.137926	1.33261	0.0157335
evm.TU.group0.3651	588	0.122934	1.32904	0.0219781
evm.TU.group8.1013	34928	0.224879	1.32551	0.00720164
evm.TU.group1.2336	131477	0.557701	1.32042	0.00154453
evm.TU.group3.191	34875	0.134928	1.31366	0.0210945
evm.TU.group1.2167	131248	0.134928	1.31366	0.0260688
evm.TU.group7.934	2016	1.23834	1.30761	0.000867047
evm.TU.group1.4636	1510	0.143923	1.30527	0.0189354
evm.TU.group3.1281	2565	0.113939	1.30498	0.0279321
evm.TU.group16.1332	1380	0.116937	1.29948	0.0236728
evm.TU.group1.2150	2453	0.16791	1.2938	0.0161859
evm.TU.group15.1168	97	0.155916	1.28871	0.0183732
evm.TU.group1.1286	894	0.143923	1.2884	0.0197608
evm.TU.group18.774	545	0.440764	1.28519	0.00254765
evm.TU.group6.258	362	0.14992	1.27519	0.0219247
evm.TU.group0.4878	926	0.152918	1.27161	0.0175414
evm.TU.group7.2007	4798	0.137926	1.26222	0.0327451
evm.TU.group3.1055	2484	0.344815	1.25288	0.00491525
evm.TU.group17.252	3123	0.146921	1.25196	0.0271513
evm.TU.group0.5243	6523	0.239871	1.24669	0.011491
evm.TU.group0.3886	2083	0.173907	1.24113	0.0211068
evm.TU.group13.1903	818	0.209887	1.23104	0.0181341
evm.TU.group16.302	1510	0.158915	1.22548	0.024842
evm.TU.group7.2199	1237	0.122934	1.21925	0.0370799
evm.TU.group0.468	11446	0.401785	1.20331	0.00712019
evm.TU.group1.3335	131187	0.458754	1.19848	0.00674856
evm.TU.group5.532	2660	0.215884	1.19174	0.0187776
evm.TU.group13.199	14138	0.302838	1.17743	0.0189333
evm.TU.group4.1060	776	0.347814	1.17158	0.0130213
evm.TU.group0.4051	11833	0.152918	1.16619	0.0446441
evm.TU.group0.2259	127448	0.227878	1.16054	0.0267706
evm.TU.group15.822	756	0.635659	1.13654	0.00880845
evm.TU.group1.166	878	0.641656	1.13619	0.00900339
evm.TU.group16.1456	3413	1.82302	1.13028	0.00508805
evm.TU.group18.1221	128108	0.341817	1.09578	0.0210663
evm.TU.group10.1181	2565	0.419775	1.08806	0.0186377
evm.TU.group13.975	13419	0.470748	1.02869	0.0303205
evm.TU.group14.1300	2602	0.311833	1.02847	0.0413073
evm.TU.group6.1124	9168	0.176905	-1.4089	0.0387187
evm.TU.group6.791	17058	0.137926	-1.42316	0.0368981
evm.TU.group5.1432	711	0.0929502	-1.43921	0.0423239
evm.TU.group0.3833	127165	0.134928	-1.45241	0.0294295
evm.TU.group6.533	4216	0.0659646	-1.49196	0.0444823
evm.TU.group12.1053	33	0.068963	-1.49665	0.0395044
evm.TU.group2.1203	1342	0.104944	-1.51039	0.0301882
evm.TU.group12.846	8270	0.125932	-1.52182	0.0229317
evm.TU.group2.3883	9094	0.0809566	-1.52871	0.0388901
evm.TU.group0.3832	7927	0.0719614	-1.54159	0.0316344
evm.TU.group2.3186	145	0.098947	-1.55742	0.034335
evm.TU.contig1279.14	5220	0.236873	-1.58374	0.00988862
evm.TU.group2.91	472	0.083955	-1.5941	0.0197253
evm.TU.group3.449	6890	0.143923	-1.60952	0.012835
evm.TU.group11.1049	2965	0.0869534	-1.62008	0.0205763
evm.TU.group6.1948	1498	0.0449759	-1.62115	0.0451903
evm.TU.group6.1600	549	0.0539711	-1.62175	0.0293089
evm.TU.group5.2194	3405	0.0389791	-1.62407	0.0435394
evm.TU.group14.1133	13334	0.0749598	-1.63979	0.0245408
evm.TU.group5.233	6096	0.0389791	-1.6676	0.0325924
evm.TU.group17.663	8393	0.0329823	-1.67849	0.0384224
evm.TU.group13.640	4063	0.0329823	-1.68432	0.0392445
evm.TU.group11.2210	314	0.0869534	-1.69475	0.0113281
evm.TU.group10.907	12767	0.0359807	-1.69945	0.0350051
evm.TU.group5.1042	125926	0.0419775	-1.70052	0.0245388
evm.TU.group10.1275	10023	0.0929502	-1.71383	0.0107551
evm.TU.group4.615	1500	0.0329823	-1.72448	0.0352764
evm.TU.group1.473	799	0.0299839	-1.7291	0.0443864
evm.TU.group1.1077	131276	0.269855	-1.74944	0.0029542
evm.TU.group11.420	128582	0.212886	-1.75295	0.00391485
evm.TU.group1.1244	12516	0.0959486	-1.75954	0.00797201
evm.TU.group2.356	3898	0.0569695	-1.76299	0.0124593
evm.TU.group3.1971	42	0.0269855	-1.76465	0.0349161
evm.TU.group2.2967	1313	0.0419775	-1.76575	0.0198986
evm.TU.group13.168	2676	0.0359807	-1.77452	0.0220996
evm.TU.group11.1199	1710	0.0269855	-1.77779	0.0358069
evm.TU.contig1145.1	129288	0.0419775	-1.77888	0.0168839
evm.TU.group7.2447	127910	0.176905	-1.78432	0.00470724
evm.TU.group17.65	6777	0.0299839	-1.78934	0.0265201
evm.TU.group1.4650	1038	0.0749598	-1.78957	0.00700193
evm.TU.group5.722	5565	0.0809566	-1.79429	0.0124593
evm.TU.group1.988	75	0.0329823	-1.7989	0.0336301
evm.TU.group12.1618	1418	0.0569695	-1.80212	0.016366
evm.TU.group1.5292	22881	0.0659646	-1.80415	0.0075317
evm.TU.group18.1697	2130	0.0299839	-1.80985	0.0253071
evm.TU.group2.90	472	0.215884	-1.81132	0.00308163
evm.TU.group3.1592	10017	0.0599678	-1.82061	0.0083996
evm.TU.group5.2163	354	0.0419775	-1.83026	0.0127261
evm.TU.group18.557	4138	0.0239871	-1.83865	0.0317966
evm.TU.group2.234	10177	0.0359807	-1.84827	0.0181341
evm.TU.group7.2515	127726	0.0209887	-1.85036	0.0354069
evm.TU.group2.2525	756	0.0629662	-1.85283	0.00605572
evm.TU.group18.1584	10177	0.0209887	-1.85812	0.0480701
evm.TU.group7.1429	12089	0.068963	-1.86326	0.00546762
evm.TU.group1.553	1039	0.0179904	-1.86528	0.0405656
evm.TU.group3.2676	2480	0.0209887	-1.87351	0.0328872
evm.TU.group5.315	23542	0.0419775	-1.87376	0.0122694
evm.TU.group12.735	1884	0.0209887	-1.88114	0.0290147
evm.TU.group4.845	11582	0.104944	-1.88241	0.00385844
evm.TU.group1.41	2684	0.0389791	-1.88277	0.0114388
evm.TU.group7.146	1107	0.0239871	-1.88325	0.0363301
evm.TU.group3.2317	5023	0.0569695	-1.88342	0.00659086
evm.TU.group0.4513	1903	0.104944	-1.88578	0.00311917
evm.TU.group6.1086	1505	0.0179904	-1.88711	0.036626
evm.TU.group13.1646	580	0.0569695	-1.88949	0.00667656
evm.TU.group5.1252	1271	0.0449759	-1.89062	0.0114694
evm.TU.group8.1182	3799	0.0269855	-1.891	0.0195477
evm.TU.group13.1236	3273	0.0299839	-1.89457	0.0150648
evm.TU.group13.522	1397	0.0269855	-1.90005	0.0197253
evm.TU.group11.482	5042	0.0179904	-1.90434	0.0389837
evm.TU.group1.1140	16082	0.0449759	-1.90941	0.00711199
evm.TU.group18.979	9744	0.014992	-1.915	0.0426949
evm.TU.group3.2645	2117	0.0269855	-1.915	0.0161827
evm.TU.group12.1532	15102	0.014992	-1.915	0.0426949
evm.TU.group2.3792	1153	0.0419775	-1.91995	0.0106769
evm.TU.group0.728	8254	0.0299839	-1.92443	0.0178607
evm.TU.group17.745	2390	0.014992	-1.92488	0.0439612
evm.TU.group0.1242	6796	0.0239871	-1.92652	0.032311
evm.TU.group1.4787	1604	0.083955	-1.9298	0.00297218
evm.TU.group8.935	4619	0.104944	-1.93225	0.00352113
evm.TU.group10.742	295	0.0179904	-1.934	0.0306128
evm.TU.group2.1298	11846	0.0509727	-1.9509	0.00695909
evm.TU.group0.3327	38	0.0329823	-1.95171	0.010746
evm.TU.group18.155	2642	0.0209887	-1.95171	0.0286353
evm.TU.group15.1114	799	0.0329823	-1.95412	0.0140888
evm.TU.group15.354	34686	0.0239871	-1.95573	0.0161859
evm.TU.group14.1467	126263	0.0359807	-1.95894	0.00767358
evm.TU.group8.1023	5889	0.107942	-1.95972	0.00216453
evm.TU.group0.63	9338	0.0539711	-1.96651	0.00576129
evm.TU.group18.437	33	0.374799	-1.96716	0.000757155
evm.TU.group11.310	12421	0.0299839	-1.97459	0.010227
evm.TU.group14.392	3622	0.194896	-1.97632	0.000859687
evm.TU.group5.1851	17060	0.0299839	-1.97719	0.0103766
evm.TU.group1.2651	131427	0.0929502	-1.98397	0.00170036
evm.TU.group9.1741	549	0.0119936	-1.98751	0.0460116
evm.TU.group8.1760	1373	0.0659646	-1.99365	0.00871015
evm.TU.group15.1364	16802	0.0239871	-1.99691	0.0220103
evm.TU.group0.4456	2014	0.0119936	-1.99878	0.0474198
evm.TU.group7.2454	8947	0.0119936	-2.00438	0.0482474
evm.TU.group0.956	10093	0.203891	-2.01753	0.000709347
evm.TU.group7.292	10177	0.104944	-2.0186	0.00145715
evm.TU.group11.1083	4151	0.0209887	-2.02244	0.0196574
evm.TU.group7.1352	9744	0.0179904	-2.02737	0.0192195
evm.TU.group12.972	132956	0.143923	-2.02849	0.0015527
evm.TU.group11.1844	7890	0.014992	-2.02933	0.030065
evm.TU.group0.1043	11880	0.0119936	-2.03208	0.0429487
evm.TU.group7.1790	13431	0.014992	-2.0339	0.0255394
evm.TU.group3.1782	1206	0.0299839	-2.03805	0.0090371
evm.TU.group7.1883	889	0.0449759	-2.0413	0.00319588
evm.TU.group3.1486	549	0.0329823	-2.04301	0.00608217
evm.TU.group8.511	9391	0.0449759	-2.04471	0.0043677
evm.TU.group0.4399	1524	0.0509727	-2.04904	0.00255641
evm.TU.group6.1137	1908	0.0359807	-2.04927	0.00449796
evm.TU.group8.580	34736	0.128931	-2.04979	0.00124944
evm.TU.group2.3961	361	0.0179904	-2.05848	0.0185428
evm.TU.group17.583	128922	0.0119936	-2.05925	0.038443
evm.TU.group11.1520	14210	0.0209887	-2.05992	0.0145179
evm.TU.group2.3359	938	0.0209887	-2.06663	0.0157854
evm.TU.group6.1319	1042	0.0419775	-2.06997	0.00299677
evm.TU.group9.286	9555	0.014992	-2.06997	0.0242819
evm.TU.group0.3051	503	0.0179904	-2.07378	0.0206477
evm.TU.group8.2040	164	0.0539711	-2.07559	0.00322134
evm.TU.group1.79	415	0.0659646	-2.07808	0.00171056
evm.TU.group8.1813	1588	0.161913	-2.08014	0.000570657
evm.TU.group15.103	3568	0.0179904	-2.08516	0.0148839
evm.TU.group11.338	155	0.0209887	-2.08657	0.0205404
evm.TU.group2.1458	4716	0.00899518	-2.08987	0.0495421
evm.TU.group4.599	8048	0.113939	-2.09038	0.00111021
evm.TU.group17.1141	34817	0.0179904	-2.09644	0.0247622
evm.TU.group3.1362	12781	0.0419775	-2.10168	0.00244253
evm.TU.group12.168	4422	0.0119936	-2.10168	0.0295734
evm.TU.group0.3899	1552	0.0119936	-2.1069	0.030151
evm.TU.group14.1784	126271	0.0509727	-2.10806	0.00177145
evm.TU.group1.1375	1342	0.083955	-2.11174	0.000849225
evm.TU.group0.3972	127509	0.0389791	-2.11321	0.00319969
evm.TU.group4.1848	6502	0.014992	-2.11383	0.0202117
evm.TU.group6.1146	66	0.00899518	-2.11599	0.0428493
evm.TU.contig955.1	964	0.014992	-2.11814	0.0329011
evm.TU.group7.1551	6489	0.0119936	-2.12244	0.0261739
evm.TU.group7.430	2465	0.014992	-2.12244	0.0177199
evm.TU.group15.935	3339	0.0749598	-2.12837	0.000758328
evm.TU.group3.1071	522	0.0239871	-2.131	0.00668083
evm.TU.group4.1733	155	0.0359807	-2.13428	0.00478042
evm.TU.group2.3455	1525	0.0209887	-2.13526	0.00860118
evm.TU.group18.538	11150	0.0179904	-2.13709	0.0202153
evm.TU.group13.1336	4735	0.0119936	-2.13782	0.0275464
evm.TU.group2.3402	33	0.122934	-2.1383	0.000469162
evm.TU.group10.731	295	0.0329823	-2.14586	0.00520448
evm.TU.contig1296.10	9555	0.098947	-2.14649	0.000639091
evm.TU.group1.1368	6756	0.0119936	-2.14798	0.0234916
evm.TU.group5.1598	6502	0.0509727	-2.15078	0.00246015
evm.TU.group17.187	11233	0.164912	-2.15249	0.000357555
evm.TU.group7.1381	12003	0.0299839	-2.15486	0.00356298
evm.TU.group1.5313	23542	0.137926	-2.15764	0.000497164
evm.TU.group14.189	1632	0.0869534	-2.15806	0.000570657
evm.TU.group12.543	8974	0.0269855	-2.15806	0.0100691
evm.TU.group5.1285	1791	0.113939	-2.16475	0.000479567
evm.TU.group10.1229	4162	0.0419775	-2.16475	0.00171056
evm.TU.group7.2458	42	0.0119936	-2.17803	0.021515
evm.TU.group10.988	4069	0.0209887	-2.18853	0.00978003
evm.TU.group4.105	11339	0.0599678	-2.19423	0.00069557
evm.TU.group10.1295	14919	0.083955	-2.19941	0.000497164
evm.TU.group2.1495	6777	0.0209887	-2.20078	0.00654818
evm.TU.group0.1900	135	0.0119936	-2.20261	0.0196132
evm.TU.group10.1281	19222	0.0119936	-2.20748	0.0198934
evm.TU.group10.384	32373	0.00899518	-2.2099	0.0294286
evm.TU.group4.1050	1632	0.014992	-2.21394	0.0126133
evm.TU.group9.166	130599	0.0659646	-2.21884	0.0006232
evm.TU.group8.664	687	0.00899518	-2.22198	0.0303638
evm.TU.group0.2496	7973	0.0479743	-2.22198	0.00125136
evm.TU.group9.1388	6209	0.014992	-2.22198	0.0109944
evm.TU.group4.1431	14210	0.0509727	-2.22598	0.00164765
evm.TU.group8.1950	2875	0.152918	-2.23028	0.00022415
evm.TU.group11.1454	1791	0.0539711	-2.23332	0.000851696
evm.TU.group4.1249	9410	0.0119936	-2.23633	0.01853
evm.TU.group1.4502	131272	0.494735	-2.24097	0.000100652
evm.TU.group15.1119	8887	0.0629662	-2.24152	0.000596822
evm.TU.group12.927	9136	0.014992	-2.24582	0.0102394
evm.TU.group9.1041	5023	0.0539711	-2.24955	0.00111673
evm.TU.group4.1635	12012	0.0269855	-2.2529	0.00259308
evm.TU.group17.1238	16172	0.0269855	-2.26228	0.00243688
evm.TU.group1.187	3143	0.014992	-2.2654	0.0094062
evm.TU.group13.1049	4608	0.00599678	-2.26928	0.0444562
evm.TU.group1.394	1252	0.00899518	-2.26928	0.023158
evm.TU.group12.393	503	0.0389791	-2.2726	0.00180554
evm.TU.group14.1323	2552	0.00599678	-2.28471	0.0460645
evm.TU.group2.1483	293	0.014992	-2.28471	0.0085884
evm.TU.group10.259	2931	0.00599678	-2.28471	0.0460645
evm.TU.group2.2601	1180	0.0809566	-2.28909	0.000341406
evm.TU.contig1073.17	721	0.00899518	-2.29237	0.0204015
evm.TU.group16.156	130985	0.00599678	-2.29998	0.0481097
evm.TU.group8.413	2917	0.0269855	-2.30377	0.00191109
evm.TU.group1.141	1100	0.104944	-2.30818	0.000181244
evm.TU.group4.1234	4885	0.0569695	-2.30831	0.000413628
evm.TU.group5.1547	8857	0.00899518	-2.30944	0.0214809
evm.TU.group18.385	2889	0.0779582	-2.31174	0.000357555
evm.TU.group9.119	37	0.0869534	-2.31433	0.000255215
evm.TU.group5.555	1768	0.00899518	-2.31509	0.0219093
evm.TU.group18.311	312	0.0119936	-2.31509	0.0117211
evm.TU.group10.1088	13292	0.0269855	-2.31509	0.00221033
evm.TU.group15.752	503	0.0119936	-2.31509	0.0117211
evm.TU.group6.1165	1206	0.0509727	-2.32631	0.000601009
evm.TU.group14.1154	126475	0.00599678	-2.33004	0.0410145
evm.TU.group13.1353	8932	0.00599678	-2.33004	0.0410145
evm.TU.group0.1261	10924	0.0119936	-2.33301	0.016129
evm.TU.group0.3700	7828	0.014992	-2.33375	0.00642725
evm.TU.group0.2827	18	0.0179904	-2.33745	0.00433459
evm.TU.group0.3278	165	0.0629662	-2.34148	0.00035378
evm.TU.group17.906	10961	0.0299839	-2.34148	0.00260888
evm.TU.group18.335	1476	0.00899518	-2.34299	0.0197172
evm.TU.group0.3613	245	0.00599678	-2.34483	0.0463184
evm.TU.group3.722	514	0.00599678	-2.34483	0.0332512
evm.TU.group12.942	4229	0.128931	-2.3465	0.000174797
evm.TU.group10.1344	624	0.0119936	-2.35071	0.0110196
evm.TU.group11.17	1588	0.0209887	-2.35126	0.00349104
evm.TU.group0.215	1470	0.00599678	-2.35217	0.0339205
evm.TU.group7.2324	852	0.00899518	-2.354	0.0166975
evm.TU.group7.2070	12815	0.0119936	-2.3551	0.00986585
evm.TU.group18.95	5802	0.0239871	-2.35948	0.00181169
evm.TU.group3.461	88	0.014992	-2.35948	0.00511792
evm.TU.group1.4816	7259	0.00599678	-2.35948	0.0346763
evm.TU.group4.1410	1008	0.0239871	-2.36916	0.00200814
evm.TU.group9.82	1183	0.0389791	-2.37346	0.0013896
evm.TU.group1.3837	1723	0.0569695	-2.37362	0.000583037
evm.TU.group15.314	132464	0.00899518	-2.37578	0.0146613
evm.TU.group10.1555	9553	0.0329823	-2.38655	0.000746396
evm.TU.group2.3979	10978	0.0209887	-2.38923	0.00222967
evm.TU.group3.1384	11403	0.0509727	-2.40019	0.000595684
evm.TU.group5.1259	125963	0.0629662	-2.40062	0.000287765
evm.TU.group2.1438	11233	0.0479743	-2.4013	0.000312103
evm.TU.group2.2880	647	0.014992	-2.40255	0.00448722
evm.TU.group2.3673	1103	0.31783	-2.40294	2.85271e-05
evm.TU.group0.3446	3613	0.00899518	-2.40784	0.013355
evm.TU.group11.1767	1234	0.0209887	-2.40784	0.00200149
evm.TU.group11.457	146	0.0299839	-2.40832	0.00127446
evm.TU.group2.939	1834	0.00599678	-2.4096	0.0495421
evm.TU.group12.971	132966	0.00599678	-2.4096	0.0316871
evm.TU.group8.396	2183	0.0299839	-2.41407	0.00207141
evm.TU.group14.1423	2725	0.00599678	-2.41662	0.0329011
evm.TU.group9.1035	253	0.0179904	-2.42062	0.00778888
evm.TU.group11.1665	128646	0.0179904	-2.42361	0.00234188
evm.TU.group8.881	5807	0.00599678	-2.42361	0.0261794
evm.TU.group2.1318	129493	0.0119936	-2.42361	0.0195211
evm.TU.group3.1816	9168	0.0749598	-2.42441	0.000148331
evm.TU.group0.3638	332	0.0179904	-2.42659	0.00237982
evm.TU.group0.2701	2838	0.0119936	-2.42779	0.0061599
evm.TU.group12.841	7402	0.0659646	-2.42815	0.000137374
evm.TU.group12.2172	6198	0.0239871	-2.42825	0.0012304
evm.TU.group5.195	12009	0.0449759	-2.42883	0.000265987
evm.TU.group12.2355	9334	0.0269855	-2.43403	0.000933246
evm.TU.group18.102	1757	0.0179904	-2.43847	0.00217911
evm.TU.group15.884	132456	0.122934	-2.44535	0.000101045
evm.TU.group2.3746	9119	0.0359807	-2.44754	0.000490847
evm.TU.group5.254	14674	0.0239871	-2.44894	0.000996955
evm.TU.group5.1236	1029	0.0269855	-2.45054	0.000813482
evm.TU.group14.1652	13170	0.00599678	-2.45804	0.0228156
evm.TU.group9.343	522	0.00599678	-2.47832	0.019524
evm.TU.group1.4723	2081	0.0209887	-2.4825	0.00121242
evm.TU.group15.1370	10043	0.0419775	-2.48501	0.000318208
evm.TU.group12.1565	3799	0.131929	-2.48768	3.17125e-05
evm.TU.group4.388	183	0.0239871	-2.49167	0.000794358
evm.TU.group2.1018	816	0.00599678	-2.49167	0.0202075
evm.TU.group3.1784	1206	0.0449759	-2.49375	0.000204725
evm.TU.group1.222	7322	0.0119936	-2.50095	0.00543551
evm.TU.group5.2175	7780	0.0119936	-2.50491	0.00416646
evm.TU.group4.424	337	0.0209887	-2.50491	0.00129128
evm.TU.group3.199	11471	0.0539711	-2.5101	0.000197112
evm.TU.group3.588	1242	0.0869534	-2.51998	4.37438e-05
evm.TU.group5.1505	34717	0.00599678	-2.52454	0.0180117
evm.TU.group11.914	128340	0.00899518	-2.52454	0.0136701
evm.TU.group2.3984	1307	0.00599678	-2.53102	0.0184084
evm.TU.group4.2267	418	0.0119936	-2.53232	0.00655456
evm.TU.group2.1546	129797	0.0629662	-2.53337	9.83287e-05
evm.TU.group11.519	6502	0.083955	-2.53792	5.52987e-05
evm.TU.group11.762	12835	0.230876	-2.54094	2.71322e-05
evm.TU.group7.1247	127890	0.0179904	-2.54115	0.00163966
evm.TU.group16.1421	3636	0.0389791	-2.5439	0.000197493
evm.TU.group12.1783	687	1.13339	-2.55266	1.48156e-05
evm.TU.group0.849	127502	0.068963	-2.55269	5.77127e-05
evm.TU.group4.2254	614	0.00299839	-2.55349	0.0495421
evm.TU.group18.156	128190	0.0119936	-2.5554	0.00313126
evm.TU.contig664.3	7284	0.14992	-2.55667	2.31718e-05
evm.TU.group11.675	11984	0.0209887	-2.55826	0.000758328
evm.TU.group7.2334	127901	0.0119936	-2.55921	0.00318084
evm.TU.group13.1127	687	0.00599678	-2.56301	0.0161859
evm.TU.group2.3863	1757	0.0329823	-2.56301	0.000211801
evm.TU.group3.682	130113	0.00899518	-2.56301	0.00593137
evm.TU.group15.890	2305	0.00599678	-2.56301	0.0161859
evm.TU.group8.1812	1588	0.0539711	-2.56501	8.67836e-05
evm.TU.group11.1383	166	0.014992	-2.56617	0.00237272
evm.TU.group18.515	889	0.0779582	-2.57073	5.96954e-05
evm.TU.group12.96	4041	0.00299839	-2.57247	0.0489031
evm.TU.group7.1490	745	0.00599678	-2.57561	0.020991
evm.TU.group4.1398	126548	0.00899518	-2.57718	0.00633313
evm.TU.group18.19	22115	0.0449759	-2.57718	9.73194e-05
evm.TU.group11.2018	70	0.0269855	-2.57812	0.00130161
evm.TU.group5.376	10011	0.00299839	-2.58187	0.0378936
evm.TU.group4.912	126608	0.014992	-2.58187	0.0134679
evm.TU.group13.1953	2875	0.014992	-2.58499	0.00228983
evm.TU.group1.3523	131845	0.0119936	-2.58561	0.00315843
evm.TU.group14.1227	9913	0.014992	-2.5974	0.0015674
evm.TU.group11.1271	128650	0.0449759	-2.59817	0.000151105
evm.TU.group13.376	10811	0.0299839	-2.60049	0.000211685
evm.TU.group0.3604	80	0.098947	-2.60592	2.3171e-05
evm.TU.contig223.6	337	0.014992	-2.60664	0.00140133
evm.TU.group0.2254	12547	0.179904	-2.60835	9.34982e-06
evm.TU.group15.1685	10734	0.00299839	-2.60971	0.0406964
evm.TU.group2.2838	11955	0.0629662	-2.61054	6.16395e-05
evm.TU.group10.973	23547	0.00599678	-2.61277	0.012152
evm.TU.group5.500	2376	0.014992	-2.61887	0.00128068
evm.TU.group2.2800	13430	0.0269855	-2.62433	0.000357555
evm.TU.group16.305	2525	0.00299839	-2.62797	0.0321063
evm.TU.group2.3774	2642	0.0329823	-2.62948	0.00032233
evm.TU.group9.1497	2148	0.0209887	-2.63023	0.000497164
evm.TU.group0.3390	799	0.014992	-2.63099	0.00122399
evm.TU.group0.1229	3799	0.0359807	-2.63701	0.000117533
evm.TU.group18.1459	49	0.00599678	-2.63701	0.0106
evm.TU.group9.92	5220	0.0119936	-2.63701	0.001962
evm.TU.group8.1745	56	0.0119936	-2.65137	0.00213331
evm.TU.contig1343.3	6007	0.014992	-2.6579	0.00100746
evm.TU.group7.1988	320	0.00299839	-2.66381	0.0270912
evm.TU.group6.1334	607	0.0179904	-2.6676	0.000571424
evm.TU.group1.3938	453	0.00899518	-2.66823	0.00406592
evm.TU.group10.727	22158	0.014992	-2.6697	0.00122399
evm.TU.group2.481	132	0.0209887	-2.67922	0.000365064
evm.TU.group0.86	127305	0.068963	-2.68141	2.75729e-05
evm.TU.group4.1582	2322	0.00299839	-2.69012	0.0334245
evm.TU.group17.697	4546	0.00899518	-2.69012	0.00316027
evm.TU.group14.1333	17215	0.311833	-2.70183	1.08823e-05
evm.TU.group7.94	1416	0.00299839	-2.7074	0.0245463
evm.TU.group1.3501	1153	0.0209887	-2.7074	0.0004316
evm.TU.group10.745	132192	0.00299839	-2.7074	0.0274628
evm.TU.group16.1872	1919	0.0329823	-2.71169	0.000217905
evm.TU.group13.1657	3847	0.0239871	-2.71312	0.0001894
evm.TU.group17.555	128787	0.0599678	-2.71393	5.98051e-05
evm.TU.group0.946	8044	0.00899518	-2.71596	0.00338191
evm.TU.group7.1473	8714	0.00299839	-2.71596	0.0236987
evm.TU.group14.1174	5042	0.014992	-2.71881	0.000678947
evm.TU.group11.316	2552	0.0539711	-2.7209	5.354e-05
evm.TU.group1.1300	131580	0.0239871	-2.72259	0.000181739
evm.TU.group7.1546	8407	0.00599678	-2.72448	0.00741408
evm.TU.group6.796	20	0.00299839	-2.72448	0.0242625
evm.TU.group17.473	17784	0.0479743	-2.74036	3.7724e-05
evm.TU.group0.3712	609	0.00299839	-2.74135	0.0255394
evm.TU.group4.497	33	0.00299839	-2.74971	0.0201656
evm.TU.group16.1386	11441	0.227878	-2.75738	8.99745e-06
evm.TU.group5.2433	213	0.00299839	-2.75803	0.0205404
evm.TU.group11.1536	7095	0.00599678	-2.75803	0.00677157
evm.TU.group3.514	18	0.0119936	-2.76134	0.00100734
evm.TU.group8.1535	3847	0.068963	-2.7663	1.14954e-05
evm.TU.group11.308	15164	0.0479743	-2.76969	8.21323e-05
evm.TU.group3.683	33	0.0569695	-2.77206	3.71395e-05
evm.TU.group17.1277	9999	0.00299839	-2.77452	0.0214956
evm.TU.group12.2414	241	0.00599678	-2.77452	0.00750036
evm.TU.group4.1717	2552	0.0539711	-2.78911	2.06135e-05
evm.TU.group2.940	1834	0.00299839	-2.79082	0.0219585
evm.TU.group15.744	132589	0.0209887	-2.7989	0.000197493
evm.TU.group14.324	343	0.00599678	-2.80159	0.00514926
evm.TU.group13.1869	5440	0.00299839	-2.80694	0.0184483
evm.TU.contig394.9	2889	0.0539711	-2.80778	1.06183e-05
evm.TU.group11.1455	1091	0.00299839	-2.81493	0.0189032
evm.TU.group9.1485	1206	0.0209887	-2.81891	0.000465343
evm.TU.group0.1620	2183	0.0299839	-2.81999	8.44275e-05
evm.TU.group5.316	23542	0.0269855	-2.82605	0.000115092
evm.TU.group4.2017	6566	0.00899518	-2.82684	0.00181169
evm.TU.group9.187	708	0.0599678	-2.82815	1.63599e-05
evm.TU.group6.2029	8873	0.0359807	-2.82896	4.81754e-05
evm.TU.group14.778	10521	0.0179904	-2.83641	0.000548324
evm.TU.group8.1780	1470	0.00899518	-2.84256	0.00150093
evm.TU.group0.3637	332	0.0119936	-2.84491	0.000615939
evm.TU.group1.1298	131662	0.014992	-2.84906	0.00031032
evm.TU.group10.40	7878	0.00599678	-2.84906	0.00401014
evm.TU.group2.3989	13432	0.0209887	-2.85618	0.000176848
evm.TU.group1.474	799	0.014992	-2.85683	0.000497164
evm.TU.group0.501	669	0.00299839	-2.86967	0.0261391
evm.TU.group1.4615	648	0.00599678	-2.87478	0.00360985
evm.TU.group15.883	132639	0.00299839	-2.88494	0.0138831
evm.TU.group2.2600	1180	0.068963	-2.88873	4.56226e-06
evm.TU.group1.393	1252	0.00299839	-2.89251	0.0142588
evm.TU.group9.188	708	0.0239871	-2.89335	5.26904e-05
evm.TU.group11.2265	6673	0.00599678	-2.89503	0.00319969
evm.TU.group7.998	11796	0.0269855	-2.89704	3.85823e-05
evm.TU.group0.1226	7551	0.0389791	-2.89897	2.05045e-05
evm.TU.group0.1028	6850	0.0269855	-2.91797	0.000183594
evm.TU.group18.1109	145	0.00899518	-2.9298	0.000996955
evm.TU.group1.4185	131627	0.00599678	-2.9298	0.00244131
evm.TU.group14.1885	5463	0.0269855	-2.9342	7.27831e-05
evm.TU.group18.67	8947	0.0119936	-2.93567	0.000615939
evm.TU.group4.655	126841	0.0299839	-2.93647	3.9106e-05
evm.TU.group14.84	463	0.014992	-2.93714	0.000181334
evm.TU.group16.1424	3636	0.0239871	-2.93958	4.20204e-05
evm.TU.group0.4652	1042	0.00299839	-2.94444	0.0100691
evm.TU.group2.3429	113	0.0119936	-2.94444	0.000374109
evm.TU.group0.2674	4422	0.0269855	-2.9733	2.10975e-05
evm.TU.group12.1143	4807	0.00299839	-2.9733	0.00855972
evm.TU.group11.680	1	0.014992	-2.97805	0.000143247
evm.TU.group8.1870	11311	0.0209887	-2.98751	0.00322134
evm.TU.group9.557	130427	0.014992	-2.98751	0.000150119
evm.TU.group12.798	937	0.0179904	-2.99758	8.87281e-05
evm.TU.group13.407	5807	0.00299839	-3.00159	0.0107148
evm.TU.group11.104	1968	0.00899518	-3.00857	0.000620905
evm.TU.group2.1884	8339	0.0329823	-3.01552	2.062e-05
evm.TU.group12.683	132953	0.00899518	-3.02244	0.000933246
evm.TU.group7.2103	127860	0.0179904	-3.03129	0.0006232
evm.TU.group2.340	9442	0.00899518	-3.03618	0.000511894
evm.TU.group2.1563	5942	0.00299839	-3.03618	0.00642725
evm.TU.group1.55	2489	0.00299839	-3.03618	0.00642725
evm.TU.group14.1226	14731	0.0239871	-3.03846	1.94891e-05
evm.TU.group18.1820	128126	0	-3.04301	0.047295
evm.TU.group15.1712	132526	0	-3.04301	0.047295
evm.TU.group0.4061	8873	0.00599678	-3.04754	0.00200814
evm.TU.group7.38	529	0.00299839	-3.04979	0.00675559
evm.TU.group8.140	18284	0.0179904	-3.05269	5.52987e-05
evm.TU.group9.143	34680	0	-3.05655	0.0485306
evm.TU.group17.144	10013	0	-3.06997	0.0498874
evm.TU.group1.2938	17215	0.0209887	-3.07664	0.000146066
evm.TU.group17.1241	4984	0.0389791	-3.07759	2.44223e-06
evm.TU.group13.1124	129100	0.842548	-3.08435	3.80802e-07
evm.TU.group7.2456	1562	0.00899518	-3.10299	0.000337536
evm.TU.group2.3773	3570	0.00299839	-3.13526	0.00435863
evm.TU.group7.665	127956	0.0119936	-3.13782	0.000107868
evm.TU.group0.5231	1340	0	-3.14798	0.0425658
evm.TU.group7.668	127738	0	-3.14798	0.0425658
evm.TU.group12.968	2023	0	-3.14798	0.0425658
evm.TU.group12.1408	132802	0.00299839	-3.15429	0.00362267
evm.TU.group8.1658	125602	0.128931	-3.15772	8.09481e-07
evm.TU.group14.1556	2675	0	-3.16058	0.0313677
evm.TU.group14.1042	1	0.00299839	-3.16058	0.0037283
evm.TU.group7.10	127976	0.00899518	-3.16995	0.000207965
evm.TU.group17.660	37	0	-3.17307	0.0320673
evm.TU.group8.1936	2075	0.00299839	-3.17927	0.00317836
evm.TU.group5.1063	12911	0	-3.18545	0.0328872
evm.TU.group2.2794	10799	0	-3.18545	0.0328872
evm.TU.group1.2133	5260	0	-3.18545	0.0328872
evm.TU.group1.964	3566	0.00299839	-3.1916	0.00332822
evm.TU.group14.1601	2965	0.0119936	-3.19528	0.000162521
evm.TU.group18.438	128271	0	-3.2099	0.0255394
evm.TU.group8.920	9870	0.00299839	-3.21595	0.00291112
evm.TU.group16.913	1317	0.0119936	-3.22917	5.97011e-05
evm.TU.group18.381	3474	0.00599678	-3.22997	0.000552289
evm.TU.group17.1509	1975	0.00899518	-3.23096	0.000140351
evm.TU.group16.1826	10633	0	-3.23395	0.0267751
evm.TU.group10.802	712	0.00599678	-3.23792	0.000469162
evm.TU.group12.1936	11167	0.00599678	-3.23792	0.000469162
evm.TU.group11.1915	128671	0.00299839	-3.24582	0.00256718
evm.TU.group1.1391	615	0	-3.24582	0.0275464
evm.TU.group2.3104	6009	0.0209887	-3.2473	1.06183e-05
evm.TU.group3.2830	11186	0.0239871	-3.25238	3.32049e-06
evm.TU.group13.1333	77	0.00299839	-3.2576	0.00213331
evm.TU.group0.3419	178	0.00299839	-3.26345	0.00293276
evm.TU.group14.589	0	0.00599678	-3.2654	0.000547708
evm.TU.group14.1186	11164	0	-3.26928	0.0281964
evm.TU.group13.1555	135	0.00599678	-3.26928	0.000416586
evm.TU.group10.539	4302	0.00299839	-3.28087	0.00255641
evm.TU.group5.2134	976	0	-3.30377	0.0230464
evm.TU.group4.943	262	0	-3.30377	0.0230464
evm.TU.group0.3670	3143	0.00299839	-3.30377	0.00207876
evm.TU.group0.1973	3884	0	-3.30377	0.0230464
evm.TU.group18.480	6852	0.00299839	-3.30377	0.00207876
evm.TU.group12.1666	385	0.014992	-3.30755	1.36305e-05
evm.TU.group13.409	5807	0	-3.32631	0.0307472
evm.TU.group9.460	130432	0	-3.33745	0.0186357
evm.TU.group5.1516	4979	0	-3.34851	0.0191232
evm.TU.group17.148	2394	0	-3.34851	0.0191232
evm.TU.group6.186	34912	0.00899518	-3.35126	0.000465826
evm.TU.group9.1951	1169	0	-3.35948	0.0196392
evm.TU.group1.3521	2642	0.00299839	-3.35948	0.00142486
evm.TU.group12.246	132736	0.00599678	-3.35948	0.000255414
evm.TU.group8.410	1519	0	-3.38117	0.0152753
evm.TU.group8.1482	183	0	-3.38117	0.0152753
evm.TU.contig1296.8	9555	0	-3.3919	0.0157326
evm.TU.group9.1664	12476	0.0119936	-3.3983	4.54966e-05
evm.TU.group15.1035	3618	0	-3.41312	0.0241105
evm.TU.group17.752	49	0.00899518	-3.41575	4.32878e-05
evm.TU.group2.2657	5203	0	-3.43403	0.0128457
evm.TU.group10.902	132343	0	-3.43403	0.0128457
evm.TU.group17.34	5966	0	-3.44437	0.013236
evm.TU.group1.1316	1768	0.00299839	-3.44437	0.00100746
evm.TU.group0.1901	135	0.0239871	-3.44551	2.03723e-06
evm.TU.group1.1480	531	0.00599678	-3.4478	0.000148331
evm.TU.group16.1426	3636	0.00899518	-3.47243	3.17125e-05
evm.TU.group7.917	437	0	-3.47496	0.010709
evm.TU.group12.288	983	0	-3.47496	0.010709
evm.TU.group11.1073	6572	0	-3.48501	0.0109843
evm.TU.group2.3651	10136	0	-3.48501	0.0109843
evm.TU.group9.85	1225	0.00899518	-3.49001	5.354e-05
evm.TU.group1.2035	2088	0	-3.49499	0.0112719
evm.TU.group12.901	10043	0.00899518	-3.5123	4.29088e-05
evm.TU.group16.1425	3636	0.0239871	-3.53748	5.43469e-07
evm.TU.group11.1537	7095	0	-3.5439	0.00966014
evm.TU.group3.1446	12750	0	-3.5439	0.00966014
evm.TU.group3.1550	96	0	-3.56301	0.00752494
evm.TU.group1.3861	131689	0.00599678	-3.56301	6.63071e-05
evm.TU.group10.1455	12167	0.0179904	-3.58187	6.66281e-07
evm.TU.group3.9	1383	0	-3.59121	0.00822655
evm.TU.group0.85	127044	0.00599678	-3.59431	5.97011e-05
evm.TU.group0.3797	689	0.00299839	-3.62342	0.000347104
evm.TU.group8.1538	1936	0.0119936	-3.62615	2.75824e-06
evm.TU.group3.426	4306	0.00299839	-3.63701	0.00030761
evm.TU.group1.571	2305	0	-3.646	0.00536147
evm.TU.group12.195	701	0	-3.67264	0.00587525
evm.TU.contig1515.5	23076	0	-3.69012	0.00557718
evm.TU.group3.197	129972	0.014992	-3.72306	6.33769e-07
evm.TU.group3.1831	6209	0.00299839	-3.72448	0.000570657
evm.TU.group1.1392	10843	0	-3.74135	0.00454002
evm.TU.group8.713	514	0.00299839	-3.75388	0.000355103
evm.TU.group12.1538	14866	0.00299839	-3.77452	0.000469162
evm.TU.group10.1259	1955	0.00599678	-3.78541	1.84164e-05
evm.TU.group9.146	2122	0.00299839	-3.78676	0.000164215
evm.TU.group0.944	10863	0.00599678	-3.7989	1.57284e-05
evm.TU.group12.1740	80	0	-3.7989	0.0028181
evm.TU.group1.3240	56	0	-3.80694	0.00290806
evm.TU.group9.901	2219	0	-3.82288	0.00310028
evm.TU.group14.1331	17215	0.00899518	-3.82684	2.03065e-06
evm.TU.group0.1929	3885	0.00299839	-3.86583	8.44275e-05
evm.TU.group14.558	34792	0	-3.87733	0.00213678
evm.TU.group2.475	4984	0	-3.89251	0.00228947
evm.TU.group6.233	4068	0.00299839	-3.9038	7.37355e-05
evm.TU.group2.3460	1723	0.00599678	-3.90505	7.15951e-06
evm.TU.group0.3983	10564	0	-3.90754	0.00183303
evm.TU.group7.1441	127820	0	-3.90754	0.00183303
evm.TU.group2.2775	2702	0	-3.92242	0.00327451
evm.TU.group0.4007	9390	0	-3.95171	0.0016815
evm.TU.group0.4740	3995	0	-3.95171	0.0016815
evm.TU.group18.1827	9131	0	-3.98751	0.00149401
evm.TU.group5.511	10596	0	-4.06997	0.00164731
evm.TU.group5.1504	10846	0	-4.06997	0.000933246
evm.TU.contig1493.4	1205	0	-4.09644	0.001923
evm.TU.contig1423.2	11834	0.00599678	-4.13951	3.36099e-06
evm.TU.group2.960	129515	0	-4.17927	0.000866459
evm.TU.group7.2320	127822	0	-4.42883	0.000162521
evm.TU.group6.2013	573	0	-4.47496	0.000103098

## Sheet: Tar2
Additional file 6. DEGs in the single-cell major clusters of SDX in T. aralioides.
The lists of DEGs in cell cluster Tar1 to Tar9 with cutoff set as the absolute value of log2FC ≥ 1 and adjusted P value < 0.05.
T. aralioides DEGs for cell cluster 2
Gene ID	Orthologous group	Mean UMI count	Log2FC	Adjusted P value
evm.TU.group16.750	7776	0.0127968	6.10708	0.0116796
evm.TU.group5.104	10698	0.00959759	5.78515	0.0244539
evm.TU.group5.1985	2985	0.00959759	5.78515	0.0244539
evm.TU.group3.2710	10819	0.00959759	5.78515	0.0418997
evm.TU.group9.1646	7778	0.00959759	5.78515	0.0244539
evm.TU.group18.377	128291	0.015996	5.37011	0.00452634
evm.TU.group17.225	13102	0.0255936	5.37011	4.10574e-05
evm.TU.group12.2037	292	0.0223944	5.20019	0.000145292
evm.TU.group3.397	5486	0.0127968	5.10708	0.0330892
evm.TU.group1.4247_evm.TU.group1.4248	131279	0.0127968	5.10708	0.0487774
evm.TU.group3.911	4348	0.0543864	4.63315	6.83827e-09
evm.TU.group4.2171	4153	0.0191952	4.59251	0.00621314
evm.TU.group17.724	116	0.0191952	4.59251	0.00681042
evm.TU.group12.2137	4247	0.0351912	4.56276	5.07289e-06
evm.TU.group1.3491	10052	0.0127968	4.52212	0.0473991
evm.TU.group0.3694	17311	0.0383904	4.48559	6.64386e-05
evm.TU.group1.4830	131438	0.134366	4.45653	2.37512e-05
evm.TU.group0.2779	11909	0.015996	4.37011	0.0129638
evm.TU.group17.1365	4065	0.015996	4.37011	0.0360094
evm.TU.group9.2084	130501	0.015996	4.37011	0.0162907
evm.TU.group5.1288	11842	0.0191952	4.27058	0.00888023
evm.TU.group11.1957	1323	0.0191952	4.27058	0.0237223
evm.TU.group7.1623	9199	0.0223944	4.20019	0.00230352
evm.TU.group18.1044	4945	0.0223944	4.20019	0.00142138
evm.TU.group16.1335	11391	0.0255936	4.14772	0.00330907
evm.TU.group7.2184	3191	0.0127968	4.10708	0.0437219
evm.TU.group9.1752	5882	0.015996	4.04818	0.0359792
evm.TU.group11.492	11853	0.0287928	3.93715	0.000392418
evm.TU.group4.2147	905	0.12157	3.90063	4.21739e-11
evm.TU.group1.1441	4236	0.0447888	3.88469	2.37512e-05
evm.TU.group5.2513	611	0.0223944	3.78515	0.0111532
evm.TU.group14.1410	2985	0.0511872	3.78515	1.58204e-05
evm.TU.group4.696	34	0.0383904	3.78515	4.39681e-05
evm.TU.group4.1216	8797	0.0255936	3.78515	0.0103614
evm.TU.group0.1599	1519	0.0255936	3.78515	0.00156032
evm.TU.group13.496	129195	0.0543864	3.70715	2.86201e-05
evm.TU.group17.1487	6049	0.147163	3.66731	4.28559e-11
evm.TU.group12.721	14164	0.0255936	3.63315	0.0106561
evm.TU.group5.1584	8653	0.0191952	3.59251	0.0155915
evm.TU.group3.1191	4636	0.0191952	3.59251	0.0305621
evm.TU.group4.1838	338	0.015996	3.56276	0.0391128
evm.TU.group3.1081	716	0.015996	3.56276	0.0391128
evm.TU.group4.1354	7411	0.111972	3.56276	3.48462e-09
evm.TU.group18.175	3892	0.115171	3.53517	3.48462e-09
evm.TU.group7.1752	4938	0.0287928	3.52212	0.00773312
evm.TU.group5.2227	905	0.307123	3.5147	2.41254e-17
evm.TU.group8.653	19523	0.0543864	3.49564	4.73801e-06
evm.TU.group14.1767	9917	0.0223944	3.46322	0.0252417
evm.TU.contig686.2	15877	0.0223944	3.46322	0.0237223
evm.TU.contig652.1	9108	0.0223944	3.46322	0.0161443
evm.TU.group3.1267	1666	0.0191952	3.42258	0.0427888
evm.TU.group0.3503	34591	0.0287928	3.40664	0.00217985
evm.TU.group3.378	12155	0.0287928	3.40664	0.00707786
evm.TU.group5.1483	10156	0.102374	3.40328	1.29116e-08
evm.TU.group2.1652	10932	0.0383904	3.39813	0.00071927
evm.TU.group5.633	13218	0.0255936	3.37011	0.0120578
evm.TU.group5.1246	6543	0.0255936	3.37011	0.0156456
evm.TU.group0.4717	12038	0.063984	3.37011	1.71781e-05
evm.TU.group17.468	548	0.236741	3.37011	4.34677e-14
evm.TU.group0.501	669	0.255936	3.35682	4.34677e-14
evm.TU.group1.4684	234	0.11837	3.33264	8.84031e-09
evm.TU.group0.5143	127000	0.630242	3.33236	3.39388e-18
evm.TU.group0.2054	14749	0.0223944	3.32572	0.0124115
evm.TU.group2.580	4934	0.0223944	3.32572	0.0148988
evm.TU.group6.105	132085	0.0287928	3.29972	0.00765474
evm.TU.group4.1563	1701	0.0351912	3.28265	0.00503075
evm.TU.group0.5144	1916	0.703824	3.27384	3.39388e-18
evm.TU.group4.1039	4501	0.0191952	3.27058	0.0486572
evm.TU.group2.3189	3924	0.0191952	3.27058	0.045898
evm.TU.group2.2598	23571	0.0255936	3.25464	0.0159349
evm.TU.group6.205	1067	0.0671832	3.24458	1.31239e-05
evm.TU.group9.2085	130640	0.0735816	3.24083	1.58204e-05
evm.TU.group2.1318	129493	0.444689	3.20019	1.33903e-15
evm.TU.group11.806	5814	0.0543864	3.20019	0.000364402
evm.TU.group9.962	3821	0.047988	3.20019	0.00048248
evm.TU.group6.2041	70	0.0223944	3.20019	0.0293588
evm.TU.group9.1112	180	0.137566	3.17849	1.613e-08
evm.TU.group0.4670	1028	0.108773	3.15955	8.12757e-09
evm.TU.group11.1636	128522	0.0255936	3.14772	0.0205748
evm.TU.group10.760	132374	0.0543864	3.14772	0.000150627
evm.TU.group14.21	6671	0.047988	3.14129	0.000150627
evm.TU.group2.1404	5944	0.0703824	3.13879	2.06015e-05
evm.TU.group10.1434	1338	0.223944	3.12754	1.3501e-11
evm.TU.group5.1159	14092	0.111972	3.12219	2.04862e-07
evm.TU.contig1493.4	1205	0.268733	3.10708	6.00945e-13
evm.TU.group4.196	126669	0.0607848	3.10708	7.87066e-05
evm.TU.group14.1542	354	0.0383904	3.09327	0.00329834
evm.TU.group1.2250	5929	0.0223944	3.08471	0.0408419
evm.TU.group5.2334	4459	0.031992	3.07466	0.00346637
evm.TU.contig194.4	732	0.0767808	3.07145	6.14169e-06
evm.TU.group1.2106	2404	0.156761	3.05397	2.73769e-09
evm.TU.group0.3598	906	0.063984	3.04818	7.99725e-05
evm.TU.group17.208	8442	0.0255936	3.04818	0.0378027
evm.TU.group14.1804	601	0.377505	3.04334	4.97313e-15
evm.TU.group17.239	4236	0.0383904	3.02616	0.00956288
evm.TU.group17.846	3771	0.0287928	3.01962	0.0175133
evm.TU.group12.877	132862	0.0415896	3.00754	0.00284168
evm.TU.group6.1231	131975	0.0767808	3.00274	0.000467544
evm.TU.group4.2024	10272	0.031992	2.99665	0.0044053
evm.TU.group12.790	132767	0.156761	2.98606	3.82369e-08
evm.TU.group14.1632	1208	0.0223944	2.9778	0.0465127
evm.TU.group16.1102	452	0.182354	2.97071	1.46836e-09
evm.TU.group0.4050	4985	0.0543864	2.95508	0.00237762
evm.TU.group0.978	8353	0.236741	2.93715	1.3501e-11
evm.TU.group6.404	3739	0.35831	2.91184	3.50767e-13
evm.TU.group13.1384	7383	0.0255936	2.86761	0.045898
evm.TU.group3.112	129983	0.0575856	2.86315	0.000467606
evm.TU.group0.4298	5449	0.0607848	2.85915	0.000261326
evm.TU.group13.271	129198	0.0287928	2.85915	0.0209963
evm.TU.contig692.4	16258	0.0287928	2.85915	0.0162467
evm.TU.group5.2320	2065	0.031992	2.85226	0.0189504
evm.TU.group15.958	364	0.0383904	2.84173	0.00560366
evm.TU.group10.149	11340	0.0895776	2.83578	5.20696e-06
evm.TU.group13.293	3510	0.0543864	2.82579	0.00524112
evm.TU.group0.4270	5934	0.0287928	2.78515	0.0252417
evm.TU.group2.3816	4816	0.0287928	2.78515	0.0377185
evm.TU.group10.1534	34689	0.0255936	2.78515	0.0385004
evm.TU.group4.751	4057	0.166358	2.75818	4.13816e-08
evm.TU.group0.3553	4577	0.0447888	2.73784	0.00352811
evm.TU.group11.2290	5222	0.0287928	2.71476	0.0252417
evm.TU.group1.1399	23527	0.0287928	2.71476	0.0465127
evm.TU.group7.1421	12045	0.0255936	2.70715	0.0411119
evm.TU.group5.1225	34790	0.214346	2.6927	2.52805e-08
evm.TU.group5.625	2554	1.23809	2.6881	4.97313e-15
evm.TU.group4.1168	1014	0.063984	2.68561	0.000134687
evm.TU.group2.3260	1163	0.0383904	2.67824	0.016832
evm.TU.group17.1129	5559	0.0671832	2.65962	0.000536047
evm.TU.group15.163	221	0.0447888	2.64765	0.00550587
evm.TU.group0.2569	7967	0.252737	2.63947	3.48462e-09
evm.TU.group0.3411	13215	0.0511872	2.62469	0.00673518
evm.TU.group3.2351	11192	0.0351912	2.61523	0.0278103
evm.TU.group13.1446	3690	0.0735816	2.61523	0.000139567
evm.TU.contig1235.2	6212	0.0351912	2.61523	0.0098079
evm.TU.group16.1567	23527	0.047988	2.61523	0.00284168
evm.TU.group4.285	1191	0.031992	2.60073	0.0348137
evm.TU.group4.1934	1838	0.0415896	2.59251	0.00523947
evm.TU.group2.1372	129444	0.0287928	2.58352	0.0436325
evm.TU.group12.1553	234	0.0447888	2.56276	0.0101077
evm.TU.group14.718	1361	0.214346	2.55973	5.68756e-08
evm.TU.group1.2778	3086	0.0863784	2.54811	0.000127291
evm.TU.group1.1954	8864	0.0415896	2.54811	0.00765547
evm.TU.group15.351	11209	0.0351912	2.51213	0.0241604
evm.TU.group17.355	17204	0.0415896	2.50504	0.0136313
evm.TU.group12.991	9974	0.0543864	2.49564	0.00624305
evm.TU.group2.2790	4233	0.031992	2.48969	0.0479567
evm.TU.group1.1131	119	0.0959759	2.47256	0.000112383
evm.TU.group0.3970	3754	0.134366	2.46995	1.54117e-05
evm.TU.contig336.5	13098	0.0351912	2.46322	0.026514
evm.TU.group9.1430	2597	0.0447888	2.44411	0.0143368
evm.TU.group0.2240	4970	0.031992	2.43723	0.0271384
evm.TU.group2.2649	3733	0.047988	2.4276	0.00956288
evm.TU.group10.159	11340	0.047988	2.4276	0.0145693
evm.TU.group12.565	977	0.0415896	2.42258	0.0120711
evm.TU.group11.2215	128634	0.201549	2.41011	3.40441e-07
evm.TU.group15.1141	132508	0.0607848	2.40664	0.00352811
evm.TU.group1.3704	630	0.0703824	2.40182	0.00273007
evm.TU.group11.63	418	0.0863784	2.38305	0.000621066
evm.TU.group14.1452	8022	0.0511872	2.38076	0.00684718
evm.TU.group14.1873	2745	0.0831792	2.37011	0.000261326
evm.TU.group15.1168	97	0.284729	2.35814	3.38694e-08
evm.TU.group16.1823	387	0.175956	2.3541	1.91818e-06
evm.TU.group2.3928	5342	0.0735816	2.34774	0.001629
evm.TU.group7.986	10817	0.031992	2.33769	0.0400632
evm.TU.group15.1364	16802	0.3999	2.33198	1.05338e-08
evm.TU.contig1451.10	11918	0.207948	2.3297	1.12461e-06
evm.TU.group14.425	8926	0.0351912	2.32572	0.026514
evm.TU.group0.2587	2713	0.047988	2.32572	0.00659724
evm.TU.group0.4461	4199	0.0511872	2.31802	0.0120711
evm.TU.group0.2684	702	0.111972	2.31122	6.64851e-05
evm.TU.group0.1479	5905	0.0543864	2.31122	0.00502245
evm.TU.group2.3393	2663	0.0575856	2.25172	0.0103614
evm.TU.group5.1604	4560	0.0671832	2.24458	0.00217458
evm.TU.group0.2718	3108	0.0351912	2.24083	0.0476454
evm.TU.group1.1334	910	0.0383904	2.23766	0.0471669
evm.TU.group0.5135	1066	0.0575856	2.22572	0.00875743
evm.TU.group16.1844	12462	0.127968	2.21196	9.02777e-05
evm.TU.group0.1721	25932	0.0383904	2.20019	0.0287595
evm.TU.group1.729	12380	0.147163	2.18999	0.000150627
evm.TU.group11.2018	70	0.614246	2.18531	7.13781e-08
evm.TU.group1.4170	9949	0.0703824	2.17943	0.00604663
evm.TU.group7.2442	2243	0.0415896	2.16624	0.0420167
evm.TU.group3.2207	180	0.0831792	2.165	0.00243147
evm.TU.group5.1583	13334	0.275131	2.15663	6.79453e-07
evm.TU.group8.1147	2633	0.0735816	2.14129	0.00432177
evm.TU.group2.3883	9094	0.815796	2.12159	1.12935e-08
evm.TU.group2.3736	2442	0.105574	2.11773	0.000467606
evm.TU.group6.1167	1206	0.115171	2.11196	0.000695844
evm.TU.group0.4248	521	0.127968	2.10928	0.000549756
evm.TU.group10.966	10980	0.11837	2.10234	0.000632023
evm.TU.group2.1290	1148	0.137566	2.08471	0.000284783
evm.TU.group2.672	1101	0.047988	2.08471	0.0183809
evm.TU.group10.1506	4647	0.0447888	2.07733	0.0427888
evm.TU.group1.4169	131518	0.169558	2.07243	6.64851e-05
evm.TU.group18.1043	128301	0.134366	2.05154	0.000229937
evm.TU.group1.2323	6484	0.435091	2.05029	4.81679e-07
evm.TU.group8.161	125648	0.047988	2.03026	0.0325736
evm.TU.group2.3326	563	0.047988	2.03026	0.0259863
evm.TU.group1.4781	42	0.047988	2.03026	0.0318146
evm.TU.group1.4581	131195	0.0575856	2.01071	0.0227521
evm.TU.group9.717	1559	0.063984	2.00754	0.0134402
evm.TU.group12.1079	93	0.0703824	2.00493	0.0128051
evm.TU.group5.1714	12597	0.0447888	1.9916	0.0465127
evm.TU.group4.1300	7378	0.0607848	1.9778	0.019731
evm.TU.group5.304	11300	0.137566	1.9778	0.000502309
evm.TU.group7.1117	34916	0.137566	1.9778	0.000550453
evm.TU.group2.3362	6898	0.0831792	1.97018	0.00717525
evm.TU.group0.4397	2653	0.0767808	1.96957	0.00732956
evm.TU.group5.1598	6502	0.735816	1.96624	6.79453e-07
evm.TU.contig1296.6	34501	0.0671832	1.95918	0.0103373
evm.TU.group1.202	8837	0.0543864	1.95508	0.0486572
evm.TU.group5.1448	1838	0.0991751	1.95226	0.00243918
evm.TU.group1.166	878	1.02694	1.94739	1.60349e-07
evm.TU.group1.1286	894	0.211147	1.94435	8.87058e-05
evm.TU.group7.1119	34916	0.435091	1.94067	5.20696e-06
evm.TU.group14.1186	11164	0.0831792	1.92533	0.00681042
evm.TU.group1.2167	131248	0.191952	1.91499	0.000296586
evm.TU.group12.562	1848	0.27833	1.91366	0.000179391
evm.TU.group15.552	132674	0.0543864	1.91068	0.0487387
evm.TU.group4.2218	1179	2.50177	1.90968	7.16367e-08
evm.TU.group4.1157	456	0.169558	1.90341	0.000467606
evm.TU.group2.2847	1953	0.393501	1.9033	1.45715e-05
evm.TU.group6.162	5472	0.111972	1.89979	0.00284168
evm.TU.group18.1041	2294	0.0703824	1.89932	0.0111532
evm.TU.group17.1889	10316	0.185553	1.89301	0.000430292
evm.TU.group17.964	1101	0.127968	1.88531	0.00222806
evm.TU.group1.1102	1912	0.0703824	1.88245	0.0241604
evm.TU.group0.4242	127229	0.175956	1.87826	0.00273007
evm.TU.group5.1131	1361	0.0895776	1.87495	0.00846246
evm.TU.group3.652	2142	0.691027	1.86546	2.27779e-06
evm.TU.group9.141	10240	0.179155	1.85649	0.000467606
evm.TU.group16.302	1510	0.230342	1.85603	0.000125913
evm.TU.group5.511	10596	0.140765	1.85074	0.00136792
evm.TU.group14.1182	4159	0.0735816	1.84655	0.0172021
evm.TU.group1.2218	2389	0.207948	1.84655	0.000207135
evm.TU.group0.566	8562	0.134366	1.82771	0.00220924
evm.TU.group11.651	8644	0.0959759	1.82048	0.0141476
evm.TU.group16.1479	2618	0.27833	1.81832	0.000117227
evm.TU.group14.442	2660	0.0735816	1.81552	0.0206544
evm.TU.group5.253	4132	0.07998	1.81316	0.0141476
evm.TU.group4.451	6879	0.166358	1.80571	0.000924827
evm.TU.group7.2306	5433	0.111972	1.80533	0.00458949
evm.TU.group5.1146	21526	0.0575856	1.80426	0.0350201
evm.TU.group0.2259	127448	0.332717	1.80243	0.000131658
evm.TU.group14.427	126333	0.063984	1.80243	0.0278103
evm.TU.group1.347	2199	0.0831792	1.79857	0.0232012
evm.TU.group9.37	658	0.102374	1.79612	0.00861055
evm.TU.group0.4108	10697	0.230342	1.79507	0.000416138
evm.TU.group1.5364	247	0.223944	1.78515	0.000467606
evm.TU.group15.930	2793	0.147163	1.78515	0.00497874
evm.TU.group16.104	130887	0.233541	1.77544	0.00043779
evm.TU.group1.4430	1575	0.0831792	1.77185	0.0237223
evm.TU.group13.1558	4668	0.0735816	1.7702	0.0241604
evm.TU.group17.1337	10144	0.0575856	1.76629	0.0471669
evm.TU.group6.911	926	0.163159	1.76449	0.00136792
evm.TU.group11.1647	128367	0.297525	1.75478	0.000277328
evm.TU.group1.3909	2663	0.0863784	1.74702	0.0141476
evm.TU.group1.2851	9164	0.227143	1.74562	0.000562131
evm.TU.group1.3323	20591	0.124769	1.74076	0.00607184
evm.TU.group15.74	303	0.0671832	1.73679	0.0425993
evm.TU.group1.312	1200	0.287928	1.72309	0.000416138
evm.TU.group2.3669	726	0.147163	1.71769	0.00492764
evm.TU.contig1515.5	23076	0.0991751	1.70833	0.0103614
evm.TU.group14.1901	1239	0.233541	1.69998	0.000825722
evm.TU.group16.1456	3413	2.54336	1.69428	6.45015e-06
evm.TU.group7.2443	5314	0.105574	1.6927	0.0141476
evm.TU.group0.5123	5472	0.172757	1.68387	0.00237762
evm.TU.group7.296	739	0.175956	1.67962	0.00266777
evm.TU.group14.1133	13334	0.63984	1.67631	9.46796e-05
evm.TU.group17.859	4218	0.105574	1.67294	0.02164
evm.TU.group15.822	756	0.873381	1.67251	3.83289e-05
evm.TU.group13.407	5807	0.12157	1.66967	0.00875743
evm.TU.group1.4431	2294	0.175956	1.66177	0.00329834
evm.TU.group1.4344	6381	0.111972	1.63315	0.012421
evm.TU.group1.313	94	0.147163	1.63238	0.00658164
evm.TU.group7.2	2615	0.124769	1.62326	0.0106673
evm.TU.group8.546	3690	0.127968	1.61914	0.0115448
evm.TU.group18.1789	3021	0.188753	1.61523	0.00419749
evm.TU.group4.1748	1298	0.0895776	1.60971	0.0297319
evm.TU.group7.1780	302	0.665433	1.60073	0.000194192
evm.TU.contig191.3	128	0.111972	1.59752	0.0336968
evm.TU.group2.444	1554	0.105574	1.59649	0.0257955
evm.TU.group8.695	4761	0.108773	1.59251	0.0292956
evm.TU.group10.385	8557	1.81395	1.59171	0.000103693
evm.TU.group13.1903	818	0.259135	1.58046	0.00241864
evm.TU.contig1020.8	1815	0.150362	1.5757	0.0114804
evm.TU.group4.2267	418	0.211147	1.57512	0.0041275
evm.TU.group0.2268	33066	0.0927767	1.5731	0.0455634
evm.TU.group13.1398	129066	0.12157	1.57071	0.0270317
evm.TU.group7.1490	745	0.127968	1.55774	0.0186888
evm.TU.group7.2292	2442	0.313521	1.55342	0.00189584
evm.TU.group17.1220	8329	0.108773	1.54811	0.0332282
evm.TU.contig192.6	7923	0.102374	1.54414	0.0271078
evm.TU.group0.4991	3021	0.211147	1.51585	0.00956288
evm.TU.group5.2185	126006	1.68278	1.50883	0.000348865
evm.TU.group4.1060	776	0.425493	1.50473	0.00158432
evm.TU.group16.1430	5164	0.262334	1.4913	0.00458949
evm.TU.group0.5243	6523	0.27833	1.48969	0.00443893
evm.TU.group3.191	34875	0.150362	1.48747	0.0169984
evm.TU.group14.815	1008	0.214346	1.4846	0.00681042
evm.TU.group8.2073	8535	0.102374	1.48082	0.0371443
evm.TU.group3.2252	1471	0.127968	1.47737	0.0297319
evm.TU.group18.954	1110	0.131167	1.47703	0.0306852
evm.TU.group12.730	133017	0.204749	1.4766	0.0101781
evm.TU.group14.1503	409	0.940564	1.47599	0.000608017
evm.TU.group1.1360	3413	0.543864	1.4666	0.00150461
evm.TU.group18.1042	2294	0.179155	1.46322	0.0109523
evm.TU.group2.2638	2294	0.124769	1.46322	0.0252425
evm.TU.group8.1259	1363	0.281529	1.45675	0.00496096
evm.TU.group7.1373	1394	0.175956	1.44276	0.0175679
evm.TU.group1.3873	1812	0.307123	1.43087	0.0057897
evm.TU.group18.433	11011	0.27833	1.4276	0.0124115
evm.TU.group11.376	568	0.211147	1.4083	0.0141476
evm.TU.group0.4878	926	0.166358	1.40455	0.0188771
evm.TU.group18.996	11347	0.131167	1.38957	0.0427888
evm.TU.group3.1210	13191	0.515071	1.38353	0.00398192
evm.TU.group11.495	128402	0.156761	1.37916	0.026514
evm.TU.group7.981	6744	0.262334	1.37555	0.0121146
evm.TU.group0.1269	127213	0.281529	1.36002	0.0120711
evm.TU.group3.1773	2148	3.32077	1.35286	0.00211601
evm.TU.group0.1242	6796	0.220745	1.34838	0.0265556
evm.TU.group17.1370	1327	0.207948	1.3417	0.0309832
evm.TU.group1.4382	1394	0.323119	1.33863	0.0131058
evm.TU.group1.4944	131348	0.284729	1.32864	0.019364
evm.TU.group4.630	1894	0.166358	1.3282	0.0396622
evm.TU.group15.1488	2361	0.195151	1.28402	0.040329
evm.TU.group6.977	1309	0.204749	1.28396	0.0395519
evm.TU.group4.1848	6502	0.15996	1.28265	0.0486572
evm.TU.group2.1884	8339	0.59825	1.27365	0.0121897
evm.TU.group2.3989	13432	0.355111	1.26832	0.0195084
evm.TU.group11.1293	4962	0.211147	1.26628	0.0402906
evm.TU.group11.457	146	0.35831	1.26325	0.0205748
evm.TU.group0.495	6330	0.281529	1.24966	0.0283248
evm.TU.group0.1089	20621	0.348713	1.2491	0.0237223
evm.TU.group9.82	1183	0.441489	1.24588	0.0252417
evm.TU.group18.1221	128108	0.367908	1.21059	0.0265556
evm.TU.group11.2149	5413	0.27833	1.20566	0.0418997
evm.TU.group7.148	8125	0.249537	1.20019	0.043662
evm.TU.group1.141	1100	1.04934	1.18131	0.0155784
evm.TU.group4.1431	14210	0.492677	1.17558	0.0352498
evm.TU.group8.956	1418	0.499075	1.16389	0.028996
evm.TU.group16.1421	3636	0.470282	1.1554	0.0317319
evm.TU.group2.3365	11011	0.975755	1.13941	0.0278103
evm.TU.group10.1275	10023	0.0927767	-1.70884	0.0418997
evm.TU.group15.714	3343	0.0671832	-1.7284	0.0454486
evm.TU.group10.1555	9553	0.0511872	-1.77485	0.0486572
evm.TU.group9.1988	9124	0.0543864	-1.77624	0.0447035
evm.TU.group2.3863	1757	0.0575856	-1.7887	0.0402906
evm.TU.group4.105	11339	0.0735816	-1.89784	0.0160534
evm.TU.group0.86	127305	0.11837	-1.90797	0.0130302
evm.TU.contig664.3	7284	0.230342	-1.93079	0.00765547
evm.TU.group8.413	2917	0.0351912	-1.93595	0.0366677
evm.TU.group15.935	3339	0.0831792	-1.9727	0.00956288
evm.TU.group17.752	49	0.0287928	-1.97773	0.0430143
evm.TU.group1.2651	131427	0.0927767	-1.97862	0.00888023
evm.TU.group17.555	128787	0.0991751	-1.99703	0.0140106
evm.TU.group0.3604	80	0.150362	-2.00057	0.00607184
evm.TU.group5.2194	3405	0.0287928	-2.01963	0.0321764
evm.TU.group3.1071	522	0.0255936	-2.03077	0.0388086
evm.TU.group2.3455	1525	0.0223944	-2.03503	0.0456285
evm.TU.group0.1901	135	0.0671832	-2.04082	0.0140106
evm.TU.group2.2812	537	0.0191952	-2.09749	0.0445048
evm.TU.group16.913	1317	0.0287928	-2.11692	0.019731
evm.TU.group0.3638	332	0.0223944	-2.13073	0.0302559
evm.TU.group7.1883	889	0.0415896	-2.13712	0.0103614
evm.TU.group13.1555	135	0.015996	-2.15736	0.0486572
evm.TU.group5.1851	17060	0.0255936	-2.17163	0.0210389
evm.TU.group12.942	4229	0.143964	-2.18114	0.00291762
evm.TU.group5.254	14674	0.0287928	-2.19442	0.0144637
evm.TU.group6.1334	607	0.0255936	-2.19974	0.0164461
evm.TU.group3.439	49	0.015996	-2.21485	0.0366677
evm.TU.group0.2827	18	0.0191952	-2.23722	0.0252417
evm.TU.group14.1467	126263	0.0287928	-2.24386	0.0109086
evm.TU.group0.3637	332	0.0191952	-2.25298	0.0237223
evm.TU.group11.122	14052	0.0127968	-2.25487	0.0444293
evm.TU.group14.1333	17215	0.422294	-2.25595	0.00144267
evm.TU.group11.1109	128393	0.0255936	-2.26409	0.0268471
evm.TU.group12.1783	687	1.37246	-2.26771	0.00071927
evm.TU.group17.1509	1975	0.0191952	-2.31439	0.0175679
evm.TU.group5.2163	354	0.0287928	-2.32546	0.00707786
evm.TU.group1.1298	131662	0.0223944	-2.32859	0.0124115
evm.TU.group0.1513	9912	0.0127968	-2.33171	0.0356474
evm.TU.group0.849	127502	0.07998	-2.33539	0.00126022
evm.TU.group11.310	12421	0.0223944	-2.34155	0.0103614
evm.TU.group2.340	9442	0.015996	-2.34413	0.0213223
evm.TU.group15.884	132456	0.124769	-2.41648	0.00071927
evm.TU.contig1145.1	129288	0.0255936	-2.42863	0.00552762
evm.TU.group10.1281	19222	0.00959759	-2.43402	0.0401222
evm.TU.contig1423.2	11834	0.0255936	-2.44153	0.00953766
evm.TU.group8.1658	125602	0.211147	-2.44424	0.000713314
evm.TU.group10.1259	1955	0.0191952	-2.45189	0.00918292
evm.TU.group5.1432	711	0.0447888	-2.45389	0.00133126
evm.TU.group10.1276	662	0.0191952	-2.46819	0.00753678
evm.TU.contig1296.10	9555	0.0767808	-2.49655	0.0004852
evm.TU.group11.1767	1234	0.0191952	-2.50289	0.00703658
evm.TU.group11.308	15164	0.0575856	-2.50705	0.00185283
evm.TU.group8.1538	1936	0.0287928	-2.5168	0.00237762
evm.TU.group3.2740	8869	0.0063984	-2.54875	0.0486572
evm.TU.group8.935	4619	0.0671832	-2.55389	0.000689896
evm.TU.group13.1124	129100	1.17411	-2.59606	0.000147316
evm.TU.group13.640	4063	0.015996	-2.60143	0.00633671
evm.TU.group11.1394	4398	0.0063984	-2.60143	0.0385004
evm.TU.group1.1480	531	0.0127968	-2.60373	0.0101216
evm.TU.group12.1710	4228	0.0191952	-2.60717	0.00392595
evm.TU.group5.125	32704	0.0063984	-2.62424	0.0335149
evm.TU.group4.1721	9855	0.0063984	-2.62424	0.0335149
evm.TU.group12.903	31130	0.0063984	-2.62424	0.0335149
evm.TU.group16.1386	11441	0.246338	-2.63832	0.000150627
evm.TU.group1.1140	16082	0.0255936	-2.65226	0.00133186
evm.TU.group11.1536	7095	0.0063984	-2.65779	0.0306212
evm.TU.group3.514	18	0.0127968	-2.66111	0.00707786
evm.TU.group13.1236	3273	0.015996	-2.68246	0.00427549
evm.TU.group12.1936	11167	0.00959759	-2.71868	0.0103373
evm.TU.group12.927	9136	0.00959759	-2.73841	0.00956288
evm.TU.group14.1226	14731	0.0287928	-2.78471	0.000431365
evm.TU.group8.409	125837	0.0063984	-2.78976	0.018106
evm.TU.group1.1300	131580	0.0223944	-2.79417	0.000793244
evm.TU.group16.1106	130861	0.00959759	-2.79605	0.00739491
evm.TU.group2.2260	277	0.0063984	-2.81476	0.0335149
evm.TU.group13.522	1397	0.0127968	-2.81476	0.0034742
evm.TU.group17.473	17784	0.0447888	-2.82267	0.000161732
evm.TU.group5.1230	4585	0.0031992	-2.85871	0.0407834
evm.TU.group17.540	11897	0.0031992	-2.90834	0.0376789
evm.TU.group14.1331	17215	0.0191952	-2.91331	0.000556604
evm.TU.group6.186	34912	0.0127968	-2.92634	0.00862164
evm.TU.group2.1563	5942	0.0031992	-2.93595	0.0322158
evm.TU.group9.1497	2148	0.015996	-2.94956	0.000791533
evm.TU.group10.1455	12167	0.0287928	-2.96304	0.000134687
evm.TU.group9.343	522	0.0031992	-2.96974	0.0283248
evm.TU.group1.2938	17215	0.0223944	-2.9764	0.00140301
evm.TU.group17.697	4546	0.0063984	-3.00927	0.00681042
evm.TU.group8.1398	8152	0.0063984	-3.06868	0.00512813
evm.TU.group8.1870	11311	0.0191952	-3.08169	0.0123577
evm.TU.group14.84	463	0.0127968	-3.10238	0.000578234
evm.TU.group14.844	11148	0.0031992	-3.10359	0.0268471
evm.TU.group18.1459	49	0.0031992	-3.12774	0.0156805
evm.TU.group2.3104	6009	0.0223944	-3.14706	0.000127291
evm.TU.group13.1333	77	0.0031992	-3.15736	0.0141411
evm.TU.group4.1635	12012	0.0127968	-3.16438	0.000418957
evm.TU.group17.1238	16172	0.0127968	-3.17369	0.000394987
evm.TU.group12.1666	385	0.015996	-3.20732	0.000150627
evm.TU.group15.1409	9136	0.0031992	-3.2092	0.0111532
evm.TU.group11.104	1968	0.0063984	-3.32685	0.00126022
evm.TU.group11.426	128398	0.0031992	-3.38477	0.00525116
evm.TU.group5.995	5109	0	-3.40467	0.0489063
evm.TU.group14.1384	11365	0	-3.59855	0.0212626
evm.TU.group18.3	2406	0	-3.62424	0.0233424
evm.TU.group11.269	2140	0	-3.6327	0.0239213
evm.TU.group7.1513	4889	0	-3.64948	0.0188456
evm.TU.group1.3240	56	0	-3.7067	0.0173074
evm.TU.contig80.1_evm.TU.contig80.2	369	0	-3.7147	0.0136313
evm.TU.group5.281	126039	0	-3.73055	0.0141476
evm.TU.group12.246	132736	0.0031992	-3.84784	0.000467606
evm.TU.group12.2408	18004	0	-3.93595	0.00657855
evm.TU.group0.2674	4422	0.00959759	-4.20353	6.72081e-07
evm.TU.group18.381	3474	0	-4.72264	0.000122428
evm.TU.group2.3429	113	0	-5.17775	6.23035e-06

## Sheet: Tar3
Additional file 6. DEGs in the single-cell major clusters of SDX in T. aralioides.
The lists of DEGs in cell cluster Tar1 to Tar9 with cutoff set as the absolute value of log2FC ≥ 1 and adjusted P value < 0.05.
T. aralioides DEGs for cell cluster 3
Gene ID	Orthologous group	Mean UMI count	Log2FC	Adjusted P value
evm.TU.group7.2137	14759	0.143093	6.76228	0.00314056
evm.TU.group9.716	14014	0.0190791	6.71498	0.00566122
evm.TU.group14.1252	4437	0.042928	5.39305	0.000920421
evm.TU.group9.1809	2772	0.0190791	5.13001	0.031962
evm.TU.group1.1502	12803	0.0333884	5.07112	0.019608
evm.TU.group9.1509	130585	0.0238489	4.97801	0.0220668
evm.TU.group14.1755	7717	0.0333884	3.93362	0.0139498
evm.TU.group14.773	2439	0.0333884	3.80809	0.0497005
evm.TU.group2.2836	12123	0.0381582	3.75562	0.0229246
evm.TU.group8.1548	3808	0.0524675	3.73008	0.0067105
evm.TU.group1.3384	14730	0.0524675	3.65608	0.00449229
evm.TU.group10.760	132374	0.0763164	3.62253	0.000239738
evm.TU.group13.1425	129216	0.062007	3.55655	0.00290585
evm.TU.group1.995_evm.TU.group1.996	1209	0.0858559	3.55351	0.00554902
evm.TU.contig1477.5	130724	0.0858559	3.35557	0.017805
evm.TU.group8.766	8508	0.0524675	3.17066	0.0220668
evm.TU.group13.1984	6859	0.0524675	3.07112	0.0122426
evm.TU.group9.2079	1691	0.0858559	3.05601	0.00103825
evm.TU.group8.1887	2906	0.0572373	3.04909	0.0148943
evm.TU.group0.3222	9224	0.0381582	3.03941	0.0398307
evm.TU.group12.790	132767	0.176482	3.01162	3.75274e-05
evm.TU.group17.1129	5559	0.0858559	2.96855	0.00198955
evm.TU.group1.3704	630	0.100165	2.92174	0.00183802
evm.TU.group0.1460	116	0.0810861	2.91912	0.00198955
evm.TU.group16.1212	4680	0.0572373	2.88404	0.0290473
evm.TU.group12.472	132849	0.0763164	2.8658	0.0123512
evm.TU.group9.2085	130640	0.0667768	2.84051	0.0162431
evm.TU.group11.279	17217	0.0476977	2.80809	0.0445618
evm.TU.group2.2951	6005	0.124014	2.79038	0.000845006
evm.TU.group17.1462	6050	0.0667768	2.74535	0.0141952
evm.TU.group0.4461	4199	0.0667768	2.68523	0.019608
evm.TU.group17.310	10652	0.0667768	2.68523	0.0163114
evm.TU.group2.2765	7043	0.0572373	2.66722	0.0487596
evm.TU.group0.1828	126971	0.572373	2.63949	3.07026e-07
evm.TU.group2.3879	10549	0.0572373	2.63406	0.0457603
evm.TU.group14.544	9754	0.0715466	2.58569	0.00857494
evm.TU.group18.604	5478	0.0715466	2.56016	0.019608
evm.TU.group2.3393	2663	0.0715466	2.53507	0.0257533
evm.TU.contig325.5	912	0.114475	2.52911	0.00849015
evm.TU.group17.1487	6049	0.0953954	2.51858	0.0139498
evm.TU.group0.2684	702	0.133554	2.50956	0.000920421
evm.TU.contig1493.4	1205	0.21941	2.50469	0.000177176
evm.TU.contig194.4	732	0.062007	2.49996	0.0347053
evm.TU.group5.2227	905	0.20987	2.48402	0.000241908
evm.TU.group0.2569	7967	0.252798	2.4826	7.81932e-05
evm.TU.group18.175	3892	0.0763164	2.48051	0.0257533
evm.TU.group0.2222	9322	0.0572373	2.47878	0.0476671
evm.TU.group0.4242	127229	0.257568	2.45331	0.000845006
evm.TU.group0.501	669	0.176482	2.39305	0.00131252
evm.TU.group9.1112	180	0.100165	2.37675	0.0168559
evm.TU.group13.1897	3895	0.162172	2.37258	0.00114893
evm.TU.group14.260	12009	0.147863	2.37068	0.00198955
evm.TU.group0.4670	1028	0.0763164	2.31059	0.021777
evm.TU.group5.252	34789	0.109705	2.29151	0.0171688
evm.TU.group6.2031	131931	0.0858559	2.28342	0.0282418
evm.TU.group1.2106	2404	0.114475	2.28202	0.0107256
evm.TU.group14.1804	601	0.276647	2.25888	0.000323422
evm.TU.group1.312	1200	0.4102	2.25103	7.66898e-05
evm.TU.group3.2207	180	0.0906257	2.22312	0.0293055
evm.TU.group4.1157	456	0.21464	2.22312	0.00114893
evm.TU.group5.2275	7992	0.348193	2.21449	0.000920421
evm.TU.group2.1318	129493	0.295726	2.20542	0.00110446
evm.TU.group18.1781	128159	0.0810861	2.20542	0.0436275
evm.TU.group0.4397	2653	0.0906257	2.17582	0.0263553
evm.TU.group16.1102	452	0.128784	2.15601	0.0141952
evm.TU.group5.1131	1361	0.109705	2.14512	0.019608
evm.TU.group16.1409	3079	0.147863	2.13566	0.021777
evm.TU.contig1451.10	11918	0.195561	2.10589	0.0033876
evm.TU.group2.3365	11011	1.78389	2.09361	3.47683e-05
evm.TU.group6.404	3739	0.252798	2.09265	0.00190047
evm.TU.group0.4248	521	0.133554	2.09116	0.019608
evm.TU.group4.1505	7605	0.152633	2.07989	0.0089326
evm.TU.group14.718	1361	0.176482	2.07873	0.00736011
evm.TU.group0.3970	3754	0.114475	2.07112	0.0293055
evm.TU.group17.468	548	0.133554	2.06121	0.0185414
evm.TU.group17.964	1101	0.147863	2.0532	0.0146412
evm.TU.group0.5143	127000	0.362503	2.04513	0.00277198
evm.TU.group12.562	1848	0.314805	2.03707	0.00315912
evm.TU.group15.1168	97	0.252798	2.029	0.00198955
evm.TU.group3.1773	2148	5.12274	2.01919	3.75274e-05
evm.TU.group5.2185	126006	2.35627	2.00839	5.93828e-05
evm.TU.group14.1010	3923	0.124014	2.00839	0.034813
evm.TU.group0.33	9335	0.100165	1.9945	0.0457551
evm.TU.group8.1916	34738	0.0953954	1.99095	0.0347053
evm.TU.group15.1704	2950	0.0953954	1.99095	0.0414802
evm.TU.group3.2855	2981	0.290956	1.97221	0.00237128
evm.TU.group7.2007	4798	0.21941	1.97036	0.00817055
evm.TU.group0.978	8353	0.152633	1.96984	0.015192
evm.TU.group0.3246	1848	0.596222	1.96306	0.00114893
evm.TU.group2.3755	14935	0.128784	1.962	0.0263553
evm.TU.group5.1225	34790	0.152633	1.94559	0.0263553
evm.TU.group13.1398	129066	0.157402	1.94135	0.0252251
evm.TU.group1.4809	1	0.133554	1.9023	0.0417302
evm.TU.group3.1605	5302	0.147863	1.8932	0.0257979
evm.TU.group1.3873	1812	0.41974	1.8915	0.00144698
evm.TU.group17.226	8425	0.143093	1.88781	0.0263553
evm.TU.group3.1359	11237	0.83471	1.87091	0.00101528
evm.TU.group7.2	2615	0.147863	1.84615	0.0257533
evm.TU.group5.1534	11941	0.252798	1.83505	0.0141952
evm.TU.group14.1572	2813	0.228949	1.83283	0.0232927
evm.TU.group2.3669	726	0.162172	1.81497	0.0361539
evm.TU.group0.2259	127448	0.348193	1.8016	0.0070598
evm.TU.group1.288	131664	0.171712	1.76961	0.0457603
evm.TU.group8.772	15123	0.262337	1.76161	0.0162431
evm.TU.group1.2323	6484	0.386352	1.75342	0.00675073
evm.TU.group2.3451	740	0.2051	1.71805	0.0293031
evm.TU.group18.494	11269	0.176482	1.69846	0.0445618
evm.TU.group5.625	2554	0.767933	1.6885	0.00676514
evm.TU.group14.1608	7086	0.295726	1.65952	0.0229246
evm.TU.group16.1430	5164	0.300496	1.65834	0.019608
evm.TU.group0.5123	5472	0.176482	1.65798	0.0487241
evm.TU.group18.259	1549	0.195561	1.65608	0.0487596
evm.TU.group1.1286	894	0.186021	1.65428	0.0475131
evm.TU.group8.2046	125615	0.224179	1.65158	0.0491626
evm.TU.group7.1119	34916	0.381582	1.63487	0.0183277
evm.TU.group9.1862	5592	0.510366	1.62046	0.0143667
evm.TU.group6.977	1309	0.257568	1.61217	0.0347053
evm.TU.group12.2393	25355	0.310035	1.60139	0.0335417
evm.TU.group4.1060	776	0.467438	1.60034	0.0162431
evm.TU.group0.5243	6523	0.305265	1.58569	0.031962
evm.TU.group14.1503	409	1.03981	1.581	0.00849015
evm.TU.group10.385	8557	1.87452	1.57839	0.0075497
evm.TU.group5.1142	3072	0.290956	1.56589	0.0450667
evm.TU.group7.1317	1477	0.453128	1.56438	0.019608
evm.TU.group15.822	756	0.853789	1.5641	0.0106815
evm.TU.group7.1780	302	0.672538	1.55269	0.0155938
evm.TU.group1.166	878	0.84425	1.53005	0.0148943
evm.TU.group1.3859	740	0.491287	1.52934	0.0253419
evm.TU.group9.370	634	0.352963	1.49516	0.0457603
evm.TU.group4.2218	1179	2.04146	1.48191	0.0139162
evm.TU.group14.1661	134	1.38323	1.47726	0.0160219
evm.TU.group0.1120	127401	0.41974	1.46577	0.0454112
evm.TU.group16.1456	3413	2.28949	1.44729	0.0160219
evm.TU.group1.2651	131427	0.0667768	-2.38393	0.0491626
evm.TU.group0.2674	4422	0.0286186	-2.78401	0.0256197
evm.TU.group0.86	127305	0.042928	-3.24647	0.0033876
evm.TU.group14.1331	17215	0.00953954	-3.53572	0.00978441
evm.TU.group2.3429	113	0.00476977	-3.56695	0.0205486
evm.TU.group8.1538	1936	0.00953954	-3.65861	0.00598701
evm.TU.group6.1334	607	0	-4.78188	0.00226134

## Sheet: Tar4
Additional file 6. DEGs in the single-cell major clusters of SDX in T. aralioides.
The lists of DEGs in cell cluster Tar1 to Tar9 with cutoff set as the absolute value of log2FC ≥ 1 and adjusted P value < 0.05.
T. aralioides DEGs for cell cluster 4
Gene ID	Orthologous group	Mean UMI count	Log2FC	Adjusted P value
evm.TU.group2.2943	1488	0.0208664	4.35392	0.00114233
evm.TU.group10.406	132361	0.0149046	3.93889	0.0235015
evm.TU.group12.729	487	0.0149046	3.93889	0.0369312
evm.TU.group11.1989	10402	0.0149046	3.67585	0.0367199
evm.TU.group17.213	5961	0.0149046	3.67585	0.0367199
evm.TU.group14.1162	10662	0.0208664	3.50593	0.0240628
evm.TU.group3.214	34877	0.0417329	3.41282	0.000158055
evm.TU.group1.42	131727	0.0238474	3.38635	0.0115718
evm.TU.group1.2510	131124	0.0447138	3.35392	0.000339899
evm.TU.group18.1509	12	0.0178855	3.31328	0.0316674
evm.TU.group1.46	10162	0.0208664	3.21642	0.0490542
evm.TU.group12.2295	6951	0.0208664	3.09089	0.0247495
evm.TU.group13.1424	3689	0.0506756	3.03842	6.97752e-05
evm.TU.group8.653	19523	0.0417329	2.93889	0.000640524
evm.TU.group0.466	127069	0.0447138	2.92097	0.00684241
evm.TU.group11.630	245	0.0238474	2.84578	0.0246088
evm.TU.group4.132	151	0.0417329	2.82786	0.00277624
evm.TU.group10.732	132215	0.0417329	2.82786	0.00606688
evm.TU.group17.1603	128712	0.134141	2.79002	8.24201e-07
evm.TU.group3.2807	23575	0.0834658	2.75247	5.97445e-06
evm.TU.group4.835	1358	0.169912	2.73942	3.90349e-08
evm.TU.group1.4805	10980	0.0685612	2.73725	3.37727e-05
evm.TU.group14.811	126292	0.038752	2.72832	0.00456681
evm.TU.group14.104	495	0.0536566	2.71433	0.000272225
evm.TU.group2.3978	14981	0.0834658	2.70094	3.37727e-05
evm.TU.group9.647	112	0.035771	2.67585	0.0054468
evm.TU.group8.1847	6951	0.0834658	2.65119	2.72553e-05
evm.TU.group0.4117	4388	0.0476947	2.63403	0.000967498
evm.TU.group3.677	757	0.038752	2.62523	0.0128202
evm.TU.group3.69	3653	0.035771	2.62141	0.00671386
evm.TU.group15.1490	12780	0.0238474	2.59785	0.0487102
evm.TU.contig237.1	1358	0.0775039	2.57276	0.000291497
evm.TU.group2.3672	2677	0.035771	2.56894	0.0145181
evm.TU.group15.958	364	0.0327901	2.56038	0.0233177
evm.TU.group6.1231	131975	0.0596184	2.51358	0.0105622
evm.TU.group0.2240	4970	0.0327901	2.50593	0.0161011
evm.TU.group0.4717	12038	0.0417329	2.49528	0.0132278
evm.TU.group1.2411	12156	0.0298092	2.49143	0.0251679
evm.TU.group1.1124	151	0.0327901	2.45346	0.0187321
evm.TU.group5.511	10596	0.190779	2.45029	7.16539e-07
evm.TU.group4.1582	2322	0.146065	2.43707	2.14876e-06
evm.TU.group8.2042	10079	0.0298092	2.43484	0.0306848
evm.TU.group4.2162	26419	0.0536566	2.43193	0.00134071
evm.TU.group12.991	9974	0.0506756	2.38635	0.0104907
evm.TU.group7.1239	7902	0.0417329	2.37329	0.0105622
evm.TU.group4.1885	12201	0.0506756	2.35392	0.00699849
evm.TU.group7.1284	2293	0.0715421	2.34243	0.0116838
evm.TU.group9.2044	1498	0.0327901	2.30662	0.0464233
evm.TU.group9.12	6661	0.0327901	2.30662	0.0312955
evm.TU.group4.1747	8035	0.0715421	2.29734	0.000640524
evm.TU.group9.1943	10700	0.178855	2.28466	5.0081e-06
evm.TU.group6.1412	1794	0.0447138	2.28354	0.00849362
evm.TU.group7.2070	12815	0.271264	2.28055	2.27879e-07
evm.TU.group12.934	132747	0.0566375	2.26986	0.00534073
evm.TU.group2.1214	3671	0.035771	2.24701	0.0479397
evm.TU.group0.3618	10043	0.211645	2.24587	7.98562e-07
evm.TU.group17.307	20460	0.149046	2.23975	2.18045e-05
evm.TU.group0.2587	2713	0.0447138	2.21642	0.0115718
evm.TU.group16.301	3922	0.0327901	2.21642	0.0423676
evm.TU.group14.1072	416	0.035771	2.20637	0.031089
evm.TU.group5.1225	34790	0.163951	2.18859	4.94256e-05
evm.TU.group1.222	7322	0.283187	2.16806	7.98562e-07
evm.TU.group15.759	132607	0.0924085	2.16806	0.000814708
evm.TU.group10.1415	6242	0.0953895	2.16566	0.0180219
evm.TU.group7.60	10523	0.0566375	2.16489	0.00464605
evm.TU.group3.2207	180	0.0804848	2.12566	0.00257107
evm.TU.group10.1344	624	0.247416	2.10817	2.96645e-06
evm.TU.group10.1434	1338	0.134141	2.10138	0.000261664
evm.TU.group8.396	2183	0.569356	2.09842	7.16539e-07
evm.TU.group5.1583	13334	0.262321	2.09089	2.96645e-06
evm.TU.group2.1018	816	0.16097	2.09089	2.14862e-05
evm.TU.group2.691	6529	0.0715421	2.07178	0.0104907
evm.TU.group15.930	2793	0.169912	2.06623	0.000192492
evm.TU.group13.1563	2378	0.169912	2.0581	2.18045e-05
evm.TU.group7.1694_evm.TU.group7.1695	3694	0.038752	2.05694	0.0390943
evm.TU.group4.831	1358	0.0625993	2.04782	0.0161526
evm.TU.group12.1554	6796	0.101351	2.02378	0.00105556
evm.TU.group1.1468	1888	0.0566375	2.0205	0.0126448
evm.TU.group3.72	3653	0.0536566	2.01689	0.0348537
evm.TU.group11.457	146	0.542527	2.01413	7.98562e-07
evm.TU.group18.1097	964	0.0506756	2.01289	0.0165041
evm.TU.group3.2020	11462	0.0506756	2.01289	0.0165041
evm.TU.group2.3119	1887	0.125199	2.00409	0.000191027
evm.TU.group6.345	132123	0.0447138	2.00343	0.0332004
evm.TU.group14.1133	13334	0.757154	2.00309	7.01017e-07
evm.TU.group1.4169	131518	0.16097	1.99778	0.000107274
evm.TU.group7.2524	1030	0.0804848	1.99135	0.00275292
evm.TU.group12.683	132953	0.295111	1.98879	7.80285e-06
evm.TU.group0.5143	127000	0.327901	1.98645	4.27249e-05
evm.TU.group12.936	13392	0.0476947	1.98196	0.0464233
evm.TU.group2.2800	13430	0.560413	1.976	7.98562e-07
evm.TU.group10.149	11340	0.0566375	1.97541	0.017965
evm.TU.group5.209	16187	0.140103	1.97541	0.000503855
evm.TU.group18.374	12815	0.107313	1.96644	0.000688369
evm.TU.group9.141	10240	0.187798	1.96161	8.87595e-05
evm.TU.group3.603	10764	0.13116	1.93889	0.000395061
evm.TU.group11.2018	70	0.530604	1.93326	7.80285e-06
evm.TU.group5.2524	5587	0.0775039	1.92295	0.0128202
evm.TU.group2.1458	4716	0.149046	1.92201	0.000168468
evm.TU.group5.2016	1403	0.0447138	1.92097	0.0390943
evm.TU.group4.615	1500	0.351749	1.91603	6.98219e-06
evm.TU.group5.1547	8857	0.172893	1.91464	8.83955e-05
evm.TU.group11.731	11160	0.280207	1.90586	1.54616e-05
evm.TU.group13.407	5807	0.137122	1.89952	0.000635383
evm.TU.group2.1275	3636	0.199722	1.89295	0.000252739
evm.TU.group5.1204	419	0.0894276	1.88858	0.00783534
evm.TU.group12.1474	5889	0.0685612	1.88578	0.0322489
evm.TU.group0.5144	1916	0.35473	1.8823	9.79296e-05
evm.TU.group1.4684	234	0.0566375	1.8685	0.041439
evm.TU.group17.1699	14461	0.0625993	1.84988	0.0235709
evm.TU.group14.1601	2965	0.384539	1.84024	2.72553e-05
evm.TU.group17.920	8265	0.0596184	1.83935	0.0197312
evm.TU.group15.1370	10043	0.709459	1.83525	4.07751e-06
evm.TU.group11.460	174	0.110294	1.82575	0.00263388
evm.TU.group17.276	2881	0.199722	1.8208	0.00021581
evm.TU.group12.1079	93	0.0625993	1.81336	0.0376686
evm.TU.group1.3361	3802	0.107313	1.80849	0.00464605
evm.TU.group2.1318	129493	0.220588	1.80138	0.000793504
evm.TU.group5.1259	125963	0.959856	1.79086	5.17442e-06
evm.TU.group2.1351	2881	0.0775039	1.78688	0.0237737
evm.TU.group2.1298	11846	0.575318	1.78592	1.52107e-05
evm.TU.group18.515	889	1.31459	1.77725	4.49365e-06
evm.TU.group17.468	548	0.107313	1.77678	0.00699849
evm.TU.group15.1035	3618	0.0834658	1.76565	0.020914
evm.TU.group1.4437	1180	0.113275	1.76158	0.00338671
evm.TU.group1.41	2684	0.42031	1.75951	2.53911e-05
evm.TU.group16.1425	3636	0.84062	1.75712	8.02979e-06
evm.TU.group11.1083	4151	0.262321	1.75498	0.00021581
evm.TU.group7.668	127738	0.0685612	1.75302	0.0185036
evm.TU.group7.2447	127910	1.6872	1.75227	4.8921e-06
evm.TU.group14.778	10521	0.399443	1.74424	0.000135147
evm.TU.group13.409	5807	0.0775039	1.74424	0.0255886
evm.TU.group9.1683	1772	0.16097	1.74297	0.0016831
evm.TU.group5.1598	6502	0.643879	1.74218	2.77691e-05
evm.TU.group9.1664	12476	0.417329	1.73326	9.66785e-05
evm.TU.group17.964	1101	0.116256	1.73099	0.00699849
evm.TU.group1.4185	131627	0.178855	1.72395	0.00060994
evm.TU.group0.4061	8873	0.19376	1.72025	0.000640524
evm.TU.group0.1242	6796	0.271264	1.71963	0.000339899
evm.TU.group1.122	34593	0.074523	1.71808	0.0168533
evm.TU.group2.2584	2963	0.101351	1.71767	0.00795392
evm.TU.group5.722	5565	0.775039	1.71507	3.61037e-05
evm.TU.contig1515.5	23076	0.0983704	1.70803	0.00842326
evm.TU.group16.1421	3636	0.640898	1.70282	2.44368e-05
evm.TU.group4.1431	14210	0.661764	1.69868	4.94256e-05
evm.TU.group1.1306	123	0.110294	1.69496	0.00477207
evm.TU.group5.304	11300	0.116256	1.694	0.00695991
evm.TU.group0.1620	2183	0.605127	1.69364	4.30826e-05
evm.TU.group6.1153	546	0.0715421	1.69035	0.022447
evm.TU.group6.980	2208	0.0894276	1.68753	0.0320196
evm.TU.group0.501	669	0.110294	1.67585	0.0145181
evm.TU.group0.3970	3754	0.0864467	1.67585	0.0273196
evm.TU.group4.1252	9409	0.0596184	1.67585	0.0439951
evm.TU.group2.2949	1518	0.0685612	1.67585	0.0289361
evm.TU.group5.625	2554	0.718402	1.66398	0.000100478
evm.TU.group16.1424	3636	0.527623	1.66174	4.94256e-05
evm.TU.group13.1302	10862	0.0655802	1.66026	0.0441338
evm.TU.group15.1730	3150	0.143084	1.65394	0.00397492
evm.TU.group2.939	1834	0.119237	1.6497	0.0125339
evm.TU.group8.511	9391	0.503776	1.64437	0.000106743
evm.TU.group1.1392	10843	0.0983704	1.64437	0.0115718
evm.TU.group2.1382	13923	0.0924085	1.64243	0.0200405
evm.TU.group3.816	1888	0.0864467	1.64023	0.0237737
evm.TU.group3.1831	6209	0.196741	1.63865	0.00341712
evm.TU.group4.599	8048	1.26689	1.63825	4.24846e-05
evm.TU.group5.1285	1791	1.32949	1.63371	2.72553e-05
evm.TU.group1.1353	3778	0.119237	1.63253	0.00717987
evm.TU.group6.1948	1498	0.372615	1.62247	0.000291497
evm.TU.group1.2270	116	0.0924085	1.62057	0.0338464
evm.TU.group14.1323	2552	0.107313	1.61852	0.0111697
evm.TU.group7.148	8125	0.315978	1.61642	0.000394771
evm.TU.group11.914	128340	0.169912	1.61497	0.00573156
evm.TU.group15.1364	16802	0.268283	1.61379	0.00108171
evm.TU.group2.2657	5203	0.0775039	1.61056	0.0260871
evm.TU.group1.5364	247	0.199722	1.59841	0.00275292
evm.TU.group16.1426	3636	0.32492	1.59613	0.000381743
evm.TU.group12.868	12740	0.101351	1.59568	0.0197524
evm.TU.group1.1337	3636	0.336844	1.58988	0.000808685
evm.TU.contig955.1	964	0.190779	1.5897	0.00448266
evm.TU.group9.1041	5023	0.667726	1.58877	0.000191027
evm.TU.group7.168	127969	0.116256	1.58839	0.0131933
evm.TU.group2.1546	129797	0.93899	1.58732	9.06111e-05
evm.TU.group15.1436	2341	0.321939	1.57985	0.00208831
evm.TU.group2.3883	9094	0.599165	1.57751	0.000229072
evm.TU.group1.141	1100	1.30862	1.57381	6.96294e-05
evm.TU.group2.1884	8339	0.706478	1.57349	0.000234435
evm.TU.group9.22	4143	0.166932	1.5721	0.00352059
evm.TU.group5.2433	213	0.0953895	1.56038	0.021842
evm.TU.group6.625	34412	0.134141	1.55556	0.00767588
evm.TU.group1.3656	10353	0.137122	1.55096	0.00876999
evm.TU.group14.705	455	0.593203	1.54328	0.000291497
evm.TU.group2.3792	1153	0.408386	1.53882	0.000729672
evm.TU.group0.3419	178	0.134141	1.53408	0.0133213
evm.TU.group7.1247	127890	0.289149	1.53234	0.0014621
evm.TU.group7.1307	2294	0.378577	1.52611	0.00122168
evm.TU.contig307.7	1889	0.0953895	1.52057	0.0256991
evm.TU.group7.1117	34916	0.104332	1.50593	0.0338489
evm.TU.group15.1455	1100	0.0983704	1.50593	0.0282503
evm.TU.group17.371	3778	0.113275	1.50182	0.0176234
evm.TU.group8.789	427	0.339825	1.50175	0.00147969
evm.TU.group0.3051	503	0.205684	1.50136	0.00596757
evm.TU.group2.1478	4715	0.166932	1.49752	0.0168533
evm.TU.group15.1119	8887	0.730325	1.49683	0.000339899
evm.TU.group3.449	6890	1.0463	1.47351	0.000313628
evm.TU.group4.845	11582	0.924085	1.47281	0.000491463
evm.TU.group6.404	3739	0.166932	1.46982	0.0161526
evm.TU.group10.1196	84	0.184817	1.46826	0.00675217
evm.TU.group0.214	10784	0.125199	1.46549	0.0256991
evm.TU.group3.199	11471	0.742249	1.46048	0.000808685
evm.TU.group13.1953	2875	0.244435	1.45844	0.00503267
evm.TU.contig1493.4	1205	0.113275	1.45346	0.0484188
evm.TU.group9.119	37	1.01947	1.44866	0.000547217
evm.TU.group2.2601	1180	0.933028	1.44495	0.000640524
evm.TU.group2.2638	2294	0.122218	1.43881	0.0237737
evm.TU.group0.3899	1552	0.143084	1.42638	0.0183136
evm.TU.group8.956	1418	0.578299	1.4252	0.0012614
evm.TU.group4.2017	6566	0.187798	1.42319	0.0104907
evm.TU.group2.3359	938	0.223569	1.41995	0.00795392
evm.TU.group7.2456	1562	0.22655	1.41516	0.00671241
evm.TU.group18.95	5802	0.307035	1.4134	0.0036589
evm.TU.group7.2324	852	0.134141	1.41151	0.0239394
evm.TU.group4.1506	1791	0.411367	1.40678	0.00402971
evm.TU.group13.1903	818	0.232512	1.40599	0.0124106
evm.TU.group12.972	132956	1.33545	1.40228	0.00124389
evm.TU.group1.5247	10307	0.51868	1.39066	0.00297625
evm.TU.group2.3979	10978	0.274245	1.38846	0.00613729
evm.TU.group18.156	128190	0.190779	1.38534	0.0133213
evm.TU.group1.988	75	0.274245	1.38212	0.0104907
evm.TU.group10.767	2656	0.441176	1.37735	0.00352059
evm.TU.group1.474	799	0.280207	1.36919	0.0104907
evm.TU.group18.480	6852	0.125199	1.36741	0.0367199
evm.TU.group9.1485	1206	0.363672	1.36334	0.0106801
evm.TU.group18.155	2642	0.199722	1.36244	0.016801
evm.TU.group10.1549	10240	0.152027	1.35948	0.0493666
evm.TU.group11.17	1588	0.25934	1.33762	0.0143501
evm.TU.group2.90	472	1.65441	1.33741	0.0016831
evm.TU.group12.901	10043	0.286168	1.3274	0.0141748
evm.TU.group17.1141	34817	0.187798	1.3183	0.0390943
evm.TU.group11.1647	128367	0.229531	1.3174	0.0235709
evm.TU.group9.92	5220	0.19376	1.31511	0.0217143
evm.TU.group8.15	125658	0.360691	1.31197	0.013447
evm.TU.group6.1124	9168	1.01947	1.31165	0.00321854
evm.TU.group0.3729	112	0.429253	1.29926	0.0141787
evm.TU.group7.292	10177	0.915143	1.29518	0.004234
evm.TU.group14.1174	5042	0.241455	1.27852	0.0184433
evm.TU.group8.1023	5889	0.894276	1.27739	0.0054468
evm.TU.group11.1520	14210	0.202703	1.26082	0.032607
evm.TU.group7.2400	127933	0.217607	1.2596	0.0347219
evm.TU.group12.1618	1418	0.426272	1.25145	0.0187321
evm.TU.group12.798	937	0.336844	1.25136	0.0176319
evm.TU.group1.473	799	0.220588	1.24289	0.0376576
evm.TU.group7.1429	12089	0.530604	1.24081	0.0104907
evm.TU.group3.1486	549	0.298092	1.23867	0.0200661
evm.TU.group17.906	10961	0.330882	1.21642	0.0365031
evm.TU.group1.3837	1723	0.617051	1.21516	0.0184888
evm.TU.group1.3501	1153	0.307035	1.20637	0.0323788
evm.TU.group2.2600	1180	1.0463	1.20012	0.0111697
evm.TU.group7.10	127976	0.208664	1.19624	0.0487102
evm.TU.group4.1435	126807	0.482909	1.17596	0.0239969
evm.TU.group16.701	736	0.569356	1.17468	0.0185101
evm.TU.group2.3460	1723	0.256359	1.17043	0.0444829
evm.TU.group1.4502	131272	4.57571	1.17037	0.0145181
evm.TU.group11.519	6502	0.974761	1.1669	0.0161526
evm.TU.group8.1812	1588	0.637917	1.13633	0.0255886
evm.TU.group0.1229	3799	0.4531	1.11946	0.0373233
evm.TU.group4.1717	2552	0.730325	1.10464	0.0338204
evm.TU.group4.2218	1179	1.55008	1.08674	0.0269357
evm.TU.group2.3673	1103	3.05544	1.04408	0.0487102
evm.TU.group5.1432	711	0.0775039	-1.69983	0.0354141
evm.TU.group0.1901	135	0.0834658	-1.74345	0.0387472
evm.TU.contig1145.1	129288	0.0417329	-1.78794	0.0464233
evm.TU.group5.1042	125926	0.038752	-1.81141	0.0477883
evm.TU.group5.2194	3405	0.0327901	-1.86072	0.0487102
evm.TU.group0.4399	1524	0.0536566	-1.97859	0.0124106
evm.TU.group3.1071	522	0.0268283	-1.98521	0.0338627
evm.TU.contig1296.10	9555	0.110294	-1.9921	0.00568567
evm.TU.group18.557	4138	0.0208664	-2.02111	0.0441338
evm.TU.group12.1783	687	1.61864	-2.03196	0.00213614
evm.TU.group5.2163	354	0.035771	-2.04997	0.014857
evm.TU.group10.1555	9553	0.0417329	-2.06831	0.0111697
evm.TU.group0.3327	38	0.0298092	-2.08872	0.0184433
evm.TU.group11.1766	10280	0.0447138	-2.10387	0.014857
evm.TU.group1.1140	16082	0.038752	-2.11484	0.00934882
evm.TU.group10.1455	12167	0.0536566	-2.13421	0.00466467
evm.TU.group0.849	127502	0.0924085	-2.14033	0.00234939
evm.TU.group0.3246	1848	0.038752	-2.14433	0.0219293
evm.TU.group17.1837	21	0.0149046	-2.14433	0.0475224
evm.TU.group2.3104	6009	0.0476947	-2.15555	0.00678832
evm.TU.group4.1635	12012	0.0268283	-2.26196	0.00844814
evm.TU.group13.640	4063	0.0208664	-2.28993	0.0124106
evm.TU.group6.1334	607	0.0238474	-2.30904	0.00889455
evm.TU.group1.2651	131427	0.0715421	-2.35537	0.000640524
evm.TU.group12.246	132736	0.0149046	-2.35757	0.0191209
evm.TU.group13.1236	3273	0.0208664	-2.37127	0.00849362
evm.TU.group14.1227	9913	0.0178855	-2.38098	0.0116838
evm.TU.group6.1086	1505	0.0119237	-2.39024	0.0235709
evm.TU.contig405.3	16090	0.0119237	-2.39882	0.0239969
evm.TU.group14.1226	14731	0.038752	-2.40249	0.00146845
evm.TU.group0.3630	332	0.0327901	-2.44827	0.00157089
evm.TU.group7.665	127956	0.0208664	-2.46114	0.00490783
evm.TU.group17.1320	947	0.00894276	-2.4637	0.0332159
evm.TU.group7.32	14142	0.00894276	-2.48402	0.0354141
evm.TU.group3.514	18	0.0149046	-2.50406	0.00836312
evm.TU.group14.84	463	0.0208664	-2.52627	0.00329322
evm.TU.group17.745	2390	0.00894276	-2.52872	0.0237894
evm.TU.group6.186	34912	0.0178855	-2.5447	0.0180655
evm.TU.group1.3861	131689	0.0149046	-2.56255	0.00614485
evm.TU.group14.1333	17215	0.342806	-2.56535	0.000104844
evm.TU.group2.3455	1525	0.0149046	-2.56573	0.00625973
evm.TU.group4.912	126608	0.0149046	-2.59093	0.0414811
evm.TU.group14.701	3683	0.00596184	-2.6157	0.0367199
evm.TU.group3.2830	11186	0.038752	-2.61745	0.000339899
evm.TU.group0.3797	689	0.00894276	-2.62336	0.0168533
evm.TU.group8.1538	1936	0.0268283	-2.6261	0.000794406
evm.TU.group5.254	14674	0.0208664	-2.63021	0.0016831
evm.TU.group17.555	128787	0.0596184	-2.72299	0.000202525
evm.TU.group12.903	31130	0.00596184	-2.73354	0.0238194
evm.TU.group11.1109	128393	0.0178855	-2.74079	0.00397492
evm.TU.group12.2414	241	0.00596184	-2.78358	0.0239969
evm.TU.group10.1259	1955	0.0149046	-2.78631	0.0016831
evm.TU.group16.1386	11441	0.220588	-2.80484	2.72553e-05
evm.TU.group11.1455	1091	0.00298092	-2.82399	0.0444299
evm.TU.group12.927	9136	0.00894276	-2.84771	0.0054468
evm.TU.group0.3637	332	0.0119237	-2.85397	0.00229165
evm.TU.group1.1298	131662	0.0149046	-2.85813	0.000967498
evm.TU.group11.310	12421	0.0149046	-2.87104	0.000928828
evm.TU.group13.1049	4608	0.00298092	-2.87104	0.0390943
evm.TU.group5.1851	17060	0.0149046	-2.87361	0.000945334
evm.TU.group1.1300	131580	0.0208664	-2.90346	0.000272225
evm.TU.group6.233	4068	0.00894276	-2.90535	0.00352059
evm.TU.group0.3983	10564	0.00298092	-2.90911	0.0348537
evm.TU.group3.678	34674	0.00298092	-2.93148	0.029266
evm.TU.group2.3429	113	0.0119237	-2.9535	0.00115857
evm.TU.group11.484	11854	0.00298092	-2.968	0.0255886
evm.TU.group1.1480	531	0.00894276	-3.03839	0.00176064
evm.TU.group12.2408	18004	0.00298092	-3.03839	0.0203891
evm.TU.group8.935	4619	0.0476947	-3.0392	2.77691e-05
evm.TU.group8.2051	1096	0.00298092	-3.04525	0.020914
evm.TU.group13.1124	129100	0.858505	-3.05771	4.02254e-06
evm.TU.group9.1497	2148	0.0149046	-3.05886	0.000274366
evm.TU.group14.1652	13170	0.00298092	-3.05886	0.0220975
evm.TU.group5.1504	10846	0.00298092	-3.07234	0.0183296
evm.TU.group10.1317	4635	0.00298092	-3.11205	0.0251307
evm.TU.group2.3984	1307	0.00298092	-3.1315	0.0143501
evm.TU.contig1423.2	11834	0.0149046	-3.1422	0.000395061
evm.TU.group0.4818	127252	0.00298092	-3.15704	0.0125854
evm.TU.group14.844	11148	0.00298092	-3.21289	0.0191526
evm.TU.group8.664	687	0.00298092	-3.24301	0.00889455
evm.TU.group17.473	17784	0.0327901	-3.25685	1.02339e-05
evm.TU.group5.2175	7780	0.00596184	-3.25882	0.00149019
evm.TU.group11.308	15164	0.0327901	-3.28608	2.56065e-05
evm.TU.group0.2674	4422	0.0208664	-3.30714	2.01606e-05
evm.TU.group7.1546	8407	0.00298092	-3.32415	0.00641551
evm.TU.group8.1658	125602	0.113275	-3.34224	2.14876e-06
evm.TU.group8.410	1519	0	-3.39024	0.0464233
evm.TU.group7.1856	7419	0	-3.39024	0.0464233
evm.TU.group1.1624	1025	0	-3.39024	0.0464233
evm.TU.group13.1359	156	0	-3.41161	0.0487319
evm.TU.group11.104	1968	0.00596184	-3.43615	0.000591733
evm.TU.group7.739	3861	0	-3.44309	0.0390943
evm.TU.group11.1169	4571	0	-3.44309	0.0390943
evm.TU.group3.229	521	0	-3.44309	0.0390943
evm.TU.group15.173	7974	0	-3.44309	0.0390943
evm.TU.group4.281	9371	0	-3.45343	0.0404602
evm.TU.group8.1396	11167	0.00298092	-3.50902	0.00252613
evm.TU.group3.212	1969	0	-3.60027	0.0256991
evm.TU.contig637.4	4171	0	-3.60027	0.0256991
evm.TU.contig222.1	126517	0	-3.61877	0.0306848
evm.TU.group15.1590	429	0	-3.62793	0.021613
evm.TU.group1.571	2305	0	-3.65506	0.017965
evm.TU.group17.1509	1975	0.00596184	-3.65805	0.000153951
evm.TU.group9.286	9555	0.00298092	-3.6817	0.000884038
evm.TU.group14.1384	11365	0	-3.70785	0.0161526
evm.TU.group1.2938	17215	0.0119237	-3.76875	4.28013e-05
evm.TU.group7.41	2809	0	-3.77536	0.0117436
evm.TU.contig80.1_evm.TU.contig80.2	369	0	-3.82399	0.0107472
evm.TU.group10.802	712	0.00298092	-3.8359	0.000359645
evm.TU.group12.1666	385	0.00894276	-3.90535	7.59871e-06
evm.TU.group2.1076	1717	0	-3.90911	0.00660738
evm.TU.group17.1238	16172	0.00596184	-4.02459	1.52107e-05
evm.TU.group0.2827	18	0.00298092	-4.16964	4.53134e-05
evm.TU.group14.1331	17215	0.00596184	-4.25291	3.51688e-06
evm.TU.group8.1870	11311	0.00596184	-4.42042	0.000232045
evm.TU.group1.1316	1768	0	-4.45857	0.000412165

## Sheet: Tar5
Additional file 6. DEGs in the single-cell major clusters of SDX in T. aralioides.
The lists of DEGs in cell cluster Tar1 to Tar9 with cutoff set as the absolute value of log2FC ≥ 1 and adjusted P value < 0.05.
T. aralioides DEGs for cell cluster 5
Gene ID	Orthologous group	Mean UMI count	Log2FC	Adjusted P value
evm.TU.group16.871	34816	0.00535247	4.34632	0.00381775
evm.TU.group7.1846	11150	0.027527	4.23385	7.67291e-11
evm.TU.group3.64	6	0.00458783	4.15368	0.0105529
evm.TU.group16.843	14960	0.0099403	4.15368	6.03323e-05
evm.TU.group10.46	15865	0.00458783	4.15368	0.0105529
evm.TU.group5.269	11904	0.00382319	3.93129	0.028038
evm.TU.group4.100	12695	0.00382319	3.93129	0.028038
evm.TU.group0.5054	127235	0.00382319	3.93129	0.028038
evm.TU.group18.435	8573	0.00382319	3.93129	0.028038
evm.TU.group11.2045	1677	0.00382319	3.93129	0.028038
evm.TU.group17.96	3112	0.00841103	3.93129	0.000407227
evm.TU.group2.2948	11253	0.00382319	3.93129	0.028038
evm.TU.group16.1533	130853	0.00382319	3.93129	0.028038
evm.TU.group10.1490	132238	0.00382319	3.93129	0.028038
evm.TU.group15.756	368	0.00382319	3.93129	0.028038
evm.TU.group12.1081	4844	0.00382319	3.93129	0.028038
evm.TU.group12.526	13461	0.0152928	3.73864	0.000279076
evm.TU.group5.53	12510	0.00688175	3.66825	0.00265968
evm.TU.group0.3643	332	0.0336441	3.66825	3.7753e-12
evm.TU.group7.532	23581	0.00688175	3.66825	0.00265968
evm.TU.group13.1337	371	0.00688175	3.66825	0.00265968
evm.TU.group0.2716	126918	0.0259977	3.47561	2.76823e-09
evm.TU.group3.205	130106	0.00917566	3.4618	0.000635444
evm.TU.group7.1565	13436	0.00535247	3.34632	0.0167536
evm.TU.group18.698	5936	0.00841103	3.34632	0.00150128
evm.TU.group12.865	5161	0.00535247	3.34632	0.0167536
evm.TU.group11.1669	3685	0.0168221	3.28492	4.10473e-06
evm.TU.group2.2917	129477	0.0214099	3.2043	2.88618e-07
evm.TU.group14.1732	5812	0.00458783	3.15368	0.0397681
evm.TU.group4.91	10188	0.00458783	3.15368	0.0397681
evm.TU.group4.929	16214	0.00458783	3.15368	0.0397681
evm.TU.group17.334	9958	0.00458783	3.15368	0.0397681
evm.TU.group15.1471	132702	0.00458783	3.15368	0.0397681
evm.TU.group3.1381	4965	0.0282916	3.13482	7.18574e-09
evm.TU.group11.993	128456	0.0122342	3.11186	0.000192079
evm.TU.group0.3637	332	0.274505	3.09671	2.75316e-35
evm.TU.group2.700	8267	0.0114696	3.0244	0.000430931
evm.TU.group4.1215	958	0.0137635	3.00929	0.000102374
evm.TU.group12.1082	4844	0.0137635	3.00929	0.000102374
evm.TU.group0.1940	1247	0.100168	2.96445	1.46595e-19
evm.TU.group14.1794	9921	0.0107049	2.93129	0.000959696
evm.TU.group4.637	126771	0.00611711	2.93129	0.0197707
evm.TU.group16.1391	1768	0.00611711	2.93129	0.0197707
evm.TU.group1.3608	2175	0.00841103	2.93129	0.00428658
evm.TU.group10.1513	4949	0.00611711	2.93129	0.0197707
evm.TU.group15.835	10107	0.00611711	2.93129	0.0197707
evm.TU.group15.755	368	0.0428198	2.85729	5.95366e-11
evm.TU.group0.1024	3273	0.0122342	2.84882	0.000488728
evm.TU.group5.1231	14210	0.0099403	2.83175	0.00208408
evm.TU.group10.291	4280	0.00764639	2.80575	0.00957968
evm.TU.group1.767	1442	0.0305855	2.79698	3.15833e-08
evm.TU.group2.3204	14890	0.0137635	2.7869	0.000569314
evm.TU.group5.1554	6343	0.0114696	2.76136	0.00104421
evm.TU.group11.1305	4396	0.00535247	2.76136	0.0431546
evm.TU.group3.2461	498	0.0114696	2.76136	0.00104421
evm.TU.group10.1332	1142	0.00535247	2.76136	0.0431546
evm.TU.group10.1526	8083	0.00535247	2.76136	0.0431546
evm.TU.group18.53	5315	0.0214099	2.74487	4.54467e-06
evm.TU.group4.2208	126649	0.0152928	2.73864	0.000128041
evm.TU.group15.770	17921	0.00917566	2.72483	0.00460613
evm.TU.group5.2414	1537	0.0129989	2.70889	0.0043616
evm.TU.group4.662	2398	0.0129989	2.70889	0.000529615
evm.TU.group0.1401	2599	0.035938	2.68336	7.6536e-09
evm.TU.group2.2272	437	0.00688175	2.66825	0.0206949
evm.TU.group0.3577	15057	0.0237038	2.64588	4.10117e-06
evm.TU.group4.2216	976	0.0367027	2.6391	4.56923e-08
evm.TU.group13.645	129232	0.0290563	2.63173	2.47569e-07
evm.TU.group11.105	10226	0.0122342	2.62643	0.00108578
evm.TU.group12.2063	150	0.0382319	2.62643	5.2408e-09
evm.TU.group4.1820	1448	0.0305855	2.61641	1.44749e-07
evm.TU.group5.281	126039	0.0971091	2.53897	5.16943e-16
evm.TU.group14.1777	1166	0.0374673	2.53075	1.92514e-08
evm.TU.group0.3636	332	0.0183513	2.53075	7.29402e-05
evm.TU.group0.4142	5632	0.00611711	2.51625	0.0430078
evm.TU.group0.1666	127104	0.00611711	2.51625	0.0430078
evm.TU.group18.298	922	0.00611711	2.51625	0.0430078
evm.TU.group11.1781	23549	0.00611711	2.51625	0.0430078
evm.TU.group13.2009	3156	0.00611711	2.51625	0.0430078
evm.TU.group16.1403	2301	0.0198806	2.51625	3.88325e-05
evm.TU.group10.1299	11517	0.00611711	2.51625	0.0430078
evm.TU.group0.4652	1042	0.104755	2.50065	2.98147e-16
evm.TU.group8.1900	11161	0.0229392	2.49316	1.09345e-05
evm.TU.contig553.2	5856	0.00764639	2.48383	0.0205035
evm.TU.group3.2176	8435	0.00764639	2.48383	0.0205035
evm.TU.group6.244	31781	0.00764639	2.48383	0.0205035
evm.TU.group10.547	132174	0.00764639	2.48383	0.0205035
evm.TU.group4.497	33	0.090992	2.47185	1.05383e-14
evm.TU.group4.1211	11387	0.0175867	2.47185	0.00014532
evm.TU.group8.1763	7057	0.019116	2.4618	7.4484e-05
evm.TU.group14.8	7509	0.0512308	2.43379	7.67588e-10
evm.TU.group14.483	5649	0.0152928	2.41671	0.000558785
evm.TU.group12.246	132736	0.204923	2.39542	8.22903e-21
evm.TU.group0.3797	689	0.162868	2.37354	1.27228e-18
evm.TU.group5.242	343	0.0099403	2.34632	0.00939447
evm.TU.group0.5140	10820	0.00688175	2.34632	0.0410674
evm.TU.group7.297	5178	0.00688175	2.34632	0.0410674
evm.TU.group11.166	5595	0.00688175	2.34632	0.0410674
evm.TU.group11.2022	18229	0.00688175	2.34632	0.0410674
evm.TU.group11.2167	78	0.00688175	2.34632	0.0410674
evm.TU.group2.3158	7685	0.00688175	2.34632	0.0410674
evm.TU.group2.1092	5659	0.00841103	2.34632	0.0196532
evm.TU.group3.430	2884	0.00841103	2.34632	0.0196532
evm.TU.group1.4840	1412	0.00688175	2.34632	0.0410674
evm.TU.group1.616	131614	0.00688175	2.34632	0.0410674
evm.TU.group1.2139	131702	0.00688175	2.34632	0.0410674
evm.TU.group2.2655	908	0.082581	2.33315	1.05851e-12
evm.TU.group13.241	6304	0.0711114	2.31595	1.44667e-11
evm.TU.group2.3984	1307	0.113167	2.29871	6.51236e-15
evm.TU.group2.2958	129486	0.0282916	2.27232	9.30283e-06
evm.TU.contig87.4	12543	0.0122342	2.26386	0.00428658
evm.TU.contig595.4	5856	0.0122342	2.26386	0.00428658
evm.TU.group4.1529	33	0.046643	2.25613	2.00851e-08
evm.TU.group5.1318	13090	0.0107049	2.25321	0.00882885
evm.TU.group1.5170	759	0.0221745	2.25321	7.25707e-05
evm.TU.group1.76	12754	0.0107049	2.25321	0.00882885
evm.TU.group3.1094	6248	0.0405259	2.24323	1.47954e-07
evm.TU.group18.62	4751	0.00917566	2.23941	0.0183792
evm.TU.group7.2093	2003	0.0344087	2.22603	1.27317e-06
evm.TU.group14.624	3686	0.00764639	2.22079	0.0381026
evm.TU.group0.767	697	0.00764639	2.22079	0.0381026
evm.TU.group13.522	1397	0.241626	2.22003	1.70081e-19
evm.TU.group16.1106	130861	0.190395	2.21408	1.06243e-17
evm.TU.group18.495	13341	0.0145281	2.20882	0.00196138
evm.TU.group3.1980	5190	0.0183513	2.18282	0.000781189
evm.TU.group16.885	8266	0.0374673	2.18282	6.91638e-07
evm.TU.group18.1826	128186	0.0114696	2.1764	0.00826737
evm.TU.group8.1814	2205	0.0168221	2.16945	0.000949696
evm.TU.group5.2182	2675	0.0168221	2.16945	0.000949696
evm.TU.group8.1049	326	0.0099403	2.15368	0.0169135
evm.TU.group2.2047	129815	0.0152928	2.15368	0.00184122
evm.TU.group12.782	12	0.0099403	2.15368	0.0169135
evm.TU.group3.1110	2120	0.00841103	2.12393	0.0346208
evm.TU.group0.1396	1596	0.0214099	2.11684	0.000277756
evm.TU.group15.1409	9136	0.123107	2.11632	1.25467e-13
evm.TU.group10.902	132343	0.0665236	2.10532	1.46336e-09
evm.TU.group0.4710	127232	0.0519954	2.0973	4.29076e-08
evm.TU.group6.1137	1908	0.337206	2.09531	1.53829e-19
evm.TU.group14.1598	126367	0.0298209	2.08329	2.85537e-05
evm.TU.group11.472	128506	0.0107049	2.08329	0.015468
evm.TU.group17.1022	6352	0.0680528	2.08329	1.41584e-09
evm.TU.group15.1603	11928	0.0145281	2.08329	0.00843356
evm.TU.group12.776	2004	0.0168221	2.06253	0.00249583
evm.TU.group10.802	712	0.173573	2.06027	3.96966e-15
evm.TU.group3.1072	8767	0.0129989	2.05682	0.010265
evm.TU.group12.2362	133096	0.0229392	2.05259	0.000221572
evm.TU.group7.1436	4887	0.00917566	2.04676	0.0311978
evm.TU.group11.1911	201	0.019116	2.04676	0.000901838
evm.TU.group2.1774	3927	0.00917566	2.04676	0.0311978
evm.TU.group3.1989	2208	0.0290563	2.04676	4.35724e-05
evm.TU.group1.4278	794	0.00917566	2.04676	0.0311978
evm.TU.group12.1908	7563	0.00917566	2.04676	0.0311978
evm.TU.group1.3354	1307	0.0114696	2.0244	0.0206949
evm.TU.group5.1150	31	0.0137635	2.00929	0.00825903
evm.TU.group1.3492	8496	0.0160574	1.9984	0.0239104
evm.TU.group12.1886	2188	0.0183513	1.99018	0.00149985
evm.TU.group14.37	4197	0.0290563	1.98787	5.90094e-05
evm.TU.group4.1315	3685	0.0397612	1.98678	3.40364e-06
evm.TU.group5.1135	9873	0.0099403	1.98375	0.0416587
evm.TU.group7.1547	10622	0.0099403	1.98375	0.0416587
evm.TU.group3.117	5609	0.0206452	1.98375	0.000716396
evm.TU.group9.74	415	0.0099403	1.98375	0.0416587
evm.TU.group11.2040	134	0.133812	1.97286	1.13492e-12
evm.TU.group7.1243	8398	0.0298209	1.96781	5.28696e-05
evm.TU.group16.1387	12723	0.0474076	1.96605	7.09872e-07
evm.TU.group3.1511	4512	0.0321148	1.96523	2.73782e-05
evm.TU.group12.1740	80	0.082581	1.96476	1.17758e-09
evm.TU.group0.3638	332	0.226333	1.96073	2.21241e-15
evm.TU.group0.1900	135	0.1384	1.9593	1.0562e-12
evm.TU.group3.1462	4522	0.019116	1.9593	0.00132518
evm.TU.group15.884	132456	1.37711	1.95469	2.64827e-18
evm.TU.group12.394	368	0.0259977	1.95204	0.00317214
evm.TU.group12.1093	2086	0.0305855	1.94899	7.66868e-05
evm.TU.group7.2549	15976	0.0107049	1.93129	0.0326516
evm.TU.contig81.10	97	0.0175867	1.93129	0.00258436
evm.TU.group9.354	130605	0.0107049	1.93129	0.0326516
evm.TU.group1.5008	1663	0.0290563	1.93129	8.44494e-05
evm.TU.group1.1289	10261	0.0244684	1.93129	0.000356637
evm.TU.group12.1970	1545	0.0107049	1.93129	0.0326516
evm.TU.group0.1901	135	0.578831	1.91238	3.64805e-17
evm.TU.group2.651	2998	0.0588772	1.9038	1.5863e-07
evm.TU.group13.1992	129071	0.0137635	1.89381	0.0114421
evm.TU.group4.1721	9855	0.116225	1.88947	5.19494e-11
evm.TU.group17.663	8393	0.228627	1.88864	1.56693e-14
evm.TU.group8.1351	156	0.0114696	1.88689	0.0268135
evm.TU.group4.1871	126543	0.0114696	1.88689	0.0268135
evm.TU.group2.2962	10038	0.0114696	1.88689	0.0268135
evm.TU.group1.1161	6644	0.0114696	1.88689	0.0268135
evm.TU.group0.3604	80	1.22036	1.8855	1.30602e-17
evm.TU.group8.155	12583	0.0214099	1.88238	0.00121602
evm.TU.group11.941	128682	0.0214099	1.88238	0.00121602
evm.TU.group14.1678	392	0.0841103	1.87395	3.66343e-09
evm.TU.group11.221	5446	0.0321148	1.8657	7.08391e-05
evm.TU.group15.1712	132526	0.0474076	1.86417	2.42908e-06
evm.TU.group13.1555	135	0.167456	1.85156	2.45635e-12
evm.TU.group10.1092	11855	0.0328795	1.85156	6.33266e-05
evm.TU.group5.1124	17493	0.0642296	1.84882	1.21983e-07
evm.TU.group14.202	9629	0.0122342	1.84882	0.0224534
evm.TU.group0.564	3168	0.0252331	1.84882	0.000445958
evm.TU.group17.180	4716	0.0122342	1.84882	0.0224534
evm.TU.group1.1143	881	0.0122342	1.84882	0.0224534
evm.TU.group11.1769	7770	0.0175867	1.84382	0.00542718
evm.TU.group13.640	4063	0.226333	1.83954	1.04998e-13
evm.TU.group11.484	11854	0.0894627	1.83665	4.1123e-09
evm.TU.group4.1069	70	0.0367027	1.83175	0.000685572
evm.TU.group15.395	3187	0.0367027	1.83175	3.52878e-05
evm.TU.group8.1661	304	0.0259977	1.83175	0.00213428
evm.TU.group14.1715	12204	0.0527601	1.83175	2.05421e-06
evm.TU.group10.1245	518	0.0152928	1.83175	0.00856164
evm.TU.group12.542	1362	0.0152928	1.83175	0.00856164
evm.TU.group12.942	4229	1.29989	1.82464	3.57349e-16
evm.TU.group17.822	2842	0.0237038	1.82276	0.000807504
evm.TU.group3.2407	3376	0.0183513	1.82025	0.00437764
evm.TU.group1.234	5161	0.0183513	1.82025	0.00437764
evm.TU.group3.1803	1908	0.175102	1.81677	3.27012e-12
evm.TU.group13.636	129238	0.0405259	1.81581	2.12097e-05
evm.TU.group0.3633	332	0.0351734	1.81345	5.99068e-05
evm.TU.group10.742	295	0.154457	1.80221	1.82226e-11
evm.TU.group5.1839	14283	0.027527	1.80089	0.00039098
evm.TU.group15.1593	1552	0.019116	1.79884	0.00367637
evm.TU.group10.1555	9553	0.360909	1.79739	4.93247e-15
evm.TU.group10.973	23547	0.104755	1.79664	1.46336e-09
evm.TU.group0.4938	2263	0.0107049	1.79378	0.0434113
evm.TU.group10.846	2081	0.0489369	1.78373	4.54251e-06
evm.TU.group15.1158	10880	0.0198806	1.77928	0.00311529
evm.TU.group4.1397	14770	0.0259977	1.77517	0.000699263
evm.TU.group2.488	129319	0.0259977	1.77517	0.00148867
evm.TU.contig1296.8	9555	0.0588772	1.77374	1.06652e-06
evm.TU.group7.274	923	0.0382319	1.77082	5.0791e-05
evm.TU.group14.716	3052	0.0175867	1.76136	0.00694454
evm.TU.group4.2164	2354	0.0145281	1.76136	0.0196532
evm.TU.group4.1390	13911	0.0175867	1.76136	0.00694454
evm.TU.group0.403	189	0.0175867	1.76136	0.00694454
evm.TU.group17.1304	12559	0.0175867	1.76136	0.00694454
evm.TU.group9.576	130636	0.0114696	1.76136	0.0368879
evm.TU.group6.1342	955	0.0114696	1.76136	0.0368879
evm.TU.group15.1510	689	0.0145281	1.76136	0.0196532
evm.TU.group3.647	12617	0.0367027	1.75158	8.97097e-05
evm.TU.group17.540	11897	0.0902274	1.74929	1.92514e-08
evm.TU.group4.105	11339	0.545952	1.74597	1.69509e-15
evm.TU.group11.510	705	0.0214099	1.74487	0.00329477
evm.TU.group8.332	125810	0.0627004	1.74408	8.72956e-07
evm.TU.group3.614	10980	0.0344087	1.7406	0.000118783
evm.TU.group7.2472	6923	0.0152928	1.73864	0.0336025
evm.TU.group7.15	12106	0.0152928	1.73864	0.0158376
evm.TU.group0.3714	985	0.0252331	1.73335	0.00105702
evm.TU.group15.190	6983	0.0122342	1.73335	0.0313218
evm.TU.group3.1555	15327	0.0451137	1.72965	1.71301e-05
evm.TU.group2.1630	1652	0.0420551	1.72741	3.65694e-05
evm.TU.group7.885	6490	0.0917566	1.72603	2.63953e-08
evm.TU.group16.909	2891	0.019116	1.72483	0.00503176
evm.TU.group2.547	7465	0.0558186	1.72289	3.15341e-06
evm.TU.group7.2140	574	0.0527601	1.72072	6.47603e-06
evm.TU.group6.785	222	0.0259977	1.72072	0.000936205
evm.TU.group17.660	37	0.0497015	1.71829	8.89669e-06
evm.TU.group15.1378	10788	0.0160574	1.71829	0.0129996
evm.TU.group15.1565	33	0.0160574	1.71829	0.0129996
evm.TU.group3.722	514	0.0848749	1.71073	7.02009e-08
evm.TU.group8.1350	7631	0.0129989	1.70889	0.0368879
evm.TU.group1.4458	8398	0.0749346	1.70889	2.20085e-07
evm.TU.group0.289	1582	0.120813	1.70501	2.82319e-09
evm.TU.group10.1636	2687	0.0481722	1.70247	1.42228e-05
evm.TU.group9.242	13158	0.0168221	1.69996	0.0109739
evm.TU.group9.213	15273	0.0344087	1.69996	0.000206852
evm.TU.group6.420	5397	0.0168221	1.69996	0.0109739
evm.TU.group17.148	2394	0.0558186	1.6978	3.95736e-06
evm.TU.group7.1552	13298	0.0282916	1.68736	0.000790655
evm.TU.group18.1821	128318	0.0137635	1.68736	0.0293884
evm.TU.group2.412	129738	0.0175867	1.68336	0.00934644
evm.TU.group3.2866	9688	0.0175867	1.68336	0.00934644
evm.TU.group17.941	1676	0.0214099	1.68074	0.00409315
evm.TU.group3.92	1593	0.0435844	1.68074	4.99425e-05
evm.TU.group0.2661	3131	0.0183513	1.66825	0.0111283
evm.TU.group2.1754	10586	0.0183513	1.66825	0.0111283
evm.TU.group2.2981	129794	0.0527601	1.66825	9.35999e-06
evm.TU.group9.665	8356	0.0145281	1.66825	0.0243057
evm.TU.group0.729	2680	0.0535247	1.66318	1.19787e-05
evm.TU.group12.399	368	0.0305855	1.65948	0.00334682
evm.TU.group1.55	2489	0.0894627	1.65911	1.06783e-07
evm.TU.group4.978	5852	0.10552	1.65791	2.26871e-08
evm.TU.group0.4104	127071	0.0428198	1.65565	0.000115619
evm.TU.group5.1516	4979	0.055054	1.6535	8.89551e-06
evm.TU.group0.256	5514	0.0351734	1.65298	0.000227142
evm.TU.group17.1049	3251	0.0152928	1.65118	0.020342
evm.TU.group2.3873	10547	0.0152928	1.65118	0.020342
evm.TU.group1.1105	976	0.0152928	1.65118	0.020342
evm.TU.group11.426	128398	0.121578	1.64588	8.80379e-09
evm.TU.group5.259	3069	0.0321148	1.6433	0.00157298
evm.TU.group0.3630	332	0.357086	1.64304	1.1511e-12
evm.TU.group3.1009	53	0.0160574	1.63583	0.0172551
evm.TU.group12.1838	8254	0.0328795	1.63583	0.000435872
evm.TU.group16.913	1317	0.254625	1.632	1.70759e-11
evm.TU.group2.2381	11180	0.0336441	1.62872	0.00197139
evm.TU.group8.1773	6195	0.0252331	1.62643	0.00258704
evm.TU.group2.1631	5252	0.0252331	1.62643	0.00854091
evm.TU.group10.622	5390	0.0298209	1.62386	0.0010125
evm.TU.group5.502	2375	0.0474076	1.62316	4.1303e-05
evm.TU.group12.396	368	0.0168221	1.62196	0.0298293
evm.TU.group15.1304	1366	0.0305855	1.61641	0.00144316
evm.TU.group12.903	31130	0.107049	1.61551	5.18824e-08
evm.TU.group9.626	5022	0.120813	1.61481	2.17625e-08
evm.TU.group4.960	6584	0.0129989	1.60936	0.0446745
evm.TU.group7.2434	3136	0.0129989	1.60936	0.0498865
evm.TU.group13.439	3703	0.0175867	1.60936	0.0250578
evm.TU.group6.1729	8075	0.0818163	1.60936	5.81079e-07
evm.TU.group6.1449	11572	0.0542893	1.60936	4.96641e-05
evm.TU.contig1079.3	1099	0.0458783	1.60464	6.48065e-05
evm.TU.group2.2139	129872	0.0321148	1.60266	0.000640711
evm.TU.group6.1415	8328	0.027527	1.60158	0.00206687
evm.TU.group10.1523	53	0.027527	1.60158	0.00241412
evm.TU.group8.1400	77	0.0183513	1.59786	0.0182456
evm.TU.group15.1501	689	0.0183513	1.59786	0.0133594
evm.TU.group8.1415	125674	0.0328795	1.5963	0.000756948
evm.TU.group1.5308	3272	0.0137635	1.59425	0.0374216
evm.TU.group18.136	1907	0.0481722	1.59144	6.05768e-05
evm.TU.group9.1422	1	0.019116	1.58733	0.0111902
evm.TU.group10.1073	3594	0.0244684	1.58336	0.0035747
evm.TU.group1.3861	131689	0.188866	1.57942	9.5434e-10
evm.TU.group17.1144	8788	0.0198806	1.57765	0.00948998
evm.TU.group9.104	6813	0.0198806	1.57765	0.00948998
evm.TU.group13.1594	1670	0.0252331	1.57581	0.00305879
evm.TU.group17.588	10562	0.063465	1.56872	8.38744e-06
evm.TU.group13.1920	4288	0.0206452	1.56872	0.0111253
evm.TU.group1.521	3232	0.0206452	1.56872	0.0111253
evm.TU.group10.250	1173	0.0420551	1.56872	0.000192079
evm.TU.group15.1110	1192	0.0206452	1.56872	0.0111253
evm.TU.group11.1239	12606	0.0374673	1.56391	0.000403796
evm.TU.group12.725	857	0.0321148	1.56313	0.00104421
evm.TU.group1.4067	4062	0.0267624	1.56205	0.00295971
evm.TU.group12.1936	11167	0.149869	1.55898	8.79855e-09
evm.TU.group5.1179	1377	0.0160574	1.55783	0.0358632
evm.TU.group1.4309	13168	0.0328795	1.55783	0.000895872
evm.TU.group1.1853	736	0.195748	1.55753	1.41584e-09
evm.TU.group2.3154	129584	0.044349	1.55654	0.000124793
evm.TU.group13.1110	2860	0.0221745	1.55277	0.00747452
evm.TU.contig1515.1	3228	0.0221745	1.55277	0.00747452
evm.TU.group11.2082	11623	0.0168221	1.54796	0.023967
evm.TU.group10.703	6067	0.0168221	1.54796	0.023967
evm.TU.group0.1097	554	0.0229392	1.54563	0.00794997
evm.TU.group11.1578	2116	0.0229392	1.54563	0.00629911
evm.TU.group12.168	4422	0.113931	1.54172	1.30092e-07
evm.TU.group8.1482	183	0.0542893	1.53897	4.55664e-05
evm.TU.group12.195	701	0.0665236	1.53897	8.30481e-06
evm.TU.group0.3138	1517	0.0305855	1.53395	0.00172802
evm.TU.group12.735	1884	0.156751	1.53298	1.17251e-08
evm.TU.group1.216	3442	0.0497015	1.53274	0.00016165
evm.TU.group9.343	522	0.0879334	1.53188	1.07508e-06
evm.TU.group17.144	10013	0.0435844	1.53188	0.000235652
evm.TU.group11.382	1967	0.0183513	1.53075	0.0169135
evm.TU.group0.559	34608	0.0252331	1.5269	0.0050945
evm.TU.group15.1165	1770	0.0252331	1.5269	0.0050945
evm.TU.group4.1022	954	0.019116	1.5232	0.019512
evm.TU.group14.1764	693	0.0259977	1.52141	0.00425422
evm.TU.group11.1308	178	0.0810517	1.51793	2.70298e-06
evm.TU.group13.1677	7601	0.0198806	1.51625	0.0158376
evm.TU.group11.2242	7244	0.0649943	1.5058	4.32374e-05
evm.TU.group1.3534	474	0.0512308	1.50305	0.000105052
evm.TU.group18.14	4730	0.0367027	1.5016	0.000941527
evm.TU.group3.549	3595	0.0221745	1.49833	0.00928934
evm.TU.group2.475	4984	0.0764639	1.49674	6.76778e-06
evm.TU.group3.9	1383	0.0619357	1.49442	2.66645e-05
evm.TU.group0.2726	701	0.0305855	1.49442	0.00207694
evm.TU.group10.1259	1955	0.214099	1.49206	3.27922e-09
evm.TU.group8.996	3388	0.0152928	1.49071	0.0424645
evm.TU.group4.792	3939	0.0152928	1.49071	0.0424645
evm.TU.group4.281	9371	0.0558186	1.48969	6.26145e-05
evm.TU.group4.1963	126794	0.0802871	1.48928	5.12484e-06
evm.TU.group7.876	329	0.0160574	1.48383	0.0353496
evm.TU.group0.488	12164	0.0168221	1.47757	0.0295367
evm.TU.group18.636	90	0.0168221	1.47757	0.0295367
evm.TU.group17.1494	9442	0.0344087	1.47757	0.00125238
evm.TU.contig80.1_evm.TU.contig80.2	369	0.071876	1.47324	1.30629e-05
evm.TU.group9.1673	11579	0.0175867	1.47185	0.0334969
evm.TU.group11.1492	1271	0.110108	1.47095	5.56224e-07
evm.TU.group8.1235	8254	0.0367027	1.46918	0.001053
evm.TU.group10.1021	1152	0.0649943	1.46881	3.33954e-05
evm.TU.group10.1468	4415	0.0558186	1.46831	7.26658e-05
evm.TU.group15.883	132639	0.0756992	1.46662	9.64156e-06
evm.TU.group3.1543	1772	0.0183513	1.46662	0.0272779
evm.TU.group12.1053	33	0.355557	1.46568	3.65246e-10
evm.TU.group0.3564	2195	0.019116	1.4618	0.0226076
evm.TU.group7.1098	7359	0.0489369	1.4618	0.000210758
evm.TU.group9.523	1313	0.0810517	1.45843	7.63556e-06
evm.TU.group4.516	12508	0.0206452	1.45324	0.0160483
evm.TU.group1.5028	662	0.0206452	1.45324	0.0160483
evm.TU.contig125.3	9924	0.0214099	1.44942	0.0181679
evm.TU.group0.4622	53	0.0458783	1.44417	0.00032791
evm.TU.group5.2292	592	0.0237038	1.43943	0.0103741
evm.TU.group15.890	2305	0.0902274	1.43379	5.22305e-06
evm.TU.group15.135	7970	0.0252331	1.43379	0.00997489
evm.TU.group3.461	88	0.157516	1.43248	1.05116e-07
evm.TU.group0.258	1043	0.0259977	1.43121	0.0199435
evm.TU.group1.3364	361	0.0259977	1.43121	0.00876382
evm.TU.group2.136	56	0.0405259	1.42879	0.000784191
evm.TU.group1.2409	313	0.0412905	1.42724	0.000908954
evm.TU.group11.335	2237	0.027527	1.42649	0.0058782
evm.TU.group1.2256	7570	0.0864042	1.42433	7.60785e-06
evm.TU.group12.879	80	0.0282916	1.42433	0.00687438
evm.TU.group13.721	29840	0.0290563	1.42227	0.00565105
evm.TU.group14.1154	126475	0.0764639	1.41957	2.11783e-05
evm.TU.group2.2014	3855	0.146046	1.41559	5.80525e-07
evm.TU.group4.800	949	0.0344087	1.41045	0.00230281
evm.TU.group14.1471	4967	0.0527601	1.40952	0.000245018
evm.TU.group5.2083	16227	0.0175867	1.40772	0.0387722
evm.TU.group0.4455	982	0.0175867	1.40772	0.0387722
evm.TU.group9.320	13	0.0367027	1.40644	0.00190795
evm.TU.group1.134	131459	0.0367027	1.40644	0.00190795
evm.TU.group12.2309	536	0.0367027	1.40644	0.00190795
evm.TU.group3.514	18	0.171279	1.40522	1.27971e-07
evm.TU.contig1394.6	1807	0.0183513	1.40522	0.0322114
evm.TU.group17.284	391	0.0183513	1.40522	0.0322114
evm.TU.group2.2615	3577	0.0374673	1.40522	0.00161081
evm.TU.group16.669	1041	0.0183513	1.40522	0.0322114
evm.TU.group1.1824	1041	0.0183513	1.40522	0.0336025
evm.TU.group12.2311	6949	0.0374673	1.40522	0.00161081
evm.TU.group14.1015	5526	0.0382319	1.40404	0.00235124
evm.TU.group2.2230	6	0.0382319	1.40404	0.0013847
evm.TU.group3.2415	6896	0.0382319	1.40404	0.0013847
evm.TU.group12.1954	2373	0.0382319	1.40404	0.0013847
evm.TU.group10.1281	19222	0.11699	1.40366	1.4562e-06
evm.TU.group5.1835	2552	0.0389966	1.40291	0.00121252
evm.TU.group6.2000	80	0.382319	1.4021	1.69507e-09
evm.TU.group12.2408	18004	0.0818163	1.40077	1.82752e-05
evm.TU.contig984.8	3730	0.0206452	1.39879	0.0249525
evm.TU.group9.1895	5000	0.0428198	1.39785	0.00152144
evm.TU.group6.1089	579	0.0214099	1.39695	0.0207077
evm.TU.group8.409	125837	0.111637	1.39625	2.36886e-06
evm.TU.group8.1398	8152	0.135341	1.39579	6.01305e-07
evm.TU.group5.1856	3715	0.0221745	1.39523	0.0175177
evm.TU.group4.1398	126548	0.120048	1.39272	1.42143e-06
evm.TU.group11.2172	9666	0.0489369	1.39141	0.000421106
evm.TU.group7.1546	8407	0.099403	1.39106	5.70592e-06
evm.TU.group18.1764	518	0.0267624	1.38697	0.0145657
evm.TU.group11.1538	2607	0.0313502	1.38109	0.00524295
evm.TU.group0.637	135	0.0328795	1.37949	0.00373867
evm.TU.group0.2575	7969	0.0328795	1.37949	0.00373867
evm.TU.contig1020.9	329	0.0336441	1.37874	0.00318071
evm.TU.group0.5152	127207	0.0344087	1.37803	0.0142603
evm.TU.group6.660	3490	0.0367027	1.37607	0.00936227
evm.TU.group11.1035	3268	0.0382319	1.37489	0.00216171
evm.TU.group6.1334	607	0.22251	1.37124	5.35192e-08
evm.TU.group13.376	10811	0.334147	1.36957	7.63376e-09
evm.TU.group3.692	2081	0.0481722	1.36904	0.000554767
evm.TU.group3.707	6062	0.0481722	1.36904	0.000554767
evm.TU.group1.1624	1025	0.0512308	1.3677	0.00041372
evm.TU.group17.1320	947	0.109343	1.3665	4.10551e-06
evm.TU.group13.641	129057	0.120048	1.3647	2.3308e-06
evm.TU.group9.286	9555	0.126165	1.36381	1.79906e-06
evm.TU.group5.2345	126129	0.0764639	1.36068	4.21799e-05
evm.TU.group10.1295	14919	0.668294	1.35957	1.35788e-09
evm.TU.group14.844	11148	0.090992	1.3584	7.08391e-05
evm.TU.group11.1271	128650	0.483252	1.35547	1.03217e-08
evm.TU.group2.3186	145	0.505426	1.35288	1.93673e-08
evm.TU.group6.1086	1505	0.129224	1.34632	2.30237e-06
evm.TU.group2.3961	361	0.145281	1.34632	1.19146e-06
evm.TU.group8.1628	6055	0.0259977	1.34632	0.014915
evm.TU.group8.1545	4775	0.0252331	1.34632	0.0181484
evm.TU.group0.1860	275	0.0321148	1.34632	0.005114
evm.TU.group0.4269	3277	0.0397612	1.34632	0.00181066
evm.TU.group18.1078	1507	0.0932859	1.34632	0.000476656
evm.TU.group11.1436	4905	0.0611711	1.34632	0.000186666
evm.TU.group11.1577	1958	0.027527	1.34632	0.0104799
evm.TU.group13.643	4063	0.0756992	1.34632	6.6313e-05
evm.TU.group9.1635	130456	0.0237038	1.34632	0.0224534
evm.TU.group16.1810	159	0.0328795	1.34632	0.00584703
evm.TU.group1.2763	2138	0.0374673	1.34632	0.00287512
evm.TU.group1.3519	852	0.0336441	1.34632	0.00874471
evm.TU.group1.5003	3837	0.0206452	1.34632	0.0288294
evm.TU.group1.2476	8096	0.0305855	1.34632	0.00706483
evm.TU.group6.1805	132080	0.0237038	1.34632	0.0188502
evm.TU.group10.1178	34687	0.0252331	1.34632	0.0181484
evm.TU.group1.823	2228	0.0986384	1.3243	1.72864e-05
evm.TU.group14.84	463	0.225568	1.32216	1.85214e-07
evm.TU.group2.704	6530	0.0397612	1.31936	0.00267345
evm.TU.group2.2880	647	0.155986	1.31844	1.4562e-06
evm.TU.group12.1666	385	0.290563	1.31634	6.027e-08
evm.TU.group14.281_evm.TU.group14.282	95	0.0321148	1.31316	0.0135073
evm.TU.group3.827	2575	0.0649943	1.31316	0.000203669
evm.TU.group1.4365	7042	0.128459	1.31257	4.14652e-06
evm.TU.group3.212	1969	0.0581125	1.30933	0.000386867
evm.TU.group6.233	4068	0.145281	1.30904	2.49136e-06
evm.TU.group2.2273	6606	0.082581	1.30715	6.51844e-05
evm.TU.group8.1870	11311	0.309679	1.3043	7.7806e-05
evm.TU.group0.4005	10734	0.071876	1.30147	0.000157287
evm.TU.group5.1665	1639	0.0474076	1.30124	0.00117591
evm.TU.group14.1226	14731	0.360145	1.29823	4.00343e-08
evm.TU.group0.4822	183	0.0879334	1.29741	5.35809e-05
evm.TU.group18.1591	9309	0.0214099	1.29741	0.0365428
evm.TU.group5.1432	711	0.430492	1.29605	2.25412e-08
evm.TU.group3.683	33	0.666765	1.29598	4.16558e-08
evm.TU.group12.2173	5513	0.0206452	1.2957	0.0435903
evm.TU.group6.1447	2019	0.12693	1.2954	6.76728e-06
evm.TU.group15.1169	3613	0.0412905	1.29479	0.00291423
evm.TU.group15.314	132464	0.100932	1.29308	2.56377e-05
evm.TU.group15.1685	10734	0.0588772	1.29188	0.000476489
evm.TU.group7.118	8954	0.019116	1.29188	0.0478802
evm.TU.group2.3429	113	0.186572	1.28861	9.54495e-07
evm.TU.group6.2081	5696	0.0917566	1.28791	4.38518e-05
evm.TU.group7.2148	3173	0.0351734	1.2862	0.00595306
evm.TU.group5.1813	8441	0.0344087	1.28492	0.00695416
evm.TU.group7.1103	2265	0.0871688	1.28492	6.44017e-05
evm.TU.group1.4051	8966	0.0841103	1.28276	7.7806e-05
evm.TU.group0.4391	19	0.0321148	1.28073	0.00866927
evm.TU.group6.1319	1042	0.307385	1.27986	1.28314e-07
evm.TU.group6.796	20	0.063465	1.27921	0.000401009
evm.TU.group11.1454	1791	0.435079	1.27714	6.11323e-08
evm.TU.group4.934	126683	0.16975	1.27686	2.20813e-06
evm.TU.group5.420	7241	0.133812	1.27437	7.12632e-06
evm.TU.group1.1108	493	0.0290563	1.27417	0.0128706
evm.TU.group3.682	130113	0.113931	1.27136	1.86769e-05
evm.TU.group8.1898	9342	0.027527	1.27037	0.0178617
evm.TU.group17.752	49	0.204923	1.26804	1.02585e-06
evm.TU.group16.1386	11441	2.51796	1.26749	6.74551e-08
evm.TU.group14.1227	9913	0.175102	1.267	2.16499e-06
evm.TU.group0.4040	9393	0.200335	1.2663	1.07419e-06
evm.TU.group5.316	23542	0.341793	1.26493	3.51097e-07
evm.TU.group9.1698	1822	0.0252331	1.26386	0.0228806
evm.TU.group4.1816	1140	0.0497015	1.26143	0.00154789
evm.TU.group0.4740	3995	0.0734053	1.25974	0.000208032
evm.TU.contig603.7	129904	0.0734053	1.25974	0.000208032
evm.TU.group8.869	183	0.0604065	1.25886	0.000576633
evm.TU.group7.442	3161	0.035938	1.25886	0.00741141
evm.TU.group3.1027	4949	0.0237038	1.25886	0.0427018
evm.TU.group5.98	126160	0.0596418	1.25779	0.000650705
evm.TU.group8.1396	11167	0.107814	1.25767	3.40371e-05
evm.TU.group16.1457	6758	0.0344087	1.25518	0.00784764
evm.TU.group12.1579	447	0.0336441	1.25321	0.00912039
evm.TU.group0.3047	8375	0.044349	1.25169	0.00338636
evm.TU.group4.1590	13455	0.0214099	1.25011	0.0416905
evm.TU.group3.2852	130119	0.0214099	1.25011	0.0416905
evm.TU.group9.342	130435	0.0435844	1.25011	0.00301059
evm.TU.group1.408	10963	0.0214099	1.25011	0.0416905
evm.TU.group6.1209	3017	0.0321148	1.24903	0.0126086
evm.TU.group2.3455	1525	0.168985	1.24592	3.73685e-06
evm.TU.group1.4582	14693	0.0305855	1.24444	0.013419
evm.TU.group1.5059	2814	0.0298209	1.24199	0.0158111
evm.TU.group5.545	33	0.0497015	1.24097	0.00173871
evm.TU.group1.487	411	0.0795224	1.24039	0.000193943
evm.TU.group8.935	4619	0.662942	1.23905	1.6939e-07
evm.TU.group12.927	9136	0.136106	1.23768	1.3471e-05
evm.TU.group0.4599	10017	0.0382319	1.23739	0.00671015
evm.TU.group10.1280	399	0.027527	1.23385	0.026478
evm.TU.group6.139	2242	0.0925213	1.23267	0.000109553
evm.TU.group0.4007	9390	0.0726407	1.23085	0.000340789
evm.TU.group14.1056	8643	0.0267624	1.23085	0.0236383
evm.TU.group11.1505	1753	0.0267624	1.23085	0.0236383
evm.TU.group7.976	980	0.0259977	1.22768	0.027738
evm.TU.group9.2090	3265	0.0259977	1.22768	0.027738
evm.TU.group0.4004	241	0.0864042	1.22502	0.000164146
evm.TU.group5.195	12009	0.410611	1.22303	1.98498e-07
evm.TU.group12.1783	687	10.5971	1.22108	6.41558e-08
evm.TU.group17.745	2390	0.108579	1.22079	6.00151e-05
evm.TU.group9.80	2251	0.0244684	1.22079	0.0395097
evm.TU.group9.577	130387	0.0657589	1.21941	0.000633263
evm.TU.group15.1590	429	0.0573479	1.21921	0.00113531
evm.TU.group4.707	3906	0.0978738	1.218	9.46139e-05
evm.TU.group16.1854	464	0.0237038	1.21704	0.047204
evm.TU.group1.3212	1950	0.0237038	1.21704	0.047204
evm.TU.group7.1177	1796	0.0313502	1.21508	0.0164403
evm.TU.group10.1731	12562	0.055054	1.21422	0.00165082
evm.TU.group12.2099	6204	0.110108	1.21335	5.37881e-05
evm.TU.group16.661	11516	0.0779931	1.21264	0.000426232
evm.TU.group16.1874	3124	0.0298209	1.20882	0.0229224
evm.TU.group10.1038	3965	0.0374673	1.20882	0.00859113
evm.TU.group8.428	5887	0.035938	1.20337	0.0117982
evm.TU.group15.1421	7828	0.0428198	1.20193	0.00545711
evm.TU.group0.3983	10564	0.0695821	1.19746	0.000639975
evm.TU.group12.2000	661	0.0344087	1.19746	0.0124104
evm.TU.group8.2051	1096	0.0764639	1.19718	0.00047401
evm.TU.group5.2422	978	0.0336441	1.19432	0.0145153
evm.TU.group11.2217	3282	0.0267624	1.19432	0.0337757
evm.TU.group0.4103	80	0.612476	1.19288	2.5883e-07
evm.TU.group17.789	1149	0.0397612	1.1916	0.00770918
evm.TU.group4.832	11582	0.0596418	1.19067	0.00142952
evm.TU.group7.2422	361	0.0259977	1.1902	0.042315
evm.TU.group2.9	8308	0.0259977	1.1902	0.0405354
evm.TU.group17.695	6485	0.0519954	1.18806	0.00247785
evm.TU.group11.1852	219	0.0382319	1.18586	0.0104357
evm.TU.group4.740	6221	0.0313502	1.18405	0.0183633
evm.TU.group13.1126	129129	0.0313502	1.18405	0.0183633
evm.TU.group0.1513	9912	0.126165	1.1822	5.40123e-05
evm.TU.group11.2081	4793	0.0627004	1.1822	0.00119254
evm.TU.group1.3858	131635	0.0244684	1.18126	0.0430078
evm.TU.group1.113	4357	0.0244684	1.18126	0.0430078
evm.TU.group11.657	15261	0.0558186	1.18074	0.00217086
evm.TU.group1.4650	1038	0.425139	1.18014	5.17025e-07
evm.TU.group1.2651	131427	0.597183	1.17927	2.97353e-07
evm.TU.group5.1	88	0.165927	1.17787	1.59243e-05
evm.TU.group7.1810	384	0.0948152	1.17256	0.000221572
evm.TU.group3.469	3423	0.0290563	1.17229	0.0290678
evm.TU.group14.1042	1	0.082581	1.17199	0.000452989
evm.TU.group13.1124	129100	11.1492	1.17146	5.73e-07
evm.TU.group0.1143	7907	0.0405259	1.17047	0.00928845
evm.TU.group4.1332	523	0.0282916	1.16799	0.0346208
evm.TU.group4.1900	3600	0.0336441	1.16575	0.020609
evm.TU.group9.186	5329	0.027527	1.16346	0.0317472
evm.TU.group18.1827	9131	0.0726407	1.1631	0.000777678
evm.TU.group18.979	9744	0.10552	1.16148	0.000152638
evm.TU.group3.2590	3562	0.0917566	1.15666	0.000352057
evm.TU.group13.1353	8932	0.0695821	1.15564	0.00121219
evm.TU.group11.308	15164	0.537541	1.1547	4.20727e-06
evm.TU.contig1145.1	129288	0.240861	1.15425	6.08749e-06
evm.TU.group8.410	1519	0.0474076	1.15368	0.00621284
evm.TU.group14.656	5107	0.100168	1.15231	0.000240507
evm.TU.group12.964	2672	0.046643	1.15077	0.00565113
evm.TU.group2.112	4850	0.0611711	1.14701	0.00220021
evm.TU.group2.2110	2527	0.0351734	1.14602	0.0164786
evm.TU.group11.1665	128646	0.173573	1.14579	2.71979e-05
evm.TU.group11.2072	3169	0.0298209	1.14469	0.0275672
evm.TU.group2.2266	4176	0.185807	1.14263	1.96443e-05
evm.TU.group10.1265_evm.TU.group10.1266	116	0.0344087	1.14196	0.0190912
evm.TU.group12.1822	1780	0.0642296	1.141	0.00179673
evm.TU.group3.574	606	0.12693	1.13757	0.00011385
evm.TU.group17.685	7686	0.082581	1.13723	0.000673837
evm.TU.group9.957	4779	0.0481722	1.13687	0.00584703
evm.TU.group12.850	1437	0.0282916	1.13482	0.0375668
evm.TU.group2.2409	4103	0.0328795	1.13333	0.0259063
evm.TU.group15.935	3339	0.526071	1.13263	1.05895e-06
evm.TU.group0.1739	1585	0.046643	1.13059	0.00762814
evm.TU.group18.96	5801	0.027527	1.12951	0.0436974
evm.TU.group5.1174	95	0.0412905	1.12768	0.01198
evm.TU.group1.1804	6270	0.0879334	1.12749	0.000846262
evm.TU.group8.1658	125602	1.79919	1.12726	5.11078e-06
evm.TU.group2.3417	1404	0.0688175	1.1262	0.00153675
evm.TU.group5.254	14674	0.225568	1.12532	1.39917e-05
evm.TU.contig637.4	4171	0.0542893	1.12393	0.00450069
evm.TU.group11.425	1933	0.164397	1.12393	4.91656e-05
evm.TU.group1.4992	496	0.0313502	1.12393	0.027738
evm.TU.group1.1961	7220	0.0313502	1.12393	0.0377472
evm.TU.group1.1140	16082	0.277564	1.1228	7.77572e-06
evm.TU.group18.1611	94	0.0351734	1.11955	0.0224685
evm.TU.group11.44	3919	0.0305855	1.11891	0.0322114
evm.TU.contig1279.5	2251	0.0886981	1.11866	0.000764738
evm.TU.group10.539	4302	0.0879334	1.11684	0.00101982
evm.TU.group0.2232	73	0.0344087	1.115	0.0364509
evm.TU.group12.1424	132797	0.0344087	1.115	0.028038
evm.TU.group0.849	127502	0.64459	1.11468	1.74775e-06
evm.TU.group1.1107	9244	0.0864042	1.11312	0.000720111
evm.TU.group11.1037	11224	0.0382319	1.11186	0.0169336
evm.TU.group3.1212	19222	0.0336441	1.11026	0.024249
evm.TU.group13.1127	687	0.0802871	1.10846	0.00103803
evm.TU.group3.580	3239	0.0290563	1.10816	0.043931
evm.TU.group10.181	2462	0.0290563	1.10816	0.043931
evm.TU.group9.2098	1405	0.0374673	1.10754	0.0262872
evm.TU.group8.1602	189	0.0458783	1.10714	0.00942998
evm.TU.group11.310	12421	0.198041	1.1066	3.19143e-05
evm.TU.group4.1713	15164	0.0581125	1.10532	0.00424532
evm.TU.group9.335	3248	0.0619357	1.10396	0.00301863
evm.TU.group0.86	127305	0.701174	1.10387	7.93199e-06
evm.TU.group5.555	1768	0.0902274	1.10159	0.00070125
evm.TU.group5.315	23542	0.251566	1.09794	2.69335e-05
evm.TU.group1.3879	1404	0.027527	1.09634	0.0479365
evm.TU.group3.1480	7462	0.0435844	1.09578	0.0115443
evm.TU.group3.439	49	0.135341	1.09414	0.000181526
evm.TU.group18.677	6611	0.0351734	1.09356	0.0243287
evm.TU.group18.557	4138	0.146811	1.09329	0.000122842
evm.TU.group13.1236	3273	0.186572	1.09314	5.26373e-05
evm.TU.group1.1101	7593	0.0542893	1.08998	0.00648441
evm.TU.group6.1254	2344	0.0542893	1.08998	0.00648441
evm.TU.group6.1786	6315	0.0894627	1.08941	0.000971433
evm.TU.group17.1837	21	0.119284	1.08636	0.000329251
evm.TU.group3.2830	11186	0.386143	1.08614	7.15445e-06
evm.TU.group5.1875	5849	0.0298209	1.08329	0.0411369
evm.TU.group5.2175	7780	0.127695	1.08043	0.000247715
evm.TU.group3.2862	5991	0.0558186	1.08004	0.00664795
evm.TU.group6.2029	8873	0.415963	1.07888	1.4391e-05
evm.TU.group6.997	12428	0.0328795	1.07783	0.0379807
evm.TU.group18.467	5398	0.0290563	1.07714	0.0475964
evm.TU.group2.2722	1215	0.0886981	1.07714	0.0012508
evm.TU.group8.1255	5116	0.0435844	1.07502	0.0153158
evm.TU.group17.1766	5641	0.0435844	1.07502	0.0153158
evm.TU.contig1296.10	9555	0.681293	1.07308	5.44251e-06
evm.TU.group5.1585	49	0.163633	1.07215	0.000129275
evm.TU.group1.4585	5205	0.0894627	1.06909	0.00126989
evm.TU.group9.267	7942	0.0749346	1.06879	0.00245487
evm.TU.group7.665	127956	0.196512	1.06753	7.55375e-05
evm.TU.group0.1943	2676	0.0565833	1.06735	0.00624421
evm.TU.group0.1233	8545	0.0313502	1.06622	0.0410104
evm.TU.group10.1516	7382	0.0879334	1.06475	0.0012941
evm.TU.group14.1333	17215	3.06773	1.06471	1.09117e-05
evm.TU.group0.3446	3613	0.0948152	1.06418	0.00102403
evm.TU.group2.2487	5090	0.0558186	1.06392	0.00702317
evm.TU.group1.2056	397	0.0412905	1.06159	0.0187698
evm.TU.group1.571	2305	0.055054	1.06041	0.00794997
evm.TU.group1.1316	1768	0.0963445	1.05888	0.00105071
evm.TU.group14.711	1135	0.103226	1.05875	0.000849247
evm.TU.group2.874	4546	0.110108	1.05863	0.000589483
evm.TU.group9.188	708	0.298209	1.05648	2.6005e-05
evm.TU.group4.1970	6574	0.0642296	1.05527	0.00496241
evm.TU.group14.1331	17215	0.251566	1.05443	4.44458e-05
evm.TU.contig1073.3	80	0.0978738	1.05377	0.00108141
evm.TU.group8.1538	1936	0.273741	1.0528	3.4662e-05
evm.TU.group0.728	8254	0.187336	1.05043	0.000199321
evm.TU.group2.2696	34668	0.0596418	1.05019	0.00646403
evm.TU.group7.1664	189	0.257683	1.04676	4.61037e-05
evm.TU.group2.3651	10136	0.0489369	1.04676	0.0137042
evm.TU.contig786.1	1008	0.204159	1.04609	0.00033521
evm.TU.group14.1713	13882	0.0420551	1.04515	0.0214354
evm.TU.group9.822	488	0.156751	1.04414	0.000230526
evm.TU.group8.1952	1565	0.0451137	1.04376	0.0165339
evm.TU.group2.2812	537	0.142987	1.04293	0.000311461
evm.TU.group7.844	1648	0.0611711	1.04232	0.00655829
evm.TU.group15.509	1200	0.0871688	1.04207	0.00188558
evm.TU.group17.229	1459	0.0382319	1.04147	0.0324525
evm.TU.group17.1812	8912	0.0374673	1.03598	0.0300331
evm.TU.group2.2988	6178	0.0374673	1.03598	0.0300331
evm.TU.group4.1635	12012	0.211805	1.03481	0.000102702
evm.TU.group10.908	2142	0.046643	1.03373	0.0165733
evm.TU.group2.2763	2679	0.0527601	1.03266	0.012285
evm.TU.group2.1076	1717	0.0649943	1.03112	0.0060327
evm.TU.group1.5047	131038	0.0336441	1.03082	0.0464522
evm.TU.group3.192	2990	0.0367027	1.0303	0.0346208
evm.TU.group1.239	5824	0.055054	1.02835	0.0109739
evm.TU.group0.2674	4422	0.346381	1.02821	3.28479e-05
evm.TU.group18.417	128259	0.123107	1.02796	0.000695365
evm.TU.group14.662	126421	0.0672882	1.02764	0.00724411
evm.TU.group9.143	34680	0.035938	1.0244	0.0399167
evm.TU.group0.575	1670	0.035938	1.0244	0.0399167
evm.TU.group11.2204	2855	0.0451137	1.0244	0.0214776
evm.TU.group5.1042	125926	0.217157	1.02136	0.000125205
evm.TU.group14.1435	727	0.0351734	1.01827	0.0459709
evm.TU.group2.3693	11274	0.0351734	1.01827	0.0459709
evm.TU.group7.2498	14054	0.129224	1.01425	0.00104421
evm.TU.group13.1114	3209	0.0428198	1.00929	0.0310131
evm.TU.group0.191	3379	0.0397612	1.00815	0.0340639
evm.TU.group7.2423	6803	0.0657589	1.00791	0.00718165
evm.TU.group2.2617	11997	0.0420551	1.00393	0.0294265
evm.TU.group12.683	132953	0.0519954	-1.00868	0.00747452
evm.TU.group4.630	1894	0.0420551	-1.01625	0.0118123
evm.TU.group5.839	830	0.0527601	-1.01625	0.00623782
evm.TU.group5.146	7769	0.0290563	-1.01933	0.0262872
evm.TU.group0.1618	5753	0.027527	-1.02165	0.0348127
evm.TU.group14.818	419	0.127695	-1.02291	0.000935347
evm.TU.group4.655	126841	0.134576	-1.02685	0.000832352
evm.TU.group6.977	1309	0.0527601	-1.02822	0.00634203
evm.TU.group14.1601	2965	0.0726407	-1.02872	0.00317214
evm.TU.group0.4823	11462	0.0267624	-1.03065	0.0278533
evm.TU.group2.91	472	0.141458	-1.03487	0.000404995
evm.TU.group4.2207	15103	0.124636	-1.03759	0.0010125
evm.TU.group8.792	356	0.0244684	-1.05223	0.0247358
evm.TU.group17.1404	3922	0.0657589	-1.05622	0.00287512
evm.TU.group5.125	32704	0.0305855	-1.05768	0.0112422
evm.TU.group4.1848	6502	0.0405259	-1.05866	0.00512932
evm.TU.group2.444	1554	0.0221745	-1.05967	0.0395908
evm.TU.group0.4465	549	0.0290563	-1.06176	0.0148151
evm.TU.group4.1108	4436	0.0497015	-1.06871	0.00282098
evm.TU.group1.4502	131272	1.23336	-1.07474	3.6189e-05
evm.TU.group0.1675	9461	0.0290563	-1.07563	0.0145666
evm.TU.group0.1269	127213	0.0672882	-1.07881	0.00150554
evm.TU.group2.2838	11955	0.208746	-1.08312	0.000158309
evm.TU.group4.451	6879	0.0305855	-1.08403	0.0133594
evm.TU.group0.3613	245	0.0229392	-1.0918	0.0280674
evm.TU.group11.261	5754	0.0221745	-1.09551	0.0461121
evm.TU.group16.241	648	0.027527	-1.10956	0.00867906
evm.TU.group7.1830	1758	0.0160574	-1.11311	0.0375705
evm.TU.group9.168	1657	0.0321148	-1.11616	0.010322
evm.TU.group5.1591	361	0.0183513	-1.11835	0.0262872
evm.TU.group9.125	3512	0.0183513	-1.11835	0.0244974
evm.TU.group2.3892	4750	0.0168221	-1.1188	0.0471545
evm.TU.group1.3859	740	0.100168	-1.11906	0.000384924
evm.TU.group1.1163	2406	0.0152928	-1.11934	0.0441744
evm.TU.group5.1598	6502	0.121578	-1.12291	0.000294343
evm.TU.group1.4620	4355	0.0175867	-1.124	0.0282226
evm.TU.group1.735	131183	0.0206452	-1.13172	0.0228806
evm.TU.group18.494	11269	0.0321148	-1.1403	0.00620773
evm.TU.group1.3323	20591	0.0229392	-1.14242	0.0194884
evm.TU.group10.1477	552	0.0229392	-1.14242	0.0268135
evm.TU.group1.3361	3802	0.019116	-1.14306	0.0280674
evm.TU.group7.2443	5314	0.0198806	-1.14672	0.0272779
evm.TU.group1.2498	393	0.0137635	-1.14722	0.0439573
evm.TU.group1.4437	1180	0.0206452	-1.1501	0.0177069
evm.TU.contig307.7	1889	0.0198806	-1.15618	0.0145295
evm.TU.group3.1250	11169	0.0244684	-1.15618	0.016339
evm.TU.group4.1431	14210	0.125401	-1.15772	0.000155618
evm.TU.group0.946	8044	0.0382319	-1.16613	0.00197327
evm.TU.group1.41	2684	0.0764639	-1.16789	0.000216903
evm.TU.group0.3899	1552	0.0313502	-1.16825	0.00306018
evm.TU.group0.4456	2014	0.0290563	-1.16917	0.00406121
evm.TU.group1.1366	2620	0.0237038	-1.16938	0.00834834
evm.TU.group11.1882	128538	0.0382319	-1.17108	0.00311529
evm.TU.group0.2642	3566	0.0305855	-1.17264	0.00339705
evm.TU.group4.1652	5607	0.035938	-1.17724	0.00332764
evm.TU.group2.283	129302	0.0214099	-1.1794	0.0102133
evm.TU.group0.3051	503	0.0428198	-1.18273	0.00135618
evm.TU.group0.566	8562	0.0229392	-1.1833	0.0111786
evm.TU.group18.1040	1477	0.0198806	-1.18419	0.0193374
evm.TU.group9.37	658	0.0175867	-1.198	0.0225159
evm.TU.group18.28	3803	0.0129989	-1.198	0.0317683
evm.TU.group10.1231	11169	0.0129989	-1.198	0.0317683
evm.TU.group17.1360	1406	0.0665236	-1.19987	0.000329251
evm.TU.group11.1270	15874	0.0137635	-1.20017	0.0410104
evm.TU.group7.2306	5433	0.019116	-1.20116	0.015407
evm.TU.group8.15	125658	0.082581	-1.20967	0.000201906
evm.TU.group5.294	299	0.0129989	-1.21167	0.0323864
evm.TU.group3.271	6418	0.0129989	-1.21167	0.0323864
evm.TU.group1.4185	131627	0.0321148	-1.2161	0.00161081
evm.TU.group7.146	1107	0.0474076	-1.21943	0.000893887
evm.TU.group4.1691	423	0.0107049	-1.22252	0.0435084
evm.TU.group15.822	756	0.159809	-1.22599	1.41602e-05
evm.TU.group12.562	1848	0.044349	-1.22636	0.00217064
evm.TU.group16.1673	6745	0.0152928	-1.22714	0.0227878
evm.TU.group15.1433	11176	0.0198806	-1.22971	0.0127267
evm.TU.group1.4586	2366	0.0198806	-1.22971	0.00733161
evm.TU.group4.1252	9409	0.0107049	-1.23864	0.0439573
evm.TU.group1.3900	131287	0.0129989	-1.23864	0.028038
evm.TU.group6.533	4216	0.0925213	-1.24061	3.06491e-05
evm.TU.group2.3883	9094	0.11546	-1.24338	3.07578e-05
evm.TU.group16.302	1510	0.0374673	-1.24344	0.000960711
evm.TU.group13.720	34583	0.0160574	-1.24953	0.0210813
evm.TU.group2.2491	10376	0.0160574	-1.24953	0.0114824
evm.TU.group5.756	1060	0.0114696	-1.25359	0.0496407
evm.TU.group14.1323	2552	0.0198806	-1.25634	0.00554714
evm.TU.group3.2495	2219	0.0298209	-1.25656	0.00130865
evm.TU.group8.95	10131	0.0183513	-1.25775	0.0135882
evm.TU.group2.90	472	0.362439	-1.26024	2.18337e-06
evm.TU.group16.1424	3636	0.0955798	-1.26698	1.84579e-05
evm.TU.group11.1383	166	0.0489369	-1.26793	0.000255404
evm.TU.group17.1889	10316	0.0290563	-1.26914	0.00289891
evm.TU.group3.581	129	0.0168221	-1.26967	0.0088264
evm.TU.group18.1043	128301	0.019116	-1.27517	0.00729726
evm.TU.group16.104	130887	0.0389966	-1.27517	0.000720111
evm.TU.group0.4061	8873	0.0336441	-1.27557	0.000817633
evm.TU.group1.1678	131597	0.0129989	-1.27817	0.0204673
evm.TU.group18.917	10257	0.0252331	-1.28046	0.00189519
evm.TU.group3.648	2311	0.0206452	-1.28095	0.00376732
evm.TU.group0.3729	112	0.0948152	-1.28222	5.50464e-05
evm.TU.group2.3119	1887	0.0183513	-1.28595	0.00623782
evm.TU.group18.1041	2294	0.0107049	-1.28595	0.0342694
evm.TU.group11.1940	456	0.10552	-1.28795	1.30789e-05
evm.TU.group0.3608	1203	0.0099403	-1.28927	0.0366856
evm.TU.group8.1828	6955	0.0129989	-1.29111	0.0234491
evm.TU.group0.4637	44	0.00917566	-1.29309	0.0428998
evm.TU.group13.1300	4609	0.0214099	-1.29554	0.00619533
evm.TU.group16.1456	3413	0.440432	-1.29903	5.56224e-07
evm.TU.group6.1153	546	0.0122342	-1.30768	0.016365
evm.TU.group5.1448	1838	0.0145281	-1.30903	0.0124142
evm.TU.group1.1406	131205	0.0321148	-1.30956	0.000493762
evm.TU.group14.778	10521	0.0672882	-1.3098	9.46139e-05
evm.TU.group6.911	926	0.0267624	-1.3103	0.00150142
evm.TU.group3.199	11471	0.146811	-1.31152	5.22305e-06
evm.TU.group0.2764	7782	0.0114696	-1.31189	0.023213
evm.TU.group12.2278	1396	0.0160574	-1.31319	0.0102973
evm.TU.group17.1370	1327	0.0435844	-1.31533	0.000390849
evm.TU.group10.384	32373	0.0244684	-1.31664	0.00140748
evm.TU.group10.767	2656	0.090992	-1.32043	1.07051e-05
evm.TU.group15.170	2957	0.0099403	-1.32206	0.0310131
evm.TU.group1.1337	3636	0.0611711	-1.32785	7.07137e-05
evm.TU.group9.173	854	0.00917566	-1.32828	0.0363486
evm.TU.group10.385	8557	0.326501	-1.33112	8.93904e-07
evm.TU.group10.972	3905	0.0107049	-1.33175	0.0221784
evm.TU.group11.1435	1840	0.0129989	-1.34173	0.0102035
evm.TU.group17.964	1101	0.019116	-1.34555	0.00562021
evm.TU.group2.3600	2488	0.0107049	-1.3467	0.0317164
evm.TU.group2.3856	253	0.484781	-1.34693	1.84131e-07
evm.TU.group4.1747	8035	0.00841103	-1.35412	0.0385197
evm.TU.group1.141	1100	0.236273	-1.35698	4.43279e-07
evm.TU.group16.1569	719	0.0259977	-1.35728	0.000723725
evm.TU.group14.1712	2089	0.0107049	-1.3615	0.0311211
evm.TU.group15.1690	5404	0.0114696	-1.36792	0.016517
evm.TU.group9.1683	1772	0.0259977	-1.36988	0.000936772
evm.TU.group10.224	17088	0.00841103	-1.3725	0.0358632
evm.TU.group15.1647	34637	0.0305855	-1.37294	0.00132518
evm.TU.group13.1398	129066	0.0214099	-1.37312	0.00337651
evm.TU.group12.1882	9072	0.0122342	-1.37357	0.0179573
evm.TU.group8.772	15123	0.0397612	-1.37697	0.000205757
evm.TU.group3.2806	363	0.0152928	-1.3803	0.00441784
evm.TU.group9.1943	10700	0.0214099	-1.38066	0.00182896
evm.TU.group16.1872	1919	0.101697	-1.38363	6.75228e-06
evm.TU.group3.2807	23575	0.00764639	-1.38407	0.041917
evm.TU.group2.101	471	0.00841103	-1.39064	0.0288641
evm.TU.group17.371	3778	0.0206452	-1.39322	0.00105702
evm.TU.group1.3938	453	0.0321148	-1.39734	0.000191862
evm.TU.group6.980	2208	0.0145281	-1.39784	0.0125972
evm.TU.group7.1724	11298	0.00688175	-1.39784	0.0495196
evm.TU.group1.3873	1812	0.0581125	-1.39812	1.48547e-05
evm.TU.group0.454	8542	0.0145281	-1.40856	0.0077858
evm.TU.group2.2382	18296	0.0405259	-1.41054	4.03277e-05
evm.TU.group11.1766	10280	0.0871688	-1.41552	5.42359e-06
evm.TU.group1.1102	1912	0.0099403	-1.41618	0.028038
evm.TU.group0.3278	165	0.142223	-1.41626	4.50201e-07
evm.TU.group2.2800	13430	0.0779931	-1.41839	3.08674e-06
evm.TU.group14.828	960	0.0107049	-1.41921	0.0180685
evm.TU.group13.1446	3690	0.00688175	-1.41921	0.0475764
evm.TU.group11.338	155	0.0428198	-1.4207	7.80602e-05
evm.TU.group18.954	1110	0.0237038	-1.42186	0.000894767
evm.TU.group1.3856	1078	0.0290563	-1.42356	0.000375216
evm.TU.group1.2270	116	0.0152928	-1.43128	0.00460027
evm.TU.group2.1274	2313	0.0160574	-1.43265	0.0030705
evm.TU.group7.2524	1030	0.0107049	-1.43329	0.0128053
evm.TU.group13.1566	9186	0.00611711	-1.43795	0.047038
evm.TU.group2.3732	1529	0.0237038	-1.44158	0.000531163
evm.TU.group14.1492	22953	0.0237038	-1.44158	0.000349767
evm.TU.group3.1820	13438	0.00764639	-1.44217	0.0280674
evm.TU.group1.3837	1723	0.129989	-1.44284	8.47946e-07
evm.TU.group2.1351	2881	0.0114696	-1.44809	0.0146948
evm.TU.group1.2029	2041	0.0252331	-1.44886	0.00048683
evm.TU.group1.3909	2663	0.0129989	-1.44954	0.00620515
evm.TU.group18.1042	2294	0.0321148	-1.45141	7.14554e-05
evm.TU.group0.2259	127448	0.0489369	-1.46103	2.15822e-05
evm.TU.group12.971	132966	0.019116	-1.46103	0.000718358
evm.TU.group7.2317	1395	0.00688175	-1.46103	0.0400363
evm.TU.group3.764	1504	0.00611711	-1.46103	0.048478
evm.TU.group3.2766	5001	0.00611711	-1.46103	0.048478
evm.TU.group1.5346	2104	0.0099403	-1.46103	0.0103102
evm.TU.group4.2017	6566	0.0344087	-1.46551	4.1303e-05
evm.TU.group0.2268	33066	0.0152928	-1.47081	0.00323343
evm.TU.group0.1841	275	0.0122342	-1.4731	0.00493237
evm.TU.group15.1694	11902	0.0099403	-1.47568	0.00842374
evm.TU.group11.495	128402	0.0290563	-1.4768	8.65919e-05
evm.TU.group0.3202	7598	0.00688175	-1.4815	0.0265794
evm.TU.group2.1075	71	0.0137635	-1.48256	0.00236404
evm.TU.group2.1290	1148	0.0168221	-1.48767	0.00190567
evm.TU.group12.182	10619	0.0099403	-1.49018	0.00870966
evm.TU.group9.119	37	0.181219	-1.49948	3.76955e-08
evm.TU.group18.515	889	0.194218	-1.50089	4.26697e-08
evm.TU.group8.913	725	0.00688175	-1.50167	0.0273401
evm.TU.group4.1777	2593	0.00688175	-1.50167	0.0273401
evm.TU.group15.592	983	0.00611711	-1.50612	0.0385052
evm.TU.group8.1382	75	0.00917566	-1.50783	0.0187614
evm.TU.group11.444	7825	0.00917566	-1.50783	0.0138102
evm.TU.group1.2323	6484	0.0542893	-1.50889	3.15341e-06
evm.TU.group3.2645	2117	0.0451137	-1.51166	3.95736e-06
evm.TU.group18.1692	56	0.0145281	-1.51166	0.00183316
evm.TU.group13.1669	95	0.00764639	-1.51617	0.0263875
evm.TU.group0.1545	15179	0.00764639	-1.51617	0.0210386
evm.TU.group2.3104	6009	0.0902274	-1.51708	2.45353e-07
evm.TU.group5.1071	126040	0.0099403	-1.51875	0.0155924
evm.TU.group2.3979	10978	0.0497015	-1.51918	2.36886e-06
evm.TU.group14.1682	126299	0.0122342	-1.52041	0.00429356
evm.TU.group1.3523	131845	0.0351734	-1.52535	1.29377e-05
evm.TU.group18.1781	128159	0.00841103	-1.52815	0.0181679
evm.TU.group0.2871	347	0.0107049	-1.52815	0.00429356
evm.TU.group5.2309	10803	0.00535247	-1.53632	0.0496054
evm.TU.group1.1506	11234	0.00535247	-1.53632	0.043229
evm.TU.contig225.1	5220	0.0122342	-1.54349	0.00197102
evm.TU.group2.1349	9597	0.00841103	-1.54445	0.00891379
evm.TU.group1.5247	10307	0.0925213	-1.54631	1.6382e-07
evm.TU.group6.1948	1498	0.0581125	-1.54676	1.03668e-06
evm.TU.group3.1515	2284	0.0129989	-1.54984	0.00154644
evm.TU.group9.717	1559	0.00764639	-1.5518	0.0185446
evm.TU.group2.1018	816	0.019116	-1.55315	0.000218965
evm.TU.group7.917	437	0.0122342	-1.5549	0.00161133
evm.TU.group11.706	1760	0.00764639	-1.56928	0.0196426
evm.TU.group7.60	10523	0.00611711	-1.57121	0.0202337
evm.TU.group9.141	10240	0.0237038	-1.57254	0.000110341
evm.TU.group15.977	4989	0.00688175	-1.57968	0.0312104
evm.TU.group0.5160	1011	0.0137635	-1.58566	0.000709749
evm.TU.group11.1452	7605	0.00764639	-1.58656	0.0190668
evm.TU.group8.744	554	0.0099403	-1.58779	0.00321087
evm.TU.group2.2741	9160	0.00841103	-1.59228	0.00597757
evm.TU.contig191.3	128	0.0168221	-1.59772	0.000936703
evm.TU.group0.3737	34593	0.0214099	-1.60305	5.2266e-05
evm.TU.group0.661	123	0.00764639	-1.60364	0.0323636
evm.TU.group10.770	2006	0.00764639	-1.60364	0.0146915
evm.TU.group5.2386	6568	0.0221745	-1.60477	4.59005e-05
evm.TU.group8.1824	1396	0.00841103	-1.60787	0.0105948
evm.TU.group13.1422	1363	0.00611711	-1.61303	0.0317248
evm.TU.group12.2172	6198	0.0542893	-1.61303	2.38546e-07
evm.TU.group1.964	3566	0.0198806	-1.61303	7.40044e-05
evm.TU.group3.74	3149	0.00611711	-1.61303	0.0269981
evm.TU.group1.4333	131786	0.00688175	-1.61715	0.0223832
evm.TU.group17.645	7033	0.00688175	-1.61715	0.020609
evm.TU.group0.1242	6796	0.0382319	-1.61788	4.36042e-06
evm.TU.group12.972	132956	0.225568	-1.62662	3.11965e-09
evm.TU.group3.1605	5302	0.0175867	-1.63096	0.000256168
evm.TU.group11.17	1588	0.0451137	-1.63248	8.47946e-07
evm.TU.group5.2378	1761	0.00611711	-1.6335	0.0171555
evm.TU.group11.1771	9410	0.00764639	-1.63719	0.00691724
evm.TU.group14.1503	409	0.149869	-1.63896	2.31418e-09
evm.TU.group9.146	2122	0.0298209	-1.64009	5.88148e-06
evm.TU.group8.1776	488	0.0137635	-1.65368	0.000727439
evm.TU.group5.1505	34717	0.0183513	-1.65368	6.78966e-05
evm.TU.group1.1286	894	0.0252331	-1.65897	1.96293e-05
evm.TU.group1.166	878	0.123871	-1.6603	2.61946e-09
evm.TU.group0.4248	521	0.0137635	-1.66314	0.00109703
evm.TU.group8.2049	1570	0.0137635	-1.66314	0.000305642
evm.TU.group7.1780	302	0.0971091	-1.66351	8.38494e-09
evm.TU.group4.2218	1179	0.307385	-1.6666	1.23116e-10
evm.TU.contig92.3	8497	0.00611711	-1.67358	0.0153158
evm.TU.group9.1288	6599	0.00611711	-1.67358	0.0105014
evm.TU.group14.217	5414	0.00535247	-1.67604	0.032033
evm.TU.group17.630	1658	0.00458783	-1.67921	0.0271655
evm.TU.group1.2167	131248	0.0229392	-1.68247	3.6518e-05
evm.TU.group0.435	7718	0.00382319	-1.68342	0.0475964
evm.TU.group5.1204	419	0.0107049	-1.6893	0.00205017
evm.TU.group12.2338	5363	0.0137635	-1.69115	0.000215967
evm.TU.group2.3349	1675	0.00611711	-1.69321	0.0110148
evm.TU.group10.1440	438	0.00611711	-1.69321	0.0110148
evm.TU.group10.1108	78	0.00917566	-1.6947	0.00368612
evm.TU.group1.4771	3604	0.00458783	-1.7043	0.0442496
evm.TU.group3.2752	3974	0.0221745	-1.70679	3.40371e-05
evm.TU.group13.1558	4668	0.00917566	-1.70812	0.00267345
evm.TU.contig1020.8	1815	0.0214099	-1.70859	4.12199e-05
evm.TU.group4.1157	456	0.0198806	-1.71897	4.61545e-05
evm.TU.group1.4431	2294	0.0237038	-1.71977	1.21763e-05
evm.TU.group0.10	2650	0.00535247	-1.71977	0.0139034
evm.TU.group10.225	34690	0.00917566	-1.72142	0.0013061
evm.TU.group0.72	5363	0.0129989	-1.72216	0.00018423
evm.TU.group7.1307	2294	0.0558186	-1.72499	6.37299e-08
evm.TU.group16.1823	387	0.0160574	-1.72563	0.000104474
evm.TU.group8.1307	374	0.0137635	-1.72768	0.000125656
evm.TU.group2.282	1502	0.00458783	-1.72896	0.0221442
evm.TU.group13.407	5807	0.0160574	-1.7334	8.97097e-05
evm.TU.group0.842	2826	0.00764639	-1.7334	0.0068305
evm.TU.group3.1624	1661	0.0221745	-1.73547	7.47963e-06
evm.TU.group6.957	42	0.0221745	-1.73547	6.81647e-06
evm.TU.group7.1391	4953	0.0122342	-1.73614	0.000229335
evm.TU.contig1073.17	721	0.0198806	-1.73799	1.10849e-05
evm.TU.group18.895	480	0.00382319	-1.74114	0.0429571
evm.TU.group2.2969	400	0.0160574	-1.74883	3.77697e-05
evm.TU.group2.1494	128	0.00611711	-1.75054	0.00701955
evm.TU.group2.1215	4698	0.0099403	-1.75321	0.000717226
evm.TU.group12.968	2023	0.00841103	-1.75521	0.0013847
evm.TU.group9.783	1624	0.00841103	-1.75521	0.0013847
evm.TU.group9.1232	23	0.00305855	-1.75801	0.0451005
evm.TU.group1.495	12779	0.00535247	-1.7622	0.0112226
evm.TU.group1.545	2610	0.0099403	-1.76519	0.00112136
evm.TU.group16.1427	8134	0.00841103	-1.76915	0.00111529
evm.TU.group0.1479	5905	0.00458783	-1.77706	0.0157235
evm.TU.group7.713	5180	0.00458783	-1.77706	0.0131667
evm.TU.group12.1474	5889	0.00764639	-1.77921	0.00759774
evm.TU.group1.2035	2088	0.0107049	-1.78021	0.000300883
evm.TU.group5.1373	7932	0.0122342	-1.78538	0.000179497
evm.TU.group7.1081	8309	0.00688175	-1.79118	0.00351431
evm.TU.group9.108	2861	0.00305855	-1.79118	0.046506
evm.TU.group8.879	385	0.00382319	-1.79663	0.0271594
evm.TU.group5.2436	126024	0.00382319	-1.79663	0.0249339
evm.TU.group1.2817	1648	0.00382319	-1.79663	0.0249339
evm.TU.group3.2855	2981	0.0298209	-1.79935	7.57027e-07
evm.TU.group15.1035	3618	0.0099403	-1.80052	0.00126478
evm.TU.group0.33	9335	0.0099403	-1.80052	0.000723914
evm.TU.group9.725	130506	0.00458783	-1.80052	0.0191531
evm.TU.group16.834	1849	0.0221745	-1.80748	1.66224e-06
evm.TU.group3.2092	283	0.00841103	-1.81018	0.000747114
evm.TU.group7.10	127976	0.0351734	-1.81333	5.41533e-08
evm.TU.group13.409	5807	0.00917566	-1.8236	0.00104421
evm.TU.group0.3485	108	0.00535247	-1.8236	0.0119022
evm.TU.group2.17	2455	0.0198806	-1.8236	2.602e-05
evm.TU.group0.4328	155	0.00611711	-1.8236	0.00339899
evm.TU.group13.1303	5797	0.00305855	-1.8236	0.0353496
evm.TU.group3.1738	5663	0.00382319	-1.8236	0.0260147
evm.TU.group1.1357	3414	0.00841103	-1.8236	0.000781189
evm.TU.group2.3460	1723	0.0435844	-1.82636	7.568e-09
evm.TU.group2.1275	3636	0.0221745	-1.83425	5.83737e-06
evm.TU.group14.99	6916	0.00917566	-1.83588	0.000397763
evm.TU.group0.4608	3791	0.00611711	-1.8413	0.0353496
evm.TU.group16.1421	3636	0.0795224	-1.84482	1.38812e-10
evm.TU.group4.845	11582	0.130753	-1.84488	2.77012e-11
evm.TU.group5.1485	8644	0.00458783	-1.84632	0.00988082
evm.TU.group10.530	1229	0.0183513	-1.84902	5.48075e-06
evm.TU.group11.474	5829	0.00382319	-1.85007	0.024249
evm.TU.group9.349	5349	0.00382319	-1.85007	0.0146915
evm.TU.group1.2659	3622	0.00382319	-1.85007	0.022926
evm.TU.group7.931	12431	0.00305855	-1.85531	0.0271435
evm.TU.group9.2111	2507	0.00305855	-1.85531	0.0306752
evm.TU.group1.2765	689	0.00305855	-1.85531	0.0271435
evm.TU.group18.1693_evm.TU.group18.1692	56	0.0099403	-1.85755	0.000441795
evm.TU.group1.202	8837	0.00535247	-1.86313	0.0126086
evm.TU.group8.695	4761	0.0137635	-1.86518	7.19261e-05
evm.TU.group12.288	983	0.0099403	-1.86869	0.000177762
evm.TU.group17.1462	6050	0.00382319	-1.87607	0.0235153
evm.TU.group4.328	7735	0.00611711	-1.87607	0.00385636
evm.TU.group0.285	3908	0.00382319	-1.87607	0.015407
evm.TU.group8.1013	34928	0.0336441	-1.8795	6.68037e-08
evm.TU.group9.1207	283	0.00917566	-1.88397	0.0002118
evm.TU.group15.1455	1100	0.0129989	-1.88463	2.76245e-05
evm.TU.group5.1389	166	0.00305855	-1.88634	0.027815
evm.TU.group1.2094	69	0.00688175	-1.88634	0.00179315
evm.TU.group13.1953	2875	0.0336441	-1.88974	3.4999e-08
evm.TU.group18.1716	1829	0.00458783	-1.89072	0.00839027
evm.TU.group11.2215	128634	0.0160574	-1.89468	1.28327e-05
evm.TU.group11.2304	14352	0.00688175	-1.9016	0.0023616
evm.TU.group2.3491	889	0.00688175	-1.9016	0.00106725
evm.TU.group7.2515	127726	0.0267624	-1.90582	6.74551e-08
evm.TU.group10.300	8694	0.00458783	-1.91241	0.0049965
evm.TU.group11.1085	3126	0.00688175	-1.91671	0.00084081
evm.TU.group17.1905	7842	0.00305855	-1.91671	0.0365425
evm.TU.group15.1677	435	0.00535247	-1.92046	0.0488243
evm.TU.group4.2162	26419	0.00382319	-1.9267	0.0122065
evm.TU.group17.819	4604	0.00841103	-1.9267	0.000251272
evm.TU.group9.582	5494	0.0290563	-1.9267	9.49333e-08
evm.TU.group2.2584	2963	0.0114696	-1.9298	5.49417e-05
evm.TU.group9.12	6661	0.00229392	-1.93908	0.0397132
evm.TU.group12.1169	10131	0.00305855	-1.94646	0.0218165
evm.TU.group18.1433	8900	0.00688175	-1.94646	0.000698582
evm.TU.group5.722	5565	0.0894627	-1.9497	4.37302e-11
evm.TU.group17.276	2881	0.0214099	-1.95051	3.9844e-07
evm.TU.group12.1533	8812	0.00382319	-1.95136	0.00911991
evm.TU.group2.2951	6005	0.00688175	-1.96111	0.0015106
evm.TU.group9.1041	5023	0.0818163	-1.96622	1.97873e-11
evm.TU.group3.112	129983	0.00305855	-1.9756	0.0272678
evm.TU.contig77.2	452	0.00305855	-1.9756	0.0188419
evm.TU.group4.1457	23029	0.00229392	-1.9756	0.0417905
evm.TU.group11.624	34717	0.00305855	-1.9756	0.0165942
evm.TU.group2.2677	4785	0.00535247	-1.9756	0.00181369
evm.TU.group2.1503	531	0.00229392	-1.9756	0.0417905
evm.TU.group3.1959	6207	0.00229392	-1.9756	0.0479738
evm.TU.group13.983	7551	0.00764639	-1.98866	0.00022327
evm.TU.group12.1554	6796	0.00917566	-1.99763	0.000110734
evm.TU.group3.623	6909	0.00382319	-1.99945	0.00732594
evm.TU.group9.1020	253	0.00841103	-1.99945	0.00031845
evm.TU.group0.4367	10886	0.00305855	-2.00417	0.0124104
evm.TU.group17.1863	3015	0.00305855	-2.00417	0.0124104
evm.TU.group5.2562	6146	0.00535247	-2.01123	0.00108173
evm.TU.group7.2334	127901	0.0252331	-2.01743	1.16692e-08
evm.TU.group5.2275	7992	0.0267624	-2.02678	2.82285e-07
evm.TU.group10.1422	10959	0.00535247	-2.02872	0.00112575
evm.TU.group12.2413	241	0.0114696	-2.02872	9.09751e-06
evm.TU.group0.1018	2031	0.00305855	-2.03219	0.0218879
evm.TU.group4.733	1242	0.0137635	-2.03511	1.84779e-06
evm.TU.group4.1958	659	0.00458783	-2.03615	0.00524295
evm.TU.group0.4785	4897	0.00458783	-2.03615	0.00251287
evm.TU.group16.1425	3636	0.0894627	-2.04133	6.19321e-13
evm.TU.group13.1903	818	0.0298209	-2.04599	7.49772e-09
evm.TU.group8.1887	2906	0.00229392	-2.04599	0.0396342
evm.TU.group9.1694	8588	0.00688175	-2.04599	0.000523645
evm.TU.group5.1730	2593	0.00229392	-2.04599	0.0228806
evm.TU.group14.1600	5571	0.00229392	-2.04599	0.0228806
evm.TU.group17.823	5261	0.00382319	-2.04599	0.00834834
evm.TU.group2.3092	9398	0.00229392	-2.04599	0.0228806
evm.TU.group12.2019	5376	0.00229392	-2.04599	0.0228806
evm.TU.group11.914	128340	0.019116	-2.05127	4.1385e-07
evm.TU.group1.4318	131300	0.00611711	-2.05361	0.00108141
evm.TU.group8.485	841	0.0160574	-2.05843	4.68938e-07
evm.TU.group1.4165	4432	0.00305855	-2.05967	0.00971799
evm.TU.group5.1911	1709	0.00382319	-2.06871	0.00434485
evm.TU.group4.98	1753	0.00611711	-2.06871	0.000342124
evm.TU.group12.1989	281	0.00688175	-2.07322	0.000323792
evm.TU.group11.1915	128671	0.0152928	-2.07514	3.3569e-07
evm.TU.group0.237	2471	0.00458783	-2.07514	0.00617634
evm.TU.group12.1526	86	0.00458783	-2.07514	0.00140748
evm.TU.group2.1458	4716	0.0137635	-2.07817	9.42048e-07
evm.TU.group1.1954	8864	0.00229392	-2.07994	0.0292772
evm.TU.group5.1063	12911	0.00688175	-2.08664	0.000142744
evm.TU.group1.2133	5260	0.00688175	-2.08664	0.000142744
evm.TU.group11.219	10147	0.00305855	-2.08664	0.0168463
evm.TU.group5.1478	12046	0.00382319	-2.09108	0.00320846
evm.TU.group7.1736	630	0.00535247	-2.09662	0.00132518
evm.TU.group7.296	739	0.0183513	-2.09728	1.27971e-07
evm.TU.group15.1531	2706	0.00841103	-2.10214	8.75434e-05
evm.TU.group1.4545	695	0.00305855	-2.11311	0.00989494
evm.TU.group18.1407	4272	0.00305855	-2.11311	0.00771975
evm.TU.group1.613	3103	0.00382319	-2.11311	0.00240265
evm.TU.contig1096.6	128983	0.00152928	-2.11311	0.0429874
evm.TU.group15.940	6021	0.00152928	-2.11311	0.0429874
evm.TU.group15.311	14656	0.0627004	-2.11469	1.92146e-12
evm.TU.group8.554	13073	0.0107049	-2.12183	4.10117e-06
evm.TU.group2.1478	4715	0.019116	-2.12816	1.58532e-07
evm.TU.group0.97	4286	0.00535247	-2.12941	0.00104141
evm.TU.group5.1110	455	0.00305855	-2.1391	0.0103741
evm.TU.group0.4717	12038	0.00229392	-2.14553	0.0236887
evm.TU.group14.1072	416	0.00229392	-2.14553	0.0130817
evm.TU.group7.17	9130	0.00535247	-2.14553	0.00033521
evm.TU.group13.1125	1831	0.00535247	-2.14553	0.00033521
evm.TU.group2.3978	14981	0.00458783	-2.1501	0.00132518
evm.TU.group5.1604	4560	0.00458783	-2.1501	0.000846262
evm.TU.group0.3704	2054	0.00152928	-2.15618	0.0454715
evm.TU.group5.1826	1133	0.0122342	-2.15867	6.11089e-07
evm.TU.group1.4430	1575	0.00764639	-2.16003	0.000108197
evm.TU.group0.492	127068	0.0114696	-2.16147	2.07877e-05
evm.TU.group9.702	615	0.00305855	-2.16464	0.0115443
evm.TU.group12.954	2054	0.00611711	-2.17025	0.000106386
evm.TU.group14.159	70	0.0214099	-2.17074	1.07486e-08
evm.TU.group16.1426	3636	0.0344087	-2.17724	1.63399e-11
evm.TU.group5.2271	1288	0.00229392	-2.17724	0.0209345
evm.TU.group13.1216	13126	0.00229392	-2.17724	0.0375705
evm.TU.group1.3434	1223	0.00229392	-2.17724	0.0138877
evm.TU.group14.1901	1239	0.0229392	-2.17926	4.1123e-09
evm.TU.group7.2492	1757	0.00305855	-2.18973	0.00445269
evm.TU.group2.691	6529	0.00535247	-2.19284	0.00100394
evm.TU.group4.1830	10925	0.00382319	-2.198	0.00151244
evm.TU.group11.21	728	0.00152928	-2.198	0.0325858
evm.TU.group10.258	8697	0.00152928	-2.198	0.0492266
evm.TU.group10.913	8048	0.00152928	-2.198	0.0325858
evm.TU.group5.209	16187	0.0114696	-2.20827	2.67323e-06
evm.TU.group1.1910	4430	0.00535247	-2.20827	0.00039098
evm.TU.group5.1991	8031	0.00229392	-2.20827	0.0100919
evm.TU.group5.2142	5295	0.00229392	-2.20827	0.0100919
evm.TU.group16.1413	178	0.00229392	-2.20827	0.0111537
evm.TU.group2.1546	129797	0.0986384	-2.21062	3.58863e-15
evm.TU.group9.1862	5592	0.0497015	-2.21661	1.33843e-12
evm.TU.group2.3365	11011	0.130753	-2.22812	8.64082e-16
evm.TU.group16.1567	23527	0.00229392	-2.23864	0.00992341
evm.TU.group1.1957	628	0.00382319	-2.23864	0.0030884
evm.TU.group18.859	6	0.00382319	-2.23864	0.000858224
evm.TU.group11.514	2551	0.00229392	-2.23864	0.0101218
evm.TU.group3.1495	3938	0.00229392	-2.23864	0.0193096
evm.TU.group17.747	5928	0.00152928	-2.23864	0.0269025
evm.TU.group1.1008	11778	0.00152928	-2.23864	0.0442283
evm.TU.group11.1455	1091	0.0099403	-2.2472	8.73386e-07
evm.TU.group3.288	3224	0.0298209	-2.25061	3.33483e-11
evm.TU.group18.95	5802	0.0344087	-2.25165	2.01232e-12
evm.TU.group5.847	9410	0.00458783	-2.25571	0.000247658
evm.TU.group1.5364	247	0.0198806	-2.25634	3.61771e-09
evm.TU.group13.287	288	0.00305855	-2.26249	0.00665712
evm.TU.group2.3237	775	0.00611711	-2.26511	0.000150138
evm.TU.group13.293	3510	0.00229392	-2.26839	0.0243363
evm.TU.group18.849	128327	0.00229392	-2.26839	0.0108797
evm.TU.group13.1888	2678	0.00229392	-2.26839	0.0123809
evm.TU.group15.494	8814	0.00229392	-2.26839	0.01314
evm.TU.group11.1972	6002	0.00458783	-2.27259	0.000274253
evm.TU.group1.2106	2404	0.00688175	-2.27426	4.02876e-05
evm.TU.group10.1344	624	0.0183513	-2.27661	2.2145e-09
evm.TU.group3.1510	8588	0.00152928	-2.27817	0.0307104
evm.TU.group17.129	16492	0.00152928	-2.27817	0.0322114
evm.TU.group7.1878	858	0.00611711	-2.27817	0.000178339
evm.TU.group15.1622	2684	0.00152928	-2.27817	0.040183
evm.TU.group1.5342	3914	0.00535247	-2.28303	7.95705e-05
evm.TU.group1.988	75	0.0305855	-2.28481	3.2513e-11
evm.TU.group16.1128	116	0.00305855	-2.28595	0.00209531
evm.TU.group1.2778	3086	0.00458783	-2.28927	0.000447653
evm.TU.group8.580	34736	0.134576	-2.2959	1.25098e-16
evm.TU.group0.1483	1447	0.00229392	-2.29753	0.0135107
evm.TU.group0.3266	127470	0.00229392	-2.29753	0.00942999
evm.TU.group10.1549	10240	0.0168221	-2.30004	2.17331e-08
evm.TU.group0.1755	34579	0.00764639	-2.30277	4.99132e-06
evm.TU.group17.1399	4861	0.0129989	-2.30393	1.17068e-07
evm.TU.group11.684	1	0.00458783	-2.30575	0.000799949
evm.TU.group13.1882	1688	0.00305855	-2.30903	0.00542718
evm.TU.group1.2298	2744	0.00764639	-2.31319	3.9358e-06
evm.TU.group14.21	6671	0.00152928	-2.31664	0.020342
evm.TU.group15.351	11209	0.00152928	-2.31664	0.0261056
evm.TU.group17.824	1910	0.00152928	-2.31664	0.0336707
evm.TU.group15.1017	132643	0.00152928	-2.31664	0.047204
evm.TU.group18.414	4314	0.00152928	-2.31664	0.0182356
evm.TU.group4.1677	3360	0.00152928	-2.31664	0.0182356
evm.TU.group7.1155	19522	0.00152928	-2.31664	0.0182356
evm.TU.contig1123.1	330	0.00382319	-2.31664	0.000551142
evm.TU.group3.2392	25	0.00611711	-2.31664	3.63283e-05
evm.TU.group1.5079	3369	0.00152928	-2.31664	0.0182356
evm.TU.group5.1583	13334	0.019116	-2.31956	7.1497e-10
evm.TU.group9.1900	635	0.00688175	-2.32043	7.90693e-06
evm.TU.group2.3359	938	0.0237038	-2.32256	5.19494e-11
evm.TU.group8.1971	1314	0.00535247	-2.3261	0.000199759
evm.TU.group1.1481	945	0.00229392	-2.3261	0.00417217
evm.TU.group1.4890	3993	0.00229392	-2.3261	0.00417217
evm.TU.group7.2447	127910	0.149869	-2.33141	1.34418e-17
evm.TU.group1.3704	630	0.00382319	-2.3355	0.00158903
evm.TU.group17.700	6482	0.00382319	-2.3355	0.00074778
evm.TU.group18.1832	9130	0.00382319	-2.3355	0.00040529
evm.TU.group11.1284	1403	0.00917566	-2.33694	8.73386e-07
evm.TU.group9.1112	180	0.00535247	-2.34018	0.000212044
evm.TU.group5.2493	4004	0.00535247	-2.34018	0.000152638
evm.TU.group14.1364	34777	0.00611711	-2.34173	1.90237e-05
evm.TU.group4.132	151	0.00152928	-2.35412	0.0203389
evm.TU.group10.732	132215	0.00152928	-2.35412	0.0284334
evm.TU.group2.2657	5203	0.00688175	-2.35412	5.12484e-06
evm.TU.group13.1984	6859	0.00152928	-2.35412	0.0175177
evm.TU.group0.3598	906	0.00229392	-2.35412	0.00595306
evm.TU.contig336.5	13098	0.00152928	-2.35412	0.0186413
evm.TU.group2.3326	563	0.00305855	-2.35412	0.0012422
evm.TU.group0.103	7706	0.00152928	-2.35412	0.0247948
evm.TU.group4.963	17	0.00229392	-2.35412	0.00441784
evm.TU.group4.1486	3968	0.00152928	-2.35412	0.0188115
evm.TU.group9.1940	6023	0.00229392	-2.35412	0.00724411
evm.TU.contig1413.4	6977	0.00305855	-2.35412	0.00125537
evm.TU.group1.1341	2723	0.00841103	-2.36334	8.82789e-07
evm.TU.group14.1096	8854	0.0229392	-2.36837	1.10834e-09
evm.TU.group14.1873	2745	0.00458783	-2.36988	0.000134902
evm.TU.group11.2018	70	0.0412905	-2.37017	1.53476e-12
evm.TU.group6.1899	530	0.00382319	-2.3725	0.000329251
evm.TU.group0.1120	127401	0.0405259	-2.37452	9.51403e-14
evm.TU.group9.2044	1498	0.00152928	-2.39064	0.0195019
evm.TU.group8.1425	10863	0.00152928	-2.39064	0.0167069
evm.TU.group14.1804	601	0.0160574	-2.4037	2.31418e-09
evm.TU.contig1477.5	130724	0.00229392	-2.40856	0.0395908
evm.TU.group14.706	6509	0.000764639	-2.40856	0.0434144
evm.TU.group1.968	9560	0.00229392	-2.40856	0.00665712
evm.TU.group4.1659	306	0.00305855	-2.41921	0.00107043
evm.TU.group4.751	4057	0.00764639	-2.42306	3.15341e-06
evm.TU.group15.1638	10580	0.00229392	-2.43504	0.0036498
evm.TU.group8.2046	125615	0.0183513	-2.43609	5.08908e-10
evm.TU.group0.552	1638	0.0122342	-2.44273	3.93473e-08
evm.TU.group2.3928	5342	0.00382319	-2.44375	0.000422384
evm.TU.group9.111	130381	0.00611711	-2.44954	1.33175e-05
evm.TU.group1.4684	234	0.00382319	-2.46103	0.000343778
evm.TU.group11.806	5814	0.00152928	-2.46103	0.0175177
evm.TU.group17.456	338	0.000764639	-2.46103	0.0423879
evm.TU.group2.3637	6938	0.00229392	-2.46103	0.005114
evm.TU.contig360.2	9630	0.000764639	-2.46103	0.0461427
evm.TU.group5.1535	8854	0.000764639	-2.46103	0.0468455
evm.TU.group14.24	9179	0.00152928	-2.46103	0.00718501
evm.TU.group2.2413	1739	0.00305855	-2.46103	0.00215032
evm.TU.group16.581	132	0.000764639	-2.46103	0.0468455
evm.TU.group6.268	11979	0.000764639	-2.46103	0.0476077
evm.TU.group7.380	32	0.00535247	-2.47386	1.85531e-05
evm.TU.group5.1259	125963	0.0756992	-2.47743	1.63536e-17
evm.TU.group4.52	336	0.00229392	-2.48657	0.00313763
evm.TU.group0.1575	273	0.00152928	-2.49498	0.00770742
evm.TU.group7.1119	34916	0.0305855	-2.4958	1.45734e-13
evm.TU.group15.759	132607	0.00535247	-2.49917	2.14696e-05
evm.TU.group11.1647	128367	0.0229392	-2.50361	3.47674e-12
evm.TU.group0.4942	346	0.00458783	-2.50453	2.25776e-05
evm.TU.group6.659	3489	0.00458783	-2.50453	2.25776e-05
evm.TU.group7.1426	557	0.00917566	-2.50783	2.99173e-08
evm.TU.group18.1792	1416	0.00382319	-2.51166	0.000114528
evm.TU.group2.2963	34841	0.000764639	-2.51166	0.0353566
evm.TU.group2.3805	26	0.000764639	-2.51166	0.0323864
evm.TU.group3.2117	1505	0.000764639	-2.51166	0.0323864
evm.TU.group1.5345	2104	0.000764639	-2.51166	0.0323864
evm.TU.group15.793	9970	0.000764639	-2.51166	0.0323864
evm.TU.group0.1828	126971	0.0252331	-2.5175	3.35512e-12
evm.TU.group8.404	3050	0.00305855	-2.52157	0.000277756
evm.TU.group2.482	132	0.0129989	-2.52267	3.95075e-10
evm.TU.group0.2718	3108	0.00152928	-2.52815	0.00747528
evm.TU.group0.2496	7973	0.0497015	-2.53261	5.32339e-17
evm.TU.group3.2207	180	0.00458783	-2.53282	4.66157e-05
evm.TU.group0.523	427	0.00305855	-2.5412	0.000334906
evm.TU.group0.501	669	0.00841103	-2.54445	3.65858e-07
evm.TU.group18.810	17	0.00382319	-2.54445	5.2266e-05
evm.TU.group13.1349	1222	0.00458783	-2.54676	1.39917e-05
evm.TU.group15.1370	10043	0.0519954	-2.54797	3.05828e-17
evm.TU.group9.22	4143	0.0137635	-2.55041	1.07749e-10
evm.TU.group2.1214	3671	0.00152928	-2.56057	0.00702317
evm.TU.group1.3384	14730	0.000764639	-2.56057	0.0395908
evm.TU.group0.3222	9224	0.000764639	-2.56057	0.0255625
evm.TU.group1.4809	1	0.00841103	-2.56057	2.44386e-07
evm.TU.group15.163	221	0.00152928	-2.56057	0.00683439
evm.TU.group17.355	17204	0.00152928	-2.56057	0.00709915
evm.TU.group11.1598	3072	0.000764639	-2.56057	0.0383036
evm.TU.group14.1394	2500	0.000764639	-2.56057	0.0368879
evm.TU.group15.580	6260	0.000764639	-2.56057	0.0417921
evm.TU.group5.2488	10269	0.00152928	-2.56057	0.00387276
evm.TU.group0.303	573	0.000764639	-2.56057	0.0230775
evm.TU.group2.3758	2095	0.00152928	-2.56057	0.00387276
evm.TU.group11.213	5774	0.00917566	-2.56795	1.23348e-08
evm.TU.group2.3623	8620	0.00764639	-2.56928	3.77196e-07
evm.TU.group0.978	8353	0.00917566	-2.57529	2.63953e-08
evm.TU.group13.1281	4015	0.00152928	-2.59228	0.0047217
evm.TU.group16.1461	25	0.00152928	-2.59228	0.00418329
evm.TU.group6.1085	9685	0.00152928	-2.59228	0.0047222
evm.TU.group9.1219	23	0.00305855	-2.59854	0.000125547
evm.TU.group3.214	34877	0.000764639	-2.60787	0.0212556
evm.TU.group7.1117	34916	0.00841103	-2.60787	6.00953e-08
evm.TU.group4.1168	1014	0.00229392	-2.60787	0.000569338
evm.TU.group8.1058	9610	0.000764639	-2.60787	0.0300165
evm.TU.group8.1815	6961	0.000764639	-2.60787	0.0252595
evm.TU.group1.288	131664	0.0114696	-2.61368	5.5117e-09
evm.TU.group9.901	2219	0.00764639	-2.62051	3.35406e-08
evm.TU.group0.4050	4985	0.00152928	-2.6233	0.0130712
evm.TU.group12.1553	234	0.00152928	-2.6233	0.0067135
evm.TU.group11.563	5619	0.00229392	-2.63096	0.00132518
evm.TU.group7.148	8125	0.0244684	-2.63165	1.5234e-14
evm.TU.group4.1582	2322	0.00688175	-2.63553	1.21983e-07
evm.TU.group15.1364	16802	0.0206452	-2.63748	6.75977e-13
evm.TU.group0.4024	7757	0.00841103	-2.64614	5.76835e-08
evm.TU.group2.3792	1153	0.0328795	-2.64752	4.52799e-16
evm.TU.group14.1410	2985	0.000764639	-2.65368	0.0273026
evm.TU.group1.1334	910	0.00152928	-2.65368	0.00430459
evm.TU.group5.230	341	0.00152928	-2.65368	0.00562021
evm.TU.group18.1677	1002	0.000764639	-2.65368	0.026378
evm.TU.group18.70	42	0.000764639	-2.65368	0.0315437
evm.TU.group15.589	6260	0.00229392	-2.65368	0.000589483
evm.TU.group5.2556	125920	0.00152928	-2.65368	0.00588776
evm.TU.group7.919	437	0.000764639	-2.65368	0.0172117
evm.TU.group11.2031	466	0.00229392	-2.65368	0.0127118
evm.TU.group3.925	2270	0.000764639	-2.65368	0.0390619
evm.TU.group6.1555	3228	0.00152928	-2.65368	0.00867358
evm.TU.group1.313	94	0.0107049	-2.65968	1.10834e-09
evm.TU.group8.789	427	0.027527	-2.66581	2.01928e-15
evm.TU.group1.1365	1656	0.00841103	-2.66863	1.00451e-08
evm.TU.group5.1131	1361	0.00535247	-2.67604	1.69e-06
evm.TU.group9.1238	3729	0.00458783	-2.67921	2.48611e-06
evm.TU.group5.868	1234	0.00688175	-2.68048	2.53322e-07
evm.TU.group1.3203	2796	0.0114696	-2.6926	1.2134e-09
evm.TU.group1.312	1200	0.0198806	-2.69321	2.25424e-13
evm.TU.group17.1129	5559	0.00229392	-2.69807	0.000675597
evm.TU.group17.239	4236	0.000764639	-2.69807	0.0317683
evm.TU.group2.3668	11309	0.000764639	-2.69807	0.0277474
evm.TU.group5.1211	127	0.000764639	-2.69807	0.0293884
evm.TU.group14.1585	3126	0.000764639	-2.69807	0.0232283
evm.TU.group4.382	90	0.000764639	-2.69807	0.0214119
evm.TU.group4.833	1358	0.000764639	-2.69807	0.0120769
evm.TU.group3.2820	130190	0.000764639	-2.69807	0.0120769
evm.TU.group16.577	132	0.000764639	-2.69807	0.0120769
evm.TU.group16.979	130945	0.000764639	-2.69807	0.0120769
evm.TU.group6.445	359	0.000764639	-2.69807	0.0120769
evm.TU.group12.996	90	0.000764639	-2.69807	0.0120769
evm.TU.group2.481	132	0.0282916	-2.70267	1.25098e-16
evm.TU.group17.147	3113	0.00305855	-2.70679	0.000106386
evm.TU.group9.1430	2597	0.00152928	-2.71257	0.00382363
evm.TU.group2.2578	18298	0.00152928	-2.71257	0.00387276
evm.TU.group3.2051	1564	0.00841103	-2.71257	1.87296e-09
evm.TU.group6.1400	1662	0.00152928	-2.71257	0.00154644
evm.TU.group10.966	10980	0.00611711	-2.72216	4.75903e-07
evm.TU.group7.2456	1562	0.0183513	-2.7275	3.60334e-14
evm.TU.group11.619	785	0.00535247	-2.73049	1.49059e-06
evm.TU.group1.2510	131124	0.000764639	-2.74114	0.01679
evm.TU.group4.285	1191	0.000764639	-2.74114	0.01551
evm.TU.group10.1133	18	0.00152928	-2.74114	0.00216171
evm.TU.group18.342	888	0.000764639	-2.74114	0.0122298
evm.TU.group2.228	555	0.00152928	-2.74114	0.0061075
evm.TU.group0.353	11965	0.00152928	-2.74114	0.00280582
evm.TU.group7.2090	3475	0.000764639	-2.74114	0.0290966
evm.TU.group7.2138	10787	0.000764639	-2.74114	0.0162721
evm.TU.group7.2533	11874	0.00229392	-2.74114	0.000183351
evm.TU.group13.870	8812	0.000764639	-2.74114	0.0120018
evm.TU.group6.1635	14	0.00152928	-2.74114	0.00111529
evm.TU.group4.599	8048	0.090992	-2.75171	1.37244e-21
evm.TU.group3.494	5998	0.00229392	-2.7622	0.000131764
evm.TU.group2.1298	11846	0.0374673	-2.76304	4.74066e-18
evm.TU.group9.1090	6926	0.00382319	-2.76915	2.91162e-06
evm.TU.group0.2569	7967	0.0099403	-2.77113	8.37346e-10
evm.TU.group14.380	2110	0.00305855	-2.77469	1.87187e-05
evm.TU.group8.1256	125661	0.00611711	-2.77837	2.53342e-07
evm.TU.group2.3016	129581	0.0229392	-2.78163	4.93247e-15
evm.TU.group2.3393	2663	0.00229392	-2.78296	0.000329251
evm.TU.group14.996	1600	0.00229392	-2.78296	9.7666e-05
evm.TU.group9.195	2270	0.000764639	-2.78296	0.0106742
evm.TU.group15.520	1884	0.000764639	-2.78296	0.0223401
evm.TU.group5.1159	14092	0.00305855	-2.79118	6.66184e-05
evm.TU.group17.910	1813	0.00535247	-2.79323	9.00645e-07
evm.TU.group1.5242	3979	0.00382319	-2.79663	2.33463e-06
evm.TU.group3.1569	1662	0.00458783	-2.80052	4.52892e-07
evm.TU.group0.5135	1066	0.00229392	-2.80342	0.000247279
evm.TU.group0.4397	2653	0.00382319	-2.81018	4.14652e-06
evm.TU.group2.939	1834	0.00764639	-2.8163	8.20808e-09
evm.TU.group0.3618	10043	0.0099403	-2.8236	2.54072e-11
evm.TU.group7.1694_evm.TU.group7.1695	3694	0.00152928	-2.8236	0.000616722
evm.TU.group5.1483	10156	0.00229392	-2.8236	0.000180928
evm.TU.group1.5164	3977	0.00229392	-2.8236	0.0002118
evm.TU.group7.326	127864	0.00305855	-2.8236	1.82343e-05
evm.TU.group2.1389	8928	0.000764639	-2.8236	0.00627289
evm.TU.group3.816	1888	0.00535247	-2.83359	1.52052e-07
evm.TU.group12.1408	132802	0.00841103	-2.8435	1.73745e-10
evm.TU.group1.5112	10959	0.00458783	-2.84632	2.16708e-07
evm.TU.contig325.5	912	0.00382319	-2.85007	1.43321e-05
evm.TU.group0.4298	5449	0.00152928	-2.85007	0.000911053
evm.TU.group1.3656	10353	0.00917566	-2.8541	4.10348e-11
evm.TU.group14.127	4812	0.00458783	-2.85755	1.65223e-07
evm.TU.group9.647	112	0.000764639	-2.86313	0.00687506
evm.TU.group13.1425	129216	0.000764639	-2.86313	0.0110443
evm.TU.group2.960	129515	0.00841103	-2.86313	3.52233e-10
evm.TU.group17.1487	6049	0.00305855	-2.87091	3.79457e-05
evm.TU.group3.1170	4637	0.00305855	-2.87091	3.12503e-05
evm.TU.group10.1196	84	0.0129989	-2.87607	1.55333e-13
evm.TU.group0.4854	128	0.00152928	-2.87607	0.00104421
evm.TU.group4.1359	455	0.00229392	-2.8825	0.00018423
evm.TU.group5.304	11300	0.00688175	-2.88634	4.32044e-09
evm.TU.group0.5144	1916	0.0198806	-2.89031	1.18785e-13
evm.TU.group3.69	3653	0.000764639	-2.9016	0.00460613
evm.TU.group1.1124	151	0.000764639	-2.9016	0.00460613
evm.TU.group9.962	3821	0.000764639	-2.9016	0.00948588
evm.TU.group10.1369	10584	0.000764639	-2.9016	0.014367
evm.TU.group17.528	2258	0.000764639	-2.9016	0.00460613
evm.TU.group16.1720	846	0.00152928	-2.9016	0.000334906
evm.TU.group3.237	130300	0.00458783	-2.91241	4.17503e-07
evm.TU.group18.156	128190	0.0137635	-2.91354	1.90888e-14
evm.TU.group11.1083	4151	0.0152928	-2.92314	1.54168e-14
evm.TU.group11.63	418	0.00305855	-2.93166	1.66648e-05
evm.TU.group3.1359	11237	0.0435844	-2.93653	1.575e-20
evm.TU.group2.3672	2677	0.000764639	-2.93908	0.00504387
evm.TU.group2.3677	341	0.000764639	-2.93908	0.00784855
evm.TU.group9.1996	193	0.000764639	-2.93908	0.00603446
evm.TU.group1.1631	271	0.00229392	-2.93908	2.46042e-05
evm.TU.group14.1133	13334	0.0389966	-2.94192	1.575e-20
evm.TU.group12.2414	241	0.00917566	-2.94192	1.86694e-11
evm.TU.group0.2222	9322	0.00152928	-2.95136	0.000451898
evm.TU.group5.2185	126006	0.113167	-2.95169	2.73279e-25
evm.TU.group11.731	11160	0.0145281	-2.97199	3.97344e-15
evm.TU.group5.363	10197	0.000764639	-2.9756	0.00255368
evm.TU.group0.3455	11761	0.000764639	-2.9756	0.00226273
evm.TU.group0.4447	127442	0.00229392	-2.9756	1.96443e-05
evm.TU.group7.2516	5802	0.000764639	-2.9756	0.00226273
evm.TU.group12.1841	3336	0.000764639	-2.9756	0.00430459
evm.TU.group2.2999	531	0.00688175	-2.98996	1.27104e-10
evm.TU.group3.1773	2148	0.238567	-2.99256	1.17479e-28
evm.TU.contig237.1	1358	0.00229392	-2.99353	5.0791e-05
evm.TU.group5.1225	34790	0.00688175	-2.99708	3.13946e-09
evm.TU.group0.3970	3754	0.00458783	-3.00619	1.6052e-07
evm.TU.group1.1131	119	0.00305855	-3.01825	3.93582e-06
evm.TU.group18.311	312	0.0107049	-3.02291	8.40849e-14
evm.TU.group12.472	132849	0.00152928	-3.04599	0.000625562
evm.TU.group16.1151	6482	0.00152928	-3.04599	0.000251194
evm.TU.contig928.3	21	0	-3.04599	0.0410104
evm.TU.group2.2796	925	0.00305855	-3.04599	5.22305e-06
evm.TU.group6.481	352	0	-3.04599	0.0369061
evm.TU.group12.1806	3602	0	-3.04599	0.0369061
evm.TU.group2.3580	129874	0.00688175	-3.05967	1.80152e-10
evm.TU.group17.1277	9999	0.00535247	-3.06307	1.30641e-09
evm.TU.group1.347	2199	0.00382319	-3.06871	4.91492e-07
evm.TU.contig1451.10	11918	0.00764639	-3.07689	4.71328e-11
evm.TU.group13.497	287	0.000764639	-3.07994	0.00277845
evm.TU.group2.940	1834	0.00535247	-3.07994	2.23929e-09
evm.TU.group18.892	12045	0.000764639	-3.07994	0.00116596
evm.TU.group18.374	12815	0.00458783	-3.08473	8.08139e-09
evm.TU.group6.1231	131975	0.00152928	-3.09108	0.00101533
evm.TU.group0.1460	116	0.00152928	-3.09108	0.000108394
evm.TU.group13.1424	3689	0.000764639	-3.11311	0.00122614
evm.TU.group10.760	132374	0.000764639	-3.11311	0.00240265
evm.TU.group8.1410	20	0	-3.11311	0.029097
evm.TU.group0.3594	126905	0	-3.11311	0.028038
evm.TU.group18.1461	20448	0	-3.11311	0.0256952
evm.TU.group3.2244	29294	0.000764639	-3.11311	0.00122614
evm.TU.group3.128	19461	0	-3.11311	0.0387819
evm.TU.group9.1247	130424	0	-3.11311	0.0256952
evm.TU.contig131.6	10961	0	-3.11311	0.0332035
evm.TU.group1.3951	2522	0	-3.11311	0.0256952
evm.TU.group14.260	12009	0.00458783	-3.12245	1.21824e-08
evm.TU.group18.900	1287	0.00764639	-3.14261	2.02638e-11
evm.TU.group15.930	2793	0.00688175	-3.14553	3.23073e-10
evm.TU.group11.349	7198	0.000764639	-3.14553	0.000861695
evm.TU.group15.1474	9974	0.000764639	-3.14553	0.000861695
evm.TU.group9.614	10651	0.00535247	-3.15352	3.11034e-09
evm.TU.group12.901	10043	0.0183513	-3.15448	3.179e-18
evm.TU.group2.2795	129893	0.00152928	-3.15618	6.30577e-05
evm.TU.group4.1249	9410	0.00917566	-3.15781	4.05375e-14
evm.TU.group5.2227	905	0.00611711	-3.16323	3.06564e-10
evm.TU.group5.625	2554	0.0382319	-3.16984	2.29315e-22
evm.TU.group6.105	132085	0	-3.17724	0.0387722
evm.TU.group14.1848	10781	0	-3.17724	0.0491989
evm.TU.group0.1640	1521	0	-3.17724	0.0377472
evm.TU.group0.4405	12750	0	-3.17724	0.0371604
evm.TU.group11.125	12011	0	-3.17724	0.0468229
evm.TU.group17.748	2357	0	-3.17724	0.0417448
evm.TU.group13.1122	394	0	-3.17724	0.0270326
evm.TU.group2.2245	3735	0	-3.17724	0.0270326
evm.TU.group6.277	23	0	-3.17724	0.0270326
evm.TU.group14.1572	2813	0.0099403	-3.18617	1.13492e-12
evm.TU.group8.271	10772	0.00382319	-3.18766	6.76661e-07
evm.TU.group6.1392	34	0.000764639	-3.20827	0.00123187
evm.TU.group6.404	3739	0.00917566	-3.21533	1.67958e-13
evm.TU.group11.762	12835	0.180455	-3.23635	1.67324e-30
evm.TU.group17.756	15165	0	-3.23864	0.0382166
evm.TU.group4.1311	211	0	-3.23864	0.0300165
evm.TU.group0.139	2678	0	-3.23864	0.0423506
evm.TU.group0.1559	10811	0	-3.23864	0.0272779
evm.TU.contig325.2	2348	0.000764639	-3.23864	0.000449563
evm.TU.group17.781	6732	0	-3.23864	0.0281721
evm.TU.group17.1031	18	0	-3.23864	0.0181679
evm.TU.group2.655	8052	0	-3.23864	0.0206949
evm.TU.group6.1930	530	0.000764639	-3.23864	0.000449563
evm.TU.group7.2320	127822	0.00764639	-3.25494	1.08901e-13
evm.TU.group3.1384	11403	0.0367027	-3.25692	7.49674e-24
evm.TU.contig696.2	1	0.000764639	-3.26839	0.00105015
evm.TU.group3.1444	13364	0.000764639	-3.26839	0.00196148
evm.TU.group6.1067	23	0.000764639	-3.26839	0.000940162
evm.TU.group8.2040	164	0.0305855	-3.2734	2.52504e-23
evm.TU.group6.771	11158	0.00305855	-3.27426	3.17116e-07
evm.TU.group4.2288	6143	0.00152928	-3.27817	1.56114e-05
evm.TU.group4.1354	7411	0.00152928	-3.29753	3.02778e-05
evm.TU.group4.196	126669	0.000764639	-3.29753	0.000497161
evm.TU.group5.1952	2500	0	-3.29753	0.0265575
evm.TU.group9.1987	130437	0	-3.29753	0.0205209
evm.TU.group3.1638	1042	0	-3.29753	0.0255171
evm.TU.group1.4686	369	0	-3.29753	0.0124186
evm.TU.group10.1639	13238	0	-3.29753	0.0281966
evm.TU.group15.1177	487	0.00841103	-3.30233	2.25347e-12
evm.TU.group10.1434	1338	0.00458783	-3.30575	1.46336e-09
evm.TU.group13.1563	2378	0.00611711	-3.3103	1.1511e-12
evm.TU.group10.1693	677	0.000764639	-3.3261	0.000389894
evm.TU.group16.1102	452	0.00382319	-3.3355	4.68219e-09
evm.TU.group13.532	9871	0.00152928	-3.3355	5.84904e-05
evm.TU.group17.940	1819	0.00229392	-3.34018	8.06941e-07
evm.TU.group17.307	20460	0.00458783	-3.35412	2.0212e-10
evm.TU.group17.846	3771	0	-3.35412	0.022161
evm.TU.group1.2989	5338	0	-3.35412	0.0214776
evm.TU.group14.1080	1499	0	-3.35412	0.0318449
evm.TU.group12.1971	9172	0	-3.35412	0.023605
evm.TU.group12.1083	62	0	-3.35412	0.0288027
evm.TU.group0.4100	125	0.000764639	-3.35412	0.000538095
evm.TU.contig652.2	221	0	-3.35412	0.0132634
evm.TU.group14.1510	5772	0	-3.35412	0.0166267
evm.TU.group4.1756	1329	0	-3.35412	0.0294777
evm.TU.contig90.1	34564	0	-3.35412	0.0132634
evm.TU.group11.417	2730	0	-3.35412	0.0354375
evm.TU.group17.469	548	0	-3.35412	0.0132634
evm.TU.group2.3597	630	0.000764639	-3.35412	0.00029715
evm.TU.group2.3878	1443	0	-3.35412	0.0238751
evm.TU.group3.881	2690	0.00229392	-3.36792	1.28641e-07
evm.TU.group14.1725	6094	0.00152928	-3.3725	1.37858e-05
evm.TU.group4.615	1500	0.0137635	-3.38016	2.44533e-19
evm.TU.group0.3411	13215	0.000764639	-3.3816	0.000605238
evm.TU.group12.567	3790	0.000764639	-3.3816	0.000656258
evm.TU.group5.2215	4151	0.000764639	-3.3816	0.000274859
evm.TU.group0.4022	3479	0.000764639	-3.3816	0.000509436
evm.TU.group2.3226	129395	0.00305855	-3.39784	1.41968e-07
evm.TU.group11.1613	13970	0.00305855	-3.39784	3.92755e-09
evm.TU.contig1515.5	23076	0.00382319	-3.39963	4.23579e-10
evm.TU.group3.265	912	0.00917566	-3.40032	1.80404e-15
evm.TU.group14.104	495	0.000764639	-3.40856	0.000124416
evm.TU.group17.1141	34817	0.0099403	-3.40856	5.57853e-16
evm.TU.group7.1421	12045	0	-3.40856	0.0107791
evm.TU.group2.3308	8577	0	-3.40856	0.022805
evm.TU.group1.394	1252	0.00611711	-3.40856	1.204e-13
evm.TU.group5.1070	7374	0	-3.40856	0.00898105
evm.TU.group0.986	126894	0.000764639	-3.40856	0.000124416
evm.TU.group3.2519	151	0	-3.40856	0.0161864
evm.TU.group3.1673	160	0	-3.40856	0.0126086
evm.TU.group16.545	131005	0	-3.40856	0.0375705
evm.TU.group15.1387	332	0	-3.40856	0.00877347
evm.TU.group4.835	1358	0.00382319	-3.41744	3.84536e-10
evm.TU.group10.149	11340	0.00152928	-3.42627	4.48875e-06
evm.TU.group0.1468	287	0.00152928	-3.42627	9.24528e-06
evm.TU.group7.2442	2243	0.000764639	-3.43504	0.000218965
evm.TU.group7.1918	1723	0.00229392	-3.43504	6.35583e-08
evm.TU.group1.4169	131518	0.00535247	-3.45458	2.19851e-12
evm.TU.group1.1441	4236	0	-3.46103	0.00876382
evm.TU.group4.1563	1701	0	-3.46103	0.0136639
evm.TU.group4.1998	9919	0	-3.46103	0.0198662
evm.TU.group17.746	1294	0	-3.46103	0.00603446
evm.TU.group11.460	174	0.00382319	-3.46959	1.68496e-10
evm.TU.group8.1847	6951	0.00152928	-3.47811	2.51114e-06
evm.TU.group8.396	2183	0.019116	-3.48267	1.53571e-21
evm.TU.group2.1404	5944	0.000764639	-3.48657	0.000201404
evm.TU.group5.1142	3072	0.0122342	-3.48805	8.79078e-19
evm.TU.group0.4670	1028	0.00152928	-3.49498	1.1054e-06
evm.TU.group0.2587	2713	0.000764639	-3.51166	4.63277e-05
evm.TU.group4.831	1358	0.00152928	-3.51166	4.92741e-06
evm.TU.group4.2024	10272	0	-3.51166	0.00653257
evm.TU.group0.4270	5934	0	-3.51166	0.00971799
evm.TU.group4.1300	7378	0.00152928	-3.51166	2.07151e-06
evm.TU.group4.1355	3683	0	-3.51166	0.0146558
evm.TU.group14.1846	32	0	-3.51166	0.00653257
evm.TU.group2.1074	71	0.000764639	-3.51166	0.00011795
evm.TU.group1.173	1252	0	-3.51166	0.00675827
evm.TU.contig317.3	2813	0.00382319	-3.51993	8.2609e-10
evm.TU.group15.1168	97	0.00764639	-3.52067	9.77256e-16
evm.TU.group7.2070	12815	0.00764639	-3.52964	1.51901e-16
evm.TU.group4.1742	3484	0.00152928	-3.54445	3.55433e-06
evm.TU.group5.511	10596	0.00458783	-3.56057	4.07061e-12
evm.TU.group4.1254	4549	0.000764639	-3.56057	7.60815e-05
evm.TU.group14.277	8120	0	-3.56057	0.00425422
evm.TU.group0.3595	127210	0	-3.56057	0.0265753
evm.TU.group3.1666	14166	0	-3.56057	0.00425422
evm.TU.group16.155	131006	0	-3.56057	0.00425422
evm.TU.group7.1247	127890	0.0122342	-3.57184	1.575e-20
evm.TU.group4.1885	12201	0.000764639	-3.58441	6.50096e-05
evm.TU.group1.729	12380	0.00382319	-3.58441	1.95135e-10
evm.TU.group0.1620	2183	0.0237038	-3.58737	3.15497e-26
evm.TU.group18.440	10729	0.00152928	-3.59228	4.66273e-06
evm.TU.group2.1318	129493	0.00764639	-3.59939	7.00036e-15
evm.TU.group17.920	8265	0.00152928	-3.60787	2.08385e-07
evm.TU.group0.4461	4199	0.000764639	-3.60787	6.03323e-05
evm.TU.group5.51	2035	0	-3.60787	0.0030884
evm.TU.group17.117	5279	0	-3.60787	0.00380557
evm.TU.group2.2558	7902	0	-3.60787	0.00287512
evm.TU.group9.1027	34793	0.000764639	-3.60787	1.7668e-05
evm.TU.group5.1547	8857	0.00535247	-3.62522	1.06966e-14
evm.TU.group2.2775	2702	0.00382319	-3.63857	1.60729e-11
evm.TU.group17.1603	128712	0.00229392	-3.64236	2.63953e-08
evm.TU.contig194.4	732	0.000764639	-3.65368	3.07578e-05
evm.TU.group2.1372	129444	0	-3.65368	0.00317214
evm.TU.group5.40	9180	0	-3.65368	0.00406852
evm.TU.group6.61	10415	0.000764639	-3.65368	3.66241e-05
evm.TU.group8.1532	992	0.00152928	-3.65368	1.41098e-07
evm.TU.group0.4412	7180	0	-3.65368	0.00409307
evm.TU.group9.491	12	0	-3.65368	0.00308582
evm.TU.group9.1951	1169	0.00229392	-3.6649	1.58828e-09
evm.TU.group17.1699	14461	0.00152928	-3.66863	2.48445e-07
evm.TU.group1.3438	6922	0.000764639	-3.67604	2.92244e-05
evm.TU.group0.4757	13437	0.00764639	-3.67806	5.60379e-16
evm.TU.group2.3669	726	0.00458783	-3.73507	2.63797e-13
evm.TU.group4.734	2115	0.00611711	-3.73642	2.12629e-15
evm.TU.group9.1035	253	0.0099403	-3.73811	1.17124e-18
evm.TU.group1.4805	10980	0.000764639	-3.74114	5.12484e-06
evm.TU.group12.936	13392	0.000764639	-3.78296	1.05715e-05
evm.TU.group8.922	125643	0	-3.78296	0.00283247
evm.TU.group0.2387	9896	0	-3.78296	0.00228406
evm.TU.group18.1036	6282	0	-3.78296	0.00153007
evm.TU.group13.1562	2378	0	-3.78296	0.00549085
evm.TU.contig619.1	53	0	-3.78296	0.00153007
evm.TU.group10.1232	12418	0	-3.78296	0.00153007
evm.TU.group8.27	8606	0.00152928	-3.78296	1.19048e-07
evm.TU.group8.2042	10079	0	-3.8236	0.0010125
evm.TU.group13.496	129195	0	-3.8236	0.00289358
evm.TU.contig1341.9	13998	0	-3.8236	0.00289358
evm.TU.group1.2184	1910	0	-3.8236	0.00190787
evm.TU.group8.1152	125796	0	-3.8236	0.0010125
evm.TU.group1.4122	210	0	-3.8236	0.0013315
evm.TU.group12.1532	15102	0.00535247	-3.8286	7.15017e-17
evm.TU.group18.1097	964	0.000764639	-3.8435	2.14345e-06
evm.TU.group14.718	1361	0.00382319	-3.85662	3.53031e-13
evm.TU.contig955.1	964	0.00611711	-3.85879	7.44255e-17
evm.TU.group15.958	364	0	-3.86313	0.00120378
evm.TU.group12.877	132862	0	-3.86313	0.00159461
evm.TU.group5.1411	73	0	-3.86313	0.00136549
evm.TU.group1.834	500	0	-3.86313	0.000685743
evm.TU.group2.1517	20	0.00305855	-3.87091	8.89036e-13
evm.TU.group0.2240	4970	0	-3.9016	0.000476489
evm.TU.group8.1848	1688	0	-3.9016	0.00115495
evm.TU.group8.653	19523	0	-3.93908	0.000549739
evm.TU.group0.3217	5918	0.00229392	-3.93908	1.27405e-09
evm.TU.group8.1839	4999	0	-3.93908	0.00101982
evm.TU.group18.603	177	0	-3.93908	0.000504407
evm.TU.group18.175	3892	0.000764639	-3.95746	2.87335e-06
evm.TU.group11.1811	6	0.00382319	-3.95746	1.52679e-13
evm.TU.group2.3260	1163	0	-3.9756	0.00114885
evm.TU.group0.4994	8546	0.00152928	-3.9756	7.88704e-09
evm.TU.group8.1370	1601	0	-3.9756	0.000476939
evm.TU.group7.168	127969	0.00305855	-4.01123	1.31248e-13
evm.TU.group0.3985	8296	0	-4.01123	0.00042155
evm.TU.group10.1415	6242	0.00152928	-4.02291	1.20084e-06
evm.TU.group2.2885	109	0.00152928	-4.02291	5.69762e-09
evm.TU.group0.5143	127000	0.00764639	-4.03345	1.04921e-18
evm.TU.group6.1145	13437	0.00152928	-4.0574	7.14766e-09
evm.TU.group3.1321	996	0.000764639	-4.06307	1.28641e-07
evm.TU.group17.468	548	0.00229392	-4.07153	1.69628e-11
evm.TU.group7.1284	2293	0.000764639	-4.07994	1.0424e-05
evm.TU.group7.2470	1465	0	-4.07994	0.000589483
evm.TU.group11.1507	9089	0	-4.07994	0.000168425
evm.TU.group9.1687	2284	0.00229392	-4.08831	5.62362e-12
evm.TU.group11.788	79	0.00152928	-4.09108	4.09331e-09
evm.TU.group1.3727	1929	0	-4.11311	0.000530183
evm.TU.group2.1644	150	0	-4.11311	0.000115068
evm.TU.group0.3553	4577	0	-4.14553	0.000170734
evm.TU.group11.1334	128673	0	-4.14553	0.000162017
evm.TU.group8.1904	3355	0	-4.14553	0.000180928
evm.TU.group5.1534	11941	0.00535247	-4.16147	1.27228e-18
evm.TU.group1.4170	9949	0.000764639	-4.16147	2.08594e-07
evm.TU.group5.1788	5416	0.000764639	-4.17724	1.64573e-07
evm.TU.group17.1265	338	0	-4.17724	0.000241437
evm.TU.group1.3723	10042	0.000764639	-4.17724	1.85726e-07
evm.TU.group17.1718	14148	0	-4.17724	0.000278022
evm.TU.group12.1843	795	0	-4.17724	0.000294825
evm.TU.group14.1345	167	0	-4.20827	5.76425e-05
evm.TU.group15.992	4378	0	-4.23864	0.000148249
evm.TU.group1.5044	2318	0	-4.23864	0.000258679
evm.TU.group4.962	17	0.000764639	-4.23864	1.19916e-08
evm.TU.group0.742	3689	0	-4.23864	7.54866e-05
evm.TU.group0.3419	178	0.00305855	-4.26249	4.91988e-16
evm.TU.group16.1212	4680	0	-4.26839	0.00014179
evm.TU.group0.3246	1848	0.0114696	-4.27756	1.91011e-26
evm.TU.group17.52	292	0.000764639	-4.31189	4.56923e-08
evm.TU.group0.1721	25932	0	-4.3261	2.03219e-05
evm.TU.group9.1965	2600	0	-4.35412	6.76221e-05
evm.TU.group11.1109	128393	0.00764639	-4.40856	7.73272e-25
evm.TU.contig1493.4	1205	0.00229392	-4.41523	1.61561e-14
evm.TU.group2.3879	10549	0	-4.46103	2.14696e-05
evm.TU.group4.1935	1	0	-4.48657	2.02477e-05
evm.TU.group14.1446	11404	0	-4.53632	2.57867e-05
evm.TU.group6.1236	2739	0	-4.53632	3.97186e-06
evm.TU.group1.222	7322	0.00382319	-4.57254	2.07912e-21
evm.TU.group4.943	262	0.000764639	-4.63096	3.93989e-11
evm.TU.group4.1568	2287	0	-4.63096	1.40029e-06
evm.TU.group16.156	130985	0.00152928	-4.63857	5.959e-15
evm.TU.group1.393	1252	0.00152928	-4.63857	5.959e-15
evm.TU.group7.1787	1800	0	-4.69807	4.24873e-06
evm.TU.group15.1401	3180	0.000764639	-4.70896	1.10318e-11
evm.TU.contig909.1	1910	0	-4.71977	1.67509e-06
evm.TU.group12.790	132767	0.000764639	-4.73049	2.67911e-10
evm.TU.group1.4830	131438	0	-4.7622	0.00183062
evm.TU.group12.934	132747	0	-4.8236	4.02801e-07
evm.TU.group1.3684	10353	0	-4.8236	4.00516e-07
evm.TU.group3.2020	11462	0	-4.86313	1.04786e-07
evm.TU.group4.2147	905	0	-4.86313	5.44571e-07
evm.TU.group6.1128	11558	0	-4.9016	8.05361e-08
evm.TU.group3.72	3653	0	-4.93908	3.07783e-07
evm.TU.group15.1436	2341	0.00458783	-4.99607	3.15497e-26
evm.TU.group17.664	2042	0.00152928	-5.06871	3.64805e-17
evm.TU.group2.3587	1800	0	-5.17724	4.86609e-08

## Sheet: Tar6
Additional file 6. DEGs in the single-cell major clusters of SDX in T. aralioides.
The lists of DEGs in cell cluster Tar1 to Tar9 with cutoff set as the absolute value of log2FC ≥ 1 and adjusted P value < 0.05.
T. aralioides DEGs for cell cluster 6
Gene ID	Orthologous group	Mean UMI count	Log2FC	Adjusted P value
evm.TU.group9.584	233	0.00713699	5.07267	0.00253101
evm.TU.group0.2541	32743	0.00570959	4.80964	0.011418
evm.TU.group9.891	6236	0.00570959	4.80964	0.011418
evm.TU.contig905.9	15651	0.00570959	4.80964	0.011418
evm.TU.group1.694	55	0.00570959	4.80964	0.011418
evm.TU.group12.892	245	0.00570959	4.80964	0.011418
evm.TU.group5.2038	125888	0.00428219	4.48771	0.0484641
evm.TU.group0.1258	12485	0.00999179	4.48771	0.000610523
evm.TU.group7.2577	282	0.00428219	4.48771	0.0484641
evm.TU.group17.948	7215	0.00428219	4.48771	0.0484641
evm.TU.group2.3780	10049	0.00428219	4.48771	0.0484641
evm.TU.group16.602	2714	0.00428219	4.48771	0.0484641
evm.TU.group12.1786	133088	0.028548	4.29507	2.52264e-09
evm.TU.group8.280	10419	0.0199836	4.07267	1.67784e-06
evm.TU.group14.1633	126304	0.0114192	4.07267	0.00746336
evm.TU.group0.4584	34	0.028548	4.07267	7.86712e-09
evm.TU.group6.882	4393	0.0114192	4.07267	0.000512853
evm.TU.group12.893	245	0.0114192	4.07267	0.000512853
evm.TU.group2.3587	1800	0.0970631	4.01127	1.83932e-17
evm.TU.group17.469	548	0.0271206	4.00228	2.71827e-08
evm.TU.group0.742	3689	0.0499589	3.9572	2.13145e-12
evm.TU.group6.1680	132024	0.014274	3.94714	0.000103546
evm.TU.group2.3155	203	0.021411	3.90275	1.35293e-06
evm.TU.group6.1888	521	0.00999179	3.90275	0.0019578
evm.TU.group4.962	17	0.0999179	3.88257	5.51505e-22
evm.TU.group0.1559	10811	0.0242658	3.85028	2.33315e-06
evm.TU.group5.1080	277	0.00570959	3.80964	0.0368467
evm.TU.group0.3652	332	0.0128466	3.80964	0.000382105
evm.TU.group7.2446	4751	0.00570959	3.80964	0.0368467
evm.TU.group11.429	176	0.00570959	3.80964	0.0368467
evm.TU.group11.398	97	0.00570959	3.80964	0.0368467
evm.TU.group2.984	4787	0.00570959	3.80964	0.0368467
evm.TU.group1.204	332	0.00570959	3.80964	0.0368467
evm.TU.group1.2060	6529	0.0157014	3.75075	7.72205e-05
evm.TU.contig425.3	14624	0.0185562	3.7101	1.58371e-05
evm.TU.group14.1493	409	0.0114192	3.65764	0.00137418
evm.TU.group10.912	12617	0.0114192	3.65764	0.00174652
evm.TU.group1.3869	113	0.014274	3.62521	0.000263496
evm.TU.group18.603	177	0.0371124	3.54216	2.2741e-09
evm.TU.group14.1193	174	0.0128466	3.48771	0.0009206
evm.TU.group4.338	19	0.00713699	3.48771	0.0240704
evm.TU.group0.4039	126907	0.0128466	3.48771	0.0009206
evm.TU.group0.4544	12	0.00713699	3.48771	0.0415389
evm.TU.group17.647	3226	0.00713699	3.48771	0.0240704
evm.TU.group17.812	6427	0.00999179	3.48771	0.00463631
evm.TU.group13.1338	371	0.00999179	3.48771	0.00640475
evm.TU.group2.3771	1395	0.00713699	3.48771	0.0240704
evm.TU.group7.17	9130	0.0899261	3.40025	2.60132e-17
evm.TU.group2.2101	30	0.0199836	3.3946	2.56433e-05
evm.TU.group4.831	1358	0.0813617	3.34569	4.0112e-13
evm.TU.group15.1387	332	0.0242658	3.33571	3.97739e-06
evm.TU.contig380.2	160	0.0114192	3.33571	0.0030046
evm.TU.group2.744	1909	0.0114192	3.33571	0.0030046
evm.TU.group3.1064	253	0.0242658	3.33571	3.97739e-06
evm.TU.group9.1027	34793	0.0570959	3.3217	4.05165e-12
evm.TU.group14.97	253	0.0314028	3.31083	1.57042e-07
evm.TU.group1.2048	538	0.00856439	3.29507	0.0152671
evm.TU.group5.1535	8854	0.0256932	3.27621	2.7458e-06
evm.TU.group9.1035	253	0.439639	3.26732	1.2058e-29
evm.TU.group13.1141	838	0.0157014	3.26532	0.000390685
evm.TU.group6.445	359	0.0299754	3.2467	4.62101e-07
evm.TU.group11.1442	11827	0.0299754	3.2467	4.62101e-07
evm.TU.group2.940	1834	0.159869	3.2418	1.70626e-21
evm.TU.group18.1097	964	0.0656603	3.23495	5.78004e-13
evm.TU.group1.5342	3914	0.0942083	3.23187	1.23459e-16
evm.TU.group2.2558	7902	0.0271206	3.22468	1.90364e-06
evm.TU.group2.1538	129348	0.0128466	3.22468	0.0019313
evm.TU.group1.3139	2922	0.0242658	3.1982	7.9667e-06
evm.TU.group0.4447	127442	0.0727973	3.18815	1.1673e-13
evm.TU.group7.1822	127793	0.0171288	3.18815	0.000247942
evm.TU.group11.943	73	0.0171288	3.18815	0.000247942
evm.TU.contig380.3	160	0.00999179	3.16578	0.00946216
evm.TU.group15.376	132614	0.0256932	3.15068	5.43834e-06
evm.TU.group7.974	3790	0.014274	3.13979	0.0012157
evm.TU.group12.1804	34736	0.014274	3.13979	0.00139597
evm.TU.group2.371	4861	0.0228384	3.11574	2.32946e-05
evm.TU.group0.3419	178	0.21411	3.11141	1.46021e-23
evm.TU.group14.127	4812	0.115619	3.09038	1.1116e-17
evm.TU.group0.435	7718	0.0456767	3.07267	1.27323e-08
evm.TU.group2.3491	889	0.0884987	3.07267	8.56086e-15
evm.TU.group8.672	77	0.0157014	3.07267	0.000764662
evm.TU.group8.902	125681	0.00713699	3.07267	0.0463732
evm.TU.group5.2011	5604	0.00713699	3.07267	0.0463732
evm.TU.group14.1210	3306	0.0114192	3.07267	0.00584349
evm.TU.group4.1450	126734	0.0157014	3.07267	0.000764662
evm.TU.group0.4052	1606	0.00713699	3.07267	0.0463732
evm.TU.group2.3343	129859	0.0114192	3.07267	0.00584349
evm.TU.group1.989	75	0.00713699	3.07267	0.0463732
evm.TU.contig653.1	132426	0.00713699	3.07267	0.0463732
evm.TU.group12.686	12190	0.00713699	3.07267	0.0463732
evm.TU.group18.311	312	0.27406	3.03577	2.62426e-26
evm.TU.group0.303	573	0.0256932	3.0352	1.01759e-05
evm.TU.group0.1330	9764	0.021411	3.02828	6.80861e-05
evm.TU.group9.1900	635	0.114192	3.02021	5.42246e-17
evm.TU.group0.4182	26	0.0171288	3.01823	0.00376999
evm.TU.group4.963	17	0.0456767	3.00854	6.08549e-09
evm.TU.group7.2317	1395	0.0656603	2.99791	5.48411e-11
evm.TU.group7.146	1107	0.363987	2.99586	5.94521e-26
evm.TU.group4.943	262	0.105627	2.98861	6.42754e-16
evm.TU.group2.1074	71	0.0485315	2.97314	3.49745e-08
evm.TU.group1.1452	131058	0.00856439	2.97314	0.0280828
evm.TU.group1.822	347	0.00856439	2.97314	0.0280828
evm.TU.group16.155	131006	0.0242658	2.9572	2.83143e-05
evm.TU.group16.156	130985	0.158441	2.95522	9.84118e-20
evm.TU.group1.470	8887	0.014274	2.94714	0.00224807
evm.TU.group9.349	5349	0.0485315	2.91655	5.70795e-09
evm.TU.group2.939	1834	0.168433	2.9068	1.49522e-17
evm.TU.group3.2519	151	0.021411	2.90275	0.000528872
evm.TU.group13.999	9867	0.00999179	2.90275	0.0169036
evm.TU.group3.232	2328	0.00999179	2.90275	0.0361894
evm.TU.group6.982	131928	0.00999179	2.90275	0.0169036
evm.TU.group6.931	1350	0.0157014	2.90275	0.00219297
evm.TU.group6.489	1523	0.021411	2.90275	0.000122031
evm.TU.group2.481	132	0.540984	2.89266	5.62496e-30
evm.TU.group12.971	132966	0.167006	2.8785	1.812e-19
evm.TU.group2.3886	5802	0.0228384	2.87473	7.87711e-05
evm.TU.contig445.2	1655	0.0171288	2.86622	0.000861663
evm.TU.group12.1408	132802	0.184134	2.85187	4.71664e-20
evm.TU.group2.1370	3997	0.0114192	2.85028	0.010274
evm.TU.group17.1399	4861	0.194126	2.84428	9.58249e-19
evm.TU.group6.1930	530	0.0385398	2.83563	3.14589e-07
evm.TU.group12.1532	15102	0.235521	2.82933	4.51867e-22
evm.TU.group6.1128	11558	0.0599507	2.82651	5.00823e-10
evm.TU.group3.1384	11403	0.983477	2.81488	1.63786e-29
evm.TU.contig619.1	53	0.0271206	2.80964	2.1164e-05
evm.TU.group10.1232	12418	0.0271206	2.80964	2.1164e-05
evm.TU.group7.1918	1723	0.0884987	2.79257	7.42986e-13
evm.TU.group16.1461	25	0.0371124	2.78317	7.77121e-07
evm.TU.group12.882	13272	0.014274	2.77722	0.0195498
evm.TU.group2.960	129515	0.18128	2.75979	1.18064e-17
evm.TU.group9.491	12	0.0242658	2.75075	0.000212058
evm.TU.group1.3097	2835	0.0157014	2.75075	0.00235508
evm.TU.group15.849	698	0.0157014	2.75075	0.00235508
evm.TU.group2.1517	20	0.147022	2.74521	7.30766e-17
evm.TU.group5.1911	1709	0.0528137	2.73564	9.93706e-09
evm.TU.group4.833	1358	0.0256932	2.73564	5.48194e-05
evm.TU.group1.2133	5260	0.0899261	2.73282	1.46025e-12
evm.TU.group12.901	10043	0.45534	2.72749	4.71127e-24
evm.TU.group3.881	2690	0.0827891	2.7265	7.19858e-12
evm.TU.group11.1771	9410	0.0742247	2.72378	5.06747e-11
evm.TU.group1.1121	3223	0.0271206	2.72218	3.55046e-05
evm.TU.group11.1613	13970	0.105627	2.71653	1.03327e-13
evm.TU.group4.1830	10925	0.0570959	2.71598	3.90632e-09
evm.TU.group4.1249	9410	0.235521	2.713	1.67906e-20
evm.TU.group8.1793	15133	0.00856439	2.7101	0.0462275
evm.TU.group14.964	166	0.00856439	2.7101	0.0462275
evm.TU.group4.2177	414	0.00856439	2.7101	0.0462275
evm.TU.group0.5203	127241	0.00856439	2.7101	0.0462275
evm.TU.group18.1621	19807	0.00856439	2.7101	0.0462275
evm.TU.group9.654	12191	0.00856439	2.7101	0.0462275
evm.TU.group15.1637	1284	0.00856439	2.7101	0.0462275
evm.TU.group1.1365	1656	0.155586	2.68411	9.06289e-16
evm.TU.group14.24	9179	0.0328302	2.68036	6.68386e-06
evm.TU.group0.3817	48	0.00999179	2.68036	0.0277172
evm.TU.group2.3157	53	0.00999179	2.68036	0.0277172
evm.TU.group3.602	4069	0.00999179	2.68036	0.0277172
evm.TU.group15.1699	1052	0.0114192	2.65764	0.0166403
evm.TU.group2.2741	9160	0.0770795	2.65436	6.99201e-11
evm.TU.group18.1036	6282	0.0256932	2.64818	9.08965e-05
evm.TU.group14.1434	8025	0.0256932	2.64818	9.08965e-05
evm.TU.group18.156	128190	0.286907	2.64608	3.1698e-21
evm.TU.group10.1374	4638	0.0128466	2.63971	0.0101189
evm.TU.group12.2166	1006	0.0128466	2.63971	0.0101189
evm.TU.group7.2516	5802	0.0299754	2.62521	2.43698e-05
evm.TU.group2.3460	1723	0.432502	2.6219	9.56938e-24
evm.TU.group17.1351	777	0.0157014	2.61324	0.00374384
evm.TU.group3.494	5998	0.0528137	2.60636	3.90871e-08
evm.TU.group3.2020	11462	0.0542411	2.60319	2.84249e-08
evm.TU.group11.514	2551	0.0371124	2.59874	8.32866e-06
evm.TU.group0.353	11965	0.0385398	2.59463	1.81037e-05
evm.TU.group1.5112	10959	0.0984905	2.59463	2.9256e-12
evm.TU.group1.393	1252	0.141312	2.59241	5.68016e-15
evm.TU.group18.1137	128166	0.0199836	2.58725	0.0240794
evm.TU.group17.1277	9999	0.129893	2.58501	2.97515e-14
evm.TU.group0.3818	92	0.0271206	2.56171	9.2453e-05
evm.TU.group3.1569	1662	0.0942083	2.5538	1.26923e-11
evm.TU.group18.892	12045	0.0314028	2.55184	2.51699e-05
evm.TU.group0.1620	2183	0.73511	2.55057	7.65696e-24
evm.TU.group15.1474	9974	0.0328302	2.54911	1.66983e-05
evm.TU.group2.2775	2702	0.141312	2.54661	2.61439e-13
evm.TU.group5.1991	8031	0.035685	2.54429	7.39512e-06
evm.TU.group1.3523	131845	0.282625	2.53937	1.37693e-19
evm.TU.group10.1196	84	0.255504	2.53662	9.60332e-19
evm.TU.group9.1020	253	0.0956357	2.53078	6.00376e-10
evm.TU.group3.1321	996	0.0613781	2.52088	1.31195e-08
evm.TU.group2.691	6529	0.0713699	2.51628	1.0907e-07
evm.TU.group11.680	1	0.441066	2.51591	4.00695e-22
evm.TU.group0.3632	332	0.0727973	2.51573	1.24899e-09
evm.TU.group2.2969	400	0.149877	2.51519	1.11769e-14
evm.TU.group7.2456	1562	0.319737	2.51359	5.29798e-20
evm.TU.group7.10	127976	0.332584	2.49389	4.52541e-20
evm.TU.group7.2451	12145	0.0171288	2.48771	0.00356257
evm.TU.group5.1826	1133	0.148449	2.48771	2.45634e-14
evm.TU.group11.21	728	0.0256932	2.48771	0.000217195
evm.TU.group13.1122	394	0.0157014	2.48771	0.00580744
evm.TU.group1.4805	10980	0.0485315	2.48771	4.15393e-07
evm.TU.group8.1671	572	0.0128466	2.48771	0.0154071
evm.TU.group5.153	126205	0.00999179	2.48771	0.0420726
evm.TU.group14.1253	4954	0.00999179	2.48771	0.0420726
evm.TU.group4.280	9372	0.00999179	2.48771	0.0420726
evm.TU.group11.1914	128471	0.0157014	2.48771	0.00580744
evm.TU.contig193.1	5023	0.0185562	2.48771	0.00747561
evm.TU.group2.913	4881	0.00999179	2.48771	0.0420726
evm.TU.group3.2182	346	0.0128466	2.48771	0.0154071
evm.TU.group1.4983	17	0.0114192	2.48771	0.0253686
evm.TU.group1.4485	131103	0.00999179	2.48771	0.0420726
evm.TU.group15.620	19515	0.0114192	2.48771	0.0253686
evm.TU.group12.1406	132730	0.00999179	2.48771	0.0420726
evm.TU.group7.1247	127890	0.376833	2.48228	6.58962e-20
evm.TU.group0.2496	7973	0.733683	2.46823	5.62564e-23
evm.TU.group6.1899	530	0.0585233	2.45376	5.32327e-08
evm.TU.group2.2796	925	0.0756521	2.43524	8.90331e-08
evm.TU.group7.2320	127822	0.192699	2.42543	1.54052e-15
evm.TU.group11.762	12835	4.11947	2.41844	8.62335e-24
evm.TU.group0.3613	245	0.13703	2.4152	5.58297e-12
evm.TU.group12.972	132956	1.82136	2.41501	1.74986e-22
evm.TU.group5.1259	125963	1.05057	2.40775	1.97946e-22
evm.TU.group14.277	8120	0.0199836	2.3946	0.0020919
evm.TU.group11.1383	166	0.31831	2.3942	1.42749e-17
evm.TU.group0.3737	34593	0.172715	2.38503	2.44989e-14
evm.TU.group0.4942	346	0.0727973	2.3808	7.8205e-09
evm.TU.group2.3539	939	0.0328302	2.37223	5.72891e-05
evm.TU.group6.815	3550	0.0157014	2.37223	0.00910308
evm.TU.group1.3684	10353	0.0485315	2.36907	4.73882e-06
evm.TU.group0.4637	44	0.0628055	2.36485	6.20999e-08
evm.TU.group11.17	1588	0.362559	2.36312	1.11721e-17
evm.TU.group14.1600	5571	0.0299754	2.36218	0.000132101
evm.TU.group13.1424	3689	0.0299754	2.36218	0.000132101
evm.TU.group1.3951	2522	0.014274	2.36218	0.0139178
evm.TU.group17.826	984	0.0456767	2.36218	0.000277154
evm.TU.group17.1141	34817	0.265496	2.35513	5.72961e-15
evm.TU.group5.1335	2708	0.0713699	2.35278	2.52686e-06
evm.TU.group0.1986	7785	0.0128466	2.35021	0.0226688
evm.TU.group2.1458	4716	0.149877	2.34527	4.83215e-13
evm.TU.group9.1951	1169	0.0884987	2.33571	1.08421e-09
evm.TU.group0.5086	2219	0.0114192	2.33571	0.0368892
evm.TU.group11.407	13192	0.0114192	2.33571	0.0368892
evm.TU.group2.2002	3086	0.0114192	2.33571	0.0368892
evm.TU.contig889.1	22248	0.0114192	2.33571	0.0368892
evm.TU.group1.988	75	0.369696	2.33515	1.11868e-16
evm.TU.group11.1768	9409	0.035685	2.33017	3.66928e-05
evm.TU.contig1096.6	128983	0.0228384	2.32725	0.0012157
evm.TU.group2.2999	531	0.141312	2.32421	1.77195e-12
evm.TU.group14.1072	416	0.0314028	2.31083	0.000125664
evm.TU.group13.1125	1831	0.0642329	2.31083	8.97441e-08
evm.TU.group7.1085	77	0.0314028	2.31083	0.000125664
evm.TU.group11.619	785	0.0942083	2.30587	1.56755e-08
evm.TU.group3.199	11471	0.942083	2.30547	4.18276e-20
evm.TU.group1.394	1252	0.167006	2.30427	2.61439e-13
evm.TU.group11.349	7198	0.0299754	2.30329	0.000191166
evm.TU.group4.655	126841	0.729401	2.30284	1.37693e-19
evm.TU.group5.1505	34717	0.148449	2.29507	1.66522e-12
evm.TU.group4.599	8048	1.44595	2.2924	2.03038e-20
evm.TU.group8.2040	164	0.69657	2.29212	5.69901e-19
evm.TU.group7.1284	2293	0.0570959	2.29067	0.000116665
evm.TU.group6.533	4216	0.566677	2.28829	1.68467e-19
evm.TU.group8.2049	1570	0.112764	2.28608	8.85389e-11
evm.TU.group12.1526	86	0.0528137	2.27621	1.26664e-06
evm.TU.group18.917	10257	0.159869	2.27447	9.40377e-13
evm.TU.group0.1755	34579	0.0970631	2.27431	8.40973e-10
evm.TU.group2.2838	11955	1.15191	2.26634	3.53857e-20
evm.TU.group10.1422	10959	0.0585233	2.26532	4.62995e-07
evm.TU.group18.1598	2922	0.0157014	2.26532	0.0342639
evm.TU.group1.4685	2882	0.0314028	2.25639	0.00018033
evm.TU.group3.1820	13438	0.0556685	2.25505	9.00406e-07
evm.TU.group7.2334	127901	0.249795	2.2467	5.48114e-15
evm.TU.group0.3757	7868	0.014274	2.2467	0.019957
evm.TU.group11.460	174	0.112764	2.23978	8.19007e-10
evm.TU.group0.4329	996	0.021411	2.23978	0.00271854
evm.TU.group12.1143	4807	0.131321	2.23245	3.29692e-11
evm.TU.group1.5242	3979	0.0713699	2.2294	7.2318e-08
evm.TU.group11.1915	128671	0.158441	2.22898	2.90811e-12
evm.TU.group13.186	275	0.0199836	2.22468	0.00424778
evm.TU.group7.2515	127726	0.244085	2.22049	1.48712e-14
evm.TU.group12.968	2023	0.0727973	2.21087	7.27977e-08
evm.TU.group1.3203	2796	0.178425	2.2076	6.29332e-11
evm.TU.group3.581	129	0.1042	2.20531	1.07488e-09
evm.TU.group1.3938	453	0.211255	2.19909	3.6916e-13
evm.TU.group1.5247	10307	0.658031	2.1948	2.111e-17
evm.TU.group7.2447	127910	1.73857	2.18941	2.55378e-19
evm.TU.group10.913	8048	0.0228384	2.18286	0.00243242
evm.TU.group3.663	8861	0.0228384	2.18286	0.00243242
evm.TU.group12.284	3024	0.0228384	2.18286	0.00243242
evm.TU.group7.11	127715	0.028548	2.17959	0.00174204
evm.TU.group15.1370	10043	0.69657	2.17823	1.31064e-17
evm.TU.group9.468	449	0.0399672	2.17577	4.5051e-05
evm.TU.group5.847	9410	0.0570959	2.17284	1.67006e-06
evm.TU.group2.2657	5203	0.0870713	2.15651	2.05227e-08
evm.TU.group10.225	34690	0.0756521	2.15514	9.89766e-08
evm.TU.group9.224	34689	0.0585233	2.15211	1.63487e-06
evm.TU.group3.22	13213	0.0256932	2.15068	0.00298535
evm.TU.group1.3827	131866	0.0256932	2.15068	0.00140505
evm.TU.group2.1075	71	0.0956357	2.14891	7.70543e-09
evm.TU.group2.482	132	0.17557	2.14729	5.12261e-12
evm.TU.group3.1250	11169	0.13703	2.14511	2.62759e-09
evm.TU.group17.1699	14461	0.0613781	2.13979	3.60762e-06
evm.TU.group12.2172	6198	0.395389	2.13905	1.47072e-15
evm.TU.group4.1677	3360	0.0242658	2.13407	0.00217616
evm.TU.group15.759	132607	0.0756521	2.13407	9.75686e-07
evm.TU.group1.1631	271	0.0499589	2.13407	8.82278e-06
evm.TU.group0.946	8044	0.212682	2.13157	1.77195e-12
evm.TU.group1.205	332	0.0342576	2.13157	0.000212833
evm.TU.group0.219	316	0.0842165	2.12782	4.45189e-08
evm.TU.group7.1426	557	0.124184	2.12696	5.17787e-10
evm.TU.group0.298	573	0.028548	2.12514	0.000917463
evm.TU.group11.1083	4151	0.264069	2.11998	6.78409e-13
evm.TU.group13.928	10924	0.0371124	2.11332	0.000132225
evm.TU.group4.615	1500	0.322592	2.10969	4.66424e-14
evm.TU.group15.1035	3618	0.0842165	2.1092	9.4722e-07
evm.TU.group15.103	3568	0.239803	2.10723	3.86721e-13
evm.TU.group8.1532	992	0.0599507	2.10662	2.46539e-06
evm.TU.group13.402	15179	0.0314028	2.10438	0.000487313
evm.TU.group18.1407	4272	0.035685	2.10069	0.000194936
evm.TU.group17.1060	1926	0.0171288	2.10069	0.0146527
evm.TU.group4.1457	23029	0.0256932	2.09178	0.00192896
evm.TU.group11.1507	9089	0.0256932	2.09178	0.00192896
evm.TU.group18.810	17	0.0570959	2.09038	3.98781e-06
evm.TU.group13.409	5807	0.0785069	2.08561	1.63503e-06
evm.TU.group1.964	3566	0.144167	2.08332	2.08206e-10
evm.TU.group18.374	12815	0.0956357	2.08332	3.22616e-08
evm.TU.group5.1547	8857	0.157014	2.07267	1.35974e-10
evm.TU.group8.1749	10923	0.0157014	2.07267	0.0230462
evm.TU.group12.870	132886	0.0242658	2.07267	0.00291848
evm.TU.group2.2413	1739	0.0442493	2.06145	0.000677021
evm.TU.group5.2378	1761	0.0471041	2.05161	3.19626e-05
evm.TU.group14.849	126447	0.0228384	2.05161	0.0044668
evm.TU.group14.1197	174	0.0670877	2.05031	1.3525e-06
evm.TU.group4.1274	126685	0.014274	2.04025	0.0365759
evm.TU.group0.3143	11278	0.014274	2.04025	0.0365759
evm.TU.group1.4787	1604	0.87214	2.03429	3.38659e-16
evm.TU.group0.3618	10043	0.158441	2.02828	2.50671e-10
evm.TU.group2.1389	8928	0.021411	2.02828	0.0069708
evm.TU.group13.1824	15133	0.021411	2.02828	0.024955
evm.TU.group13.1303	5797	0.028548	2.02205	0.00149485
evm.TU.group14.99	6916	0.0770795	2.02114	4.99036e-07
evm.TU.group0.285	3908	0.035685	2.01823	0.000367109
evm.TU.group3.271	6418	0.0727973	2.01823	9.10179e-07
evm.TU.group1.222	7322	0.218392	2.00631	5.8488e-11
evm.TU.group7.2070	12815	0.196981	1.99932	5.66316e-11
evm.TU.group13.1163	1312	0.0371124	1.99467	0.000318185
evm.TU.group9.901	2219	0.107055	1.99417	2.73029e-08
evm.TU.group4.733	1242	0.127038	1.99088	6.05111e-09
evm.TU.group10.1231	11169	0.0713699	1.99021	1.56461e-06
evm.TU.contig353.7	7540	0.0228384	1.99021	0.00600155
evm.TU.group0.855	3359	0.0157014	1.98521	0.0307508
evm.TU.group11.1702	6511	0.101345	1.98521	5.32327e-08
evm.TU.group1.3656	10353	0.147022	1.9787	1.45196e-09
evm.TU.group16.1413	178	0.028548	1.97314	0.00232507
evm.TU.group7.1657	9949	0.0185562	1.97314	0.0165418
evm.TU.group0.4328	155	0.0513863	1.96924	3.35887e-05
evm.TU.group2.282	1502	0.0371124	1.9572	0.000417553
evm.TU.group9.1090	6926	0.0628055	1.9572	7.06931e-06
evm.TU.group12.1754	710	0.0242658	1.9572	0.00513528
evm.TU.group3.1670	129954	0.259786	1.94813	1.46009e-11
evm.TU.group2.284	12630	0.014274	1.94714	0.0474501
evm.TU.group5.1992	3263	0.0328302	1.94339	0.00102652
evm.TU.group9.173	854	0.0542411	1.94022	2.85192e-05
evm.TU.group3.2806	363	0.0913535	1.94022	4.41606e-07
evm.TU.group0.3704	2054	0.0199836	1.93517	0.0139832
evm.TU.group2.1438	11233	0.676587	1.93448	4.05578e-14
evm.TU.group3.1624	1661	0.162723	1.93232	2.28742e-09
evm.TU.group4.132	151	0.0228384	1.93132	0.0134892
evm.TU.group7.168	127969	0.119901	1.93132	7.28311e-08
evm.TU.group8.937	917	0.0856439	1.9266	1.81269e-06
evm.TU.group1.343	9299	0.0613781	1.92478	1.23478e-05
evm.TU.group0.3729	112	0.513863	1.91479	8.42709e-12
evm.TU.group4.845	11582	0.997751	1.9124	5.89716e-14
evm.TU.group8.1950	2875	1.82422	1.9084	2.44989e-14
evm.TU.group17.187	11233	1.86275	1.90791	3.45881e-14
evm.TU.group11.914	128340	0.16986	1.90275	2.07117e-08
evm.TU.group16.581	132	0.0157014	1.90275	0.039521
evm.TU.group16.577	132	0.0185562	1.90275	0.0216824
evm.TU.group14.1265	5476	0.0242658	1.90275	0.00670078
evm.TU.group11.1589	31	0.0185562	1.90275	0.0216824
evm.TU.group11.396	97	0.0556685	1.90275	3.3885e-05
evm.TU.group14.1492	22953	0.14274	1.898	1.25218e-08
evm.TU.group6.1825	996	0.114192	1.89682	7.25196e-08
evm.TU.group17.819	4604	0.0713699	1.89335	6.54368e-06
evm.TU.group7.2524	1030	0.0656603	1.89255	1.45144e-05
evm.TU.group18.1792	1416	0.0513863	1.88981	0.0001392
evm.TU.group7.713	5180	0.0371124	1.88505	0.000705345
evm.TU.group1.968	9560	0.0314028	1.88199	0.00644674
evm.TU.group2.91	472	0.652321	1.8819	1.66611e-13
evm.TU.group1.1721	402	0.028548	1.88003	0.00329327
evm.TU.group0.3608	1203	0.0556685	1.8789	4.32148e-05
evm.TU.contig955.1	964	0.191271	1.87803	1.23953e-08
evm.TU.group9.1232	23	0.0256932	1.87766	0.00573461
evm.TU.group9.2044	1498	0.0228384	1.87473	0.0146705
evm.TU.group8.1425	10863	0.0228384	1.87473	0.0122386
evm.TU.group2.1546	129797	0.934946	1.87372	2.1507e-13
evm.TU.group2.3979	10978	0.306891	1.87191	3.5049e-11
evm.TU.group3.1515	2284	0.0842165	1.87104	1.89809e-06
evm.TU.group0.4823	11462	0.124184	1.87033	1.73109e-07
evm.TU.group17.319	4439	0.0171288	1.86622	0.0330247
evm.TU.group17.409	4700	0.0171288	1.86622	0.0330247
evm.TU.group2.914	4881	0.0171288	1.86622	0.0330247
evm.TU.group1.350	2200	0.0171288	1.86622	0.0330247
evm.TU.group13.983	7551	0.0670877	1.86322	1.67129e-05
evm.TU.group16.1240	1052	0.0299754	1.85968	0.00284696
evm.TU.group17.823	5261	0.0371124	1.85028	0.00243242
evm.TU.group2.3092	9398	0.0242658	1.85028	0.0086413
evm.TU.group14.380	2110	0.0499589	1.85028	0.000124953
evm.TU.group8.15	125658	0.4168	1.84642	8.8847e-11
evm.TU.group16.792	18	0.0342576	1.84617	0.00148604
evm.TU.group11.2210	314	0.710844	1.84328	5.19307e-13
evm.TU.group14.1682	126299	0.0770795	1.84281	1.89896e-05
evm.TU.group7.79	10324	0.0770795	1.84281	5.61311e-06
evm.TU.group5.786	23550	0.0314028	1.84135	0.0024855
evm.TU.group7.326	127864	0.0513863	1.83918	0.000180546
evm.TU.group12.288	983	0.0785069	1.83563	5.1647e-06
evm.TU.group5.2562	6146	0.0485315	1.83563	0.000175532
evm.TU.group16.1569	719	0.144167	1.82922	4.27758e-08
evm.TU.group10.259	2931	0.1042	1.8268	6.33563e-07
evm.TU.group2.2491	10376	0.0842165	1.82475	3.18997e-06
evm.TU.group0.4623	127500	0.0328302	1.82475	0.00217321
evm.TU.group18.487	20	0.0157014	1.82475	0.0499799
evm.TU.group2.3856	253	2.61642	1.82268	1.22222e-13
evm.TU.group6.1554	2284	0.24694	1.82213	4.97275e-10
evm.TU.group10.784	337	0.0813617	1.82213	4.40094e-06
evm.TU.group1.2025	7273	0.0299754	1.81786	0.00361148
evm.TU.group6.1892	663	0.0371124	1.81633	0.00114273
evm.TU.group2.3402	33	1.33034	1.81526	1.28972e-12
evm.TU.group16.1826	10633	0.0656603	1.81348	2.85526e-05
evm.TU.group4.2017	6566	0.201263	1.81091	3.91979e-09
evm.TU.group8.1848	1688	0.0199836	1.80964	0.0400438
evm.TU.group17.1084	520	0.0342576	1.80964	0.00444679
evm.TU.group1.4103	9303	0.0199836	1.80964	0.0227921
evm.TU.group2.1298	11846	0.498162	1.80193	4.07156e-11
evm.TU.group6.1236	2739	0.0314028	1.80182	0.00312507
evm.TU.group3.2589	31	0.0242658	1.79966	0.0108934
evm.TU.group11.213	5774	0.112764	1.79841	4.29955e-07
evm.TU.group11.1520	14210	0.236948	1.7946	2.02449e-09
evm.TU.group0.944	10863	0.292617	1.79051	3.83562e-10
evm.TU.group10.1027	1492	0.0442493	1.78727	0.00125205
evm.TU.group9.125	3512	0.0870713	1.7837	5.36141e-06
evm.TU.group5.1478	12046	0.0371124	1.78317	0.00142862
evm.TU.group3.1616_evm.TU.group3.1612	45	0.0642329	1.78245	4.5051e-05
evm.TU.group13.1216	13126	0.0256932	1.78144	0.0385844
evm.TU.group1.3434	1223	0.0256932	1.78144	0.00919861
evm.TU.group18.95	5802	0.325447	1.78002	2.09883e-10
evm.TU.group3.816	1888	0.0813617	1.77584	2.57231e-05
evm.TU.group6.1948	1498	0.349713	1.77559	4.59964e-10
evm.TU.group8.580	34736	1.28751	1.77102	1.29524e-11
evm.TU.group12.2327	93	0.0428219	1.76948	0.0032605
evm.TU.group2.90	472	1.81565	1.76899	2.13145e-12
evm.TU.group3.2051	1564	0.112764	1.76525	8.91904e-07
evm.TU.group13.1563	2378	0.125611	1.76377	3.26429e-07
evm.TU.group16.1255	1052	0.129893	1.75389	2.82608e-07
evm.TU.group7.917	437	0.0756521	1.75075	2.46294e-05
evm.TU.group14.104	495	0.028548	1.75075	0.00666224
evm.TU.group8.1374	1222	0.0242658	1.75075	0.024931
evm.TU.group16.1425	3636	0.720836	1.74449	2.69973e-11
evm.TU.group17.940	1819	0.0556685	1.74355	0.000536007
evm.TU.group0.3867	1464	0.0471041	1.74228	0.000581748
evm.TU.group18.1832	9130	0.0428219	1.74147	0.00111873
evm.TU.group10.1485	16334	0.0742247	1.7399	3.13176e-05
evm.TU.group13.1953	2875	0.248367	1.73925	8.3288e-09
evm.TU.group18.19	22115	0.660885	1.73836	1.83847e-11
evm.TU.group15.1652	3415	0.0256932	1.73564	0.0114659
evm.TU.contig215.1	77	0.0485315	1.73435	0.000500911
evm.TU.group14.1096	8854	0.231239	1.73315	2.74457e-07
evm.TU.group2.3792	1153	0.393962	1.73109	8.13848e-10
evm.TU.group10.123	9494	0.0399672	1.73098	0.00433686
evm.TU.group0.3278	165	0.770795	1.72957	3.56759e-11
evm.TU.group4.1252	9409	0.0542411	1.72872	0.000239353
evm.TU.group12.2338	5363	0.0913535	1.72872	6.13876e-06
evm.TU.group12.2119	132833	0.0314028	1.72587	0.00482776
evm.TU.group18.515	889	1.10481	1.72492	2.37314e-11
evm.TU.group16.1427	8134	0.0599507	1.72415	0.000124953
evm.TU.group2.3370	453	0.0713699	1.71719	5.1258e-05
evm.TU.group12.1586	9708	0.0228384	1.71719	0.0235286
evm.TU.group4.1371	5756	0.0385398	1.7101	0.00246278
evm.TU.group0.1539	177	0.0185562	1.7101	0.0425078
evm.TU.contig272.3	1	0.028548	1.7101	0.0083
evm.TU.group4.388	183	0.34543	1.70862	8.40973e-10
evm.TU.group9.1589	1529	0.0242658	1.70344	0.0166994
evm.TU.group16.1720	846	0.0299754	1.69922	0.010274
evm.TU.group13.916	2646	0.0299754	1.69922	0.010274
evm.TU.group14.1323	2552	0.0984905	1.69813	6.01074e-06
evm.TU.group11.675	11984	0.319737	1.69787	1.77647e-09
evm.TU.group10.1344	624	0.172715	1.69735	2.18995e-07
evm.TU.group11.2301	1898	0.035685	1.6963	0.00643017
evm.TU.group15.1119	8887	0.709417	1.69617	8.44196e-11
evm.TU.group8.913	725	0.0413946	1.69416	0.00174338
evm.TU.group1.5079	3369	0.0199836	1.69416	0.0353896
evm.TU.group0.909	5797	0.0199836	1.69416	0.0353896
evm.TU.group2.2600	1180	1.20472	1.69383	2.93528e-11
evm.TU.group9.783	1624	0.0585233	1.6902	0.000197923
evm.TU.group5.1638	126208	0.0428219	1.68702	0.00174204
evm.TU.group5.511	10596	0.111337	1.68297	9.61868e-06
evm.TU.group2.3773	3570	0.117047	1.68284	2.21339e-06
evm.TU.group6.1276	9905	0.0271206	1.68036	0.0174868
evm.TU.group16.1426	3636	0.296899	1.67937	4.94822e-09
evm.TU.group15.1242	6537	0.0570959	1.67534	0.00026434
evm.TU.group8.2036	3157	0.0513863	1.6748	0.0018172
evm.TU.group11.1750	2226	0.145595	1.67437	8.55646e-07
evm.TU.group0.4785	4897	0.0399672	1.67327	0.00238261
evm.TU.group0.856	1222	0.0399672	1.67327	0.00443716
evm.TU.group0.2642	3566	0.141312	1.67214	6.44177e-07
evm.TU.group2.3359	938	0.225529	1.67131	5.46642e-08
evm.TU.group8.2030	10077	0.028548	1.67058	0.0139651
evm.TU.group0.4465	549	0.125611	1.66882	3.14581e-06
evm.TU.group7.1949	235	0.0228384	1.66828	0.0242856
evm.TU.group1.1337	3636	0.306891	1.66517	3.23468e-08
evm.TU.group11.1284	1403	0.0913535	1.66459	2.30246e-05
evm.TU.group1.2659	3622	0.0299754	1.66174	0.0187554
evm.TU.group14.778	10521	0.332584	1.65764	4.94141e-08
evm.TU.group8.396	2183	0.391107	1.65436	2.88037e-08
evm.TU.group4.1568	2287	0.0314028	1.65372	0.00927282
evm.TU.group11.1199	1710	0.229811	1.65264	4.26372e-08
evm.TU.group10.530	1229	0.128466	1.64678	3.59511e-06
evm.TU.group0.893	4735	0.0328302	1.64641	0.00768992
evm.TU.group5.1252	1271	0.396817	1.64605	6.55312e-09
evm.TU.group7.328	363	0.0742247	1.64578	0.000614849
evm.TU.group0.5231	1340	0.0570959	1.63581	0.000478092
evm.TU.group0.654	2971	0.0499589	1.63527	0.000852579
evm.TU.group7.1571	3436	0.035685	1.63356	0.00528214
evm.TU.group5.1063	12911	0.0585233	1.6321	0.000413597
evm.TU.group11.1455	1091	0.0913535	1.62744	2.32711e-05
evm.TU.group5.294	299	0.0613781	1.62521	0.000310061
evm.TU.group0.4545	8327	0.0228384	1.62098	0.0410056
evm.TU.group4.1777	2593	0.0399672	1.61777	0.00319836
evm.TU.group14.1556	2675	0.0570959	1.61644	0.000537919
evm.TU.group1.1375	1342	0.826464	1.61641	4.48225e-10
evm.TU.group15.1455	1100	0.0927809	1.61324	3.91769e-05
evm.TU.group9.1390	5520	0.135603	1.61324	2.42491e-06
evm.TU.group2.2677	4785	0.0428219	1.60902	0.00238583
evm.TU.group8.1760	1373	0.602362	1.6086	5.28236e-08
evm.TU.group3.2645	2117	0.24694	1.60423	6.89105e-08
evm.TU.group2.2584	2963	0.0842165	1.60019	0.000132225
evm.TU.group2.3623	8620	0.0870713	1.59642	0.000177257
evm.TU.group15.235	39	0.0399672	1.5908	0.00375237
evm.TU.group1.3900	131287	0.0613781	1.58959	0.00041603
evm.TU.group7.2492	1757	0.0299754	1.58959	0.0145051
evm.TU.group1.3947	374	0.0299754	1.58959	0.0145051
evm.TU.group16.388	3007	0.0528137	1.58589	0.00108902
evm.TU.group13.1057	10699	0.0642329	1.58501	0.000449128
evm.TU.group15.549	132463	0.0314028	1.58501	0.0120254
evm.TU.group12.954	2054	0.0542411	1.58329	0.000933811
evm.TU.group7.668	127738	0.0556685	1.58082	0.000815249
evm.TU.group9.146	2122	0.17557	1.57772	1.18748e-06
evm.TU.group3.197	129972	0.506726	1.57758	8.40464e-09
evm.TU.group2.1349	9597	0.0485315	1.5726	0.00195686
evm.TU.group5.1389	166	0.0242658	1.57017	0.0365759
evm.TU.group9.582	5494	0.204118	1.57017	1.85024e-06
evm.TU.group0.648	3506	0.0242658	1.57017	0.0440123
evm.TU.group11.2203	8500	0.0371124	1.57017	0.0060819
evm.TU.group5.125	32704	0.125611	1.56257	7.98858e-06
evm.TU.group5.332	4246	0.0271206	1.56171	0.0293306
evm.TU.contig307.7	1889	0.0870713	1.55926	8.18389e-05
evm.TU.group1.4437	1180	0.0899261	1.55697	9.69896e-05
evm.TU.contig1073.17	721	0.124184	1.55483	9.5905e-06
evm.TU.group3.288	3224	0.255504	1.5533	4.57923e-07
evm.TU.group5.2016	1403	0.0328302	1.54911	0.011678
evm.TU.group2.283	129302	0.0942083	1.54257	7.11207e-05
evm.TU.group1.5196	783	0.105627	1.53662	4.18934e-05
evm.TU.group10.224	17088	0.0428219	1.53502	0.00468307
evm.TU.group3.1362	12781	0.408236	1.53368	3.28927e-08
evm.TU.group9.1041	5023	0.572387	1.53328	4.16915e-08
evm.TU.group1.4185	131627	0.14274	1.53121	6.54368e-06
evm.TU.group18.437	33	3.13171	1.52871	2.86779e-09
evm.TU.group5.1857	641	0.0242658	1.52835	0.0410846
evm.TU.group16.1421	3636	0.513863	1.52619	2.7118e-08
evm.TU.group9.1940	6023	0.0256932	1.52619	0.0463324
evm.TU.group3.2495	2219	0.135603	1.52578	1.04394e-05
evm.TU.group7.666	11873	0.0299754	1.52088	0.0193986
evm.TU.group7.2454	8947	0.125611	1.5205	1.58371e-05
evm.TU.group0.4229	1498	0.0970631	1.51942	8.59595e-05
evm.TU.group3.36	1606	0.0328302	1.51809	0.0135572
evm.TU.group0.4746	1206	0.035685	1.51573	0.0131266
evm.TU.group1.3837	1723	0.649466	1.51164	7.7716e-08
evm.TU.group6.1100	11982	0.0485315	1.50847	0.00281878
evm.TU.group1.41	2684	0.322592	1.49728	2.56439e-07
evm.TU.group3.2317	5023	0.46105	1.49441	8.56147e-08
evm.TU.group0.10	2650	0.0342576	1.48771	0.0203586
evm.TU.group6.659	3489	0.0499589	1.48771	0.00371243
evm.TU.group2.337	2436	0.035685	1.48771	0.0142622
evm.TU.group1.263	5129	0.0342576	1.48771	0.0172926
evm.TU.group6.232	132007	0.0242658	1.48771	0.0463732
evm.TU.group12.1696	427	0.035685	1.48771	0.0276337
evm.TU.group4.1050	1632	0.171288	1.48176	6.54368e-06
evm.TU.group1.1244	12516	0.695143	1.47887	4.46278e-08
evm.TU.group8.920	9870	0.112764	1.47872	5.45643e-05
evm.TU.group5.1230	4585	0.0942083	1.47699	0.00016191
evm.TU.group2.1275	3636	0.141312	1.47336	9.72671e-05
evm.TU.group8.1535	3847	1.00203	1.4724	2.40343e-08
evm.TU.group17.577	434	0.0642329	1.47211	0.00125541
evm.TU.group2.3632	3811	0.0599507	1.47103	0.00143645
evm.TU.group0.3808	347	0.0570959	1.47022	0.00327719
evm.TU.group6.2051	132026	0.112764	1.46979	5.9555e-05
evm.TU.group11.1085	3126	0.0485315	1.46725	0.00472883
evm.TU.group18.67	8947	0.232666	1.46589	4.40094e-06
evm.TU.group11.731	11160	0.195554	1.46181	5.43834e-06
evm.TU.contig1123.1	330	0.0371124	1.46124	0.0131418
evm.TU.group0.523	427	0.035685	1.46023	0.0201763
evm.TU.group12.934	132747	0.0328302	1.45796	0.0326256
evm.TU.group14.1778	12835	0.727973	1.4556	9.09753e-08
evm.TU.group6.345	132123	0.0299754	1.45529	0.0381086
evm.TU.group12.1562	5983	0.0613781	1.45529	0.00184301
evm.TU.group9.460	130432	0.0599507	1.45454	0.00216244
evm.TU.group10.1549	10240	0.144167	1.45278	0.000104393
evm.TU.group14.1381	3503	0.0256932	1.45024	0.0440123
evm.TU.group4.1822	535	0.0413946	1.44041	0.00904282
evm.TU.group1.545	2610	0.0613781	1.43935	0.00360832
evm.TU.group1.1366	2620	0.0984905	1.43709	0.000209767
evm.TU.group0.2738	3187	0.114192	1.43524	0.000120543
evm.TU.group18.1459	49	0.111337	1.43394	0.000115499
evm.TU.group1.4502	131272	4.75466	1.43208	3.49037e-08
evm.TU.group12.683	132953	0.194126	1.43093	1.72387e-05
evm.TU.group11.1978	850	0.124184	1.42358	7.23867e-05
evm.TU.group12.957	3350	0.0613781	1.42358	0.00217616
evm.TU.group15.930	2793	0.107055	1.42276	0.000949047
evm.TU.group14.1601	2965	0.272633	1.42162	7.74089e-06
evm.TU.group16.834	1849	0.135603	1.42162	4.76073e-05
evm.TU.group5.2533	10781	0.028548	1.4206	0.0449068
evm.TU.group18.471	1580	0.251222	1.42004	3.27056e-06
evm.TU.group2.3119	1887	0.0813617	1.41496	0.000710489
evm.TU.group7.1744	963	0.0399672	1.41496	0.0160683
evm.TU.group2.2601	1180	0.820754	1.41446	2.08191e-07
evm.TU.group1.2872	300	0.0528137	1.41371	0.00401884
evm.TU.group1.1163	2406	0.0613781	1.40798	0.00238583
evm.TU.group4.1431	14210	0.502444	1.40434	1.6039e-06
evm.TU.group1.2298	2744	0.0670877	1.40025	0.0019805
evm.TU.contig305.3	344	1.72287	1.39352	1.21576e-07
evm.TU.group7.1883	889	0.391107	1.39133	1.12095e-06
evm.TU.group14.159	70	0.162723	1.39069	7.65531e-05
evm.TU.group0.956	10093	1.66006	1.38603	2.84269e-07
evm.TU.contig237.1	1358	0.0371124	1.38462	0.0462275
evm.TU.group9.1219	23	0.035685	1.3808	0.0220688
evm.TU.group1.3843	1580	0.0813617	1.37991	0.000898405
evm.TU.group9.1988	9124	0.391107	1.37911	1.32983e-06
evm.TU.group6.1600	549	0.346858	1.37679	2.71812e-06
evm.TU.group1.553	1039	0.149877	1.37643	6.73265e-05
evm.TU.group8.1812	1588	0.659458	1.37391	6.33563e-07
evm.TU.group10.727	22158	0.222674	1.37294	1.90279e-05
evm.TU.group7.904	5209	0.0314028	1.36742	0.0368798
evm.TU.group8.554	13073	0.0799343	1.36641	0.00110011
evm.TU.group16.1872	1919	0.458195	1.36536	5.73356e-06
evm.TU.group9.141	10240	0.121329	1.35939	0.00038749
evm.TU.group13.1657	3847	0.342576	1.35894	3.337e-06
evm.TU.group7.1790	13431	0.14274	1.35802	9.22967e-05
evm.TU.group2.1018	816	0.0970631	1.35783	0.000542332
evm.TU.group4.835	1358	0.0742247	1.35765	0.00232507
evm.TU.group9.187	708	0.866431	1.35734	1.07564e-06
evm.TU.group10.1440	438	0.035685	1.35526	0.0320711
evm.TU.group14.1885	5463	0.442493	1.35485	6.35458e-06
evm.TU.group0.492	127068	0.0870713	1.35444	0.00483861
evm.TU.group0.347	1490	0.0556685	1.35021	0.00555784
evm.TU.group18.1584	10177	0.168433	1.34911	0.000111787
evm.TU.group15.1178	11761	0.0899261	1.34816	0.000985446
evm.TU.group10.1496	7124	0.0713699	1.33996	0.00281851
evm.TU.group14.1437	804	0.0513863	1.33961	0.00868028
evm.TU.group8.1813	1588	1.35032	1.33945	9.57157e-07
evm.TU.group7.2285	10138	0.186989	1.33735	4.79382e-05
evm.TU.group5.1265	3419	0.248367	1.3353	1.49956e-05
evm.TU.group0.1226	7551	0.599507	1.33502	2.23893e-06
evm.TU.group17.65	6777	0.219819	1.33338	2.4118e-05
evm.TU.group14.1133	13334	0.471041	1.33288	5.43834e-06
evm.TU.group4.810	3993	0.0485315	1.33159	0.0117086
evm.TU.group4.1582	2322	0.0727973	1.33017	0.00304158
evm.TU.group2.3505	1764	0.035685	1.33017	0.0342348
evm.TU.group0.3434	10880	0.108482	1.32823	0.000516821
evm.TU.group1.1406	131205	0.13703	1.32607	0.000195679
evm.TU.group5.1504	10846	0.0942083	1.32498	0.000849697
evm.TU.group1.1341	2723	0.0727973	1.31779	0.00257633
evm.TU.group1.5303	4740	0.0328302	1.31779	0.048854
evm.TU.group5.1373	7932	0.0713699	1.31465	0.00350686
evm.TU.group12.908	3816	0.0856439	1.30992	0.00168759
evm.TU.group13.1349	1222	0.0471041	1.30839	0.0148678
evm.TU.group15.1436	2341	0.249795	1.3069	0.000169624
evm.TU.group2.1215	4698	0.0570959	1.3061	0.00781833
evm.TU.group7.94	1416	0.0727973	1.30551	0.00387418
evm.TU.group7.148	8125	0.239803	1.30363	4.57093e-05
evm.TU.group0.2254	12547	2.11112	1.3027	1.67784e-06
evm.TU.group18.102	1757	0.21411	1.29985	4.88447e-05
evm.TU.group16.1424	3636	0.388252	1.29507	9.0717e-06
evm.TU.group11.519	6502	0.950647	1.29183	2.81738e-06
evm.TU.group1.5346	2104	0.0471041	1.28977	0.0161326
evm.TU.group13.407	5807	0.0884987	1.28508	0.00330047
evm.TU.group14.392	3622	1.46879	1.28182	2.63062e-06
evm.TU.group4.737	8746	0.0727973	1.28126	0.00396171
evm.TU.group14.1467	126263	0.284052	1.2767	2.74276e-05
evm.TU.group3.1565	1384	0.0570959	1.27541	0.00911984
evm.TU.group3.1840	6209	0.0456767	1.26532	0.0205851
evm.TU.group0.3379	2147	0.0485315	1.25944	0.0227921
evm.TU.group9.119	37	0.830746	1.25932	6.87098e-06
evm.TU.group4.1108	4436	0.176997	1.25874	0.000174346
evm.TU.group2.2800	13430	0.341148	1.25761	3.58826e-05
evm.TU.group2.2289	8337	0.035685	1.25741	0.0436693
evm.TU.group6.980	2208	0.0642329	1.25639	0.0196775
evm.TU.group11.1435	1840	0.0556685	1.25505	0.0145959
evm.TU.group11.314	2079	0.0513863	1.25422	0.0161697
evm.TU.group5.2386	6568	0.10991	1.24955	0.00126955
evm.TU.group8.744	554	0.0499589	1.24825	0.0189827
evm.TU.group11.316	2552	0.689433	1.24418	1.96199e-05
evm.TU.group1.141	1100	0.984905	1.24253	6.94645e-06
evm.TU.group3.1592	10017	0.411091	1.24057	2.22986e-05
evm.TU.group9.1207	283	0.0556685	1.23978	0.0152946
evm.TU.group15.1401	3180	0.0556685	1.23978	0.0152946
evm.TU.group5.722	5565	0.538129	1.23778	4.56596e-05
evm.TU.group0.72	5363	0.0699425	1.23675	0.00632111
evm.TU.group16.241	648	0.0999179	1.23658	0.00202513
evm.TU.group1.5017	2403	0.107055	1.23579	0.00164338
evm.TU.group0.3972	127509	0.332584	1.23137	5.60458e-05
evm.TU.group3.1048	1275	0.0570959	1.23055	0.0139566
evm.TU.group2.3016	129581	0.239803	1.23038	0.000254232
evm.TU.group8.1270	9885	0.0713699	1.2294	0.0105536
evm.TU.group5.537	8907	0.0528137	1.22784	0.026468
evm.TU.contig191.1	5191	0.0884987	1.22659	0.00353672
evm.TU.group0.1675	9461	0.102773	1.22632	0.00259744
evm.TU.group8.1527	2651	0.0628055	1.22468	0.0115907
evm.TU.group6.1124	9168	0.88356	1.22371	1.27299e-05
evm.TU.group5.1097	2557	0.0442493	1.22092	0.0410457
evm.TU.group8.1926	5363	0.0685151	1.21978	0.00772227
evm.TU.group8.1745	56	0.16986	1.21968	0.000381654
evm.TU.group11.788	79	0.0542411	1.21852	0.038887
evm.TU.group3.90	1752	0.0399672	1.21641	0.041564
evm.TU.group0.5160	1011	0.0670877	1.21469	0.00875464
evm.TU.group12.841	7402	0.672305	1.21174	1.7739e-05
evm.TU.group12.863	11773	0.0385398	1.2076	0.0485365
evm.TU.group9.22	4143	0.124184	1.20568	0.00141473
evm.TU.group9.92	5220	0.167006	1.20545	0.000478092
evm.TU.group2.3673	1103	3.06748	1.20386	9.96245e-06
evm.TU.group3.2318	5023	0.0699425	1.20083	0.00935294
evm.TU.group8.1307	374	0.0727973	1.19947	0.00773594
evm.TU.group14.1588	2353	0.0528137	1.19648	0.0228461
evm.TU.group2.3900	8946	0.0585233	1.19353	0.0222365
evm.TU.group16.1624	6752	0.0585233	1.19353	0.0186892
evm.TU.group11.1940	456	0.412518	1.19189	7.80177e-05
evm.TU.group0.2923	585	0.0499589	1.1819	0.0310881
evm.TU.group11.1706	8249	0.121329	1.17927	0.0019307
evm.TU.group0.3051	503	0.157014	1.17884	0.00129392
evm.TU.group14.1301	274	0.0456767	1.17455	0.0364927
evm.TU.contig225.1	5220	0.0570959	1.17284	0.0224483
evm.TU.group2.1291	1888	0.0570959	1.17284	0.0224483
evm.TU.group2.2967	1313	0.272633	1.16879	0.000255186
evm.TU.group12.2413	241	0.0727973	1.16578	0.0112405
evm.TU.group10.1229	4162	0.35685	1.16234	0.000124953
evm.TU.group6.957	42	0.114192	1.16223	0.0028255
evm.TU.group11.482	5042	0.138458	1.15991	0.00162777
evm.TU.group10.1455	12167	0.439639	1.15926	8.8043e-05
evm.TU.group2.3580	129874	0.0884987	1.15211	0.00975381
evm.TU.group0.3974	23518	0.0528137	1.15068	0.0348509
evm.TU.group17.276	2881	0.125611	1.14966	0.00312507
evm.TU.group3.1816	9168	0.73511	1.1491	7.62218e-05
evm.TU.group7.1429	12089	0.462477	1.14901	0.000103517
evm.TU.group0.5104	3562	0.0442493	1.14786	0.0453549
evm.TU.group4.1848	6502	0.135603	1.14194	0.00208659
evm.TU.group4.1531	3597	0.139885	1.13407	0.00213374
evm.TU.group5.1903	3503	0.0542411	1.12926	0.0329652
evm.TU.group0.2871	347	0.0485315	1.12514	0.0421716
evm.TU.group1.4489	5090	0.145595	1.11893	0.00216244
evm.TU.group6.2013	573	0.112764	1.11615	0.00513528
evm.TU.group3.648	2311	0.0785069	1.11516	0.0144613
evm.TU.group16.1477	2620	0.121329	1.11308	0.00455069
evm.TU.group0.4204	549	0.0799343	1.11115	0.0133575
evm.TU.group7.430	2465	0.134175	1.1092	0.00315256
evm.TU.group15.744	132589	0.28548	1.1081	0.000604878
evm.TU.group4.846	2853	0.0528137	1.10628	0.0395889
evm.TU.group0.553	4791	0.0727973	1.10069	0.0182218
evm.TU.group8.1023	5889	0.743675	1.09988	0.00018443
evm.TU.group2.3989	13432	0.295471	1.09804	0.000821439
evm.TU.group7.2325	10048	0.0556685	1.09539	0.0410809
evm.TU.group2.3104	6009	0.385398	1.09008	0.000517728
evm.TU.group3.1831	6209	0.132748	1.0881	0.00880384
evm.TU.group3.1550	96	0.0585233	1.08561	0.0345557
evm.TU.group0.2147	1328	0.0999179	1.07522	0.0103504
evm.TU.group8.789	427	0.245513	1.07372	0.00151905
evm.TU.group1.2270	116	0.0628055	1.07267	0.0489542
evm.TU.group5.1472	7075	0.0713699	1.07267	0.0341291
evm.TU.group11.2059	2377	0.0756521	1.07267	0.0206256
evm.TU.group7.759	4576	0.0956357	1.06738	0.011418
evm.TU.group3.603	10764	0.0742247	1.06588	0.0277172
evm.TU.group7.1720	503	0.328302	1.06566	0.000905054
evm.TU.group6.2014	131962	0.0670877	1.06145	0.0312386
evm.TU.group14.1901	1239	0.148449	1.0573	0.00695304
evm.TU.group17.906	10961	0.27977	1.0572	0.00249988
evm.TU.group2.3863	1757	0.355422	1.05689	0.000671541
evm.TU.group4.1234	4885	0.496735	1.05062	0.000532037
evm.TU.group18.480	6852	0.0970631	1.04934	0.0135572
evm.TU.group1.4723	2081	0.222674	1.04762	0.00199938
evm.TU.group14.189	1632	0.670877	1.04424	0.000405019
evm.TU.group10.1088	13292	0.24694	1.03584	0.00238583
evm.TU.group7.1307	2294	0.264069	1.03252	0.00313378
evm.TU.group4.424	337	0.224102	1.02994	0.00286431
evm.TU.group4.638	1604	0.134175	1.02966	0.00781957
evm.TU.contig223.6	337	0.179852	1.02931	0.00408397
evm.TU.group2.1884	8339	0.478178	1.02828	0.00129471
evm.TU.group2.958	2279	0.0856439	1.02613	0.0233568
evm.TU.contig612.2	131023	0.138458	1.02561	0.0077232
evm.TU.group0.3899	1552	0.105627	1.02304	0.0136945
evm.TU.group1.4623	5474	0.198408	1.0208	0.00341442
evm.TU.group11.1548	7170	2.05688	1.01434	0.000476031
evm.TU.group8.956	1418	0.421083	1.00542	0.00148215
evm.TU.group10.1275	10023	0.518146	1.00398	0.0012157
evm.TU.group0.1901	135	0.144167	-1.02969	0.0233568
evm.TU.group3.1435	130035	0.419655	-1.03479	0.00855517
evm.TU.group16.1293	12516	0.132748	-1.05968	0.0153814
evm.TU.group18.623	5259	0.0742247	-1.07669	0.0290496
evm.TU.group16.1106	130861	0.0413946	-1.08518	0.0484641
evm.TU.group12.2290	4834	0.0685151	-1.0997	0.0236642
evm.TU.group4.935	2565	0.0513863	-1.11662	0.0365966
evm.TU.group10.385	8557	0.336866	-1.13974	0.0046072
evm.TU.group4.934	126683	0.0471041	-1.14934	0.0259991
evm.TU.group1.312	1200	0.0485315	-1.15119	0.0333873
evm.TU.group2.2894	4155	0.0542411	-1.15466	0.0214448
evm.TU.group0.1269	127213	0.0585233	-1.15614	0.0215954
evm.TU.group0.1513	9912	0.035685	-1.16058	0.0354367
evm.TU.group0.1900	135	0.0299754	-1.17698	0.0464315
evm.TU.group0.2259	127448	0.0528137	-1.17725	0.0261442
evm.TU.group12.846	8270	0.168433	-1.17971	0.00352516
evm.TU.group7.1941	127962	0.0428219	-1.1838	0.0297904
evm.TU.group8.1131	1481	0.0385398	-1.18875	0.031091
evm.TU.group18.59	3135	0.0513863	-1.19462	0.0171185
evm.TU.group17.688	1574	0.0656603	-1.1961	0.012603
evm.TU.group2.3625	1047	0.0813617	-1.19927	0.00670779
evm.TU.contig984.5	1005	0.0413946	-1.22378	0.02401
evm.TU.group1.3859	740	0.0856439	-1.22541	0.00767944
evm.TU.group13.1236	3273	0.0528137	-1.22726	0.0105417
evm.TU.group18.433	11011	0.0528137	-1.23303	0.0222172
evm.TU.group3.1050	12586	0.028548	-1.23371	0.0447282
evm.TU.group8.480	2056	0.0271206	-1.23475	0.0464733
evm.TU.group5.2194	3405	0.0556685	-1.23748	0.00934785
evm.TU.group1.2150	2453	0.0342576	-1.23912	0.0322636
evm.TU.group3.2841	16243	0.0513863	-1.23947	0.0162948
evm.TU.group10.426	12810	0.0328302	-1.24021	0.0280577
evm.TU.group4.1060	776	0.0770795	-1.24268	0.00723073
evm.TU.group5.2163	354	0.0685151	-1.24631	0.00556926
evm.TU.group11.376	568	0.0399672	-1.24676	0.0220993
evm.TU.group0.5243	6523	0.0499589	-1.26123	0.0121003
evm.TU.group12.2099	6204	0.028548	-1.26463	0.0277099
evm.TU.group16.1442	4961	0.028548	-1.27479	0.0333369
evm.TU.group1.5335	1170	0.0385398	-1.27479	0.021817
evm.TU.group18.259	1549	0.0299754	-1.28168	0.0335134
evm.TU.group16.1332	1380	0.0228384	-1.28281	0.0435736
evm.TU.group5.1221	960	0.0328302	-1.29365	0.0216377
evm.TU.group4.707	3906	0.0242658	-1.31964	0.0281147
evm.TU.group1.4511	131137	0.0399672	-1.31964	0.0124838
evm.TU.group15.1269	1027	0.0599507	-1.31964	0.00502583
evm.TU.group0.2480	4558	0.0499589	-1.3225	0.00603256
evm.TU.group15.1168	97	0.0299754	-1.32898	0.0203586
evm.TU.group0.4920	7923	0.0256932	-1.33045	0.0257204
evm.TU.group0.1828	126971	0.0485315	-1.33137	0.0111819
evm.TU.group2.1500	129700	0.0556685	-1.33247	0.00576912
evm.TU.group1.3960	4315	0.0299754	-1.33363	0.015443
evm.TU.group8.409	125837	0.0256932	-1.34118	0.0197502
evm.TU.group0.1228	3175	0.0314028	-1.34187	0.014163
evm.TU.group1.3856	1078	0.0271206	-1.34518	0.0272657
evm.TU.group0.4016	1815	0.0328302	-1.34518	0.0172926
evm.TU.group8.2017	3234	0.0271206	-1.34518	0.0240794
evm.TU.group11.2040	134	0.0256932	-1.34651	0.0201241
evm.TU.group9.1929	5418	0.0342576	-1.34821	0.0154071
evm.TU.group18.1075	3253	0.0385398	-1.34879	0.00849759
evm.TU.group4.2303	2615	0.0271206	-1.35023	0.0198354
evm.TU.group9.626	5022	0.0256932	-1.35182	0.0182439
evm.TU.group13.643	4063	0.0171288	-1.35874	0.0411411
evm.TU.group16.1479	2618	0.0385398	-1.36315	0.00935294
evm.TU.group5.1374	126123	0.0342576	-1.36429	0.00882585
evm.TU.group7.249	3214	0.0199836	-1.36695	0.0365966
evm.TU.group18.996	11347	0.0228384	-1.36734	0.0231487
evm.TU.group1.1107	9244	0.021411	-1.37027	0.0231962
evm.TU.group14.1869	126438	0.0185562	-1.37027	0.0413909
evm.TU.group0.3140	1292	0.035685	-1.3779	0.00863922
evm.TU.group1.4317	537	0.0984905	-1.37877	0.000972251
evm.TU.group1.5201	3249	0.0228384	-1.37902	0.0316588
evm.TU.group7.2497	9743	0.0371124	-1.38311	0.00843131
evm.TU.group5.2305	954	0.0399672	-1.38563	0.00784891
evm.TU.group2.2639	1575	0.0570959	-1.38596	0.00281851
evm.TU.group8.1936	2075	0.0199836	-1.38676	0.027902
evm.TU.group10.265	3221	0.0199836	-1.38676	0.0396979
evm.TU.group18.1789	3021	0.028548	-1.39143	0.0150118
evm.TU.group2.112	4850	0.014274	-1.40159	0.0444693
evm.TU.group9.822	488	0.0399672	-1.40585	0.00427745
evm.TU.group14.711	1135	0.0256932	-1.40902	0.0117019
evm.TU.group1.2904	8492	0.014274	-1.41041	0.0454167
evm.TU.group18.9	1798	0.0157014	-1.41114	0.0476536
evm.TU.group0.671	808	0.028548	-1.41918	0.0125534
evm.TU.group2.3874	13801	0.028548	-1.42375	0.0131894
evm.TU.group0.5094	108	0.0157014	-1.42717	0.0449899
evm.TU.group6.258	362	0.0271206	-1.42877	0.0120564
evm.TU.group7.2199	1237	0.0228384	-1.43045	0.0157569
evm.TU.group8.772	15123	0.0342576	-1.43067	0.00865592
evm.TU.group16.1657	249	0.021411	-1.4371	0.0181982
evm.TU.group1.282	3646	0.0185562	-1.43964	0.0308214
evm.TU.group2.3627	1047	0.0128466	-1.44775	0.047642
evm.TU.group1.1927	1605	0.035685	-1.44847	0.00454731
evm.TU.group12.2286	4999	0.0256932	-1.44924	0.0146316
evm.TU.group4.2041	6094	0.0199836	-1.45715	0.020243
evm.TU.group0.824	1991	0.0128466	-1.45715	0.048339
evm.TU.group0.4934	1510	0.0199836	-1.46338	0.0193986
evm.TU.group7.1317	1477	0.0656603	-1.47143	0.000916303
evm.TU.group9.1862	5592	0.0713699	-1.47467	0.000950913
evm.TU.group0.4103	80	0.144167	-1.47649	0.000145089
evm.TU.group1.2036	1676	0.0171288	-1.48427	0.0202693
evm.TU.group17.415	2618	0.0228384	-1.48552	0.013868
evm.TU.group9.1471	12186	0.0228384	-1.48552	0.0113134
evm.TU.group1.2851	9164	0.0299754	-1.48749	0.00636892
evm.TU.group0.5223	4765	0.014274	-1.48749	0.0459687
evm.TU.group0.552	1638	0.0199836	-1.49414	0.0226475
evm.TU.group14.1845	6772	0.0128466	-1.49414	0.0361267
evm.TU.group4.1157	456	0.0199836	-1.50022	0.0201763
evm.TU.contig1073.3	80	0.0228384	-1.50164	0.0077232
evm.TU.group0.778	1267	0.0228384	-1.50164	0.00912137
evm.TU.group0.3638	332	0.0399672	-1.50606	0.00149821
evm.TU.group14.1054	8644	0.021411	-1.50664	0.00991531
evm.TU.group9.1964	2027	0.021411	-1.50664	0.0177049
evm.TU.group17.402	815	0.0299754	-1.50818	0.00421347
evm.TU.group11.426	128398	0.0228384	-1.51758	0.0069708
evm.TU.group10.817	1941	0.0128466	-1.52128	0.0403033
evm.TU.group1.1853	736	0.0385398	-1.52192	0.00150121
evm.TU.group18.1801	278	0.0328302	-1.52724	0.00281851
evm.TU.group0.4309	4204	0.014274	-1.52859	0.023401
evm.TU.group14.1346	2688	0.0171288	-1.53295	0.0135679
evm.TU.group0.5143	127000	0.0371124	-1.5453	0.00640475
evm.TU.group1.3286	1718	0.00999179	-1.54571	0.0435502
evm.TU.contig192.1	2903	0.0242658	-1.55182	0.00548601
evm.TU.group3.1322	387	0.0171288	-1.55332	0.0166447
evm.TU.group3.461	88	0.0314028	-1.55478	0.00208715
evm.TU.group13.1642	1645	0.014274	-1.56065	0.0245961
evm.TU.group2.2559	5253	0.0114192	-1.56153	0.0322794
evm.TU.group8.995	2598	0.0128466	-1.5654	0.0339831
evm.TU.group0.3604	80	0.216965	-1.56722	2.61359e-05
evm.TU.group4.281	9371	0.00999179	-1.56757	0.0458036
evm.TU.group3.1055	2484	0.0585233	-1.57118	0.000324115
evm.TU.group0.5108	362	0.035685	-1.5734	0.00117853
evm.TU.group13.1897	3895	0.0128466	-1.57406	0.0349568
evm.TU.group2.3736	2442	0.00999179	-1.57838	0.0454011
evm.TU.group2.659	8943	0.0371124	-1.58712	0.00140134
evm.TU.group13.1555	135	0.028548	-1.58758	0.00199627
evm.TU.group11.1145	968	0.0185562	-1.58758	0.0075954
evm.TU.group1.4636	1510	0.0228384	-1.58973	0.00643196
evm.TU.group2.3755	14935	0.0128466	-1.59124	0.0307303
evm.TU.group6.855	1836	0.0157014	-1.59266	0.0227395
evm.TU.group10.539	4302	0.0185562	-1.59975	0.00869925
evm.TU.group0.3016	1379	0.00999179	-1.59975	0.0320396
evm.TU.group8.1126	1839	0.021411	-1.59975	0.00437354
evm.TU.group14.563	8944	0.0114192	-1.59975	0.0231657
evm.TU.group7.981	6744	0.0399672	-1.60559	0.000905054
evm.TU.group0.251	4386	0.0128466	-1.60821	0.0220347
evm.TU.group2.3656	1549	0.0185562	-1.61182	0.0104949
evm.TU.group2.1505	2233	0.00856439	-1.61182	0.0456355
evm.TU.group0.35	127347	0.014274	-1.6151	0.0139566
evm.TU.group0.938	4015	0.00999179	-1.62081	0.033484
evm.TU.group14.1370	126403	0.00856439	-1.6238	0.0464315
evm.TU.group2.3365	11011	0.171288	-1.6296	2.27508e-05
evm.TU.group11.22	4265	0.00999179	-1.63123	0.0410408
evm.TU.group1.5084	624	0.00999179	-1.63123	0.0324131
evm.TU.group5.281	126039	0.0128466	-1.6333	0.0155307
evm.TU.group13.1823	8901	0.0128466	-1.6333	0.025337
evm.TU.group12.730	133017	0.028548	-1.63567	0.00243242
evm.TU.group14.895	5959	0.0157014	-1.64157	0.00849759
evm.TU.group14.597	830	0.00999179	-1.64157	0.0287967
evm.TU.group0.5267	4615	0.0128466	-1.64157	0.0283163
evm.TU.group8.1799	3850	0.028548	-1.64353	0.00118257
evm.TU.group16.1345	10262	0.035685	-1.6479	0.000744069
evm.TU.group9.2089	5609	0.0199836	-1.64979	0.00372239
evm.TU.group14.1010	3923	0.0114192	-1.65525	0.0352507
evm.TU.group0.3637	332	0.0342576	-1.65633	0.000558352
evm.TU.group1.1349	2313	0.021411	-1.65695	0.00363966
evm.TU.group0.1089	20621	0.0556685	-1.65797	0.000188131
evm.TU.group18.107	504	0.0157014	-1.66204	0.00727932
evm.TU.group12.349	132830	0.021411	-1.66204	0.00373394
evm.TU.group4.1377	940	0.00999179	-1.66204	0.023487
evm.TU.group7.2292	2442	0.0413946	-1.66609	0.000454457
evm.TU.group14.1661	134	0.186989	-1.66941	7.2285e-06
evm.TU.group8.1916	34738	0.00856439	-1.67072	0.0328755
evm.TU.group0.266	5515	0.0114192	-1.67328	0.0219246
evm.TU.contig192.6	7923	0.0128466	-1.67418	0.0135572
evm.TU.group12.585	7897	0.0128466	-1.67418	0.011678
evm.TU.group1.4051	8966	0.0157014	-1.67552	0.00627652
evm.TU.group0.501	669	0.0128466	-1.68221	0.0246363
evm.TU.group11.651	8644	0.00999179	-1.68221	0.041782
evm.TU.group0.4702	5135	0.00713699	-1.68221	0.0462275
evm.TU.group18.173	2442	0.0157014	-1.68221	0.00643017
evm.TU.group3.314	3761	0.0157014	-1.68221	0.00643017
evm.TU.group16.1186	6292	0.00713699	-1.68221	0.0462275
evm.TU.group15.1253	3065	0.0128466	-1.68221	0.0125538
evm.TU.group14.1822	4962	0.0413946	-1.68488	0.000244967
evm.TU.group1.2495	3015	0.0114192	-1.69109	0.0242096
evm.TU.group9.1822	1715	0.00999179	-1.6922	0.0219025
evm.TU.group5.147	776	0.0185562	-1.69362	0.00581725
evm.TU.group3.1773	2148	0.492452	-1.69903	1.8324e-06
evm.TU.group9.370	634	0.0456767	-1.69912	0.000232585
evm.TU.group18.196	4061	0.0114192	-1.69992	0.026468
evm.TU.group7.834	1743	0.00856439	-1.70493	0.0465868
evm.TU.group3.103	1336	0.00856439	-1.70493	0.0379624
evm.TU.group9.2069	3201	0.00856439	-1.70493	0.0280148
evm.TU.group4.1789	1933	0.0128466	-1.70606	0.0135493
evm.TU.group9.1391	130468	0.0185562	-1.71056	0.00411145
evm.TU.group0.5123	5472	0.0199836	-1.71392	0.00306237
evm.TU.group4.1729	5846	0.00856439	-1.71616	0.0305045
evm.TU.group7.1819	7051	0.00713699	-1.72174	0.0392465
evm.TU.group18.317	3526	0.00713699	-1.72174	0.0392465
evm.TU.group2.2696	34668	0.0114192	-1.72607	0.0114139
evm.TU.group14.1471	4967	0.00856439	-1.7273	0.0233285
evm.TU.group18.1816	6487	0.00856439	-1.7273	0.031438
evm.TU.group9.1233	130446	0.028548	-1.7273	0.000627651
evm.TU.group7.934	2016	0.185562	-1.72798	3.64738e-06
evm.TU.group11.657	15261	0.00999179	-1.73146	0.0145737
evm.TU.group2.2763	2679	0.00999179	-1.73146	0.0145737
evm.TU.group3.2561	2532	0.00713699	-1.73468	0.048923
evm.TU.contig405.1	1219	0.0128466	-1.73725	0.00966098
evm.TU.group17.855	584	0.014274	-1.73936	0.0100595
evm.TU.group17.1227	1460	0.0157014	-1.74111	0.00519975
evm.TU.group7.1546	8407	0.0171288	-1.74849	0.00272801
evm.TU.group3.1080	716	0.0499589	-1.75175	0.000115905
evm.TU.group17.299	641	0.0128466	-1.7526	0.0171185
evm.TU.group9.289	130382	0.0171288	-1.75436	0.00441489
evm.TU.group3.31	18294	0.0185562	-1.75478	0.00314907
evm.TU.group0.4007	9390	0.0128466	-1.76022	0.00683236
evm.TU.group2.2812	537	0.028548	-1.76022	0.000329918
evm.TU.group8.1314	9882	0.021411	-1.76022	0.00101879
evm.TU.group8.217	125813	0.0114192	-1.76022	0.0103408
evm.TU.group4.1319	126658	0.0413946	-1.76022	9.66977e-05
evm.TU.group11.516	902	0.00856439	-1.76022	0.0474501
evm.TU.group10.1482	132277	0.0185562	-1.76563	0.00182358
evm.TU.group1.5283	1924	0.0199836	-1.7703	0.00249988
evm.TU.group2.807	129344	0.0685151	-1.77102	1.45144e-05
evm.TU.group14.1474	3996	0.00713699	-1.77282	0.0270696
evm.TU.group10.926	1894	0.00713699	-1.77282	0.0335647
evm.TU.group14.1502	409	0.0856439	-1.77384	8.73183e-06
evm.TU.group17.537	12516	0.0456767	-1.77396	0.000159718
evm.TU.group2.1958	9165	0.00570959	-1.77532	0.0463324
evm.TU.group11.894	856	0.0114192	-1.77699	0.0141916
evm.TU.group3.1432	9114	0.0171288	-1.78339	0.00256527
evm.TU.group1.3752	1446	0.0585233	-1.78353	2.36858e-05
evm.TU.group1.2056	397	0.00713699	-1.78531	0.0277099
evm.TU.group1.2526	4487	0.00713699	-1.78531	0.0361267
evm.TU.group2.3674	1685	0.0399672	-1.78616	0.000103546
evm.TU.group12.1106	132978	0.0770795	-1.78621	1.23478e-05
evm.TU.group12.735	1884	0.0256932	-1.78792	0.000366897
evm.TU.group0.5068	8567	0.00999179	-1.78841	0.0109373
evm.TU.group4.648	6344	0.00570959	-1.79027	0.0474501
evm.TU.group3.2740	8869	0.0157014	-1.79151	0.00254104
evm.TU.group16.1430	5164	0.0328302	-1.79151	0.00025106
evm.TU.group2.2405	1991	0.035685	-1.79199	0.000129002
evm.TU.group11.2149	5413	0.0413946	-1.79522	0.000103888
evm.TU.group1.3323	20591	0.0128466	-1.79769	0.00910308
evm.TU.group1.1391	615	0.00713699	-1.79769	0.0284108
evm.TU.group8.800	1638	0.0157014	-1.79769	0.00456281
evm.TU.group8.1334	5979	0.00713699	-1.79769	0.0284108
evm.TU.group5.1380	166	0.00999179	-1.79769	0.0234284
evm.TU.group0.726	4115	0.00713699	-1.79769	0.033467
evm.TU.group2.1520	12461	0.00999179	-1.79769	0.0113149
evm.TU.group2.1656	1454	0.00713699	-1.79769	0.0284108
evm.TU.group5.1961	2910	0.0199836	-1.80015	0.00111873
evm.TU.group18.677	6611	0.00570959	-1.80507	0.0380508
evm.TU.group13.1698_evm.TU.group13.1699	479	0.00570959	-1.80507	0.0416326
evm.TU.group1.980	31396	0.00570959	-1.80507	0.0390025
evm.TU.group1.118	2829	0.00713699	-1.80997	0.0464733
evm.TU.group15.851	2603	0.00713699	-1.80997	0.0227921
evm.TU.group12.2326	567	0.00713699	-1.80997	0.0227921
evm.TU.group0.1537	127499	0.0128466	-1.81241	0.00935294
evm.TU.group0.1943	2676	0.00999179	-1.81607	0.00941957
evm.TU.group12.1866	1267	0.0114192	-1.8181	0.00804177
evm.TU.group14.1713	13882	0.00713699	-1.82214	0.0233483
evm.TU.group14.1186	11164	0.00713699	-1.82214	0.0312815
evm.TU.group2.1421	5943	0.0242658	-1.82214	0.000576877
evm.TU.group17.686	195	0.00856439	-1.82387	0.0147931
evm.TU.group15.1177	487	0.0199836	-1.82457	0.00391693
evm.TU.group14.1050	2526	0.0242658	-1.82618	0.000452783
evm.TU.group4.1994	6561	0.0114192	-1.82618	0.00885592
evm.TU.group2.619	129789	0.0157014	-1.82819	0.00268635
evm.TU.group1.4082	3574	0.00713699	-1.83422	0.0240845
evm.TU.group3.156	80	0.00570959	-1.83422	0.0401574
evm.TU.group3.910	1170	0.00570959	-1.83422	0.0401574
evm.TU.group5.1	88	0.0299754	-1.83749	0.000124953
evm.TU.group0.1838	4825	0.00856439	-1.84448	0.0146612
evm.TU.group17.875	3338	0.00856439	-1.84448	0.01574
evm.TU.group1.2212	1088	0.00713699	-1.84619	0.0307303
evm.TU.group15.1049	13808	0.00713699	-1.84619	0.0342348
evm.TU.group7.1479	13896	0.00570959	-1.84857	0.0321264
evm.TU.group12.1005	4327	0.00570959	-1.84857	0.0409289
evm.TU.group5.420	7241	0.0228384	-1.85109	0.000348837
evm.TU.group17.910	1813	0.00856439	-1.85468	0.0283103
evm.TU.group3.1605	5302	0.0128466	-1.8557	0.00486187
evm.TU.group16.242	3488	0.0428219	-1.8573	2.25165e-05
evm.TU.group2.3489	1219	0.0171288	-1.8617	0.00183688
evm.TU.group4.640	417	0.00570959	-1.86279	0.0329652
evm.TU.group3.759	2780	0.0656603	-1.86459	7.75538e-06
evm.TU.group17.627	6292	0.00856439	-1.8648	0.0103161
evm.TU.group10.1355	206	0.021411	-1.86544	0.000527925
evm.TU.group0.4005	10734	0.0114192	-1.86593	0.00390282
evm.TU.group18.55	2856	0.0242658	-1.86593	0.000337482
evm.TU.group2.2685	14096	0.00713699	-1.86984	0.0246928
evm.TU.group7.1962	127632	0.0727973	-1.87524	7.30263e-05
evm.TU.group1.3515	3151	0.00570959	-1.87686	0.0425004
evm.TU.group1.4578	131509	0.0256932	-1.87907	0.000159718
evm.TU.group6.1145	13437	0.00713699	-1.88152	0.0361267
evm.TU.group11.845	4146	0.0157014	-1.88733	0.00518148
evm.TU.group16.1198	34	0.00999179	-1.88733	0.00600155
evm.TU.group12.2393	25355	0.0328302	-1.89022	0.000111934
evm.TU.group1.487	411	0.0128466	-1.8908	0.002572
evm.TU.group8.1006	5381	0.00570959	-1.8908	0.0267939
evm.TU.group16.86	130870	0.00570959	-1.8908	0.0367303
evm.TU.group15.1656	5786	0.00856439	-1.89476	0.0166906
evm.TU.group14.1154	126475	0.0114192	-1.89695	0.00352516
evm.TU.group7.2423	6803	0.0114192	-1.89695	0.00352516
evm.TU.group8.1215	7391	0.0199836	-1.90002	0.000326592
evm.TU.group9.1931	387	0.0528137	-1.9028	1.43628e-05
evm.TU.group0.4391	19	0.00428219	-1.90461	0.0458053
evm.TU.group15.1704	2950	0.00713699	-1.90461	0.0154071
evm.TU.group0.2942	7558	0.0114192	-1.90461	0.0054131
evm.TU.group0.365	1540	0.00999179	-1.90461	0.00646849
evm.TU.group18.333	34837	0.00428219	-1.90461	0.0464733
evm.TU.group2.2249	2366	0.00713699	-1.90461	0.0136148
evm.TU.group3.1163	206	0.0485315	-1.90657	1.29839e-05
evm.TU.group2.3662	10329	0.00713699	-1.91601	0.0268496
evm.TU.group6.906	7918	0.00713699	-1.91601	0.0224485
evm.TU.group3.396	2029	0.00570959	-1.91828	0.0220561
evm.TU.contig603.7	129904	0.0114192	-1.91979	0.00310412
evm.TU.group5.2121	1179	0.0585233	-1.92087	6.87098e-06
evm.TU.group6.1209	3017	0.00428219	-1.92168	0.0465939
evm.TU.group2.2240	3736	0.0185562	-1.9241	0.000373823
evm.TU.group5.1218	2289	0.0171288	-1.92559	0.000618739
evm.TU.group1.1480	531	0.0256932	-1.92614	8.58449e-05
evm.TU.group7.1912	8515	0.00713699	-1.92733	0.0136991
evm.TU.group11.168	1061	0.0114192	-1.92733	0.0079764
evm.TU.group1.1434	375	0.00713699	-1.92733	0.0240842
evm.TU.group0.3630	332	0.0528137	-1.92792	3.97739e-06
evm.TU.group4.1055	2408	0.0428219	-1.92878	8.44416e-06
evm.TU.group2.2988	6178	0.00570959	-1.93183	0.022515
evm.TU.group2.3600	2488	0.00570959	-1.93183	0.0380508
evm.TU.group4.734	2115	0.0185562	-1.93375	0.000917463
evm.TU.group3.1966	130098	0.0114192	-1.93482	0.0056965
evm.TU.group3.1066	759	0.00713699	-1.93855	0.0228861
evm.TU.group9.1700	6177	0.00428219	-1.93855	0.0368892
evm.TU.group6.616	6875	0.00428219	-1.93855	0.0368892
evm.TU.group9.1137	7262	0.0242658	-1.94228	0.000180546
evm.TU.group9.1707	7035	0.00856439	-1.94334	0.00864249
evm.TU.group6.1086	1505	0.0199836	-1.94969	0.000214228
evm.TU.group2.3445	1238	0.0114192	-1.94969	0.0022545
evm.TU.group16.566	16172	0.0114192	-1.94969	0.00545357
evm.TU.group6.1148	12186	0.028548	-1.95286	9.99544e-05
evm.TU.group1.1961	7220	0.00428219	-1.95523	0.0497449
evm.TU.group1.5110	634	0.00428219	-1.95523	0.0378226
evm.TU.group1.663	8370	0.00428219	-1.95523	0.0456587
evm.TU.group18.18	4510	0.00570959	-1.95854	0.0265227
evm.TU.group6.501	190	0.00570959	-1.95854	0.0184838
evm.TU.group2.3626	1047	0.00999179	-1.9635	0.00793295
evm.TU.group3.439	49	0.0228384	-1.96786	9.97809e-05
evm.TU.group0.1143	7907	0.00570959	-1.97172	0.0191141
evm.TU.group9.1694	8588	0.00570959	-1.97172	0.0292941
evm.TU.group9.156	1924	0.00570959	-1.97172	0.0371719
evm.TU.group13.1668	129272	0.00428219	-1.97172	0.049247
evm.TU.group0.4704	1323	0.00713699	-1.97172	0.0149732
evm.TU.group0.5145	4410	0.00570959	-1.97172	0.0252693
evm.TU.group3.1007	806	0.00570959	-1.97172	0.0355085
evm.TU.group1.4649	131610	0.00570959	-1.97172	0.019957
evm.TU.contig1279.5	2251	0.014274	-1.97767	0.00084638
evm.TU.group16.788	8867	0.014274	-1.97767	0.00115958
evm.TU.group4.1652	5607	0.0185562	-1.98106	0.000501423
evm.TU.group9.656	1506	0.00713699	-1.98261	0.0162948
evm.TU.group2.2586	271	0.00570959	-1.98478	0.0303653
evm.TU.group13.1807	488	0.00570959	-1.98478	0.0184056
evm.TU.group5.1534	11941	0.021411	-1.98802	0.000381654
evm.TU.contig1279.12	11265	0.00428219	-1.98802	0.0307303
evm.TU.group12.2100	10809	0.00428219	-1.98802	0.0390032
evm.TU.group5.98	126160	0.00856439	-1.99034	0.00452784
evm.TU.group1.283	4125	0.00713699	-1.99342	0.00822474
evm.TU.group12.944	2249	0.0185562	-1.99495	0.000564721
evm.TU.group0.3651	588	0.014274	-1.99537	0.00110946
evm.TU.group9.1315	10951	0.00570959	-1.99772	0.0154071
evm.TU.group1.1277	4000	0.00570959	-1.99772	0.0154071
evm.TU.group2.2655	908	0.00856439	-1.99955	0.00468307
evm.TU.group2.1165	11362	0.00428219	-2.00414	0.0315436
evm.TU.group1.2232	767	0.00713699	-2.00414	0.00946216
evm.TU.group8.869	183	0.00856439	-2.00871	0.00378214
evm.TU.group8.227	61	0.00856439	-2.00871	0.00378214
evm.TU.group1.1367	10636	0.00570959	-2.01054	0.0220561
evm.TU.group12.1701	4012	0.00570959	-2.01054	0.0159917
evm.TU.group13.241	6304	0.00713699	-2.01479	0.00675368
evm.TU.group1.55	2489	0.0114192	-2.01479	0.00121429
evm.TU.group0.467	4140	0.0171288	-2.01642	0.000416343
evm.TU.group3.1359	11237	0.0699425	-2.01945	1.41042e-06
evm.TU.group16.1457	6758	0.00428219	-2.02008	0.032826
evm.TU.group14.423	7243	0.00428219	-2.02008	0.0387337
evm.TU.group7.1366	11188	0.00428219	-2.02008	0.0396989
evm.TU.group1.259	1199	0.00999179	-2.02008	0.00341678
evm.TU.group5.1174	95	0.00570959	-2.02325	0.0125538
evm.TU.group17.1320	947	0.0157014	-2.02536	0.000273278
evm.TU.group18.470	128097	0.0199836	-2.02746	0.000193946
evm.TU.group3.574	606	0.0199836	-2.03585	9.2453e-05
evm.TU.contig1046.2	129901	0.00428219	-2.03585	0.0365759
evm.TU.group1.4694	9371	0.00428219	-2.03585	0.0251526
evm.TU.group14.1409	126286	0.0585233	-2.03734	8.78371e-07
evm.TU.group7.2047	5401	0.00570959	-2.04834	0.0222134
evm.TU.group17.232	7586	0.00428219	-2.05145	0.0446811
evm.TU.group7.1115	6490	0.0114192	-2.05661	0.000933685
evm.TU.group2.4042	1798	0.00570959	-2.06073	0.0106374
evm.TU.group3.1212	19222	0.00428219	-2.06688	0.0204982
evm.TU.group5.2456	19580	0.00428219	-2.06688	0.032307
evm.TU.group14.1341	11174	0.00428219	-2.06688	0.0226223
evm.TU.group6.796	20	0.00856439	-2.07126	0.00295138
evm.TU.group0.4248	521	0.00856439	-2.07126	0.00621929
evm.TU.group0.2740	3186	0.00999179	-2.07453	0.0015163
evm.TU.group14.1638	4466	0.0114192	-2.07707	0.000828235
evm.TU.group1.1160	5672	0.0114192	-2.07707	0.00136282
evm.TU.group1.4964	1224	0.00713699	-2.07707	0.00486187
evm.TU.group15.595	1781	0.0228384	-2.0866	3.02467e-05
evm.TU.group17.745	2390	0.0157014	-2.09223	0.00015338
evm.TU.group7.2007	4798	0.0157014	-2.09223	0.00050496
evm.TU.group10.1092	11855	0.0028548	-2.09725	0.0432996
evm.TU.group2.2230	6	0.00428219	-2.09725	0.0219246
evm.TU.group12.1954	2373	0.00428219	-2.09725	0.0219246
evm.TU.group0.2232	73	0.00428219	-2.09725	0.0308322
evm.TU.contig709.1	2444	0.0128466	-2.09725	0.000441717
evm.TU.group1.2336	131477	0.0642329	-2.09725	2.99959e-07
evm.TU.group9.1205	3385	0.00428219	-2.09725	0.0221269
evm.TU.group1.4313	3106	0.0028548	-2.09725	0.0432996
evm.TU.group10.1695	10555	0.00428219	-2.09725	0.0234479
evm.TU.group11.2081	4793	0.00856439	-2.10581	0.00207164
evm.TU.group11.582	4021	0.00428219	-2.1122	0.0354367
evm.TU.group2.2170	13075	0.00428219	-2.1122	0.017893
evm.TU.group11.1492	1271	0.014274	-2.11355	0.00018033
evm.TU.group0.3982	7442	0.00713699	-2.11715	0.00408445
evm.TU.group1.2503	264	0.0028548	-2.11715	0.0446811
evm.TU.group3.707	6062	0.00570959	-2.1211	0.00736719
evm.TU.group8.1504	125710	0.00856439	-2.12279	0.00172953
evm.TU.group7.2306	5433	0.00856439	-2.12279	0.00272801
evm.TU.group0.992	8572	0.00428219	-2.127	0.0196805
evm.TU.group10.41	260	0.0114192	-2.13027	0.00057441
evm.TU.group9.335	3248	0.00856439	-2.1312	0.00179915
evm.TU.group7.78	1129	0.00856439	-2.1312	0.00179915
evm.TU.group2.3243	2194	0.00570959	-2.13287	0.00766365
evm.TU.group5.2134	976	0.00570959	-2.13287	0.00766365
evm.TU.group13.1879	5439	0.00570959	-2.13287	0.00782794
evm.TU.group0.3603	3706	0.0028548	-2.13678	0.0346111
evm.TU.group1.4274	61	0.0028548	-2.13678	0.0346111
evm.TU.contig924.8	5950	0.00428219	-2.14165	0.0199541
evm.TU.group2.2722	1215	0.0128466	-2.14456	0.000256268
evm.TU.group0.454	8542	0.00713699	-2.14649	0.00536435
evm.TU.group6.1781	4479	0.00713699	-2.14649	0.00468307
evm.TU.group13.1869	5440	0.00856439	-2.15614	0.00155587
evm.TU.group4.1996	5816	0.0028548	-2.15614	0.0353896
evm.TU.group18.1223	2667	0.00570959	-2.15614	0.00893179
evm.TU.group17.1606	6603	0.00570959	-2.15614	0.010081
evm.TU.group2.1706	7875	0.0028548	-2.15614	0.0353896
evm.TU.group2.3470	1277	0.00428219	-2.15614	0.0225632
evm.TU.group3.402	21215	0.00428219	-2.15614	0.0241914
evm.TU.group6.1606	4499	0.0028548	-2.15614	0.048854
evm.TU.group10.1103	1385	0.0028548	-2.15614	0.0353896
evm.TU.group12.1092	12526	0.0028548	-2.15614	0.0411339
evm.TU.group2.547	7465	0.00570959	-2.16764	0.00643196
evm.TU.group0.1017	127322	0.00570959	-2.16764	0.00804177
evm.TU.group12.1968	168	0.014274	-2.1718	0.000174346
evm.TU.group0.495	6330	0.0314028	-2.1736	2.46539e-06
evm.TU.group5.2232	4800	0.00713699	-2.17525	0.0024585
evm.TU.group15.896	6311	0.0028548	-2.17525	0.0381264
evm.TU.group12.2261	132948	0.0028548	-2.17525	0.0365983
evm.TU.group6.1166	1429	0.00856439	-2.18067	0.0022545
evm.TU.group3.1555	15327	0.00428219	-2.18471	0.011345
evm.TU.group0.4269	3277	0.00428219	-2.18471	0.011345
evm.TU.group15.1590	429	0.00713699	-2.18471	0.00256527
evm.TU.group2.3693	11274	0.00428219	-2.18471	0.011345
evm.TU.group5.1999	9618	0.00713699	-2.18471	0.00411228
evm.TU.group5.57	6670	0.00428219	-2.18471	0.011345
evm.TU.group2.704	6530	0.00428219	-2.19879	0.011678
evm.TU.group9.266	389	0.00428219	-2.19879	0.011678
evm.TU.group8.1382	75	0.00428219	-2.19879	0.021817
evm.TU.group14.1608	7086	0.0242658	-2.20034	1.33668e-05
evm.TU.group9.111	130381	0.00570959	-2.20159	0.00784891
evm.TU.group4.623	1713	0.0199836	-2.20159	1.43628e-05
evm.TU.group16.1271	10790	0.00570959	-2.20159	0.00408416
evm.TU.group14.1652	13170	0.00999179	-2.20578	0.000416343
evm.TU.group7.38	529	0.00999179	-2.20578	0.000416343
evm.TU.group0.4051	11833	0.0171288	-2.20845	8.00288e-05
evm.TU.group14.260	12009	0.00713699	-2.21273	0.00326927
evm.TU.group5.1597	8654	0.00428219	-2.21273	0.0178515
evm.TU.group0.1164	2271	0.0028548	-2.21273	0.032706
evm.TU.group7.1228	10677	0.0028548	-2.21273	0.0474501
evm.TU.group17.1814	24882	0.00713699	-2.21273	0.0026338
evm.TU.group2.688	397	0.00428219	-2.21273	0.0121326
evm.TU.group0.4399	1524	0.0499589	-2.21888	6.20999e-08
evm.TU.group1.2640	5850	0.00428219	-2.22653	0.00937301
evm.TU.group6.1562	9497	0.00428219	-2.22653	0.00937301
evm.TU.group5.494	5651	0.00856439	-2.2285	0.00235358
evm.TU.group1.4309	13168	0.0028548	-2.23111	0.0302456
evm.TU.contig244.7	9618	0.0028548	-2.23111	0.0335647
evm.TU.group7.807	8391	0.00999179	-2.23339	0.000382278
evm.TU.group13.1359	156	0.00570959	-2.23475	0.00346898
evm.TU.group7.1502	7048	0.00713699	-2.24021	0.00144242
evm.TU.group11.425	1933	0.0228384	-2.24181	3.9525e-06
evm.TU.group2.1076	1717	0.00856439	-2.24409	0.000652847
evm.TU.group9.957	4779	0.00570959	-2.24564	0.00360187
evm.TU.group1.3704	630	0.0028548	-2.24925	0.0463324
evm.TU.group9.1692	12566	0.0028548	-2.24925	0.0329524
evm.TU.group12.2222	4264	0.0028548	-2.24925	0.0227395
evm.TU.group16.50	1471	0.00428219	-2.25376	0.00764307
evm.TU.group10.908	2142	0.00570959	-2.25645	0.00282817
evm.TU.group17.54	4251	0.00570959	-2.25645	0.00397894
evm.TU.group8.263	2493	0.00856439	-2.25952	0.000545658
evm.TU.group18.1596	923	0.00999179	-2.26048	0.000267162
evm.TU.group1.1804	6270	0.0114192	-2.26123	0.000240106
evm.TU.group5.1142	3072	0.0242658	-2.26123	5.83018e-06
evm.TU.group5.1042	125926	0.0314028	-2.26252	4.64233e-07
evm.TU.group0.1837	12583	0.00713699	-2.26718	0.00124113
evm.TU.group5.1168	1322	0.0028548	-2.26718	0.0234398
evm.TU.group17.234	3117	0.0028548	-2.26718	0.0318408
evm.TU.group12.2310	6946	0.0114192	-2.2731	0.000416343
evm.TU.group1.4613	3488	0.00999179	-2.27384	0.000226664
evm.TU.group16.907	11758	0.00999179	-2.27384	0.000226664
evm.TU.group5.1725	7092	0.00570959	-2.27782	0.00316313
evm.TU.group5.1241	8826	0.00428219	-2.28047	0.00827022
evm.TU.group2.908	1298	0.0028548	-2.28488	0.0225001
evm.TU.group5.112	1946	0.0028548	-2.28488	0.0181536
evm.TU.group6.1103	2944	0.00713699	-2.28488	0.00102871
evm.TU.group9.1974	7449	0.00570959	-2.28839	0.0024188
evm.TU.group0.479	1300	0.00428219	-2.29365	0.0109009
evm.TU.group9.820	4921	0.0114192	-2.29656	9.19363e-05
evm.TU.group13.1208	95	0.00856439	-2.29739	0.00115148
evm.TU.group17.248	606	0.0328302	-2.30019	1.81139e-07
evm.TU.group12.903	31130	0.0114192	-2.30237	9.54766e-05
evm.TU.group18.900	1287	0.0114192	-2.30237	0.000254604
evm.TU.group0.691	7390	0.0028548	-2.30237	0.0353896
evm.TU.group3.1022	7382	0.0028548	-2.30237	0.0187255
evm.TU.group12.68	1054	0.00713699	-2.30237	0.00249988
evm.TU.group1.4629	6050	0.0028548	-2.31964	0.0266015
evm.TU.group8.1051	6035	0.00428219	-2.31964	0.00856255
evm.TU.group1.3047	3371	0.00570959	-2.31964	0.00397894
evm.TU.group18.129	330	0.00428219	-2.31964	0.00556926
evm.TU.group10.1644	6136	0.0028548	-2.31964	0.0196623
evm.TU.group13.1952	6857	0.00428219	-2.33247	0.00912137
evm.TU.group2.874	4546	0.014274	-2.33363	1.94263e-05
evm.TU.group18.136	1907	0.00428219	-2.34518	0.00551426
evm.TU.group2.712	129370	0.00570959	-2.35023	0.00281878
evm.TU.group15.1681	9733	0.0028548	-2.35359	0.0202875
evm.TU.group9.1206	6217	0.0171288	-2.3626	4.8139e-06
evm.TU.group4.800	949	0.0028548	-2.37027	0.011678
evm.TU.group1.3519	852	0.0028548	-2.37027	0.0189221
evm.TU.group1.3469	4278	0.0028548	-2.37027	0.0184494
evm.TU.group2.338	1975	0.0014274	-2.37027	0.0488696
evm.TU.group3.2177	5119	0.0028548	-2.37027	0.011678
evm.TU.group17.859	4218	0.00713699	-2.37854	0.00151864
evm.TU.group0.5152	127207	0.0028548	-2.38676	0.0351174
evm.TU.group15.1457	1679	0.0028548	-2.38676	0.0135275
evm.TU.group2.2522	2179	0.00570959	-2.39003	0.00277221
evm.TU.group0.3047	8375	0.00428219	-2.39493	0.00352516
evm.TU.group10.1731	12562	0.00570959	-2.39981	0.00121937
evm.TU.group8.1529_evm.TU.group8.1530	6872	0.00570959	-2.39981	0.00121937
evm.TU.group9.2086	5608	0.00428219	-2.40711	0.00370675
evm.TU.contig1145.1	129288	0.0299754	-2.40821	6.65442e-08
evm.TU.group1.4994	4611	0.00570959	-2.40953	0.000954275
evm.TU.group2.2266	4176	0.0228384	-2.41351	4.09114e-07
evm.TU.group8.1773	6195	0.0014274	-2.41918	0.039566
evm.TU.group0.1454	4804	0.0014274	-2.41918	0.0379624
evm.TU.group11.1242	16576	0.0028548	-2.41918	0.0120413
evm.TU.group3.1918	17818	0.0028548	-2.41918	0.0094863
evm.TU.group9.353	5039	0.014274	-2.42354	9.89452e-06
evm.TU.group7.1943	127755	0.00713699	-2.42717	0.000309188
evm.TU.group12.1123	9733	0.00570959	-2.42877	0.00140118
evm.TU.group7.1786	3440	0.0028548	-2.43512	0.00991158
evm.TU.group6.1448	8327	0.0028548	-2.43512	0.00991158
evm.TU.group3.1989	2208	0.0014274	-2.44303	0.0394951
evm.TU.group0.3857	4129	0.0014274	-2.44303	0.0394951
evm.TU.group0.3533	598	0.0242658	-2.44827	1.55119e-07
evm.TU.group3.629	11841	0.0028548	-2.45089	0.0101189
evm.TU.group2.2885	109	0.00428219	-2.4548	0.0060097
evm.TU.group17.310	10652	0.0014274	-2.46648	0.0425514
evm.TU.group14.1613	7085	0.0028548	-2.46648	0.0101467
evm.TU.group4.2070	13170	0.0014274	-2.46648	0.0295956
evm.TU.group6.1070	7201	0.0014274	-2.46648	0.0435015
evm.TU.group6.974	5861	0.0014274	-2.46648	0.0295956
evm.TU.group18.774	545	0.0399672	-2.46809	7.32388e-09
evm.TU.group0.3327	38	0.0256932	-2.46893	1.05067e-07
evm.TU.group10.1516	7382	0.00999179	-2.47229	3.58012e-05
evm.TU.group15.509	1200	0.00999179	-2.47229	3.58012e-05
evm.TU.group1.516	4875	0.00570959	-2.47576	0.000767589
evm.TU.group0.2003	3883	0.00428219	-2.47807	0.00193592
evm.TU.group11.789	5422	0.00856439	-2.47972	0.000180546
evm.TU.group1.669	5539	0.0028548	-2.48191	0.012097
evm.TU.group6.1828	132127	0.00428219	-2.48957	0.00301928
evm.TU.group3.983	263	0.0128466	-2.49414	1.1487e-05
evm.TU.group16.1688	2233	0.00570959	-2.49414	0.000753764
evm.TU.group2.2615	3577	0.0028548	-2.49718	0.00619669
evm.TU.group1.823	2228	0.00999179	-2.50097	2.73451e-05
evm.TU.group9.1786	3441	0.00428219	-2.50097	0.00155587
evm.TU.group2.3417	1404	0.00713699	-2.50475	0.000162
evm.TU.group3.678	34674	0.00713699	-2.50475	0.000162
evm.TU.group17.148	2394	0.00428219	-2.51229	0.00162832
evm.TU.group3.1027	4949	0.0014274	-2.51229	0.0427106
evm.TU.group13.565	5848	0.0028548	-2.51229	0.0154071
evm.TU.group2.1154	12723	0.0014274	-2.51229	0.032094
evm.TU.group3.2960	2886	0.0014274	-2.51229	0.0484641
evm.TU.group15.415	6108	0.0028548	-2.51229	0.00643017
evm.TU.group1.4763	1714	0.00856439	-2.51871	5.46586e-05
evm.TU.group8.1256	125661	0.00570959	-2.52128	0.00135335
evm.TU.group11.1387	13728	0.00428219	-2.52352	0.00172953
evm.TU.group12.1038	250	0.00856439	-2.52511	4.43377e-05
evm.TU.group15.1095	3617	0.0128466	-2.52575	4.49672e-06
evm.TU.group12.1424	132797	0.0028548	-2.52724	0.0054131
evm.TU.group14.662	126421	0.00713699	-2.52724	0.000224347
evm.TU.group1.2728	10254	0.0028548	-2.52724	0.00808311
evm.TU.group0.1401	2599	0.0014274	-2.53466	0.0233483
evm.TU.group5.2309	10803	0.0014274	-2.53466	0.033467
evm.TU.group11.563	5619	0.0014274	-2.53466	0.0435502
evm.TU.group9.2079	1691	0.0014274	-2.53466	0.0341872
evm.TU.group5.1714	12597	0.0014274	-2.53466	0.0297845
evm.TU.group0.482	1645	0.00428219	-2.53466	0.00259138
evm.TU.group9.297	759	0.00428219	-2.53466	0.00130712
evm.TU.group1.2309	3325	0.0014274	-2.53466	0.0233483
evm.TU.group12.482	4679	0.0014274	-2.53466	0.0233483
evm.TU.group7.2467	5174	0.0028548	-2.54204	0.00638822
evm.TU.group0.4457	4499	0.0128466	-2.5523	3.0002e-06
evm.TU.contig1296.10	9555	0.0813617	-2.55517	5.15755e-11
evm.TU.group15.589	6260	0.0014274	-2.55668	0.0345062
evm.TU.group2.233	1589	0.0014274	-2.55668	0.0364927
evm.TU.group1.946	131600	0.0028548	-2.57118	0.011678
evm.TU.group4.2216	976	0.0014274	-2.57838	0.0260081
evm.TU.group1.2311	3043	0.0014274	-2.57838	0.0256592
evm.TU.group14.404	7253	0.0028548	-2.58554	0.00602703
evm.TU.group1.1738	16172	0.0028548	-2.58554	0.0136148
evm.TU.group18.601	11196	0.00428219	-2.5891	0.000896654
evm.TU.group10.1198	132208	0.014274	-2.59202	6.86647e-05
evm.TU.group4.497	33	0.00570959	-2.59975	0.000240581
evm.TU.group8.1628	6055	0.0014274	-2.59975	0.0189221
evm.TU.group3.2043	9138	0.0028548	-2.59975	0.00316962
evm.TU.group16.1210	8394	0.0014274	-2.59975	0.0218323
evm.TU.group0.3797	689	0.0114192	-2.61849	3.06152e-06
evm.TU.group3.1511	4512	0.0014274	-2.62081	0.0199127
evm.TU.group10.1468	4415	0.00428219	-2.62081	0.000756203
evm.TU.group8.2051	1096	0.00713699	-2.62081	5.04312e-05
evm.TU.group15.1521	58	0.00428219	-2.62081	0.00112411
evm.TU.group11.1766	10280	0.0342576	-2.6333	7.32388e-09
evm.TU.group11.1852	219	0.0028548	-2.64157	0.00261481
evm.TU.group8.27	8606	0.0028548	-2.64157	0.00564688
evm.TU.group18.569	1445	0.00428219	-2.65184	0.000641106
evm.TU.group1.1368	6756	0.00999179	-2.65184	5.34624e-06
evm.TU.group11.221	5446	0.0014274	-2.66204	0.0150967
evm.TU.group17.181	5969	0.0014274	-2.66204	0.0218805
evm.TU.group17.77	1645	0.0014274	-2.66204	0.0196805
evm.TU.group1.4882	949	0.0014274	-2.66204	0.0163652
evm.TU.group6.662	1460	0.0014274	-2.66204	0.0198802
evm.TU.group12.800	4128	0.0014274	-2.66204	0.0227525
evm.TU.group2.443	9998	0.00570959	-2.66609	0.000111952
evm.TU.group3.192	2990	0.0028548	-2.66879	0.00210175
evm.TU.group10.1170	3423	0.00713699	-2.66879	0.00142312
evm.TU.group3.2764	1067	0.0271206	-2.67216	2.64085e-09
evm.TU.group1.2651	131427	0.0628055	-2.67775	1.04354e-11
evm.TU.group5.1126	9874	0.00428219	-2.68221	0.00058284
evm.TU.group12.1112	6	0.0014274	-2.68221	0.011345
evm.TU.group17.1812	8912	0.0028548	-2.69551	0.00231304
evm.TU.group8.1777	2425	0.0028548	-2.69551	0.00231304
evm.TU.group14.1056	8643	0.0014274	-2.70211	0.011678
evm.TU.group1.1792	8554	0.0014274	-2.70211	0.0152694
evm.TU.group0.3968	8383	0.0028548	-2.72174	0.0018172
evm.TU.group0.638	4667	0.0014274	-2.72174	0.0121526
evm.TU.group18.225	341	0.0028548	-2.72174	0.0018172
evm.TU.group3.1548	2019	0.0014274	-2.72174	0.0121526
evm.TU.group17.1837	21	0.0114192	-2.73468	6.53718e-07
evm.TU.group4.2071	1576	0.0028548	-2.73468	0.00137418
evm.TU.group7.2498	14054	0.0128466	-2.73725	6.94901e-07
evm.TU.group15.755	368	0.0014274	-2.74111	0.00907085
evm.TU.group15.890	2305	0.00713699	-2.74111	1.81037e-05
evm.TU.group0.228	488	0.0014274	-2.74111	0.0139566
evm.TU.group7.86	1718	0.0014274	-2.74111	0.00907085
evm.TU.group10.1451	716	0.00713699	-2.74751	1.45132e-05
evm.TU.group7.2230	10136	0.00570959	-2.7526	6.09438e-05
evm.TU.group16.885	8266	0.0014274	-2.76022	0.00938286
evm.TU.group0.2726	701	0.0014274	-2.76022	0.00938286
evm.TU.group10.293	2281	0.0014274	-2.76022	0.0148428
evm.TU.group17.685	7686	0.00713699	-2.76653	1.28949e-05
evm.TU.group12.165	183	0.00713699	-2.76653	1.28949e-05
evm.TU.group17.1238	16172	0.021411	-2.76732	3.23337e-09
evm.TU.group4.1359	455	0.0014274	-2.77908	0.0149732
evm.TU.group5.195	12009	0.0385398	-2.80297	1.89026e-11
evm.TU.group11.484	11854	0.00570959	-2.81241	2.83968e-05
evm.TU.group4.1963	126794	0.00570959	-2.81241	2.83968e-05
evm.TU.group0.289	1582	0.00856439	-2.81346	2.29939e-06
evm.TU.group8.1415	125674	0.0014274	-2.81607	0.0076974
evm.TU.group11.1436	4905	0.00428219	-2.81607	0.000171855
evm.TU.group1.571	2305	0.00428219	-2.81607	0.000171855
evm.TU.group5.1424	1003	0.0014274	-2.81607	0.0106374
evm.TU.group9.705	8487	0.0014274	-2.81607	0.0076974
evm.TU.group5.1851	17060	0.0185562	-2.81868	5.02618e-09
evm.TU.group8.935	4619	0.0613781	-2.8334	5.58297e-12
evm.TU.group2.2381	11180	0.0014274	-2.83422	0.0138401
evm.TU.contig92.3	8497	0.0014274	-2.83422	0.00856012
evm.TU.group9.334	716	0.0014274	-2.83422	0.011678
evm.TU.group7.2314	4745	0.0028548	-2.84619	0.000796633
evm.TU.group17.700	6482	0.0014274	-2.85214	0.00902951
evm.TU.group16.1383	170	0.0014274	-2.85214	0.00724106
evm.TU.group4.978	5852	0.00713699	-2.86396	4.45815e-06
evm.TU.group15.395	3187	0.0014274	-2.86984	0.00432594
evm.TU.group17.697	4546	0.00999179	-2.86984	4.2077e-07
evm.TU.group14.1384	11365	0.00428219	-2.86984	9.2453e-05
evm.TU.group14.1572	2813	0.00999179	-2.87861	4.34107e-06
evm.TU.group18.557	4138	0.0128466	-2.88036	4.63118e-08
evm.TU.group5.252	34789	0.0028548	-2.88152	0.0018172
evm.TU.group12.2408	18004	0.00570959	-2.88385	1.52052e-05
evm.TU.group0.256	5514	0.0014274	-2.88733	0.00447741
evm.TU.group6.1447	2019	0.00999179	-2.88733	3.14858e-07
evm.TU.group10.149	11340	0.0014274	-2.88733	0.00635665
evm.TU.group14.84	463	0.0185562	-2.89229	1.77372e-09
evm.TU.group5.254	14674	0.0199836	-2.89542	7.58602e-10
evm.TU.group16.1225	130817	0.0157014	-2.89599	3.13169e-08
evm.TU.group1.234	5161	0	-2.90461	0.0463324
evm.TU.group2.412	129738	0	-2.90461	0.0463324
evm.TU.group18.467	5398	0.0014274	-2.90461	0.00473178
evm.TU.group15.977	4989	0.0014274	-2.90461	0.00917759
evm.TU.group8.1897	165	0	-2.90461	0.0463324
evm.TU.group0.118	11311	0	-2.90461	0.0463324
evm.TU.group17.664	2042	0.00713699	-2.91032	1.51923e-05
evm.TU.group8.1743	10212	0.0014274	-2.92168	0.00502583
evm.TU.group0.618	6675	0.0014274	-2.92168	0.00349775
evm.TU.group12.1007	3552	0.0014274	-2.92168	0.0162948
evm.TU.group2.651	2998	0.0028548	-2.92733	0.000416343
evm.TU.group1.4624	11281	0.00428219	-2.93014	5.27375e-05
evm.TU.group9.267	7942	0.00570959	-2.93183	9.37143e-06
evm.TU.group0.488	12164	0	-2.93855	0.0480989
evm.TU.group18.636	90	0	-2.93855	0.0480989
evm.TU.group2.1032	7249	0.0028548	-2.93855	0.000561268
evm.TU.group0.3359	4992	0	-2.93855	0.0480989
evm.TU.group12.401	132809	0	-2.93855	0.0480989
evm.TU.group1.288	131664	0.00713699	-2.94413	1.0107e-05
evm.TU.group11.308	15164	0.0471041	-2.95035	1.12978e-11
evm.TU.group8.1538	1936	0.0242658	-2.95154	5.66316e-11
evm.TU.group4.1398	126548	0.00856439	-2.95286	4.77118e-07
evm.TU.group13.1126	129129	0.0014274	-2.95523	0.00272077
evm.TU.group11.44	3919	0.0014274	-2.95523	0.00272077
evm.TU.group12.698	4035	0.0014274	-2.95523	0.00272077
evm.TU.group10.1317	4635	0.00570959	-2.95854	1.7739e-05
evm.TU.group0.3246	1848	0.0242658	-2.96258	1.96051e-09
evm.TU.group0.3577	15057	0	-2.97172	0.0385196
evm.TU.group8.1900	11161	0	-2.97172	0.0351174
evm.TU.group5.1843	9909	0	-2.97172	0.0487124
evm.TU.group1.5195	420	0.0028548	-2.97172	0.000260849
evm.TU.group12.2358	3458	0	-2.97172	0.0351174
evm.TU.contig317.3	2813	0.00428219	-2.97989	0.000180546
evm.TU.contig1296.8	9555	0.0028548	-2.98261	0.000276245
evm.TU.group1.3861	131689	0.0128466	-3.00093	7.62622e-09
evm.TU.group8.394	536	0	-3.00414	0.0360568
evm.TU.group14.1046	154	0.0014274	-3.00414	0.00429518
evm.TU.group16.1701	531	0.0014274	-3.02008	0.00233978
evm.TU.group11.1109	128393	0.0171288	-3.0213	7.42494e-09
evm.TU.group0.4455	982	0	-3.03585	0.0378226
evm.TU.group4.1021	126686	0.00428219	-3.03585	2.33972e-05
evm.TU.group0.853	32	0.0014274	-3.03585	0.00260192
evm.TU.group7.1747	2961	0	-3.03585	0.0378226
evm.TU.group11.2309	14838	0	-3.03585	0.0378226
evm.TU.group13.1955	34759	0	-3.03585	0.0378226
evm.TU.group9.614	10651	0.00428219	-3.04367	6.59737e-05
evm.TU.group2.340	9442	0.0114192	-3.04627	1.16293e-08
evm.TU.group11.1452	7605	0.0014274	-3.05145	0.00393938
evm.TU.group7.1736	630	0.0014274	-3.05145	0.00392452
evm.TU.group11.684	1	0.0014274	-3.05145	0.0046072
evm.TU.group8.1704	13173	0.0014274	-3.05145	0.00627652
evm.TU.group0.8	9389	0.0028548	-3.05661	0.00021513
evm.TU.group1.4809	1	0.00428219	-3.06688	5.27375e-05
evm.TU.group4.1068	1296	0.0014274	-3.06688	0.0033883
evm.TU.group18.1460	11942	0	-3.06688	0.0379624
evm.TU.group12.671	612	0.0014274	-3.06688	0.00192896
evm.TU.group12.1783	687	0.856439	-3.07345	1.01528e-16
evm.TU.group2.3651	10136	0.0028548	-3.07707	0.000121238
evm.TU.group15.1302	132459	0.0028548	-3.07707	0.000121238
evm.TU.group6.233	4068	0.00999179	-3.07834	2.71563e-08
evm.TU.group0.3983	10564	0.00428219	-3.08214	1.29839e-05
evm.TU.group10.1259	1955	0.014274	-3.08628	8.11689e-10
evm.TU.group12.543	8974	0.0157014	-3.0872	3.90632e-09
evm.TU.group15.1099	3617	0.014274	-3.08903	8.40973e-10
evm.TU.group4.1022	954	0	-3.09725	0.028002
evm.TU.group3.514	18	0.0114192	-3.09725	5.58545e-09
evm.TU.group12.2311	6949	0.0014274	-3.09725	0.00147941
evm.TU.group11.1665	128646	0.0128466	-3.09725	2.01385e-09
evm.TU.group15.992	4378	0	-3.09725	0.0488071
evm.TU.group2.2260	277	0.00713699	-3.09725	1.95396e-06
evm.TU.group4.678	6093	0	-3.09725	0.0477991
evm.TU.group4.956	6937	0	-3.09725	0.028002
evm.TU.group0.3340	5153	0	-3.09725	0.028002
evm.TU.group0.781	10535	0.0028548	-3.09725	9.74126e-05
evm.TU.group18.1078	1507	0.00570959	-3.10325	4.61876e-05
evm.TU.group10.1265_evm.TU.group10.1266	116	0.0014274	-3.1122	0.00109259
evm.TU.group1.4091	3529	0.0014274	-3.1122	0.00109259
evm.TU.group12.246	132736	0.00999179	-3.12331	1.26262e-08
evm.TU.group0.4652	1042	0.00428219	-3.127	7.31623e-06
evm.TU.group12.2362	133096	0	-3.127	0.0202875
evm.TU.group9.104	6813	0	-3.127	0.0202875
evm.TU.group0.3564	2195	0	-3.127	0.0202875
evm.TU.group5.2008	10964	0	-3.127	0.0281147
evm.TU.group14.1806	601	0.0014274	-3.127	0.00114553
evm.TU.group4.2196	1999	0	-3.127	0.0202875
evm.TU.group0.2697	2386	0	-3.127	0.0202875
evm.TU.group16.1452	5950	0	-3.127	0.0357141
evm.TU.group6.606	132002	0	-3.127	0.0202875
evm.TU.group1.5047	131038	0.0014274	-3.14165	0.00122122
evm.TU.group3.2830	11186	0.0299754	-3.14297	3.0865e-13
evm.TU.group14.1073	4979	0.00570959	-3.14456	9.10483e-07
evm.TU.group0.849	127502	0.0499589	-3.15534	9.60115e-15
evm.TU.group11.510	705	0	-3.15614	0.0208896
evm.TU.group18.1611	94	0.0014274	-3.15614	0.000893374
evm.TU.group12.157	4038	0	-3.15614	0.0275608
evm.TU.group4.2301	5461	0	-3.15614	0.0208896
evm.TU.group18.1526	1652	0	-3.15614	0.0208896
evm.TU.group15.1470	2829	0.00428219	-3.15614	6.89548e-06
evm.TU.group15.1409	9136	0.00570959	-3.16764	6.56056e-07
evm.TU.group3.2590	3562	0.00570959	-3.17905	7.53336e-07
evm.TU.group16.1387	12723	0.0014274	-3.18471	0.0006911
evm.TU.group5.555	1768	0.00570959	-3.18471	5.95914e-07
evm.TU.group4.807	3594	0	-3.18471	0.0220688
evm.TU.group18.1308	9586	0	-3.18471	0.0300497
evm.TU.group11.1214	4631	0	-3.18471	0.0220688
evm.TU.group2.3831	3730	0	-3.18471	0.035031
evm.TU.group2.215	923	0	-3.18471	0.0220688
evm.TU.group1.483	8072	0	-3.18471	0.0484641
evm.TU.group12.1453	13341	0	-3.18471	0.0220688
evm.TU.group1.5171	6253	0.0028548	-3.19411	0.000156729
evm.TU.group2.136	56	0.0014274	-3.19879	0.00073121
evm.TU.group0.351	10807	0.0014274	-3.19879	0.000959177
evm.TU.group18.1267	15172	0.0014274	-3.19879	0.00128507
evm.TU.group2.820	2051	0.0014274	-3.19879	0.00073121
evm.TU.group1.1101	7593	0.0028548	-3.20345	3.49728e-05
evm.TU.contig222.1	126517	0.0028548	-3.20345	7.93757e-05
evm.TU.group17.1905	7842	0	-3.21273	0.0277099
evm.TU.group9.1965	2600	0	-3.21273	0.0315436
evm.TU.group0.4886	4392	0	-3.21273	0.0154706
evm.TU.group16.747	6407	0	-3.21273	0.0218432
evm.TU.group18.1820	128126	0.0014274	-3.22653	0.00056348
evm.TU.group2.2014	3855	0.00856439	-3.2285	2.73481e-08
evm.TU.group9.1497	2148	0.0157014	-3.23339	3.46099e-11
evm.TU.group10.1433	2120	0.00713699	-3.24021	2.84269e-07
evm.TU.group16.1713	11218	0	-3.24021	0.0192393
evm.TU.group1.1311	12723	0	-3.24021	0.0162412
evm.TU.group6.1272	727	0	-3.24021	0.0326256
evm.TU.group12.1428	10153	0	-3.24021	0.0307917
evm.TU.group17.1509	1975	0.0114192	-3.24323	7.1307e-10
evm.TU.group12.1056	132811	0.0014274	-3.25376	0.000531804
evm.TU.group0.4710	127232	0.0014274	-3.26718	0.000468702
evm.TU.group2.3154	129584	0.0014274	-3.26718	0.000468702
evm.TU.group8.1340	94	0	-3.26718	0.011678
evm.TU.group5.419	1716	0	-3.26718	0.0138647
evm.TU.group0.1030	23510	0	-3.26718	0.0227921
evm.TU.group0.4590	12476	0	-3.26718	0.011678
evm.TU.group0.4411	20652	0	-3.26718	0.011678
evm.TU.group10.212	1174	0	-3.26718	0.011678
evm.TU.group1.767	1442	0	-3.29365	0.0120504
evm.TU.contig125.3	9924	0	-3.29365	0.0120504
evm.TU.group5.1162	3559	0	-3.29365	0.0120504
evm.TU.group2.2964	9977	0	-3.29365	0.0120504
evm.TU.group14.1226	14731	0.0228384	-3.30594	2.28754e-13
evm.TU.group14.535	126419	0.0014274	-3.3067	0.00101083
evm.TU.group0.2674	4422	0.0242658	-3.31103	1.09597e-13
evm.TU.group3.549	3595	0	-3.31964	0.0128048
evm.TU.group7.2442	2243	0	-3.31964	0.0145576
evm.TU.group7.665	127956	0.0128466	-3.32222	5.15755e-11
evm.TU.group2.3455	1525	0.00999179	-3.33247	6.82269e-10
evm.TU.group0.4818	127252	0.00428219	-3.33247	8.91904e-07
evm.TU.group18.538	11150	0.00856439	-3.33429	1.90445e-08
evm.TU.group13.1127	687	0.00428219	-3.33884	9.4722e-07
evm.TU.group0.2827	18	0.00999179	-3.33884	6.09014e-10
evm.TU.group12.394	368	0	-3.34518	0.0422435
evm.TU.group0.564	3168	0	-3.34518	0.00910308
evm.TU.group7.32	14142	0.00570959	-3.34518	1.35515e-07
evm.TU.group7.217	9477	0	-3.34518	0.00910308
evm.TU.contig1288.5	156	0	-3.34518	0.00910308
evm.TU.group12.2276	396	0	-3.34518	0.0120564
evm.TU.group0.1940	1247	0.0028548	-3.35359	1.45508e-05
evm.TU.group1.1310	11441	0.0028548	-3.35359	0.000175302
evm.TU.group8.1396	11167	0.00570959	-3.36029	6.4804e-08
evm.TU.group0.4622	53	0.0014274	-3.37027	0.000175113
evm.TU.group8.1201	6408	0	-3.37027	0.020513
evm.TU.group4.1247	1762	0	-3.37027	0.0222134
evm.TU.group17.1029	6512	0	-3.37027	0.0094863
evm.TU.group10.1548	927	0	-3.37027	0.0122412
evm.TU.group15.416	2264	0	-3.37027	0.0094863
evm.TU.group14.701	3683	0.00428219	-3.38265	6.05892e-07
evm.TU.group3.2852	130119	0	-3.39493	0.00685982
evm.TU.group11.1973	128495	0	-3.39493	0.0127278
evm.TU.group10.1281	19222	0.00570959	-3.40468	3.86929e-08
evm.TU.group11.1811	6	0.00428219	-3.41316	2.66111e-06
evm.TU.group0.377	10642	0	-3.41918	0.0164607
evm.TU.group0.1147	2647	0	-3.41918	0.0156606
evm.TU.group16.1856	130895	0	-3.41918	0.00713452
evm.TU.group13.1373	129093	0.0028548	-3.44303	3.83237e-06
evm.TU.group17.1462	6050	0	-3.44303	0.00865592
evm.TU.group17.595	3531	0	-3.44303	0.00765377
evm.TU.group16.1386	11441	0.154159	-3.44628	4.68681e-18
evm.TU.group11.310	12421	0.0114192	-3.46648	1.72598e-11
evm.TU.group0.1590	127561	0	-3.46648	0.00531413
evm.TU.group18.906	2416	0.0014274	-3.46648	0.000161943
evm.TU.group13.640	4063	0.00999179	-3.47807	6.55352e-11
evm.TU.group6.139	2242	0.00428219	-3.47807	1.5047e-07
evm.TU.group14.1333	17215	0.196981	-3.48874	9.10049e-19
evm.TU.group15.961	1848	0.00570959	-3.49414	1.82392e-07
evm.TU.group17.473	17784	0.0314028	-3.49553	9.63027e-16
evm.TU.group1.1300	131580	0.0157014	-3.49908	3.43144e-13
evm.TU.group7.1441	127820	0.0028548	-3.50475	2.42491e-06
evm.TU.group9.274	420	0.0014274	-3.51229	0.000137983
evm.TU.group12.1369	5228	0	-3.51229	0.00397894
evm.TU.group17.1786	8911	0.0014274	-3.52352	0.000180493
evm.TU.group1.1140	16082	0.0157014	-3.5291	2.05131e-13
evm.TU.group7.1243	8398	0	-3.53466	0.00414692
evm.TU.group6.1449	11572	0.0014274	-3.53466	0.000103546
evm.TU.group9.286	9555	0.00570959	-3.53466	6.91245e-09
evm.TU.group5.173	10117	0	-3.53466	0.00414692
evm.TU.group1.1509	5963	0	-3.53466	0.010274
evm.TU.group12.964	2672	0.0014274	-3.54571	4.99594e-05
evm.TU.group0.1043	11880	0.00428219	-3.55668	6.34982e-08
evm.TU.group18.1521	1779	0	-3.55668	0.00445072
evm.TU.group12.1918	11594	0	-3.55668	0.00434738
evm.TU.group11.2204	2855	0.0014274	-3.56757	3.96052e-05
evm.TU.group14.1227	9913	0.00856439	-3.56912	8.52594e-11
evm.TU.group7.1552	13298	0	-3.57838	0.00313266
evm.TU.group10.1523	53	0	-3.57838	0.00358005
evm.TU.group1.4702	3165	0.0014274	-3.57838	4.25098e-05
evm.TU.group10.1163	8477	0	-3.57838	0.00627652
evm.TU.group0.4368	8078	0	-3.59975	0.00373141
evm.TU.group7.2134	18	0	-3.59975	0.00331705
evm.TU.group2.930	9694	0	-3.59975	0.0116988
evm.TU.group13.1124	129100	0.629483	-3.62568	2.68279e-20
evm.TU.group1.1316	1768	0.00428219	-3.63123	2.88664e-08
evm.TU.group6.234	6233	0	-3.66204	0.0026866
evm.TU.group1.2938	17215	0.0157014	-3.68221	2.06466e-12
evm.TU.group0.4757	13437	0.00570959	-3.69816	1.27621e-08
evm.TU.group10.1546	132209	0	-3.70211	0.00392452
evm.TU.group17.1077	7980	0	-3.70211	0.00290332
evm.TU.group6.186	34912	0.00856439	-3.73284	7.33519e-10
evm.TU.group12.1666	385	0.0128466	-3.76022	3.09312e-14
evm.TU.group17.555	128787	0.0314028	-3.77826	4.6159e-17
evm.TU.group4.912	126608	0.00713699	-3.77908	1.69102e-08
evm.TU.group2.2139	129872	0	-3.79769	0.0012157
evm.TU.group18.506	16090	0	-3.79769	0.0012157
evm.TU.group14.844	11148	0.0028548	-3.80997	3.35878e-07
evm.TU.group12.725	857	0	-3.81607	0.000859328
evm.TU.group13.532	9871	0	-3.81607	0.00396171
evm.TU.group10.1733	7497	0	-3.81607	0.00190805
evm.TU.group1.4978	6584	0	-3.81607	0.000859328
evm.TU.group1.1298	131662	0.00856439	-3.82128	1.27309e-12
evm.TU.group8.1658	125602	0.0884987	-3.83164	6.22746e-20
evm.TU.group8.664	687	0.0028548	-3.84022	4.65078e-08
evm.TU.group9.213	15273	0	-3.85214	0.000648347
evm.TU.group6.2081	5696	0.0028548	-3.85806	4.26372e-08
evm.TU.group8.1870	11311	0.0128466	-3.85925	1.25529e-09
evm.TU.group2.3429	113	0.00713699	-3.87569	4.2504e-12
evm.TU.group4.1069	70	0	-3.88733	0.00424219
evm.TU.group4.1713	15164	0.0014274	-3.88733	2.52686e-06
evm.TU.group11.39	12553	0	-3.88733	0.000744069
evm.TU.group9.2130	438	0	-3.92168	0.000591949
evm.TU.group4.1315	3685	0	-3.93855	0.000393991
evm.TU.group0.3712	609	0.0014274	-3.93855	1.3525e-06
evm.TU.group8.35	8608	0	-3.93855	0.000905054
evm.TU.group1.4458	8398	0.0014274	-3.95523	1.09829e-06
evm.TU.group17.1494	9442	0	-3.95523	0.000416343
evm.TU.group7.41	2809	0.0014274	-3.95523	1.09829e-06
evm.TU.group4.1635	12012	0.00856439	-3.97172	1.10138e-13
evm.TU.contig80.1_evm.TU.contig80.2	369	0.0014274	-4.00414	8.58289e-07
evm.TU.group10.802	712	0.00428219	-4.01611	1.39011e-10
evm.TU.group14.1331	17215	0.00999179	-4.01611	7.7454e-15
evm.TU.group5.2175	7780	0.00428219	-4.02799	1.34259e-10
evm.TU.group7.1293	5569	0	-4.06688	0.000193946
evm.TU.group9.320	13	0	-4.08214	0.000211822
evm.TU.group1.134	131459	0	-4.08214	0.000211822
evm.TU.group12.2309	536	0	-4.08214	0.000211822
evm.TU.contig1423.2	11834	0.00856439	-4.10581	1.09597e-13
evm.TU.group18.588	7495	0	-4.14165	0.000123134
evm.TU.group16.1233	3531	0	-4.14165	0.000123134
evm.TU.group5.2345	126129	0.0014274	-4.14891	1.5007e-07
evm.TU.group10.250	1173	0	-4.19879	7.30263e-05
evm.TU.group17.144	10013	0	-4.26718	4.61308e-05
evm.TU.contig405.3	16090	0.0028548	-4.33247	9.10595e-11
evm.TU.group14.1042	1	0.0014274	-4.35778	1.44461e-08
evm.TU.group17.660	37	0	-4.37027	1.68172e-05
evm.TU.group12.927	9136	0.0028548	-4.4548	1.3408e-11
evm.TU.group5.1516	4979	0	-4.54571	4.82416e-06
evm.TU.group7.1856	7419	0	-4.57838	4.17013e-06
evm.TU.group11.104	1968	0.0028548	-4.62429	1.18762e-12
evm.TU.group11.1169	4571	0	-4.63123	1.90555e-06
evm.TU.group16.1414	11557	0	-4.65184	7.45033e-06
evm.TU.group11.1308	178	0	-5.16334	8.40464e-09

## Sheet: Tar7
Additional file 6. DEGs in the single-cell major clusters of SDX in T. aralioides.
The lists of DEGs in cell cluster Tar1 to Tar9 with cutoff set as the absolute value of log2FC ≥ 1 and adjusted P value < 0.05.
T. aralioides DEGs for cell cluster 7
Gene ID	Orthologous group	Mean UMI count	Log2FC	Adjusted P value
evm.TU.group12.1897	94	0.00573115	4.81604	0.0107016
evm.TU.group13.1304	19241	0.00429837	4.49411	0.0484111
evm.TU.group3.1086	14188	0.00429837	4.49411	0.0484111
evm.TU.group1.1317	1768	0.00429837	4.49411	0.0484111
evm.TU.group8.486	5885	0.00859673	4.30146	0.00226158
evm.TU.group15.1011	10801	0.00859673	4.30146	0.00226158
evm.TU.group18.1585	1589	0.0128951	4.23107	0.000486307
evm.TU.group5.1261	1560	0.0114623	4.07907	0.00045284
evm.TU.group14.1298	3144	0.00716394	4.07907	0.00962948
evm.TU.group17.316	14720	0.0114623	4.07907	0.00045284
evm.TU.group5.1360	11405	0.0100295	3.90914	0.0017332
evm.TU.group7.1389	6288	0.00573115	3.81604	0.0361367
evm.TU.group11.1246	128422	0.00573115	3.81604	0.0361367
evm.TU.group16.1619	131007	0.00573115	3.81604	0.0361367
evm.TU.group12.833	19191	0.00573115	3.81604	0.0361367
evm.TU.group7.155	517	0.00859673	3.7165	0.00645444
evm.TU.group8.1353	6793	0.00716394	3.49411	0.0232294
evm.TU.group0.2975	11207	0.00716394	3.49411	0.0232294
evm.TU.group0.5055	41	0.00716394	3.49411	0.0232294
evm.TU.group7.1910	12706	0.00716394	3.49411	0.0232294
evm.TU.contig1069.6	6170	0.0100295	3.49411	0.00420495
evm.TU.group2.3197	2925	0.0128951	3.49411	0.000809699
evm.TU.group3.2214	4990	0.00716394	3.49411	0.0232294
evm.TU.group1.1273	10865	0.00716394	3.49411	0.0232294
evm.TU.contig1288.5	156	0.0530132	3.42011	7.08295e-12
evm.TU.group5.1848	17215	0.0257902	3.42011	1.11154e-06
evm.TU.group7.1293	5569	0.0874001	3.40391	6.62644e-17
evm.TU.group0.4411	20652	0.0487148	3.30146	1.26034e-10
evm.TU.group9.1297	8280	0.00859673	3.30146	0.0143282
evm.TU.group16.1394	1768	0.0157607	3.27171	0.000343221
evm.TU.group16.1713	11218	0.047282	3.25964	8.78347e-10
evm.TU.group6.234	6233	0.0630427	3.23107	1.60234e-12
evm.TU.group11.1885	7981	0.0128951	3.23107	0.00170314
evm.TU.group2.2318	13830	0.0128951	3.23107	0.00170314
evm.TU.group5.84	3164	0.0171935	3.19455	0.000220036
evm.TU.group11.687	1031	0.0100295	3.17218	0.0449416
evm.TU.group17.621	11943	0.0143279	3.14618	0.00106918
evm.TU.group8.664	687	0.212053	3.14342	5.24891e-25
evm.TU.group0.2697	2386	0.0415509	3.07907	1.32871e-08
evm.TU.group11.1169	4571	0.118921	3.07907	8.01712e-18
evm.TU.group8.163	125675	0.0114623	3.07907	0.00532502
evm.TU.group17.633	10195	0.00716394	3.07907	0.0460024
evm.TU.group2.567	3166	0.00716394	3.07907	0.0460024
evm.TU.group2.1535	4509	0.0157607	3.07907	0.000671861
evm.TU.group6.1000	10378	0.020059	3.07907	8.98273e-05
evm.TU.group12.2361	133037	0.00716394	3.07907	0.0460024
evm.TU.group12.1918	11594	0.0558787	3.06115	7.07817e-10
evm.TU.group8.1354	877	0.0343869	3.0505	2.64992e-07
evm.TU.group1.1311	12723	0.0444164	3.03468	7.09937e-09
evm.TU.group18.1738	517	0.0458492	3.01494	5.2712e-09
evm.TU.group2.175	9477	0.027223	3.00868	5.77622e-06
evm.TU.group9.1520	1810	0.0128951	3.00868	0.00321352
evm.TU.group11.35	12553	0.0186262	2.97953	0.000264547
evm.TU.group17.821	6731	0.00859673	2.97953	0.0270052
evm.TU.group3.175	3381	0.00859673	2.97953	0.0270052
evm.TU.contig100.3	1492	0.00859673	2.97953	0.0270052
evm.TU.group12.2379	1807	0.00859673	2.97953	0.0270052
evm.TU.group6.1364	6784	0.0143279	2.95354	0.00807664
evm.TU.group2.105	10167	0.0157607	2.90914	0.00121743
evm.TU.group18.1820	128126	0.0859673	2.90128	2.77259e-13
evm.TU.contig1423.2	11834	0.555922	2.89806	1.01641e-27
evm.TU.group0.2870	2228	0.0286558	2.88642	6.88481e-06
evm.TU.group17.1509	1975	0.394017	2.88153	2.03319e-27
evm.TU.group3.2384	13077	0.0171935	2.87262	0.000751314
evm.TU.group17.38	5965	0.0114623	2.85668	0.00948124
evm.TU.group4.912	126608	0.375391	2.85355	2.01282e-18
evm.TU.group5.173	10117	0.0515804	2.84558	4.46396e-09
evm.TU.group1.1300	131580	0.618965	2.84294	6.49007e-30
evm.TU.group1.1081	209	0.0186262	2.84203	0.00046841
evm.TU.group14.1384	11365	0.133249	2.83924	8.52031e-17
evm.TU.group2.233	1589	0.0530132	2.83514	3.19043e-08
evm.TU.group1.4702	3165	0.107459	2.83514	9.02946e-15
evm.TU.group1.1870	25	0.0257902	2.83514	2.74553e-05
evm.TU.group11.104	1968	0.332407	2.82691	4.69394e-25
evm.TU.group5.1162	3559	0.0429837	2.80445	9.32124e-08
evm.TU.group14.1652	13170	0.169069	2.80396	1.40397e-18
evm.TU.group6.186	34912	0.416941	2.79519	8.53418e-21
evm.TU.group1.1298	131662	0.442732	2.79295	7.2323e-27
evm.TU.group7.1441	127820	0.151876	2.79263	1.54226e-17
evm.TU.group1.4978	6584	0.0616099	2.78361	5.50272e-10
evm.TU.group16.1233	3531	0.0773706	2.78361	1.06442e-11
evm.TU.group17.485	219	0.0143279	2.78361	0.0107327
evm.TU.group16.277	11281	0.0143279	2.78361	0.00339697
evm.TU.group5.2134	976	0.0988624	2.76541	1.69908e-13
evm.TU.group8.1777	2425	0.0859673	2.75242	2.7002e-12
evm.TU.group1.2938	17215	0.682007	2.75171	5.33777e-24
evm.TU.group7.38	529	0.166203	2.74976	6.73303e-18
evm.TU.group5.1103	3683	0.0171935	2.73512	0.00610922
evm.TU.group14.518	979	0.027223	2.72857	0.000523902
evm.TU.group5.137	126207	0.00859673	2.7165	0.0456142
evm.TU.group11.540	128448	0.0286558	2.7165	1.95588e-05
evm.TU.group13.1222	129051	0.0186262	2.7165	0.000783876
evm.TU.group3.885	2915	0.0186262	2.7165	0.000783876
evm.TU.group3.80	8876	0.00859673	2.7165	0.0456142
evm.TU.group9.765	22976	0.0186262	2.7165	0.000783876
evm.TU.group6.1411	13370	0.0286558	2.7165	2.88754e-05
evm.TU.group6.667	6925	0.00859673	2.7165	0.0456142
evm.TU.group9.1497	2148	0.494312	2.70473	4.37279e-26
evm.TU.group3.1249	2874	0.0315213	2.69574	8.47591e-06
evm.TU.group7.217	9477	0.0429837	2.69342	2.49932e-07
evm.TU.group5.1531	13208	0.0100295	2.68675	0.0266111
evm.TU.group0.4568	10013	0.0100295	2.68675	0.0266111
evm.TU.group17.1046	23081	0.0100295	2.68675	0.0266111
evm.TU.group17.473	17784	1.1276	2.68571	1.27631e-28
evm.TU.group18.506	16090	0.0587443	2.67697	3.91958e-09
evm.TU.group11.402	128581	0.0372525	2.66403	1.72776e-06
evm.TU.group6.1890	521	0.0114623	2.66403	0.0156112
evm.TU.group12.904	132932	0.0257902	2.65457	0.000472415
evm.TU.contig1279.12	11265	0.0687738	2.64939	5.14238e-10
evm.TU.group10.210	1174	0.0128951	2.64611	0.00931939
evm.TU.contig405.3	16090	0.256469	2.64611	2.89104e-20
evm.TU.group7.2230	10136	0.144712	2.64297	1.31117e-15
evm.TU.group13.1359	156	0.101728	2.64166	8.30333e-13
evm.TU.group1.3810	9326	0.0143279	2.63161	0.0121281
evm.TU.group0.3712	609	0.128951	2.62686	1.53595e-14
evm.TU.group0.3805	5524	0.0315213	2.62535	1.36798e-05
evm.TU.group5.1940	4631	0.0157607	2.61964	0.00335577
evm.TU.group1.850	18	0.0329541	2.61964	8.95741e-06
evm.TU.group3.229	521	0.103161	2.61784	9.82378e-13
evm.TU.group18.1611	94	0.074505	2.60732	2.57532e-10
evm.TU.group2.215	923	0.0372525	2.60514	2.74772e-06
evm.TU.group7.1066	5766	0.0386853	2.60102	1.84629e-06
evm.TU.group1.1316	1768	0.207754	2.59647	5.4455e-18
evm.TU.group14.1331	17215	0.543027	2.59636	9.48054e-25
evm.TU.group7.41	2809	0.128951	2.59251	3.18615e-14
evm.TU.group17.595	3531	0.0444164	2.58722	4.11486e-07
evm.TU.group13.1829	3162	0.0214918	2.58722	0.000486883
evm.TU.group4.2070	13170	0.0458492	2.58431	2.92278e-07
evm.TU.group8.1096	7642	0.0229246	2.58157	0.000307422
evm.TU.group1.3293	4165	0.027223	2.56811	0.000774478
evm.TU.group11.39	12553	0.0601771	2.56282	1.00312e-08
evm.TU.group0.1043	11880	0.194859	2.55872	4.36555e-17
evm.TU.group5.179	4052	0.0358197	2.55069	6.26227e-06
evm.TU.group2.4023	10029	0.0386853	2.54657	2.89716e-06
evm.TU.group7.2134	18	0.0487148	2.53593	2.27002e-07
evm.TU.group7.32	14142	0.209187	2.53391	1.25288e-16
evm.TU.group17.555	128787	1.29811	2.5279	2.95037e-24
evm.TU.group12.1453	13341	0.0358197	2.49411	9.56669e-06
evm.TU.group0.2674	4422	0.729289	2.49411	2.4439e-24
evm.TU.group8.2010	8520	0.0100295	2.49411	0.0414739
evm.TU.group5.1850	17215	0.0128951	2.49411	0.014459
evm.TU.group4.658	517	0.020059	2.49411	0.002316
evm.TU.group11.988	1334	0.0157607	2.49411	0.00525636
evm.TU.group2.3320	6082	0.0171935	2.49411	0.00320316
evm.TU.group2.3153	6723	0.0229246	2.49411	0.000475917
evm.TU.group2.3210	574	0.0286558	2.49411	7.80069e-05
evm.TU.group1.5115	1337	0.0143279	2.49411	0.0307362
evm.TU.group1.675	1860	0.0229246	2.49411	0.000475917
evm.TU.group1.4425	2427	0.0171935	2.49411	0.00320316
evm.TU.group10.669	3165	0.0186262	2.49411	0.00196406
evm.TU.group10.900	276	0.0114623	2.49411	0.0244288
evm.TU.group12.428	132798	0.0114623	2.49411	0.0244288
evm.TU.group0.2827	18	0.326676	2.46912	1.67994e-19
evm.TU.group10.1265_evm.TU.group10.1266	116	0.0687738	2.46496	5.4632e-09
evm.TU.group13.1126	129129	0.0616099	2.46169	2.45949e-08
evm.TU.group5.1851	17060	0.399748	2.45347	1.89512e-20
evm.TU.group17.1238	16172	0.441299	2.45269	5.75111e-21
evm.TU.group7.2314	4745	0.0859673	2.44756	3.06501e-10
evm.TU.group4.1635	12012	0.437	2.44316	8.58623e-21
evm.TU.group14.87	1134	0.027223	2.42372	0.000185087
evm.TU.group9.1920	19811	0.027223	2.42372	0.000185087
evm.TU.group2.3049	2002	0.0229246	2.41165	0.00071954
evm.TU.group2.1154	12723	0.0444164	2.40664	2.09998e-06
evm.TU.group6.974	5861	0.0429837	2.40391	3.07902e-06
evm.TU.contig1081.1	1101	0.0186262	2.39457	0.0029501
evm.TU.group2.2964	9977	0.0372525	2.39101	1.42096e-05
evm.TU.group10.1170	3423	0.150443	2.38914	1.76295e-08
evm.TU.group1.5195	420	0.0916985	2.38719	3.10965e-10
evm.TU.group11.124	13374	0.0358197	2.38719	2.12094e-05
evm.TU.group1.3615	4582	0.0171935	2.38719	0.00478776
evm.TU.group18.538	11150	0.275095	2.37232	4.77278e-15
evm.TU.group2.340	9442	0.290856	2.37212	1.83669e-17
evm.TU.group7.2130	6	0.0143279	2.36858	0.0130029
evm.TU.group18.1800	2548	0.0143279	2.36858	0.0130029
evm.TU.group10.1068	12594	0.0143279	2.36858	0.0315712
evm.TU.group2.3207	18	0.0444164	2.36482	3.07988e-06
evm.TU.group1.1480	531	0.28799	2.3579	3.331e-17
evm.TU.group0.3822	8737	0.0128951	2.3566	0.0216697
evm.TU.group2.3429	113	0.339571	2.3555	4.55789e-18
evm.TU.group8.2044	18001	0.0386853	2.34727	1.40365e-05
evm.TU.group8.504	5883	0.0243574	2.3421	0.000672551
evm.TU.group8.158	12536	0.0114623	2.3421	0.0432294
evm.TU.group5.1428	5526	0.0114623	2.3421	0.036123
evm.TU.group0.2251	2448	0.0114623	2.3421	0.036123
evm.TU.group9.1594	1885	0.0114623	2.3421	0.036123
evm.TU.group5.2175	7780	0.249305	2.33799	4.45392e-16
evm.TU.group8.1658	125602	3.44156	2.3308	5.79662e-20
evm.TU.group11.310	12421	0.381122	2.32598	4.09799e-18
evm.TU.group12.927	9136	0.249305	2.32327	6.65618e-16
evm.TU.group14.1042	1	0.154741	2.31978	6.15577e-13
evm.TU.group3.1514	3228	0.020059	2.31353	0.00267711
evm.TU.group11.2309	14838	0.0300886	2.30968	0.000167572
evm.TU.group17.697	4546	0.223515	2.30491	5.12837e-15
evm.TU.group3.678	34674	0.130384	2.30342	8.94639e-12
evm.TU.group17.11	13108	0.0186262	2.30146	0.00427641
evm.TU.group5.1759	97	0.0372525	2.2948	2.96529e-05
evm.TU.group8.1538	1936	0.530132	2.28792	3.38963e-19
evm.TU.group14.1426	4053	0.0171935	2.28766	0.00696362
evm.TU.group15.1587	132645	0.0171935	2.28766	0.0101325
evm.TU.group0.3983	10564	0.127518	2.28552	1.79413e-11
evm.TU.group1.1391	615	0.0802362	2.2826	8.31418e-09
evm.TU.group1.1310	11441	0.114623	2.27937	1.24328e-07
evm.TU.group3.1918	17818	0.0601771	2.27652	2.85543e-07
evm.TU.group2.3651	10136	0.094564	2.27479	1.19415e-09
evm.TU.group13.1124	129100	20.5333	2.27255	2.87938e-20
evm.TU.group14.1333	17215	5.86154	2.26418	7.60433e-20
evm.TU.group17.615	7019	0.0315213	2.26278	0.000157002
evm.TU.group0.3327	38	0.399748	2.26145	3.331e-17
evm.TU.group13.1453	4115	0.0229246	2.25964	0.00321352
evm.TU.contig781.2	7429	0.0229246	2.25964	0.00151463
evm.TU.group13.1127	687	0.150443	2.25624	3.4895e-12
evm.TU.group1.134	131459	0.0616099	2.2531	2.85784e-07
evm.TU.group1.1550	9258	0.0143279	2.2531	0.0187167
evm.TU.group12.2141	258	0.0300886	2.2531	0.000238449
evm.TU.group11.308	15164	0.988624	2.25246	4.90845e-18
evm.TU.group1.670	14709	0.0214918	2.24618	0.0200281
evm.TU.group3.2830	11186	0.723558	2.23393	1.95843e-19
evm.TU.group0.4590	12476	0.0343869	2.23107	9.58891e-05
evm.TU.group11.1868	128394	0.020059	2.23107	0.00381502
evm.TU.group17.175	5972	0.0128951	2.23107	0.0429492
evm.TU.group2.3738	12538	0.0128951	2.23107	0.0306899
evm.TU.group9.827	1193	0.020059	2.23107	0.00381502
evm.TU.group9.86	53	0.0128951	2.23107	0.0306899
evm.TU.group6.1078	13181	0.0128951	2.23107	0.0363081
evm.TU.group9.325	2430	0.0616099	2.22562	3.84276e-07
evm.TU.group12.1666	385	0.49861	2.22351	6.58013e-18
evm.TU.group1.1140	16082	0.510073	2.219	6.14534e-18
evm.TU.group15.1457	1679	0.0573115	2.2078	1.50355e-06
evm.TU.group2.338	1975	0.0372525	2.2046	5.94741e-05
evm.TU.group2.149	1002	0.0243574	2.2046	0.00135527
evm.TU.group1.1368	6756	0.18483	2.19455	9.82378e-13
evm.TU.group14.1508	7394	0.0358197	2.19455	0.00034811
evm.TU.group0.4818	127252	0.146144	2.19192	1.97876e-11
evm.TU.group11.1011	128390	0.0229246	2.18925	0.00214703
evm.TU.group6.1103	2944	0.107459	2.18745	1.02193e-09
evm.TU.group4.1713	15164	0.106026	2.18377	1.26598e-09
evm.TU.group5.555	1768	0.164771	2.18216	5.38204e-12
evm.TU.group1.571	2305	0.101728	2.17218	2.54088e-09
evm.TU.group0.1590	127561	0.0386853	2.17218	5.57314e-05
evm.TU.group7.1831	728	0.0157607	2.17218	0.0159418
evm.TU.group11.1872	10979	0.0157607	2.17218	0.0159418
evm.TU.group13.1827	1430	0.0329541	2.17218	0.000203129
evm.TU.group1.838	8110	0.0329541	2.17218	0.00407768
evm.TU.group6.1097	5791	0.0157607	2.17218	0.0159418
evm.TU.group8.1870	11311	0.521535	2.16351	3.24857e-10
evm.TU.group9.2130	438	0.0530132	2.15707	4.27737e-06
evm.TU.group8.1823	5440	0.0257902	2.15707	0.00533735
evm.TU.group16.1386	11441	4.28404	2.15559	1.5394e-17
evm.TU.group7.86	1718	0.047282	2.15531	1.10757e-05
evm.TU.group15.1302	132459	0.0902657	2.15426	1.31987e-08
evm.TU.group15.1598	4847	0.020059	2.15307	0.00536165
evm.TU.group0.1837	12583	0.104594	2.14897	2.64557e-09
evm.TU.group7.1394	5502	0.0143279	2.14618	0.0435855
evm.TU.group14.527	9578	0.0243574	2.14047	0.00264697
evm.TU.group2.2615	3577	0.0601771	2.13901	1.30433e-06
evm.TU.group11.175	5594	0.0343869	2.13796	0.000185345
evm.TU.group2.3329	994	0.0343869	2.13796	0.00090749
evm.TU.group0.3925	62	0.0186262	2.13154	0.00850594
evm.TU.group7.836	8342	0.0286558	2.13154	0.000713609
evm.TU.group11.521	5093	0.0186262	2.13154	0.00850594
evm.TU.group14.84	463	0.372525	2.1297	3.00383e-15
evm.TU.contig1296.10	9555	1.2322	2.12893	4.43012e-18
evm.TU.group5.254	14674	0.399748	2.12754	1.3856e-15
evm.TU.group8.1340	94	0.0329541	2.12487	0.000279413
evm.TU.group10.212	1174	0.0329541	2.12487	0.000279413
evm.TU.group13.1373	129093	0.114623	2.11971	1.50815e-09
evm.TU.group12.543	8974	0.362495	2.11647	3.62163e-13
evm.TU.group4.874	6071	0.0128951	2.1156	0.042678
evm.TU.group11.1532	226	0.0128951	2.1156	0.042678
evm.TU.group14.1226	14731	0.59604	2.1132	7.91828e-17
evm.TU.group7.665	127956	0.353899	2.11291	8.59671e-15
evm.TU.contig80.1_evm.TU.contig80.2	369	0.111757	2.11139	2.3588e-09
evm.TU.group16.1383	170	0.0501476	2.10944	1.64581e-05
evm.TU.group6.123	1066	0.0171935	2.10708	0.0136343
evm.TU.group12.2381	9333	0.0401181	2.10416	7.08024e-05
evm.TU.group9.1961	168	0.0214918	2.10179	0.00464475
evm.TU.group14.1713	13882	0.0759378	2.09925	2.02216e-07
evm.TU.group0.488	12164	0.0257902	2.09818	0.00167777
evm.TU.group9.2086	5608	0.074505	2.09274	2.65906e-07
evm.TU.group2.2139	129872	0.047282	2.08972	2.00482e-05
evm.TU.group8.1396	11167	0.179099	2.08768	2.05892e-11
evm.TU.group18.225	341	0.0687738	2.08645	6.2586e-07
evm.TU.group0.4399	1524	0.598906	2.08338	2.712e-16
evm.TU.group3.514	18	0.269364	2.07907	2.87833e-13
evm.TU.group0.781	10535	0.0888329	2.07907	4.97475e-08
evm.TU.group14.701	3683	0.144712	2.07907	2.29588e-10
evm.TU.group0.106	16260	0.0157607	2.07907	0.0220671
evm.TU.group13.914	4263	0.020059	2.07907	0.00727213
evm.TU.group3.1084	2430	0.020059	2.07907	0.00727213
evm.TU.group2.3455	1525	0.280827	2.07724	2.39346e-13
evm.TU.group3.192	2990	0.0659083	2.07142	1.14184e-06
evm.TU.group2.3154	129584	0.0659083	2.07142	1.14184e-06
evm.TU.group9.286	9555	0.20059	2.07142	7.22866e-12
evm.TU.group8.1504	125710	0.107459	2.06961	7.16906e-09
evm.TU.group14.1056	8643	0.0444164	2.06784	4.13123e-05
evm.TU.group10.1644	6136	0.0515804	2.0597	1.25977e-05
evm.TU.group15.1086	5638	0.0229246	2.05801	0.00399676
evm.TU.group5.1241	8826	0.0673411	2.0567	1.11154e-06
evm.TU.group1.483	8072	0.0300886	2.04665	0.00749408
evm.TU.group10.250	1173	0.0616099	2.04665	2.91784e-06
evm.TU.group2.608	7704	0.0143279	2.04665	0.0355673
evm.TU.group18.1078	1507	0.147577	2.0448	2.85543e-07
evm.TU.group11.1665	128646	0.295154	2.04294	3.8094e-13
evm.TU.group11.2204	2855	0.0802362	2.0416	2.4903e-07
evm.TU.group17.144	10013	0.0644755	2.04039	2.02037e-06
evm.TU.group12.2222	4264	0.0487148	2.03843	2.48914e-05
evm.TU.group2.3873	10547	0.0214918	2.03468	0.00627184
evm.TU.group1.1105	976	0.0214918	2.03468	0.00627184
evm.TU.group0.4015	4806	0.0329541	2.03468	0.000505769
evm.TU.group11.197	128443	0.0214918	2.03468	0.00627184
evm.TU.group16.1375	12806	0.0214918	2.03468	0.0120225
evm.TU.group10.1699	2575	0.0214918	2.03468	0.00627184
evm.TU.group12.2058	8432	0.0444164	2.03468	0.00105759
evm.TU.group0.849	127502	1.10468	2.03264	1.66268e-16
evm.TU.group1.911	775	0.0171935	2.02462	0.0184502
evm.TU.group12.2098	132933	0.0171935	2.02462	0.0184502
evm.TU.group12.2310	6946	0.150443	2.02236	8.90608e-09
evm.TU.group6.796	20	0.101728	2.02018	2.90215e-08
evm.TU.group0.118	11311	0.0243574	2.02018	0.00345882
evm.TU.group1.4729	34674	0.0243574	2.02018	0.011161
evm.TU.group6.1863	7807	0.0243574	2.02018	0.00345882
evm.TU.group3.1212	19222	0.0573115	2.01877	7.52444e-06
evm.TU.group12.2311	6949	0.0573115	2.01877	7.52444e-06
evm.TU.group6.233	4068	0.229246	2.00485	1.08703e-11
evm.TU.group16.1414	11557	0.0831017	2.00171	3.61682e-06
evm.TU.group5.57	6670	0.0616099	1.99934	4.84946e-06
evm.TU.group12.2408	18004	0.124653	1.99934	6.61408e-09
evm.TU.group12.1784	209	0.0300886	1.99934	0.0193311
evm.TU.group12.1783	687	17.2092	1.99602	4.96986e-16
evm.TU.group5.2323	6	0.0157607	1.99161	0.0309705
evm.TU.group0.3271	9506	0.0157607	1.99161	0.0291293
evm.TU.group0.977	6666	0.0157607	1.99161	0.0291293
evm.TU.group12.2106	304	0.0157607	1.99161	0.0484462
evm.TU.group8.2051	1096	0.124653	1.98775	7.49253e-09
evm.TU.group8.1936	2075	0.137548	1.9855	2.63745e-09
evm.TU.group12.165	183	0.137548	1.9855	2.63745e-09
evm.TU.group14.1227	9913	0.277961	1.9825	2.88511e-12
evm.TU.group18.1821	128318	0.0186262	1.97953	0.0154248
evm.TU.group1.2386	1037	0.0186262	1.97953	0.0154248
evm.TU.group3.1307	6052	0.0315213	1.97328	0.00100707
evm.TU.group0.265	87	0.0214918	1.97055	0.0083654
evm.TU.group18.601	11196	0.0802362	1.96945	6.21695e-07
evm.TU.group2.443	9998	0.106026	1.96804	6.23607e-08
evm.TU.group0.1147	2647	0.0343869	1.96804	0.00224274
evm.TU.group2.820	2051	0.0601771	1.96618	8.5197e-06
evm.TU.group3.2590	3562	0.150443	1.96464	1.50815e-09
evm.TU.group17.1494	9442	0.0501476	1.96359	3.93132e-05
evm.TU.group12.1579	447	0.0530132	1.96068	2.59154e-05
evm.TU.group10.1259	1955	0.310915	1.95395	2.6138e-12
evm.TU.group0.1212	5323	0.0143279	1.95354	0.0466679
evm.TU.group7.1051	6590	0.0143279	1.95354	0.0466679
evm.TU.group17.290	2970	0.0143279	1.95354	0.0466679
evm.TU.group10.1281	19222	0.1748	1.95281	4.78945e-10
evm.TU.group9.1206	6217	0.224948	1.9524	4.13201e-11
evm.TU.group5.2163	354	0.406912	1.94849	3.62163e-13
evm.TU.group7.89	6727	0.0171935	1.94662	0.0244288
evm.TU.group13.1912	5437	0.0358197	1.94662	0.00270708
evm.TU.group8.935	4619	1.04737	1.94506	4.96878e-14
evm.TU.group5.2056	5884	0.0386853	1.94391	0.000323528
evm.TU.group0.4269	3277	0.0601771	1.94309	1.09228e-05
evm.TU.group4.1256	288	0.020059	1.94157	0.0228491
evm.TU.group0.1168	2860	0.020059	1.94157	0.0130174
evm.TU.group18.1813	739	0.020059	1.94157	0.0130174
evm.TU.group17.745	2390	0.171935	1.93724	7.6303e-10
evm.TU.group18.557	4138	0.243574	1.93468	3.18454e-11
evm.TU.group12.1144	6864	0.0315213	1.93021	0.001814
evm.TU.group12.1038	250	0.133249	1.92975	9.24781e-09
evm.TU.group5.2194	3405	0.326676	1.92392	3.73542e-12
evm.TU.group0.4457	4499	0.193426	1.91623	4.1584e-10
evm.TU.group11.1308	178	0.114623	1.91509	5.26229e-08
evm.TU.contig1145.1	129288	0.386853	1.91092	1.70877e-12
evm.TU.group0.256	5514	0.047282	1.90914	0.000102038
evm.TU.group3.2852	130119	0.0329541	1.90914	0.00114299
evm.TU.group8.710	6254	0.0157607	1.90914	0.0386569
evm.TU.group0.4759	1	0.027223	1.90914	0.0033804
evm.TU.group11.910	4505	0.0214918	1.90914	0.010969
evm.TU.group2.1620	129429	0.0243574	1.90914	0.00603339
evm.TU.group2.970	129566	0.027223	1.90914	0.0049616
evm.TU.group1.1096	10654	0.0157607	1.90914	0.0434814
evm.TU.group16.1345	10262	0.275095	1.90666	9.05119e-11
evm.TU.group15.1095	3617	0.189128	1.90553	6.35582e-10
evm.TU.group5.1042	125926	0.365361	1.90165	3.08356e-12
evm.TU.group2.480	660	0.074505	1.9001	2.95746e-06
evm.TU.group11.168	1061	0.11319	1.89717	2.1435e-06
evm.TU.group1.4458	8398	0.0988624	1.89547	2.92278e-07
evm.TU.group17.686	195	0.0816689	1.89266	1.93078e-06
evm.TU.group7.807	8391	0.12322	1.89266	5.15316e-08
evm.TU.group1.4882	949	0.0401181	1.89266	0.000441569
evm.TU.group13.1869	5440	0.101728	1.88267	2.67567e-07
evm.TU.group7.942	3727	0.047282	1.88113	0.000130741
evm.TU.group15.1557	1464	0.0229246	1.88113	0.00922212
evm.TU.group14.1073	4979	0.141846	1.88058	1.33236e-08
evm.TU.contig603.7	129904	0.111757	1.87902	1.20006e-07
evm.TU.group0.638	4667	0.0415509	1.87744	0.000331095
evm.TU.group15.1521	58	0.0788034	1.8752	6.27099e-06
evm.TU.group17.172	5970	0.0171935	1.87262	0.0315517
evm.TU.group15.1099	3617	0.300886	1.87091	3.30061e-11
evm.TU.group11.919	20538	0.0329541	1.86962	0.00235378
evm.TU.group5.2345	126129	0.111757	1.86715	2.01912e-07
evm.TU.group5.1323	9212	0.0300886	1.86608	0.0025161
evm.TU.group2.4046	6387	0.0243574	1.85668	0.00776619
evm.TU.group2.3417	1404	0.108892	1.854	2.92278e-07
evm.TU.group13.1879	5439	0.0702066	1.85256	1.16624e-05
evm.TU.group0.65	2075	0.0444164	1.85025	0.000263232
evm.TU.group18.1798	4550	0.0214918	1.85025	0.0148609
evm.TU.group3.120	5608	0.0214918	1.85025	0.0140756
evm.TU.group9.1688	3228	0.0214918	1.85025	0.0140756
evm.TU.group16.1499	6301	0.0444164	1.85025	0.000263232
evm.TU.group16.9	989	0.0214918	1.85025	0.016835
evm.TU.group0.4007	9390	0.110325	1.84877	2.70994e-07
evm.TU.group14.662	126421	0.110325	1.84877	5.72597e-07
evm.TU.group4.1398	126548	0.171935	1.84311	6.35938e-09
evm.TU.group5.1438	126116	0.0386853	1.84203	0.000683521
evm.TU.group3.601	6122	0.0286558	1.84203	0.00372992
evm.TU.group9.434	5868	0.0358197	1.83699	0.00112048
evm.TU.group1.2651	131427	0.921283	1.83634	2.81794e-13
evm.TU.group4.1022	954	0.0257902	1.83514	0.00656215
evm.TU.group8.448	2597	0.0157607	1.83114	0.0491941
evm.TU.group2.24	7577	0.0157607	1.83114	0.0491941
evm.TU.group5.1516	4979	0.0716394	1.82668	1.1383e-05
evm.TU.contig222.1	126517	0.0859673	1.82493	7.51312e-06
evm.TU.group17.328	10143	0.0300886	1.82426	0.00320747
evm.TU.group1.1723	11217	0.0300886	1.82426	0.00320747
evm.TU.group15.509	1200	0.140413	1.81968	5.00396e-08
evm.TU.group7.2384	4730	0.020059	1.81604	0.0216903
evm.TU.group3.242	2407	0.020059	1.81604	0.0216903
evm.TU.group3.133	4300	0.027223	1.81604	0.00558803
evm.TU.group9.1663	9281	0.020059	1.81604	0.0396143
evm.TU.group1.4898	2853	0.020059	1.81604	0.0216903
evm.TU.group1.4578	131509	0.224948	1.81489	1.15449e-09
evm.TU.group5.1458	1	0.0386853	1.80961	0.000856951
evm.TU.group0.639	8361	0.0243574	1.80605	0.0151975
evm.TU.group17.315	9274	0.0243574	1.80605	0.0120888
evm.TU.group8.1415	125674	0.0429837	1.80445	0.000469582
evm.TU.group8.1545	4775	0.0358197	1.80223	0.00140957
evm.TU.group9.726	4557	0.0171935	1.80223	0.0408754
evm.TU.group12.1701	4012	0.0630427	1.79614	4.2448e-05
evm.TU.group1.3286	1718	0.074505	1.79576	1.11406e-05
evm.TU.group4.1069	70	0.0444164	1.79367	0.00575285
evm.TU.group1.1372	12602	0.0214918	1.79367	0.0180103
evm.TU.group12.1058	12624	0.0214918	1.79367	0.0180103
evm.TU.group18.588	7495	0.0530132	1.78784	0.000179173
evm.TU.group9.335	3248	0.0959968	1.78715	1.93153e-06
evm.TU.group17.723	7572	0.0300886	1.78361	0.00788055
evm.TU.group2.2409	4103	0.0501476	1.78139	0.000282693
evm.TU.group5.2113	34709	0.0186262	1.7779	0.0407653
evm.TU.group0.2341	209	0.0186262	1.7779	0.0331441
evm.TU.group5.195	12009	0.607502	1.77628	7.22866e-12
evm.TU.group7.1650	20	0.0229246	1.77422	0.01492
evm.TU.group2.3693	11274	0.0558787	1.77164	0.000132364
evm.TU.group1.4624	11281	0.0931312	1.77032	3.05242e-06
evm.TU.group16.1856	130895	0.0315213	1.76974	0.003453
evm.TU.group0.331	304	0.0487148	1.76541	0.000379061
evm.TU.contig125.3	9924	0.0286558	1.75714	0.00598141
evm.TU.group9.320	13	0.0501476	1.75714	0.000323528
evm.TU.contig309.10	7396	0.020059	1.75714	0.0271901
evm.TU.group18.88	4136	0.020059	1.75714	0.0271901
evm.TU.group6.139	2242	0.134682	1.75108	2.65635e-07
evm.TU.group10.41	260	0.121787	1.75045	8.38883e-07
evm.TU.group0.5152	127207	0.047282	1.74868	0.00321352
evm.TU.group10.1516	7382	0.136115	1.74815	2.4914e-07
evm.TU.group10.1468	4415	0.074505	1.74629	2.70831e-05
evm.TU.group2.1076	1717	0.101728	1.74517	1.9496e-06
evm.TU.group18.1596	923	0.117489	1.73986	7.50755e-07
evm.TU.group8.1897	165	0.0214918	1.73922	0.0226634
evm.TU.group0.1077	10012	0.0214918	1.73922	0.0226634
evm.TU.group2.1706	7875	0.0401181	1.73738	0.00160856
evm.TU.group5.408	7412	0.0372525	1.72543	0.00288105
evm.TU.group9.505	130441	0.047282	1.72359	0.000591593
evm.TU.group5.1168	1322	0.0429837	1.72038	0.00111693
evm.TU.group0.4702	5135	0.0587443	1.7165	0.000143958
evm.TU.group11.1387	13728	0.0687738	1.7165	6.5347e-05
evm.TU.group18.592	128220	0.0687738	1.7165	6.5347e-05
evm.TU.group1.3861	131689	0.240708	1.71508	6.61643e-09
evm.TU.group15.1470	2829	0.106026	1.7117	2.59658e-06
evm.TU.group10.1523	53	0.0343869	1.7117	0.00518096
evm.TU.contig1435.6	9419	0.0343869	1.7117	0.00447893
evm.TU.group2.2266	4176	0.275095	1.71152	3.12193e-09
evm.TU.group1.3468	131369	0.0243574	1.70984	0.0155426
evm.TU.group2.1520	12461	0.0845345	1.70056	1.42016e-05
evm.TU.group16.1387	12723	0.0530132	1.69764	0.000334241
evm.TU.group13.1994	7707	0.0257902	1.69764	0.0130298
evm.TU.group2.2014	3855	0.194859	1.69732	1.32686e-07
evm.TU.group0.1148	1831	0.0429837	1.69342	0.00291654
evm.TU.group9.266	389	0.054446	1.69205	0.000294091
evm.TU.group11.2081	4793	0.0902657	1.68675	1.3301e-05
evm.TU.group12.401	132809	0.0214918	1.68675	0.0279068
evm.TU.group16.726	25	0.0214918	1.68675	0.0279068
evm.TU.group12.725	857	0.0401181	1.67966	0.00209896
evm.TU.group8.1829	4337	0.0401181	1.67966	0.00209896
evm.TU.group7.1786	3440	0.047282	1.67468	0.000810431
evm.TU.group13.1955	34759	0.0229246	1.67468	0.0232294
evm.TU.group5.2232	4800	0.0802362	1.66879	2.94206e-05
evm.TU.group1.3617	8621	0.0300886	1.66814	0.0106018
evm.TU.group12.1995	132760	0.0300886	1.66814	0.0106018
evm.TU.contig1296.8	9555	0.0687738	1.66587	9.41089e-05
evm.TU.group12.1424	132797	0.0501476	1.66403	0.000715586
evm.TU.group6.606	132002	0.0243574	1.66403	0.0193032
evm.TU.group0.3373	5638	0.0243574	1.66403	0.0193032
evm.TU.group7.1299	9583	0.0243574	1.66403	0.0432294
evm.TU.group5.1336	3967	0.0458492	1.65586	0.00110783
evm.TU.group7.1479	13896	0.0530132	1.65457	0.000473069
evm.TU.group9.820	4921	0.130384	1.65135	1.53145e-06
evm.TU.group7.78	1129	0.0902657	1.64862	1.85813e-05
evm.TU.group8.1628	6055	0.0343869	1.64611	0.00574914
evm.TU.group14.716	3052	0.020059	1.64611	0.0419837
evm.TU.group4.1233	219	0.0343869	1.64611	0.00574914
evm.TU.group2.2055	3861	0.027223	1.64611	0.0182958
evm.TU.group11.582	4021	0.0501476	1.64166	0.00364467
evm.TU.group0.2575	7969	0.0429837	1.64095	0.00176322
evm.TU.group18.136	1907	0.0587443	1.6385	0.000359519
evm.TU.group0.379	6613	0.0286558	1.6385	0.0146181
evm.TU.group9.1849	130685	0.0530132	1.63351	0.00102354
evm.TU.group18.14	4730	0.0458492	1.63161	0.00130274
evm.TU.group14.1258	97	0.0229246	1.62737	0.0405351
evm.TU.group0.4268	127238	0.0229246	1.62737	0.0405351
evm.TU.group7.2001	127617	0.0229246	1.62737	0.0405351
evm.TU.group3.457	2630	0.0229246	1.62737	0.0405351
evm.TU.group17.248	606	0.346735	1.6245	7.4046e-09
evm.TU.group12.964	2672	0.0659083	1.62243	0.000184846
evm.TU.group17.627	6292	0.074505	1.62211	0.000107141
evm.TU.group2.672	1101	0.0329541	1.61964	0.00796806
evm.TU.group14.1902	8666	0.0243574	1.61964	0.031705
evm.TU.group3.1083	7952	0.0415509	1.61964	0.00241896
evm.TU.group1.5296	1046	0.0415509	1.61964	0.00410684
evm.TU.group6.1260	5135	0.0243574	1.61964	0.0431546
evm.TU.group12.903	31130	0.128951	1.6182	3.36516e-06
evm.TU.group3.2764	1067	0.369659	1.6161	7.77941e-09
evm.TU.group8.501	353	0.0515804	1.6161	0.00179309
evm.TU.group1.4900	3678	0.0429837	1.61541	0.00383258
evm.TU.group2.688	397	0.0530132	1.61275	0.000840041
evm.TU.group5.2329	8041	0.0530132	1.61275	0.000840041
evm.TU.group7.733	1719	0.0257902	1.61275	0.0254276
evm.TU.group16.1873	7615	0.0257902	1.61275	0.0375234
evm.TU.group17.875	3338	0.0730722	1.60958	0.000221551
evm.TU.group4.1021	126686	0.0931312	1.60776	2.9296e-05
evm.TU.group9.353	5039	0.170502	1.60658	9.99091e-07
evm.TU.group16.1271	10790	0.0659083	1.60575	0.000213702
evm.TU.group5.1961	2910	0.153308	1.60514	1.51969e-06
evm.TU.group7.36	3365	0.0386853	1.60102	0.00390482
evm.TU.group18.126	4816	0.0286558	1.60102	0.0164722
evm.TU.group14.1392	12187	0.0401181	1.5972	0.00332578
evm.TU.group6.401	5646	0.0401181	1.5972	0.00816482
evm.TU.group1.4395	8708	0.0300886	1.59599	0.0134758
evm.TU.group0.4368	8078	0.0329541	1.58722	0.0102781
evm.TU.group9.1008	4649	0.0229246	1.58157	0.0444823
evm.TU.group18.107	504	0.110325	1.57984	1.3367e-05
evm.TU.group1.1738	16172	0.0501476	1.57657	0.00847674
evm.TU.group13.1920	4288	0.0243574	1.57657	0.0356488
evm.TU.group0.5207	3156	0.0372525	1.57657	0.0054434
evm.TU.group3.598	362	0.0243574	1.57657	0.0455011
evm.TU.group16.1714	483	0.0630427	1.57657	0.000500814
evm.TU.group2.704	6530	0.0515804	1.57428	0.0012461
evm.TU.group5.1	88	0.227813	1.57286	2.27002e-07
evm.TU.group4.883	1311	0.0257902	1.57211	0.0387559
evm.TU.group0.988	1545	0.0257902	1.57211	0.0285128
evm.TU.group17.267	8745	0.027223	1.56811	0.0232294
evm.TU.group15.743	3393	0.0415509	1.56811	0.00468492
evm.TU.group4.1397	14770	0.0286558	1.5645	0.018967
evm.TU.group0.4673	1009	0.0444164	1.56337	0.00320951
evm.TU.group8.263	2493	0.094564	1.5602	4.12981e-05
evm.TU.group14.274	11898	0.0329541	1.55551	0.0107428
evm.TU.group12.1968	168	0.140413	1.55361	9.76264e-06
evm.TU.group4.1963	126794	0.0974296	1.54735	4.8062e-05
evm.TU.group5.112	1946	0.0401181	1.54473	0.00621012
evm.TU.group1.5110	634	0.0429837	1.54141	0.00423173
evm.TU.group17.685	7686	0.11319	1.53991	2.11445e-05
evm.TU.group18.774	545	0.451328	1.53814	3.27773e-08
evm.TU.group12.2362	133096	0.0229246	1.53718	0.0496334
evm.TU.group14.64	3579	0.047282	1.53718	0.00255829
evm.TU.group4.1999	5815	0.0229246	1.53718	0.0496334
evm.TU.group13.2001	10708	0.0229246	1.53718	0.0496334
evm.TU.group0.4886	4392	0.0243574	1.53475	0.0404145
evm.TU.group14.595	2247	0.0243574	1.53475	0.0404145
evm.TU.group17.807	6969	0.0243574	1.53475	0.0422115
evm.TU.group14.1346	2688	0.107459	1.53258	3.43751e-05
evm.TU.group4.1383	3559	0.0257902	1.53258	0.0324589
evm.TU.group4.1054	3485	0.0257902	1.53258	0.0324589
evm.TU.group17.1320	947	0.137548	1.53178	8.22855e-06
evm.TU.group0.1143	7907	0.054446	1.53158	0.00122338
evm.TU.group13.1390	129258	0.054446	1.53158	0.00211243
evm.TU.group0.4622	53	0.0558787	1.53063	0.00143806
evm.TU.group2.3749	6115	0.027223	1.53063	0.0266111
evm.TU.group12.2018	12652	0.027223	1.53063	0.0266111
evm.TU.group5.2110	13201	0.0286558	1.52887	0.0419139
evm.TU.group1.1804	6270	0.120354	1.52846	3.58745e-05
evm.TU.group12.1369	5228	0.0300886	1.52727	0.0180821
evm.TU.group0.4006	10734	0.0315213	1.52582	0.0149294
evm.TU.group18.585	302	0.0673411	1.52448	0.000556795
evm.TU.group9.159	2432	0.0329541	1.52448	0.0125438
evm.TU.group2.3734	232	0.0702066	1.52325	0.00112048
evm.TU.group1.4994	4611	0.0730722	1.52212	0.000362486
evm.TU.group8.1215	7391	0.157607	1.52034	3.98521e-06
evm.TU.group9.2089	5609	0.133249	1.51731	1.58619e-05
evm.TU.group10.1317	4635	0.106026	1.51347	0.000109312
evm.TU.group6.2081	5696	0.117489	1.51159	2.72274e-05
evm.TU.group14.1186	11164	0.0587443	1.51139	0.00190384
evm.TU.group9.297	759	0.0630427	1.51023	0.000751314
evm.TU.group11.1767	1234	0.263633	1.49801	4.50645e-07
evm.TU.group2.1656	1454	0.0573115	1.49411	0.00147252
evm.TU.group2.2240	3736	0.147577	1.49411	8.84922e-06
evm.TU.group16.566	16172	0.0959968	1.49411	0.000433891
evm.TU.group1.1277	4000	0.054446	1.49411	0.00202761
evm.TU.group14.1613	7085	0.0444164	1.49411	0.00618823
evm.TU.group3.2960	2886	0.0300886	1.49411	0.0344657
evm.TU.group16.1701	531	0.0429837	1.49411	0.00537199
evm.TU.group12.2309	536	0.0444164	1.49411	0.00453581
evm.TU.group7.1856	7419	0.0630427	1.49411	0.000843703
evm.TU.group14.80	2823	0.0300886	1.49411	0.021021
evm.TU.group0.4970	66	0.0315213	1.49411	0.01744
evm.TU.group11.475	535	0.027223	1.49411	0.0404145
evm.TU.group2.3032	6861	0.0243574	1.49411	0.0457011
evm.TU.group3.877	5456	0.0286558	1.49411	0.0252762
evm.TU.group16.1298	834	0.027223	1.49411	0.0344075
evm.TU.group1.2451	1579	0.0286558	1.49411	0.0252762
evm.TU.group10.1451	716	0.108892	1.48477	6.36931e-05
evm.TU.group7.1943	127755	0.0874001	1.48252	0.000185345
evm.TU.group2.2763	2679	0.0730722	1.4803	0.000478755
evm.TU.group3.1446	12750	0.0702066	1.47975	0.000625148
evm.TU.group3.461	88	0.189128	1.47793	3.45841e-06
evm.TU.group0.612	4201	0.0530132	1.47525	0.00260926
evm.TU.group17.580	1331	0.0415509	1.47026	0.00714182
evm.TU.group6.1447	2019	0.15904	1.46857	1.00683e-05
evm.TU.group9.213	15273	0.0372525	1.46764	0.0122003
evm.TU.group0.4451	1682	0.0372525	1.46764	0.0122003
evm.TU.group12.634	4994	0.0372525	1.46764	0.0122003
evm.TU.group1.1101	7593	0.0730722	1.46663	0.000530228
evm.TU.group1.113	4357	0.0315213	1.46308	0.0268028
evm.TU.group4.623	1713	0.187695	1.46169	4.91678e-06
evm.TU.group11.231	208	0.0300886	1.46169	0.0331764
evm.TU.group14.1790	525	0.0587443	1.46016	0.00160856
evm.TU.group11.1200	6327	0.0257902	1.45663	0.042968
evm.TU.group15.1715	140	0.0257902	1.45663	0.042968
evm.TU.group17.1837	21	0.160472	1.45631	1.07326e-05
evm.TU.group1.3544	6115	0.0487148	1.45347	0.00468492
evm.TU.group0.3533	598	0.265066	1.45207	1.12104e-06
evm.TU.group9.1822	1715	0.0702066	1.45146	0.000848401
evm.TU.group2.2170	13075	0.0458492	1.45104	0.0071379
evm.TU.group1.5047	131038	0.0458492	1.45104	0.00666298
evm.TU.group3.1282	130089	0.206322	1.45001	3.55056e-06
evm.TU.group1.5084	624	0.0673411	1.44971	0.00133372
evm.TU.group5.2456	19580	0.0444164	1.44971	0.0143255
evm.TU.group16.1457	6758	0.0429837	1.4483	0.00689811
evm.TU.group4.281	9371	0.0644755	1.44781	0.00130137
evm.TU.group7.274	923	0.0401181	1.4452	0.00962106
evm.TU.group12.735	1884	0.179099	1.44348	7.90748e-06
evm.TU.group1.4193	10620	0.0386853	1.44348	0.0114676
evm.TU.group1.5171	6253	0.0716394	1.43861	0.00299184
evm.TU.group7.1819	7051	0.0530132	1.43825	0.00320747
evm.TU.group17.660	37	0.0530132	1.43825	0.00320747
evm.TU.group15.890	2305	0.106026	1.43752	0.000115906
evm.TU.group12.1112	6	0.0329541	1.43521	0.0239955
evm.TU.group17.93	2233	0.0673411	1.43521	0.00109599
evm.TU.group10.1495	12586	0.0329541	1.43521	0.0239955
evm.TU.group10.1164	2947	0.0329541	1.43521	0.0426637
evm.TU.group10.802	712	0.169069	1.43473	1.38782e-05
evm.TU.group9.267	7942	0.100295	1.4344	0.000177388
evm.TU.group8.699	5353	0.0315213	1.43271	0.0469906
evm.TU.group7.1552	13298	0.0300886	1.42998	0.0359849
evm.TU.group12.2344	9338	0.202023	1.42954	2.70491e-05
evm.TU.group1.5147	438	0.230679	1.42882	3.24714e-06
evm.TU.group4.236	5648	0.0601771	1.42852	0.00230327
evm.TU.group0.4309	4204	0.0859673	1.42484	0.000425901
evm.TU.group0.618	6675	0.0386853	1.41882	0.0129855
evm.TU.group9.830	6496	0.0386853	1.41882	0.0129855
evm.TU.group11.484	11854	0.0916985	1.41844	0.000293345
evm.TU.group2.2988	6178	0.0501476	1.4161	0.00486241
evm.TU.group11.164	2037	0.0616099	1.41438	0.00209896
evm.TU.group13.640	4063	0.232112	1.41238	4.45902e-06
evm.TU.group15.1590	429	0.0716394	1.41165	0.00113581
evm.TU.group9.1786	3441	0.0587443	1.41069	0.00280975
evm.TU.group4.1996	5816	0.0343869	1.41004	0.0221369
evm.TU.group4.948	2057	0.0343869	1.41004	0.0221369
evm.TU.group4.1377	940	0.0673411	1.40664	0.0017491
evm.TU.group1.4313	3106	0.0329541	1.40664	0.0266111
evm.TU.group1.4613	3488	0.101728	1.40664	0.000203953
evm.TU.group10.1145	3753	0.0558787	1.40664	0.0038167
evm.TU.group0.1943	2676	0.074505	1.40185	0.00095934
evm.TU.group2.1165	11362	0.0415509	1.401	0.0134442
evm.TU.group0.5068	8567	0.0730722	1.40013	0.00109074
evm.TU.group5.420	7241	0.163338	1.39708	2.60865e-05
evm.TU.group17.148	2394	0.0587443	1.39457	0.00307077
evm.TU.group13.1052	5099	0.0286558	1.39457	0.0479575
evm.TU.group5.2153	228	0.0573115	1.39223	0.0217308
evm.TU.group1.4082	3574	0.0558787	1.38977	0.00411045
evm.TU.group0.4005	10734	0.0859673	1.38045	0.000769986
evm.TU.group9.274	420	0.0573115	1.37593	0.00664022
evm.TU.group1.4959	131591	0.181964	1.37517	4.20518e-05
evm.TU.group0.5108	362	0.206322	1.37481	1.42016e-05
evm.TU.group15.1361	4603	0.0401181	1.37481	0.0216903
evm.TU.group7.1115	6490	0.0974296	1.37381	0.000447969
evm.TU.group7.976	980	0.0315213	1.37381	0.0359104
evm.TU.group0.2740	3186	0.0874001	1.37149	0.000719972
evm.TU.contig1020.9	329	0.0386853	1.37072	0.0211757
evm.TU.group1.283	4125	0.0616099	1.36858	0.00363532
evm.TU.group3.1022	7382	0.0372525	1.36635	0.0255086
evm.TU.group18.467	5398	0.0372525	1.36635	0.0255086
evm.TU.group3.574	606	0.160472	1.36592	4.99041e-05
evm.TU.group8.1529_evm.TU.group8.1530	6872	0.0673411	1.36482	0.00220932
evm.TU.group18.586	5762	0.0444164	1.36482	0.0114575
evm.TU.group17.855	584	0.0959968	1.3624	0.00131657
evm.TU.group2.4012	8467	0.0358197	1.36166	0.0396965
evm.TU.group4.2071	1576	0.0501476	1.36025	0.00854493
evm.TU.group11.22	4265	0.0644755	1.35946	0.00557647
evm.TU.group1.4694	9371	0.0415509	1.3566	0.0159416
evm.TU.group11.1145	968	0.110325	1.35324	0.00028441
evm.TU.group6.1562	9497	0.047282	1.35275	0.0121281
evm.TU.group17.879	1214	0.0386853	1.34727	0.0279827
evm.TU.group2.2405	1991	0.234977	1.34473	1.78759e-05
evm.TU.group0.137	6945	0.0501476	1.3421	0.0187631
evm.TU.group15.1050	2352	0.0372525	1.3421	0.0273081
evm.TU.group14.1806	601	0.0429837	1.33978	0.0148892
evm.TU.group0.495	6330	0.266499	1.33364	1.68582e-05
evm.TU.group10.1400	3241	0.0644755	1.33117	0.0134745
evm.TU.group5.1152	7624	0.0401181	1.32972	0.027412
evm.TU.group1.4709	7732	0.0458492	1.32905	0.0281472
evm.TU.group12.910	132786	0.0515804	1.32852	0.00855892
evm.TU.group14.1471	4967	0.0587443	1.31657	0.00609038
evm.TU.group9.194	6131	0.0573115	1.3125	0.00852255
evm.TU.group13.125	2899	0.0358197	1.3119	0.0359104
evm.TU.group3.1435	130035	1.61189	1.30973	1.51153e-06
evm.TU.group1.55	2489	0.0916985	1.30702	0.00105759
evm.TU.group1.1367	10636	0.0501476	1.30648	0.0155806
evm.TU.group4.1319	126658	0.260767	1.3059	2.4586e-05
evm.TU.group1.2232	767	0.0601771	1.30566	0.00646641
evm.TU.group5.1380	166	0.0702066	1.30507	0.00832075
evm.TU.group0.351	10807	0.0444164	1.30428	0.0230521
evm.TU.group11.1352	33	0.0444164	1.30428	0.019548
evm.TU.group6.182	2182	0.054446	1.30378	0.00966961
evm.TU.group14.1154	126475	0.0845345	1.30297	0.00177466
evm.TU.group0.3112	6683	0.0487148	1.30146	0.0132284
evm.TU.group1.2036	1676	0.0931312	1.3001	0.00126199
evm.TU.group6.615	375	0.0429837	1.29856	0.0458162
evm.TU.group12.1815	3332	0.0429837	1.29856	0.0253335
evm.TU.group1.2056	397	0.0515804	1.29417	0.0133989
evm.TU.group10.908	2142	0.0587443	1.28651	0.0071379
evm.TU.group8.1334	5979	0.0515804	1.2773	0.0142008
evm.TU.group0.4160	5609	0.0558787	1.27688	0.00957786
evm.TU.group3.1017	4644	0.0458492	1.27171	0.0193341
evm.TU.group15.1315	96	0.0673411	1.27171	0.00486644
evm.TU.group10.1366	1143	0.0487148	1.26584	0.0198335
evm.TU.group7.1592	23570	0.0687738	1.26333	0.00747225
evm.TU.group16.242	3488	0.280827	1.25818	3.88962e-05
evm.TU.group5.2290	10208	0.0630427	1.25804	0.0072589
evm.TU.group13.1236	3273	0.227813	1.25761	6.9555e-05
evm.TU.group6.1448	8327	0.0386853	1.25707	0.0424822
evm.TU.group11.62	2106	0.0386853	1.25707	0.0424822
evm.TU.group14.1822	4962	0.242141	1.25604	7.65627e-05
evm.TU.group1.823	2228	0.110325	1.25595	0.000905494
evm.TU.group6.1086	1505	0.143279	1.25145	0.000373099
evm.TU.group8.869	183	0.0687738	1.25084	0.00608595
evm.TU.group8.1341	125844	0.0515804	1.24413	0.0184502
evm.TU.group4.1055	2408	0.292289	1.24285	4.37661e-05
evm.TU.group14.1409	126286	0.425538	1.23957	2.74553e-05
evm.TU.group5.2116	4966	0.0802362	1.23953	0.00943817
evm.TU.group1.1476	2233	0.106026	1.23911	0.00129822
evm.TU.group2.4042	1798	0.0501476	1.23777	0.0190927
evm.TU.group4.978	5852	0.104594	1.23596	0.00142778
evm.TU.contig1079.3	1099	0.0458492	1.23472	0.0289991
evm.TU.group3.2740	8869	0.101728	1.2294	0.00176683
evm.TU.group0.8	9389	0.0587443	1.22821	0.0174626
evm.TU.group1.2640	5850	0.0444164	1.22732	0.0348026
evm.TU.group2.2686	8806	0.0429837	1.21948	0.0414054
evm.TU.group17.1606	6603	0.0530132	1.21847	0.0306899
evm.TU.group0.1254	6797	0.0530132	1.21847	0.0289056
evm.TU.group8.1690	1582	0.0458492	1.21657	0.0307239
evm.TU.group6.1709	1524	0.0673411	1.20871	0.00849279
evm.TU.group8.409	125837	0.118921	1.20694	0.00141045
evm.TU.group13.1573	841	0.0730722	1.20586	0.0081004
evm.TU.group10.426	12810	0.140413	1.19865	0.00108936
evm.TU.group3.314	3761	0.0931312	1.19865	0.00359781
evm.TU.group14.1474	3996	0.0487148	1.19713	0.0258223
evm.TU.group8.1126	1839	0.117489	1.18967	0.00170931
evm.TU.group15.1409	9136	0.104594	1.18786	0.00239222
evm.TU.group0.3047	8375	0.0487148	1.18045	0.0353742
evm.TU.group7.2498	14054	0.156174	1.17743	0.00134216
evm.TU.group5.1218	2289	0.117489	1.17566	0.00211711
evm.TU.group17.1812	8912	0.0444164	1.17218	0.0414054
evm.TU.group2.3958	5988	0.047282	1.17218	0.0415717
evm.TU.group9.822	488	0.186262	1.16559	0.000544755
evm.TU.group13.1794	3825	0.0515804	1.1644	0.0378182
evm.TU.group18.129	330	0.0458492	1.16346	0.0405351
evm.TU.group1.4763	1714	0.0931312	1.16346	0.0054324
evm.TU.group16.907	11758	0.0902657	1.16319	0.00525545
evm.TU.group14.1054	8644	0.108892	1.16098	0.00322368
evm.TU.group4.2047	856	0.0644755	1.15969	0.0226287
evm.TU.group14.1638	4466	0.0888329	1.1585	0.00588839
evm.TU.group0.548	4455	0.0530132	1.15707	0.026485
evm.TU.group1.4343	4233	0.0530132	1.15707	0.0365085
evm.TU.group3.707	6062	0.0501476	1.15624	0.0333742
evm.TU.group12.1543	2646	0.0444164	1.15426	0.0442045
evm.TU.group14.1803	1368	0.0573115	1.15122	0.0237286
evm.TU.group3.439	49	0.156174	1.14618	0.00126925
evm.TU.group14.1869	126438	0.0859673	1.13944	0.0094012
evm.TU.group10.1731	12562	0.0601771	1.13901	0.0252034
evm.TU.group0.938	4015	0.0573115	1.13741	0.0252019
evm.TU.group18.173	2442	0.0902657	1.13656	0.00732771
evm.TU.group5.1374	126123	0.153308	1.13005	0.00158932
evm.TU.group14.1502	409	0.491446	1.12758	0.000155591
evm.TU.group7.2423	6803	0.0773706	1.12572	0.0118486
evm.TU.group1.3534	474	0.0501476	1.12487	0.04785
evm.TU.group2.712	129370	0.0573115	1.11019	0.0460507
evm.TU.group12.1936	11167	0.143279	1.09704	0.00299184
evm.TU.group1.3752	1446	0.33384	1.09068	0.000526703
evm.TU.group2.2812	537	0.163338	1.08693	0.0022245
evm.TU.group18.55	2856	0.14901	1.07393	0.00408663
evm.TU.group3.983	263	0.124653	1.05872	0.00895767
evm.TU.group3.1354	4951	0.0702066	1.0505	0.048271
evm.TU.group14.844	11148	0.0902657	1.0429	0.0291293
evm.TU.group17.1604	7958	0.107459	1.0416	0.0112801
evm.TU.group8.1799	3850	0.147577	1.03973	0.00547462
evm.TU.group2.3995	1664	0.0773706	1.03706	0.0255881
evm.TU.group1.2336	131477	0.438433	1.03681	0.000944918
evm.TU.group7.1100	3674	0.0816689	1.03016	0.0434411
evm.TU.group16.631	3166	0.0759378	1.02018	0.0344552
evm.TU.group11.845	4146	0.0974296	1.01767	0.0498523
evm.TU.group10.1486	216	0.0687738	1.01078	0.0449942
evm.TU.group11.353	1298	0.0788034	1.00684	0.0429644
evm.TU.group10.1455	12167	0.12322	-1.02585	0.0188026
evm.TU.group14.1174	5042	0.0573115	-1.03404	0.0457011
evm.TU.group6.1334	607	0.0644755	-1.04032	0.0363081
evm.TU.group0.4513	1903	0.196292	-1.04932	0.0114676
evm.TU.group0.85	127044	0.0515804	-1.05133	0.0463982
evm.TU.group12.942	4229	0.328109	-1.05487	0.0109003
evm.TU.group1.4650	1038	0.131817	-1.05552	0.0132284
evm.TU.group7.998	11796	0.107459	-1.05887	0.0156879
evm.TU.group10.727	22158	0.054446	-1.05969	0.0466679
evm.TU.group0.1028	6850	0.108892	-1.06088	0.038043
evm.TU.group8.1420	11456	0.0788034	-1.0714	0.030176
evm.TU.group14.1784	126271	0.111757	-1.07402	0.0138094
evm.TU.group6.813	6210	0.054446	-1.07847	0.0359501
evm.TU.group1.4467	756	0.0802362	-1.08451	0.0183013
evm.TU.group10.1555	9553	0.0888329	-1.09086	0.0151551
evm.TU.group0.2259	127448	0.0558787	-1.09086	0.0447655
evm.TU.group12.1618	1418	0.0988624	-1.10283	0.0204545
evm.TU.group2.3410	33	0.137548	-1.1032	0.00781302
evm.TU.group2.1642	32	0.0458492	-1.10535	0.0386424
evm.TU.group9.557	130427	0.0659083	-1.10865	0.0211757
evm.TU.group15.1114	799	0.0644755	-1.12188	0.0267466
evm.TU.group1.166	878	0.157607	-1.12299	0.00722715
evm.TU.group12.393	503	0.0931312	-1.13746	0.0142661
evm.TU.group0.86	127305	0.212053	-1.14393	0.00467751
evm.TU.group3.2379	130153	0.0401181	-1.15966	0.0421959
evm.TU.group1.4489	5090	0.0372525	-1.16886	0.0313233
evm.TU.contig664.3	7284	0.408345	-1.16939	0.0024482
evm.TU.group13.1646	580	0.100295	-1.17313	0.00679283
evm.TU.group4.1733	155	0.0759378	-1.18772	0.0130621
evm.TU.contig394.9	2889	0.176233	-1.20095	0.0022245
evm.TU.group5.1236	1029	0.0716394	-1.20415	0.00725535
evm.TU.group10.1472	7114	0.0601771	-1.20633	0.0112984
evm.TU.contig1343.3	6007	0.0487148	-1.21581	0.0142829
evm.TU.group12.1053	33	0.0888329	-1.22905	0.00399463
evm.TU.group5.1476	5527	0.0329541	-1.22927	0.027412
evm.TU.group2.2129	8489	0.0386853	-1.22992	0.0222493
evm.TU.group1.79	415	0.126085	-1.23839	0.00267683
evm.TU.group8.1182	3799	0.047282	-1.2418	0.0118661
evm.TU.group0.3833	127165	0.164771	-1.24503	0.00140957
evm.TU.group2.1203	1342	0.133249	-1.25166	0.00224017
evm.TU.group18.471	1580	0.0530132	-1.25232	0.00840744
evm.TU.group15.935	3339	0.146144	-1.25506	0.00142368
evm.TU.group1.5292	22881	0.103161	-1.25712	0.00237256
evm.TU.group18.1697	2130	0.0487148	-1.25925	0.0090913
evm.TU.group12.1565	3799	0.32381	-1.26054	0.000770518
evm.TU.group6.791	17058	0.163338	-1.26124	0.00134327
evm.TU.group6.1859	7655	0.0759378	-1.26473	0.00382991
evm.TU.group6.1165	1206	0.114623	-1.26671	0.00239222
evm.TU.group0.2738	3187	0.0229246	-1.27641	0.0429974
evm.TU.group11.1049	2965	0.117489	-1.27679	0.00229351
evm.TU.group16.834	1849	0.027223	-1.29771	0.0228482
evm.TU.group10.907	12767	0.0515804	-1.31603	0.00540265
evm.TU.group18.480	6852	0.0229246	-1.3193	0.027412
evm.TU.group12.1029	186	0.0444164	-1.32288	0.00642739
evm.TU.group0.214	10784	0.0214918	-1.32607	0.0432868
evm.TU.group16.913	1317	0.0558787	-1.33371	0.00327436
evm.TU.contig1279.14	5220	0.296587	-1.33488	0.000263277
evm.TU.group9.1988	9124	0.0802362	-1.33656	0.00153723
evm.TU.group2.1483	293	0.0343869	-1.34182	0.00994038
evm.TU.group3.449	6890	0.183397	-1.34251	0.000485114
evm.TU.group11.2215	128634	0.020059	-1.3472	0.0466679
evm.TU.group1.1366	2620	0.0186262	-1.34959	0.0410094
evm.TU.group9.1862	5592	0.0773706	-1.35207	0.00256643
evm.TU.group3.648	2311	0.0171935	-1.36004	0.0416881
evm.TU.group4.638	1604	0.0315213	-1.36171	0.00994038
evm.TU.group1.4623	5474	0.047282	-1.36387	0.00391586
evm.TU.group2.2382	18296	0.0372525	-1.36572	0.00627257
evm.TU.group8.1780	1470	0.0329541	-1.36801	0.00933381
evm.TU.group9.343	522	0.0186262	-1.37096	0.0303828
evm.TU.group9.1683	1772	0.0229246	-1.37263	0.0286638
evm.TU.group2.1658	7545	0.0171935	-1.37531	0.0361367
evm.TU.group4.1829	9123	0.0157607	-1.38036	0.0432294
evm.TU.group14.1503	409	0.15904	-1.38241	0.000435076
evm.TU.group7.2324	852	0.0229246	-1.38421	0.0177833
evm.TU.group1.4431	2294	0.0257902	-1.39239	0.0185558
evm.TU.group16.701	736	0.114623	-1.39245	0.000486883
evm.TU.group1.3501	1153	0.0601771	-1.39478	0.00232986
evm.TU.group18.1584	10177	0.0329541	-1.40071	0.00921696
evm.TU.group5.2258	706	0.0143279	-1.40401	0.0450016
evm.TU.group2.3961	361	0.0329541	-1.40475	0.00628857
evm.TU.group2.356	3898	0.0788034	-1.40762	0.00072417
evm.TU.group1.5017	2403	0.0214918	-1.41878	0.0160141
evm.TU.group11.763	12835	0.710663	-1.42569	5.08061e-05
evm.TU.group7.2103	127860	0.0644755	-1.42735	0.0065559
evm.TU.group8.881	5807	0.0171935	-1.4275	0.0289056
evm.TU.group3.1486	549	0.0558787	-1.43189	0.00130137
evm.TU.group16.1138	661	0.0171935	-1.43481	0.0245981
evm.TU.group7.1452	7891	0.0157607	-1.44449	0.0289056
evm.TU.group4.2218	1179	0.318079	-1.45025	7.12953e-05
evm.TU.group15.1380	164	0.0128951	-1.45075	0.0487013
evm.TU.group15.744	132589	0.0616099	-1.45585	0.00101335
evm.TU.group18.102	1757	0.0415509	-1.46009	0.00194598
evm.TU.group18.979	9744	0.0243574	-1.46009	0.00943466
evm.TU.group4.1506	1791	0.0687738	-1.46104	0.00111701
evm.TU.group17.1404	3922	0.0458492	-1.46712	0.00291878
evm.TU.group10.784	337	0.0114623	-1.47552	0.049469
evm.TU.group8.1398	8152	0.0286558	-1.47552	0.00518096
evm.TU.group11.1750	2226	0.0229246	-1.47913	0.0102987
evm.TU.group0.1526	10530	0.0186262	-1.4799	0.0149294
evm.TU.contig612.2	131023	0.0300886	-1.48109	0.00430588
evm.TU.group0.4822	183	0.0186262	-1.49295	0.0151521
evm.TU.group0.72	5363	0.0128951	-1.49685	0.0362783
evm.TU.group8.413	2917	0.0530132	-1.50352	0.000684646
evm.TU.group0.1229	3799	0.0874001	-1.50444	0.000218463
evm.TU.group13.1903	818	0.0372525	-1.50923	0.00299184
evm.TU.group0.4204	549	0.0157607	-1.51339	0.0198912
evm.TU.group18.1042	2294	0.027223	-1.51488	0.00467008
evm.TU.group1.473	799	0.0386853	-1.51872	0.00201546
evm.TU.group5.500	2376	0.0386853	-1.51872	0.00132098
evm.TU.group15.1540	4663	0.0128951	-1.52381	0.0315517
evm.TU.group9.336	14773	0.0143279	-1.53831	0.0407653
evm.TU.group3.197	129972	0.0831017	-1.53913	0.000177913
evm.TU.group4.424	337	0.047282	-1.54255	0.000769986
evm.TU.group2.475	4984	0.0143279	-1.54631	0.0199802
evm.TU.group1.3793	12496	0.0171935	-1.54692	0.0114484
evm.TU.group3.288	3224	0.0415509	-1.54737	0.00126086
evm.TU.group0.3832	7927	0.0773706	-1.5479	0.000151493
evm.TU.group0.978	8353	0.0157607	-1.55029	0.0213104
evm.TU.group17.2	12109	0.0100295	-1.55029	0.0442246
evm.TU.group7.2454	8947	0.020059	-1.5532	0.00711383
evm.TU.group2.234	10177	0.0487148	-1.55652	0.000640736
evm.TU.group6.625	34412	0.0186262	-1.55652	0.00952021
evm.TU.group11.1706	8249	0.0229246	-1.55798	0.0047217
evm.TU.contig223.6	337	0.0372525	-1.56158	0.00102414
evm.TU.group1.4723	2081	0.0458492	-1.56479	0.000493261
evm.TU.group3.1624	1661	0.0214918	-1.57198	0.00593955
evm.TU.group2.1563	5942	0.0157607	-1.57198	0.0133351
evm.TU.group3.2806	363	0.0114623	-1.57437	0.0266111
evm.TU.group17.1241	4984	0.121787	-1.57947	3.16086e-05
evm.TU.group17.65	6777	0.0386853	-1.58118	0.0007027
evm.TU.group7.2144	8225	0.0100295	-1.58271	0.0380981
evm.TU.group17.371	3778	0.0157607	-1.58627	0.0115206
evm.TU.group7.430	2465	0.0257902	-1.59336	0.00238165
evm.TU.group10.767	2656	0.0687738	-1.59336	0.000163487
evm.TU.group2.2930	3074	0.0286558	-1.59336	0.00176364
evm.TU.group6.1729	8075	0.0143279	-1.59336	0.0153904
evm.TU.contig1020.8	1815	0.020059	-1.59336	0.00930527
evm.TU.group18.750	3231	0.0157607	-1.59336	0.0148892
evm.TU.group9.51	7265	0.0444164	-1.59865	0.00071505
evm.TU.group2.3863	1757	0.0716394	-1.60331	8.84259e-05
evm.TU.group11.1073	6572	0.0100295	-1.60392	0.031705
evm.TU.group1.231	12740	0.0229246	-1.60825	0.00451244
evm.TU.group11.1680	5761	0.0214918	-1.61442	0.00371182
evm.TU.group5.1285	1791	0.177666	-1.61893	1.58619e-05
evm.TU.group18.1692	56	0.0114623	-1.62137	0.0301409
evm.TU.group13.1393	2188	0.0157607	-1.62137	0.00874941
evm.TU.group2.2638	2294	0.0171935	-1.632	0.00628857
evm.TU.group9.188	708	0.0659083	-1.6343	7.75588e-05
evm.TU.group7.296	739	0.0214918	-1.64032	0.00467207
evm.TU.group9.82	1183	0.0716394	-1.64082	0.000196877
evm.TU.group3.2752	3974	0.020059	-1.6434	0.0072589
evm.TU.group3.1971	42	0.0329541	-1.64544	0.000638814
evm.TU.group6.1091	612	0.0214918	-1.64544	0.00364038
evm.TU.group1.2298	2744	0.0100295	-1.65564	0.0230042
evm.TU.group4.1234	4885	0.0974296	-1.65593	2.40422e-05
evm.TU.group0.553	4791	0.0128951	-1.6597	0.01333
evm.TU.group8.792	356	0.0143279	-1.66117	0.00994038
evm.TU.group16.1823	387	0.0143279	-1.66117	0.0123084
evm.TU.group0.1262	4260	0.0157607	-1.6624	0.00684902
evm.TU.group1.312	1200	0.0343869	-1.66294	0.00094165
evm.TU.group9.1685	1903	0.0659083	-1.66727	5.27865e-05
evm.TU.group14.705	455	0.0802362	-1.66736	4.4677e-05
evm.TU.group2.3773	3570	0.0157607	-1.67582	0.00593955
evm.TU.group4.1108	4436	0.0300886	-1.67582	0.00065896
evm.TU.group15.1730	3150	0.0171935	-1.68197	0.0054324
evm.TU.group1.2295	131434	0.0157607	-1.68248	0.00610172
evm.TU.group3.1782	1206	0.0429837	-1.68355	0.000220036
evm.TU.group7.2483	127728	0.00859673	-1.68722	0.0339838
evm.TU.group7.668	127738	0.00716394	-1.68911	0.0471308
evm.TU.group7.759	4576	0.0171935	-1.6942	0.00356794
evm.TU.group3.1784	1206	0.0859673	-1.69669	2.00482e-05
evm.TU.group2.17	2455	0.0186262	-1.69854	0.0081754
evm.TU.group8.1535	3847	0.156174	-1.70038	5.69276e-06
evm.TU.group7.1513	4889	0.0114623	-1.70229	0.0126759
evm.TU.group0.3390	799	0.0343869	-1.70439	0.000331619
evm.TU.group11.1978	850	0.0186262	-1.70977	0.00272155
evm.TU.group6.533	4216	0.0616099	-1.71002	3.79889e-05
evm.TU.group12.2338	5363	0.0114623	-1.71101	0.0130298
evm.TU.group1.5313	23542	0.20059	-1.7123	4.6616e-06
evm.TU.group14.1467	126263	0.047282	-1.71535	8.31735e-05
evm.TU.group1.1163	2406	0.00859673	-1.72091	0.0228049
evm.TU.group2.283	129302	0.0128951	-1.72312	0.00697035
evm.TU.group13.428	4109	0.0128951	-1.72312	0.0081004
evm.TU.group8.485	841	0.0171935	-1.72432	0.00320808
evm.TU.group1.1406	131205	0.0214918	-1.72506	0.00131329
evm.TU.group4.1717	2552	0.12322	-1.72562	7.69622e-06
evm.TU.group11.316	2552	0.117489	-1.72611	1.40365e-05
evm.TU.group2.3673	1103	0.532997	-1.73847	6.74063e-07
evm.TU.group17.431	1342	0.128951	-1.73957	3.40787e-06
evm.TU.group3.1071	522	0.0358197	-1.74209	0.000175969
evm.TU.group3.1048	1275	0.00859673	-1.74293	0.0239955
evm.TU.group15.1543	7927	0.0601771	-1.74496	3.48083e-05
evm.TU.group11.2018	70	0.054446	-1.74992	0.000193827
evm.TU.group9.1741	549	0.0171935	-1.75382	0.00215491
evm.TU.group7.728	17216	0.00716394	-1.75382	0.0393405
evm.TU.group8.920	9870	0.0157607	-1.76013	0.00308044
evm.TU.group4.751	4057	0.0100295	-1.76328	0.0210324
evm.TU.group17.34	5966	0.00859673	-1.76463	0.0198643
evm.TU.group14.1337	641	0.00859673	-1.76463	0.0198643
evm.TU.group9.1238	3729	0.00716394	-1.76642	0.0339043
evm.TU.group10.1485	16334	0.00859673	-1.77535	0.0205971
evm.TU.group0.4748	1206	0.0143279	-1.78117	0.0266774
evm.TU.group2.2799	13430	0.00573115	-1.78388	0.0473939
evm.TU.group2.1291	1888	0.00859673	-1.786	0.0163694
evm.TU.group2.1735	15068	0.0114623	-1.78718	0.00882958
evm.TU.group5.316	23542	0.0630427	-1.79047	2.48083e-05
evm.TU.group10.1275	10023	0.094564	-1.80065	4.47994e-06
evm.TU.group5.294	299	0.00716394	-1.80357	0.0285991
evm.TU.group18.393	994	0.00716394	-1.80357	0.0285991
evm.TU.group14.589	0	0.0243574	-1.8117	0.000419343
evm.TU.group1.5259	10240	0.00716394	-1.81575	0.0228047
evm.TU.group18.1109	145	0.0257902	-1.81639	0.000264547
evm.TU.group4.1582	2322	0.0100295	-1.82782	0.00907578
evm.TU.group8.759	1155	0.0143279	-1.82782	0.00253239
evm.TU.group14.392	3622	0.230679	-1.8296	3.23078e-07
evm.TU.group0.2254	12547	0.328109	-1.83252	2.74619e-07
evm.TU.group8.511	9391	0.0573115	-1.83484	1.47348e-05
evm.TU.group14.558	34792	0.0114623	-1.83581	0.00518647
evm.TU.group0.1828	126971	0.0343869	-1.83932	0.00024623
evm.TU.group11.1548	7170	0.366794	-1.84151	1.50795e-07
evm.TU.group5.315	23542	0.047282	-1.84469	2.23801e-05
evm.TU.group7.292	10177	0.127518	-1.84535	1.21374e-06
evm.TU.group17.1370	1327	0.027223	-1.84574	0.000475917
evm.TU.group10.745	132192	0.0100295	-1.84574	0.00976803
evm.TU.group2.3447	9383	0.00716394	-1.85167	0.0249182
evm.TU.group12.798	937	0.047282	-1.85306	2.22342e-05
evm.TU.group17.906	10961	0.047282	-1.85722	5.18229e-05
evm.TU.group6.1600	549	0.0501476	-1.85757	1.29988e-05
evm.TU.group11.914	128340	0.0186262	-1.85841	0.00145427
evm.TU.group7.1790	13431	0.020059	-1.8611	0.000500814
evm.TU.group12.562	1848	0.0257902	-1.86899	0.000847588
evm.TU.group0.4701	9085	0.00573115	-1.87047	0.048735
evm.TU.group18.67	8947	0.0315213	-1.87107	0.000130741
evm.TU.group8.1270	9885	0.0100295	-1.87221	0.00775426
evm.TU.group15.752	503	0.020059	-1.87513	0.000459458
evm.TU.group2.3632	3811	0.00716394	-1.87513	0.0156592
evm.TU.group0.4643	607	0.00716394	-1.87513	0.0156592
evm.TU.group2.3875	169	0.0401181	-1.87673	2.21027e-05
evm.TU.group3.827	2575	0.0100295	-1.88093	0.00550385
evm.TU.group0.2487	3983	0.00573115	-1.8844	0.0404904
evm.TU.group8.1760	1373	0.0773706	-1.88692	1.81443e-05
evm.TU.group5.2548	418	0.0329541	-1.8896	5.70678e-05
evm.TU.group16.1625	4235	0.0100295	-1.8896	0.00680055
evm.TU.group2.3359	938	0.027223	-1.89477	0.000127689
evm.TU.group13.1057	10699	0.00716394	-1.89821	0.0130015
evm.TU.group6.2051	132026	0.0143279	-1.89821	0.0012266
evm.TU.group10.1229	4162	0.0558787	-1.89821	4.2799e-06
evm.TU.group3.1803	1908	0.0243574	-1.89821	0.000138614
evm.TU.group1.4615	648	0.0171935	-1.89821	0.000640999
evm.TU.group6.1167	1206	0.00859673	-1.90799	0.0138812
evm.TU.group0.1929	3885	0.0229246	-1.91028	0.000172879
evm.TU.group8.1023	5889	0.120354	-1.91269	5.72225e-07
evm.TU.group11.1915	128671	0.0143279	-1.92298	0.00112048
evm.TU.group8.1307	374	0.0100295	-1.92375	0.00397657
evm.TU.group3.1670	129954	0.027223	-1.9288	6.32117e-05
evm.TU.contig307.7	1889	0.0100295	-1.93216	0.00410665
evm.TU.group15.1694	11902	0.00573115	-1.93885	0.0226061
evm.TU.group1.474	799	0.0343869	-1.93885	4.00449e-05
evm.TU.group0.4229	1498	0.0114623	-1.9433	0.00230612
evm.TU.group14.1804	601	0.0186262	-1.94647	0.000594158
evm.TU.group7.2040	127872	0.00859673	-1.94647	0.00607429
evm.TU.group3.1816	9168	0.11319	-1.94967	3.87673e-07
evm.TU.group7.2458	42	0.0171935	-1.95011	0.000393469
evm.TU.group15.1178	11761	0.0114623	-1.95068	0.00209896
evm.TU.group1.1099	5296	0.00859673	-1.95593	0.00628857
evm.TU.group12.868	12740	0.0100295	-1.9571	0.00390482
evm.TU.group15.961	1848	0.0186262	-1.96063	0.00107967
evm.TU.group12.968	2023	0.00573115	-1.96532	0.0182151
evm.TU.group0.5231	1340	0.00573115	-1.96532	0.0182151
evm.TU.group3.711	130128	0.00573115	-1.96532	0.0195121
evm.TU.group3.127	21231	0.00429837	-1.96532	0.0387559
evm.TU.group1.114	90	0.0100295	-1.96532	0.00291027
evm.TU.group0.3278	165	0.0888329	-1.97259	5.38361e-07
evm.TU.group4.2207	15103	0.0616099	-1.9772	3.21559e-06
evm.TU.group3.1592	10017	0.0587443	-1.97931	1.28051e-06
evm.TU.group18.1043	128301	0.0100295	-1.98163	0.00341988
evm.TU.group9.187	708	0.117489	-1.98883	3.05397e-07
evm.TU.group15.1700	4383	0.00573115	-1.99132	0.0147105
evm.TU.group18.19	22115	0.074505	-1.99593	3.78229e-07
evm.TU.group10.1276	662	0.0315213	-1.99914	1.2669e-05
evm.TU.group13.1563	2378	0.0128951	-2.00414	0.000882266
evm.TU.group14.808	1008	0.00573115	-2.00414	0.0151594
evm.TU.group9.1684	1903	0.0186262	-2.00688	0.000157167
evm.TU.group7.2102	18639	0.0114623	-2.00839	0.00888437
evm.TU.group11.2210	314	0.0759378	-2.00957	2.9279e-07
evm.TU.group14.815	1008	0.0229246	-2.01089	8.91189e-05
evm.TU.group6.1009	131955	0.0243574	-2.01192	5.83317e-05
evm.TU.group7.781	4400	0.00429837	-2.01369	0.031705
evm.TU.group17.1884	11430	0.00429837	-2.01369	0.031705
evm.TU.contig225.1	5220	0.00716394	-2.01896	0.00642739
evm.TU.group11.122	14052	0.0186262	-2.02047	0.000143084
evm.TU.group14.1323	2552	0.0100295	-2.02159	0.00178377
evm.TU.group9.1858	79	0.0171935	-2.02462	0.00019239
evm.TU.group1.553	1039	0.0186262	-2.02497	0.000120424
evm.TU.group18.437	33	0.38542	-2.02527	9.81611e-09
evm.TU.group2.2967	1313	0.0386853	-2.02721	4.8711e-06
evm.TU.group7.917	437	0.00716394	-2.02945	0.00666298
evm.TU.group10.1088	13292	0.0372525	-2.03409	5.87703e-06
evm.TU.group1.288	131664	0.0143279	-2.03515	0.00126086
evm.TU.group1.1341	2723	0.00859673	-2.03839	0.00309723
evm.TU.group2.2601	1180	0.104594	-2.03959	1.24042e-07
evm.TU.group7.2325	10048	0.00716394	-2.03987	0.00532342
evm.TU.group11.2265	6673	0.0157607	-2.03987	0.000230651
evm.TU.group8.271	10772	0.00716394	-2.03987	0.0266774
evm.TU.group4.1848	6502	0.0186262	-2.04727	9.59022e-05
evm.TU.group2.3989	13432	0.0429837	-2.04755	3.36516e-06
evm.TU.group14.189	1632	0.101728	-2.05021	6.17262e-08
evm.TU.group1.2035	2088	0.00716394	-2.05021	0.00547621
evm.TU.group11.1549	1008	0.0587443	-2.05168	1.51153e-06
evm.TU.group3.603	10764	0.0100295	-2.05279	0.00217604
evm.TU.group9.1388	6209	0.020059	-2.05433	6.73237e-05
evm.TU.group3.1170	4637	0.00429837	-2.06048	0.0407228
evm.TU.group18.296	1166	0.00429837	-2.06048	0.026483
evm.TU.group2.3053	3694	0.00429837	-2.06048	0.0351265
evm.TU.group8.1013	34928	0.0257902	-2.0621	3.55803e-05
evm.TU.group3.2318	5023	0.00859673	-2.06486	0.00267706
evm.TU.group0.4994	8546	0.00573115	-2.06661	0.0193341
evm.TU.group3.2855	2981	0.0214918	-2.06814	8.61826e-05
evm.TU.group7.328	363	0.00716394	-2.07068	0.0132558
evm.TU.group14.94	328	0.00716394	-2.07068	0.00678764
evm.TU.group0.1226	7551	0.0773706	-2.07105	1.96114e-07
evm.TU.group0.3972	127509	0.0444164	-2.07765	1.42241e-06
evm.TU.group12.908	3816	0.0100295	-2.08332	0.00113578
evm.TU.group0.3970	3754	0.00716394	-2.09086	0.00844883
evm.TU.group11.1199	1710	0.0243574	-2.09419	1.42544e-05
evm.TU.group0.3608	1203	0.00429837	-2.10581	0.0160768
evm.TU.group2.1349	9597	0.00429837	-2.10581	0.0160768
evm.TU.group0.3737	34593	0.0128951	-2.10878	0.000332459
evm.TU.group9.556	130412	0.00286558	-2.11075	0.0443993
evm.TU.group0.4024	7757	0.0100295	-2.11322	0.00212885
evm.TU.group10.530	1229	0.0128951	-2.1147	0.000394397
evm.TU.group3.1480	7462	0.00573115	-2.1147	0.00677937
evm.TU.group2.1351	2881	0.00573115	-2.1147	0.015077
evm.TU.group18.1797	49	0.00573115	-2.1147	0.0071379
evm.TU.group12.1143	4807	0.0100295	-2.1206	0.000839827
evm.TU.group11.63	418	0.00429837	-2.1206	0.031803
evm.TU.group8.1745	56	0.0214918	-2.12428	1.9728e-05
evm.TU.group13.1657	3847	0.0415509	-2.12648	5.97242e-07
evm.TU.group0.1973	3884	0.00573115	-2.12648	0.00700636
evm.TU.group0.4746	1206	0.00286558	-2.13038	0.0461624
evm.TU.group6.980	2208	0.00716394	-2.13038	0.0106553
evm.TU.group0.944	10863	0.0286558	-2.13317	4.46922e-06
evm.TU.group14.818	419	0.0558787	-2.14397	2.95097e-07
evm.TU.group12.2413	241	0.00859673	-2.14975	0.00137808
evm.TU.group1.4318	131300	0.00429837	-2.14975	0.0228491
evm.TU.group2.3979	10978	0.0286558	-2.15249	3.82078e-06
evm.TU.group18.381	3474	0.0186262	-2.15387	3.20436e-05
evm.TU.group14.99	6916	0.00573115	-2.16124	0.00594223
evm.TU.group9.460	130432	0.00573115	-2.16124	0.00594223
evm.TU.group17.1603	128712	0.00573115	-2.16124	0.0132548
evm.TU.group5.2341	734	0.00573115	-2.16124	0.0210123
evm.TU.contig955.1	964	0.0171935	-2.16301	0.000127308
evm.TU.group4.1252	9409	0.00429837	-2.1641	0.0137755
evm.TU.group9.1664	12476	0.0358197	-2.1652	2.95746e-06
evm.TU.group3.1467	911	0.00286558	-2.16886	0.0487013
evm.TU.group4.1435	126807	0.0573115	-2.17625	1.29151e-07
evm.TU.group5.2550	3920	0.00429837	-2.17832	0.0107016
evm.TU.group17.453	2301	0.00429837	-2.17832	0.0107016
evm.TU.group11.788	79	0.00573115	-2.18396	0.0127104
evm.TU.group7.2317	1395	0.00286558	-2.18772	0.0336683
evm.TU.group5.2378	1761	0.00286558	-2.18772	0.0272531
evm.TU.group0.4785	4897	0.00286558	-2.18772	0.0272531
evm.TU.group16.1102	452	0.00716394	-2.18772	0.00403948
evm.TU.group3.426	4306	0.0157607	-2.19705	4.80864e-05
evm.TU.group3.2317	5023	0.0501476	-2.2017	1.30143e-07
evm.TU.group14.260	12009	0.00716394	-2.20633	0.00299184
evm.TU.group11.1811	6	0.0114623	-2.20633	0.000789681
evm.TU.group18.1041	2294	0.00429837	-2.20633	0.0129629
evm.TU.group17.307	20460	0.00859673	-2.20633	0.00154861
evm.TU.group6.1948	1498	0.0329541	-2.20864	1.32269e-06
evm.TU.group11.519	6502	0.114623	-2.2118	5.79602e-09
evm.TU.group0.956	10093	0.191994	-2.2133	1.08323e-09
evm.TU.group14.127	4812	0.00573115	-2.21739	0.00403114
evm.TU.group5.2275	7992	0.020059	-2.22105	0.000114239
evm.TU.group10.259	2931	0.00859673	-2.2221	0.0007027
evm.TU.group7.1429	12089	0.0587443	-2.22341	3.27773e-08
evm.TU.group11.1520	14210	0.0214918	-2.22357	7.90748e-06
evm.TU.group3.581	129	0.00716394	-2.22471	0.00163123
evm.TU.group6.307	1320	0.00716394	-2.22471	0.00163123
evm.TU.group18.1143	1903	0.00573115	-2.22836	0.00318938
evm.TU.group9.22	4143	0.0143279	-2.23134	5.52472e-05
evm.TU.group18.515	889	0.107459	-2.23381	7.09937e-09
evm.TU.group3.2207	180	0.00429837	-2.23381	0.0166382
evm.TU.group1.3938	453	0.0157607	-2.23834	3.85593e-05
evm.TU.group5.1131	1361	0.00573115	-2.23925	0.00603339
evm.TU.group8.1812	1588	0.074505	-2.2415	1.31506e-08
evm.TU.group18.1832	9130	0.00286558	-2.24286	0.0221369
evm.TU.group1.3704	630	0.00286558	-2.24286	0.0461667
evm.TU.group8.1813	1588	0.156174	-2.24417	1.05021e-09
evm.TU.group9.582	5494	0.020059	-2.24646	1.74085e-05
evm.TU.group11.1613	13970	0.00573115	-2.25005	0.00343012
evm.TU.group11.338	155	0.0214918	-2.25073	1.42289e-05
evm.TU.group12.841	7402	0.0816689	-2.25247	5.43225e-09
evm.TU.group17.187	11233	0.166203	-2.25254	1.00617e-09
evm.TU.group11.675	11984	0.0300886	-2.25591	5.62811e-07
evm.TU.group2.2775	2702	0.00859673	-2.26078	0.000975829
evm.TU.group1.5346	2104	0.00429837	-2.26078	0.00723609
evm.TU.group17.1147	64	0.00573115	-2.26078	0.00267711
evm.TU.group0.352	3542	0.0186262	-2.27219	1.52727e-05
evm.TU.group2.2288	4186	0.0114623	-2.27261	0.000114703
evm.TU.group7.2285	10138	0.020059	-2.27848	4.8711e-06
evm.TU.group10.149	11340	0.00286558	-2.27848	0.0227006
evm.TU.group0.1468	287	0.00286558	-2.27848	0.0340584
evm.TU.group14.730	903	0.00286558	-2.27848	0.0173814
evm.TU.group11.1083	4151	0.020059	-2.282	8.87985e-06
evm.TU.group6.957	42	0.0128951	-2.282	6.5347e-05
evm.TU.group11.619	785	0.00573115	-2.29249	0.00525545
evm.TU.group7.1830	1758	0.00573115	-2.29249	0.00226376
evm.TU.group3.647	12617	0.00286558	-2.29597	0.0183529
evm.TU.group2.3365	11011	0.108892	-2.3052	2.54088e-09
evm.TU.group16.1427	8134	0.00429837	-2.31325	0.00633148
evm.TU.contig325.5	912	0.00429837	-2.31325	0.0164981
evm.TU.group5.2386	6568	0.0114623	-2.31896	7.79038e-05
evm.TU.group0.4456	2014	0.0114623	-2.31896	7.79038e-05
evm.TU.group5.209	16187	0.00859673	-2.32059	0.00073088
evm.TU.group5.233	6096	0.027223	-2.32862	3.84276e-07
evm.TU.group11.457	146	0.0358197	-2.32902	2.09365e-07
evm.TU.group13.1953	2875	0.0214918	-2.32926	2.8986e-06
evm.TU.group8.1847	6951	0.00286558	-2.33032	0.0182151
evm.TU.group1.2872	300	0.00429837	-2.33878	0.00506687
evm.TU.group13.904	10026	0.00429837	-2.33878	0.0108348
evm.TU.group8.956	1418	0.0530132	-2.34144	1.19187e-08
evm.TU.group5.1265	3419	0.0257902	-2.34808	4.1173e-07
evm.TU.group0.3051	503	0.0171935	-2.34848	8.71305e-06
evm.TU.group11.213	5774	0.00859673	-2.35675	0.000238449
evm.TU.group5.1598	6502	0.0487148	-2.35818	4.27408e-08
evm.TU.group6.1236	2739	0.00143279	-2.36387	0.0491336
evm.TU.group13.1300	4609	0.00859673	-2.36387	0.000516447
evm.TU.group7.1878	858	0.00429837	-2.36387	0.0102987
evm.TU.group0.2587	2713	0.00143279	-2.36387	0.0491336
evm.TU.group3.1127	3247	0.00143279	-2.36387	0.0491336
evm.TU.group1.3240	56	0.00716394	-2.37214	0.000486883
evm.TU.group2.1275	3636	0.0128951	-2.37379	8.46253e-05
evm.TU.group3.1616_evm.TU.group3.1612	45	0.00429837	-2.37626	0.00420495
evm.TU.group15.1690	5404	0.00429837	-2.37626	0.00399514
evm.TU.group3.2051	1564	0.00859673	-2.37802	0.000210765
evm.TU.group0.3867	1464	0.00286558	-2.38036	0.0114199
evm.TU.group10.224	17088	0.00286558	-2.38036	0.0114199
evm.TU.group4.1050	1632	0.0157607	-2.38036	5.64225e-06
evm.TU.group4.1410	1008	0.027223	-2.38118	2.63212e-07
evm.TU.group7.1951	6410	0.00859673	-2.38504	0.000167868
evm.TU.group10.225	34690	0.00429837	-2.38854	0.00321235
evm.TU.group10.1434	1338	0.00716394	-2.38854	0.00126028
evm.TU.group3.816	1888	0.00573115	-2.39342	0.00184987
evm.TU.group4.2254	614	0.00573115	-2.39342	0.0012395
evm.TU.group0.1120	127401	0.0343869	-2.39537	1.14002e-07
evm.TU.group12.2355	9334	0.0315213	-2.39596	7.66786e-08
evm.TU.group5.847	9410	0.00286558	-2.39666	0.0118772
evm.TU.group14.380	2110	0.00286558	-2.39666	0.0118772
evm.TU.group4.1822	535	0.00286558	-2.39666	0.0118772
evm.TU.group10.1231	11169	0.00429837	-2.40071	0.00335706
evm.TU.group0.4465	549	0.0100295	-2.40071	9.6837e-05
evm.TU.group14.778	10521	0.0286558	-2.41049	6.31594e-07
evm.TU.group8.1950	2875	0.146144	-2.41138	8.84973e-11
evm.TU.group2.2491	10376	0.00573115	-2.41278	0.000885662
evm.TU.group0.1675	9461	0.0100295	-2.41278	9.72214e-05
evm.TU.group5.1224	1441	0.00143279	-2.41278	0.0378249
evm.TU.group2.3792	1153	0.0329541	-2.41479	8.43771e-08
evm.TU.group10.40	7878	0.0114623	-2.42343	2.59228e-05
evm.TU.group18.155	2642	0.0171935	-2.42384	3.16078e-06
evm.TU.group14.1364	34777	0.00429837	-2.42476	0.00328619
evm.TU.group0.4637	44	0.00286558	-2.42872	0.00927146
evm.TU.group0.3899	1552	0.0114623	-2.42872	2.12094e-05
evm.TU.group1.2778	3086	0.00286558	-2.42872	0.0151074
evm.TU.group4.388	183	0.0286558	-2.43325	6.46049e-08
evm.TU.group7.1720	503	0.0372525	-2.43575	2.1468e-08
evm.TU.group1.3947	374	0.00143279	-2.43663	0.0392603
evm.TU.group1.2498	393	0.00429837	-2.43663	0.00284744
evm.TU.group1.3297	2858	0.00143279	-2.43663	0.0392603
evm.TU.group9.1943	10700	0.00859673	-2.44	0.000198081
evm.TU.group11.684	1	0.00286558	-2.44449	0.0194344
evm.TU.group7.1551	6489	0.0114623	-2.44449	1.9123e-05
evm.TU.group13.981	6711	0.00429837	-2.44841	0.00216694
evm.TU.group2.3402	33	0.107459	-2.45272	7.69464e-11
evm.TU.group0.4823	11462	0.00859673	-2.45343	0.000162567
evm.TU.group11.1647	128367	0.020059	-2.45387	1.54388e-06
evm.TU.group6.2013	573	0.0114623	-2.45491	1.6458e-05
evm.TU.group9.1027	34793	0.00143279	-2.46009	0.028886
evm.TU.group16.792	18	0.00143279	-2.46009	0.028886
evm.TU.group17.630	1658	0.00143279	-2.46009	0.028886
evm.TU.group4.2162	26419	0.00143279	-2.46009	0.028886
evm.TU.group0.4461	4199	0.00143279	-2.46009	0.046926
evm.TU.group4.732	1412	0.00286558	-2.46009	0.008182
evm.TU.group4.1690	5849	0.00143279	-2.46009	0.0426663
evm.TU.group7.1391	4953	0.00573115	-2.46937	0.000654529
evm.TU.group1.4787	1604	0.0630427	-2.47039	5.92977e-10
evm.TU.group5.125	32704	0.0100295	-2.47168	3.27091e-05
evm.TU.group1.41	2684	0.0286558	-2.47332	4.66208e-08
evm.TU.group9.85	1225	0.0243574	-2.47552	2.85976e-07
evm.TU.group5.2017	5603	0.00286558	-2.47552	0.00755622
evm.TU.group5.1583	13334	0.0143279	-2.47691	5.49393e-06
evm.TU.group9.119	37	0.0845345	-2.48241	1.88048e-10
evm.TU.group9.468	449	0.00143279	-2.48317	0.0295487
evm.TU.group2.398	129379	0.00143279	-2.48317	0.0295487
evm.TU.group17.1487	6049	0.00286558	-2.49079	0.0155568
evm.TU.group3.265	912	0.0143279	-2.50179	7.93916e-06
evm.TU.group2.2600	1180	0.0988624	-2.50589	5.74719e-11
evm.TU.group3.90	1752	0.00286558	-2.50589	0.00594658
evm.TU.group7.1117	34916	0.00716394	-2.50589	0.000344107
evm.TU.group5.304	11300	0.00716394	-2.50589	0.000316958
evm.TU.group16.1151	6482	0.00143279	-2.50589	0.0467477
evm.TU.group6.61	10415	0.00143279	-2.50589	0.0456881
evm.TU.group5.69	2066	0.00143279	-2.50589	0.0309921
evm.TU.group15.1168	97	0.0128951	-2.51488	8.0807e-06
evm.TU.group1.2106	2404	0.00429837	-2.51712	0.00244879
evm.TU.group17.1699	14461	0.00286558	-2.52084	0.00677937
evm.TU.group7.10	127976	0.0186262	-2.52191	3.53293e-07
evm.TU.group4.1431	14210	0.0458492	-2.52219	4.85264e-09
evm.TU.group11.563	5619	0.00143279	-2.52826	0.0432868
evm.TU.group3.623	6909	0.00143279	-2.52826	0.0228491
evm.TU.group6.1952	1546	0.00143279	-2.52826	0.0228491
evm.TU.group12.909	3816	0.00143279	-2.52826	0.0262296
evm.TU.group15.930	2793	0.00859673	-2.53143	0.000234828
evm.TU.group14.1096	8854	0.0171935	-2.53677	5.66597e-06
evm.TU.group7.1381	12003	0.0257902	-2.53874	2.49019e-08
evm.TU.group1.3435	1465	0.00286558	-2.55029	0.0106738
evm.TU.group4.845	11582	0.0716394	-2.55798	1.42068e-10
evm.TU.group2.2584	2963	0.00573115	-2.559	0.000378755
evm.TU.group15.1370	10043	0.0444164	-2.55982	1.29682e-09
evm.TU.group14.1885	5463	0.0401181	-2.5608	5.97878e-09
evm.TU.group12.790	132767	0.00429837	-2.56118	0.00376773
evm.TU.group16.241	648	0.00859673	-2.56272	3.16112e-05
evm.TU.group1.1365	1656	0.00716394	-2.56479	0.000122678
evm.TU.group0.3632	332	0.00286558	-2.56479	0.00366923
evm.TU.group0.2642	3566	0.0100295	-2.57198	1.03278e-05
evm.TU.group11.1123	4215	0.00143279	-2.57198	0.0250514
evm.TU.group3.1723	56	0.00143279	-2.57198	0.0250514
evm.TU.group6.1124	9168	0.0859673	-2.57516	3.02602e-11
evm.TU.group5.868	1234	0.00573115	-2.57628	0.000654277
evm.TU.group5.1903	3503	0.00429837	-2.58271	0.000796893
evm.TU.group15.1177	487	0.0114623	-2.5839	5.01006e-05
evm.TU.group11.1702	6511	0.00573115	-2.58484	0.000207086
evm.TU.group1.4805	10980	0.00143279	-2.59336	0.0183004
evm.TU.group11.460	174	0.00573115	-2.59336	0.00034811
evm.TU.group4.98	1753	0.00286558	-2.59336	0.00401472
evm.TU.group2.3326	563	0.00143279	-2.59336	0.0197896
evm.TU.group14.1682	126299	0.00429837	-2.60392	0.00129822
evm.TU.group2.3856	253	0.189128	-2.62085	6.75444e-13
evm.TU.group1.1244	12516	0.0573115	-2.62913	7.8674e-11
evm.TU.group0.3700	7828	0.0143279	-2.63142	5.13807e-07
evm.TU.group3.1773	2148	0.263633	-2.63228	3.82062e-13
evm.TU.group12.288	983	0.00429837	-2.63518	0.000540379
evm.TU.group11.1284	1403	0.00573115	-2.63518	0.000206812
evm.TU.group8.27	8606	0.00286558	-2.63518	0.00521187
evm.TU.group12.2063	150	0.00143279	-2.63518	0.0138164
evm.TU.group7.2533	11874	0.00143279	-2.63518	0.0138164
evm.TU.group12.936	13392	0.00143279	-2.63518	0.0245849
evm.TU.group14.1492	22953	0.00859673	-2.64105	1.42016e-05
evm.TU.group3.494	5998	0.00143279	-2.65564	0.0143292
evm.TU.group18.604	5478	0.00143279	-2.65564	0.0237286
evm.TU.group2.3747	9438	0.00429837	-2.65564	0.00044221
evm.TU.group1.3843	1580	0.00573115	-2.6597	0.000133733
evm.TU.group3.1840	6209	0.00286558	-2.6624	0.00263267
evm.TU.group8.2046	125615	0.0128951	-2.6718	2.61528e-06
evm.TU.group9.1112	180	0.00286558	-2.67582	0.0059806
evm.TU.group14.1778	12835	0.0587443	-2.67772	3.78992e-11
evm.TU.group12.1532	15102	0.0100295	-2.68082	3.1233e-06
evm.TU.group1.4437	1180	0.00573115	-2.68381	0.000121232
evm.TU.group7.2447	127910	0.103161	-2.68512	3.42759e-12
evm.TU.group12.954	2054	0.00286558	-2.68911	0.00207353
evm.TU.group0.10	2650	0.00143279	-2.69572	0.0130426
evm.TU.group1.141	1100	0.0874001	-2.69827	2.79116e-12
evm.TU.group16.1569	719	0.00859673	-2.69854	8.46409e-06
evm.TU.group0.4397	2653	0.00286558	-2.70229	0.00244879
evm.TU.group9.614	10651	0.00573115	-2.70753	0.000297856
evm.TU.group3.1831	6209	0.0114623	-2.71535	4.30741e-06
evm.TU.group1.5247	10307	0.0372525	-2.71823	4.78945e-10
evm.TU.group9.783	1624	0.00286558	-2.72829	0.00172288
evm.TU.group12.683	132953	0.0143279	-2.72946	3.29717e-07
evm.TU.group6.1128	11558	0.00143279	-2.73471	0.00846059
evm.TU.group7.60	10523	0.00143279	-2.73471	0.00846059
[truncated: 382 more rows]

## Sheet: Tar8
Additional file 6. DEGs in the single-cell major clusters of SDX in T. aralioides.
[truncated: 1,113 more rows]

[truncated: 1 more sheets: Tar9]
