# Supplementary material for: Single-cell transcriptomics unveils xylem cell development and evolution
Source: Genome Biol. 2023 Jan 9;24:3. doi: 10.1186/s13059-022-02845-1 (PMC9830878; doi:10.1186/s13059-022-02845-1)
Supplement: Supplementary file 7 — Additional file 7. DEGs in the single-cell major clusters of SDX in L. chinense. [file 13059_2022_2845_MOESM7_ESM.xlsx]

## Sheet: Lch1
Additional file 7. DEGs in the single-cell major clusters of SDX in L. chinense.
The lists of DEGs in cell cluster Lch1 to Lch9 with cutoff set as the absolute value of log2FC ≥ 1 and adjusted P value < 0.05.
L. chinense DEGs for cell cluster 1
Gene ID	Orthologous group	Mean UMI count	Log2FC	Adjusted P value
Lchi00722	6726	0.0138004	4.61383	0.00590923
Lchi26336	27973	0.0819401	4.41089	0.000190939
Lchi04209	17882	0.00345011	3.8483	0.0208893
Lchi08583	7068	0.00345011	3.8483	0.0208893
Lchi29355	2398	0.00345011	3.8483	0.0208893
Lchi00627	2042	0.106953	3.6848	1.3547e-21
Lchi16621	3471	0.00603769	3.52637	0.00337261
Lchi29787	13893	0.00862527	3.40084	0.000557966
Lchi02906	8253	0.00517516	3.33372	0.0093627
Lchi19666	13158	0.00517516	3.33372	0.0093627
Lchi06126	11333	0.0215632	3.22681	1.73759e-06
Lchi19259	500	0.0155255	3.18933	0.0154448
Lchi05696	66806	0.123341	3.17273	7.62837e-17
Lchi02701	580	0.0431264	3.11133	1.41719e-08
Lchi03073	1195	0.014663	3.11133	2.16687e-05
Lchi19062	12909	0.031051	3.03538	0.00158571
Lchi20665	10087	0.0138004	3.02887	0.000501756
Lchi07536	95	0.00603769	2.94141	0.00993328
Lchi33275	10289	0.00776275	2.8483	0.00413535
Lchi06775	11329	0.00517516	2.74876	0.0499479
Lchi15421	2885	0.00517516	2.74876	0.0246163
Lchi10956	251	0.00517516	2.74876	0.0258051
Lchi08891	698	0.0232882	2.74876	0.000211866
Lchi13844	11941	0.0370887	2.73787	3.27814e-09
Lchi13015	69408	0.00690022	2.69629	0.00946411
Lchi24209	11869	0.0138004	2.61383	0.0159305
Lchi26335	27973	0.414013	2.57208	8.54213e-06
Lchi01984	68446	0.570131	2.54833	3.52957e-13
Lchi31610	2930	0.014663	2.52637	0.000252788
Lchi26144	67820	0.0129379	2.52637	0.00144355
Lchi02714	4942	0.0198381	2.52637	2.35276e-05
Lchi13404	2148	31.3451	2.46878	5.92084e-30
Lchi17184	920	0.0646896	2.45237	2.75669e-11
Lchi13228	3659	0.0120754	2.43326	0.00126647
Lchi14391	8542	0.255308	2.42781	1.114e-19
Lchi01448	21186	0.0819401	2.41089	1.18816e-11
Lchi09029	9618	0.00690022	2.37437	0.0192001
Lchi31846	70272	0.593419	2.35854	4.52972e-18
Lchi06261	10781	0.0267383	2.35644	8.2016e-05
Lchi01862	69481	0.0129379	2.35644	0.00113469
Lchi09839	570	0.00517516	2.33372	0.0499625
Lchi05989	143	0.00517516	2.33372	0.0499625
Lchi28760	8145	0.00517516	2.33372	0.0499625
Lchi04719	67582	0.0508891	2.30398	1.25506e-06
Lchi03065	9065	0.0094878	2.30398	0.00666599
Lchi16326	3682	0.0991907	2.29689	3.83863e-11
Lchi03866	9525	0.0396763	2.2736	1.41019e-07
Lchi06418	8442	0.0120754	2.26333	0.00673076
Lchi22149	338	0.0845277	2.24883	2.17993e-11
Lchi09370	7178	0.0155255	2.18933	0.000786688
Lchi12727	13931	0.30706	2.1796	3.36268e-18
Lchi03340	2281	0.00862527	2.17845	0.0189115
Lchi32255	12716	0.0276009	2.17845	2.15999e-05
Lchi11380	7780	0.0112129	2.1638	0.00487344
Lchi00191	5281	0.0112129	2.1638	0.00487344
Lchi14980	5619	1.03245	2.15287	5.5047e-21
Lchi29945	9005	0.156117	2.15152	0.000711455
Lchi34843	2199	0.759024	2.13444	1.30071e-20
Lchi07066	68375	0.0224257	2.11133	0.000798498
Lchi00163	5963	0.0094878	2.11133	0.0116446
Lchi17339	10659	0.621882	2.10336	9.23688e-12
Lchi18284	5527	0.0258758	2.08825	5.61139e-05
Lchi29095	5817	0.0379512	2.06403	1.91384e-06
Lchi04322	66713	0.00776275	2.04094	0.0280885
Lchi02818	7833	0.016388	2.04094	0.00114531
Lchi01143	7969	0.00776275	2.04094	0.0311332
Lchi00272	737	0.0258758	2.02113	7.7563e-05
Lchi11113	11192	0.0750399	2.00852	3.86365e-09
Lchi06927	68360	0.0448514	2.00636	7.54184e-07
Lchi25331	2199	3.1879	1.99805	1.05216e-19
Lchi17116	1506	0.773687	1.98821	1.61374e-17
Lchi29361	4708	2.083	1.97117	2.78526e-18
Lchi14149	714	0.175956	1.96744	1.37072e-12
Lchi25822	1465	0.55633	1.95487	2.33023e-16
Lchi15850	10329	0.0094878	1.94141	0.0190278
Lchi26793	8757	0.0336386	1.94141	8.28279e-05
Lchi06022	1453	0.163018	1.93635	4.96913e-12
Lchi21174	2663	0.54253	1.93379	3.34848e-16
Lchi18969	4312	0.395038	1.92578	3.20701e-15
Lchi26445	2276	1.69659	1.90855	4.04585e-17
Lchi00968	206	1.22306	1.90824	2.49295e-17
Lchi30472	149	0.0301885	1.88894	0.000174056
Lchi23901	5155	0.0500266	1.88545	2.82164e-05
Lchi02306	948	0.0241508	1.86079	0.00168184
Lchi30887	1448	0.144905	1.85043	2.64338e-08
Lchi12804	13304	0.0120754	1.8483	0.0261093
Lchi22976	7370	0.016388	1.8483	0.0033286
Lchi07059	12038	210.017	1.83991	3.43744e-17
Lchi00036	16492	0.246683	1.83953	1.96186e-12
Lchi22888	11011	1.73109	1.82372	6.97552e-13
Lchi00203	69008	0.0500266	1.7943	4.37511e-06
Lchi33746	27814	0.131967	1.78193	1.46267e-09
Lchi16541	7462	0.840102	1.77615	1.33851e-14
Lchi05167	2281	0.0293259	1.74876	0.000289823
Lchi21161	11011	26.2174	1.73611	5.38404e-14
Lchi09384	8012	0.0189756	1.728	0.00380395
Lchi23922	70135	2.95157	1.72729	6.48328e-15
Lchi08309	3404	0.0465765	1.72277	1.41857e-05
Lchi14182	8911	0.117304	1.71751	7.73797e-08
Lchi16723	14734	0.119029	1.71457	7.99126e-09
Lchi28264	6914	0.207007	1.71134	2.70386e-10
Lchi10495	24	0.100053	1.71023	0.000167134
Lchi20068	7143	0.0500266	1.70857	4.83781e-05
Lchi11327	2783	1.2153	1.70476	6.50836e-14
Lchi15784	5126	0.32776	1.70341	3.04016e-11
Lchi20884	6098	0.794388	1.69551	4.59127e-13
Lchi06446	3117	0.16733	1.69076	1.03855e-09
Lchi23141	877	0.0793525	1.69049	1.94888e-06
Lchi14559	67987	0.0853902	1.67837	2.31219e-07
Lchi09115	8546	0.433851	1.67393	3.31686e-11
Lchi17735	68515	3.51394	1.66955	5.86961e-14
Lchi16618	464	0.0724523	1.66897	2.5661e-06
Lchi21160	11011	71.6553	1.65936	5.59007e-14
Lchi14372	293	16.7917	1.64678	1.69235e-13
Lchi00122	6779	0.0112129	1.63328	0.0314054
Lchi13568	15165	0.0232882	1.63328	0.00585578
Lchi07305	6807	0.0629645	1.6273	4.65216e-05
Lchi12419	840	0.014663	1.60883	0.0176841
Lchi26009	1703	0.047439	1.6058	3.83561e-05
Lchi15602	131	0.31051	1.59177	4.34352e-10
Lchi28070	1193	1.52754	1.58452	2.63075e-12
Lchi07050	3289	0.201831	1.58271	1.08769e-08
Lchi11330	409	13.3407	1.58054	9.86307e-13
Lchi14344	11754	0.0672771	1.56336	1.3234e-05
Lchi26727	68949	0.0448514	1.55385	0.000162353
Lchi29382	3769	0.0448514	1.55385	0.000117993
Lchi18401	763	0.23202	1.55334	1.20647e-08
Lchi17174	6050	0.297572	1.53893	2.93937e-09
Lchi18966	67171	3.22326	1.53101	8.1254e-12
Lchi09831	4394	0.0172505	1.52637	0.0368065
Lchi09969	67107	0.0138004	1.52637	0.0272513
Lchi09351	68344	0.0129379	1.52637	0.0462014
Lchi00682	8475	0.0267383	1.52637	0.0028694
Lchi01657	7507	0.0276009	1.52637	0.00199286
Lchi01692	2222	0.0189756	1.52637	0.0159477
Lchi13000	11365	0.047439	1.50083	0.000274782
Lchi24809	69849	0.0362262	1.4932	0.0123134
Lchi04049	12638	0.508029	1.49254	2.66794e-09
Lchi26482	12401	0.0345011	1.4916	0.000901837
Lchi27463	6534	0.0258758	1.48057	0.00310735
Lchi04338	341	0.744361	1.47713	1.1692e-09
Lchi05219	11340	0.800425	1.47451	5.06674e-10
Lchi03154	7733	0.0224257	1.4739	0.0320744
Lchi20667	664	0.0189756	1.46497	0.0163502
Lchi00639	7686	0.133692	1.46304	4.63247e-07
Lchi01012	27516	0.178543	1.45862	8.66402e-08
Lchi25156	6872	0.397625	1.45331	2.54307e-09
Lchi05759	428	0.0155255	1.45237	0.0415434
Lchi33739	8115	0.128517	1.45141	1.54814e-06
Lchi32474	61	0.014663	1.44837	0.0477191
Lchi28131	10419	0.55633	1.44602	1.43245e-09
Lchi00728	8526	0.0267383	1.43891	0.0041941
Lchi26729	68950	0.0517516	1.43474	0.000176372
Lchi09499	2813	0.306197	1.4209	1.2137e-06
Lchi08416	3914	8.13105	1.41693	2.38649e-10
Lchi03055	8243	0.0534767	1.41619	0.000149207
Lchi27180	3582	0.0198381	1.41089	0.0160796
Lchi13931	5607	0.558055	1.41089	1.47998e-08
Lchi23487	8974	0.132829	1.41018	1.46148e-05
Lchi30723	4549	0.420051	1.40726	9.26635e-09
Lchi22462	11347	0.536492	1.40645	4.14297e-09
Lchi04997	857	0.0370887	1.40084	0.00110862
Lchi23168	9243	0.0276009	1.40084	0.00398948
Lchi23128	6872	1.02813	1.39913	2.66794e-09
Lchi07587	21233	3.61571	1.39712	7.89527e-10
Lchi16502	8925	0.708998	1.39573	2.96985e-09
Lchi05365	17390	0.0172505	1.39512	0.0220052
Lchi09097	2983	0.361399	1.39512	2.54882e-08
Lchi25487	67840	0.0250133	1.38887	0.00725696
Lchi18215	8019	0.611532	1.37782	7.42069e-09
Lchi28056	8473	0.0301885	1.37437	0.0101515
Lchi14421	8662	0.0664146	1.36883	0.000131933
Lchi02497	2906	0.100053	1.36331	2.16983e-05
Lchi11177	2370	0.0207007	1.36287	0.0244864
Lchi21447	519	16.7969	1.36003	4.76056e-09
Lchi26960	1080	0.0189756	1.34949	0.0345949
Lchi14911	13914	0.255308	1.34837	2.97508e-07
Lchi24396	27817	0.339836	1.34795	6.24147e-07
Lchi07078	912	1.51719	1.34483	1.84711e-08
Lchi19025	14784	0.0862527	1.33909	3.17388e-05
Lchi09060	1245	1.30328	1.33206	9.20366e-09
Lchi20180	4928	0.0405388	1.32997	0.00147916
Lchi00109	4251	0.152667	1.32968	2.76043e-06
Lchi02621	7425	0.213044	1.32575	0.000118752
Lchi07858	10617	0.16043	1.32507	3.55067e-06
Lchi22908	1789	0.0508891	1.32474	0.000491785
Lchi28422	990	0.0276009	1.32284	0.0116535
Lchi13180	9082	0.0500266	1.32155	0.000567735
Lchi16193	9670	0.179406	1.31486	2.64099e-06
Lchi16507	8908	0.0155255	1.31486	0.0405764
Lchi04346	1578	0.905654	1.3148	2.51046e-08
Lchi09917	8900	0.115579	1.30856	1.85008e-05
Lchi26443	9183	0.363124	1.30789	3.25415e-07
Lchi11451	10555	0.0707272	1.3015	0.000405319
Lchi25235	1356	0.210457	1.2981	2.14512e-06
Lchi06109	5252	0.0241508	1.29689	0.0119087
Lchi16582	4750	0.849589	1.29689	4.67949e-08
Lchi19558	2425	0.0776275	1.2927	0.000283845
Lchi20059	12113	0.48474	1.29049	1.73637e-07
Lchi09761	7090	0.047439	1.28933	0.000991822
Lchi26134	9580	0.112129	1.28367	2.31787e-05
Lchi00895	716	1.15061	1.27782	5.63501e-08
Lchi02526	67051	0.671909	1.26333	1.44927e-07
Lchi20589	1289	0.0379512	1.26333	0.00310144
Lchi32833	868	0.0422638	1.26333	0.00579977
Lchi05760	66818	0.71331	1.2613	1.68262e-07
Lchi19449	13939	0.357086	1.26044	5.64093e-07
Lchi18395	5340	0.0232882	1.24626	0.0217126
Lchi13411	3995	0.356224	1.24544	7.20817e-07
Lchi26660	68539	21.9323	1.2444	5.26035e-08
Lchi02013	9628	0.031051	1.24397	0.0086232
Lchi15909	220	0.225982	1.24336	5.98427e-06
Lchi16788	1295	0.0465765	1.24164	0.00289319
Lchi30110	7513	0.441614	1.24147	4.4052e-07
Lchi11990	532	1.25756	1.24109	1.19878e-07
Lchi27574	1794	0.0966031	1.23802	7.79354e-05
Lchi28266	5414	0.0224257	1.23686	0.0267867
Lchi01311	9631	0.152667	1.23392	3.67251e-05
Lchi18986	740	5.07511	1.22902	7.64606e-08
Lchi27096	6919	0.0517516	1.22829	0.00182045
Lchi27301	1214	0.215632	1.22645	4.14182e-06
Lchi21319	7442	0.062102	1.22434	0.00168658
Lchi33535	21274	0.0250133	1.22381	0.0164879
Lchi04932	3617	3.51221	1.22334	1.00793e-07
Lchi01643	14352	0.15698	1.22189	3.97731e-05
Lchi22693	4886	0.0431264	1.22151	0.00267864
Lchi26107	4028	0.212182	1.21735	1.15223e-05
Lchi07473	10082	0.121616	1.21668	7.73593e-05
Lchi26455	1179	0.175956	1.2115	1.15862e-05
Lchi26943	645	0.0379512	1.21087	0.0102798
Lchi16593	70460	0.0448514	1.2099	0.00276526
Lchi19788	6281	0.0586519	1.20863	0.00171734
Lchi19800	3733	0.0586519	1.20863	0.00100809
Lchi29096	2354	0.0983281	1.20193	0.000122472
Lchi02893	68105	0.0810776	1.20141	0.000581921
Lchi14756	5034	4.60676	1.19851	2.05524e-07
Lchi11402	150	0.080215	1.19831	0.00168484
Lchi01164	1274	0.0767649	1.19804	0.00416617
Lchi09107	1179	43.3023	1.19722	1.41805e-07
Lchi26624	5478	0.0491641	1.19453	0.00287952
Lchi04495	10052	0.0388137	1.19195	0.00607952
Lchi25815	69573	0.104366	1.19032	0.00121327
Lchi08796	3602	0.0414013	1.18688	0.00702673
Lchi09988	7247	0.0543392	1.18652	0.00158938
Lchi17660	21294	0.0439889	1.18241	0.00353431
Lchi35504	11791	0.264796	1.18213	1.37126e-05
Lchi17482	9288	0.0845277	1.17845	0.000325173
Lchi16908	780	0.0431264	1.17643	0.0145003
Lchi00211	8426	0.0715898	1.1638	0.000766059
Lchi27832	7934	0.0258758	1.15864	0.0219936
Lchi10732	2281	0.114716	1.15783	0.000362024
Lchi03949	145	0.0690022	1.15197	0.00245779
Lchi03737	6500	0.268246	1.14999	1.39154e-05
Lchi26418	6116	0.0250133	1.14786	0.0264059
Lchi19205	3716	0.101778	1.14506	0.000343025
Lchi06968	3420	0.622745	1.14158	2.80302e-06
Lchi02077	1480	0.0526142	1.14072	0.00366769
Lchi11855	69377	0.0526142	1.14072	0.00315061
Lchi14603	2507	0.178543	1.13935	4.01301e-05
Lchi16198	128	0.436439	1.13717	7.73709e-06
Lchi15296	4763	0.0241508	1.13642	0.0347498
Lchi25429	5299	0.0905654	1.13535	0.000842114
Lchi26948	7465	0.0569268	1.13303	0.00226561
Lchi19096	8901	0.290672	1.13283	1.80043e-05
Lchi18973	6177	0.0871153	1.13271	0.000626295
Lchi24556	3543	0.0595144	1.13209	0.00202783
Lchi25327	11780	0.0940155	1.12782	0.000419423
Lchi06248	4820	0.0207007	1.12583	0.0482919
Lchi24702	11518	0.0853902	1.12583	0.000588788
Lchi16679	68841	0.063827	1.12583	0.00231426
Lchi00337	6757	0.063827	1.12583	0.00240623
Lchi11192	10738	0.16388	1.1208	0.00010145
Lchi09632	6879	1.05228	1.12022	2.83807e-06
Lchi32931	10419	0.181993	1.11986	0.000101223
Lchi26308	2080	0.0491641	1.11756	0.00782185
Lchi10204	10126	0.0517516	1.11726	0.00699507
Lchi17566	7897	0.39245	1.11371	9.28678e-06
Lchi00377	4442	0.494228	1.11196	6.47993e-06
Lchi11905	67728	0.0405388	1.11133	0.00964789
Lchi02660	11264	0.0224257	1.11133	0.0469042
Lchi09707	70252	0.103503	1.10538	0.000403695
Lchi31998	143	0.15353	1.10329	0.000153598
Lchi02480	10710	0.0267383	1.1001	0.02838
Lchi24336	2238	0.46059	1.09791	1.01576e-05
Lchi02394	991	0.0414013	1.09668	0.00906261
Lchi06206	3518	1.02727	1.09449	4.64102e-05
Lchi02366	4765	1.13681	1.08666	5.67292e-06
Lchi18198	1429	0.269971	1.0829	3.49762e-05
Lchi16848	11833	1.20409	1.08118	6.37261e-06
Lchi18323	6493	0.0396763	1.08096	0.012421
Lchi28273	885	0.318273	1.07761	2.88507e-05
Lchi25213	341	0.823714	1.0763	1.20561e-05
Lchi11452	658	0.648621	1.07585	1.15834e-05
Lchi24797	5839	0.093153	1.07538	0.00129844
Lchi14286	1363	14.851	1.07532	3.42094e-06
Lchi02759	2104	0.0672771	1.07526	0.0028943
Lchi14652	21274	0.0974656	1.07386	0.000694918
Lchi03157	416	0.0319135	1.07386	0.0209755
Lchi28586	12017	0.127654	1.06606	0.000558846
Lchi07225	67146	0.104366	1.06479	0.000654017
Lchi26940	6270	0.0422638	1.0617	0.011296
Lchi06252	999	0.244958	1.05914	6.70325e-05
Lchi08020	8056	0.604632	1.05837	1.61441e-05
Lchi31229	6798	0.0595144	1.05574	0.00426054
Lchi05309	5574	0.218219	1.05562	0.000108025
Lchi19343	600	0.207007	1.05555	0.000146788
Lchi19309	5135	0.16388	1.05395	0.000422008
Lchi22251	69910	0.335523	1.05155	4.04707e-05
Lchi05080	7627	0.15353	1.05018	0.000258882
Lchi14647	8967	0.122479	1.04962	0.000550163
Lchi18991	1078	7.69461	1.04914	6.80266e-06
Lchi02792	9465	0.319998	1.04872	5.54598e-05
Lchi09332	4479	0.123341	1.04524	0.000642437
Lchi14994	6343	0.0448514	1.04484	0.0423106
Lchi18619	4814	0.288084	1.04402	6.56501e-05
Lchi04600	68735	3.29313	1.04245	1.45027e-05
Lchi02383	484	1.44042	1.04057	1.33263e-05
Lchi16668	3465	0.117304	1.03944	0.000670241
Lchi19761	7033	0.0612394	1.03808	0.00454697
Lchi22541	70794	0.496816	1.03702	3.32095e-05
Lchi03835	4708	1.16872	1.03669	2.43886e-05
Lchi00532	5887	0.321723	1.03434	0.000105281
Lchi07468	3467	0.622745	1.03412	2.57635e-05
Lchi07797	4045	0.268246	1.03369	0.000121948
Lchi13190	4128	0.0793525	1.0321	0.00283267
Lchi17550	977	0.0983281	1.03201	0.00223721
Lchi03291	68690	0.032776	1.03041	0.0477676
Lchi04016	6217	0.177681	1.03003	0.000294223
Lchi17815	6398	2.78338	1.02734	1.35909e-05
Lchi16055	8101	0.0595144	1.0263	0.0058669
Lchi09772	7624	0.217357	1.02555	0.000161369
Lchi16713	1238	0.0448514	1.02547	0.02263
Lchi06028	1453	0.369162	1.02328	6.52933e-05
Lchi26040	12505	0.0465765	1.02233	0.0109466
Lchi05895	8241	0.0629645	1.02158	0.00619963
Lchi13305	3773	0.422638	1.02093	6.11718e-05
Lchi16499	12566	0.0828026	1.01776	0.00349399
Lchi16864	5631	0.347599	1.01466	0.00010145
Lchi00460	7168	0.045714	1.01447	0.0125589
Lchi29757	3483	0.0940155	1.01311	0.00178191
Lchi20006	12578	0.0836652	1.0118	0.00297438
Lchi10267	7057	0.0569268	1.0075	0.00816087
Lchi20394	9441	0.218219	1.00726	0.00028768
Lchi16595	6750	0.0508891	1.00699	0.0179832
Lchi04227	5475	7.56178	1.0067	1.7807e-05
Lchi32944	4248	0.032776	1.00442	0.0347237
Lchi06988	8598	0.0465765	1.00395	0.0143214
Lchi01019	7471	0.101778	1.00333	0.00208461
Lchi12349	6330	0.0543392	1.00281	0.00980511
Lchi04684	1663	0.0319135	-1.00049	0.0214795
Lchi03617	5390	0.0707272	-1.00247	0.00508208
Lchi15512	385	0.0672771	-1.00274	0.00789486
Lchi15590	2939	0.0258758	-1.00325	0.0284217
Lchi10804	3223	0.0379512	-1.00415	0.0136786
Lchi27923	2085	0.331211	-1.00451	0.000970073
Lchi00332	21	0.0577893	-1.00455	0.00730303
Lchi22408	6702	0.0853902	-1.0047	0.0029675
Lchi02569	3122	0.0543392	-1.00501	0.00715664
Lchi08165	7765	0.0189756	-1.00535	0.0471168
Lchi13304	3408	0.0914279	-1.00596	0.00358499
Lchi18876	7492	0.0491641	-1.00797	0.0065971
Lchi04911	78	0.0370887	-1.00855	0.0118866
Lchi14684	427	0.947055	-1.00964	0.000260829
Lchi01053	15158	0.063827	-1.00968	0.00466793
Lchi01586	3282	0.016388	-1.00968	0.0449538
Lchi00850	7124	0.0379512	-1.00968	0.00926176
Lchi02376	1157	0.0603769	-1.01038	0.00442838
Lchi01648	4659	0.0741774	-1.01083	0.00246825
Lchi24538	7944	0.0215632	-1.0116	0.0285317
Lchi04232	145	0.062102	-1.01173	0.00834709
Lchi10782	2934	0.0396763	-1.0118	0.00900373
Lchi14044	7373	0.165605	-1.01303	0.00174691
Lchi15668	2038	0.0181131	-1.0142	0.0390895
Lchi27650	695	0.0422638	-1.01465	0.00905341
Lchi18245	4458	0.0232882	-1.015	0.0318037
Lchi01128	3250	0.0526142	-1.01529	0.00637519
Lchi03909	1350	0.163018	-1.01621	0.00196312
Lchi20436	1038	0.204419	-1.01657	0.00068412
Lchi17049	17694	0.295847	-1.01747	0.000574397
Lchi01830	8	0.0198381	-1.01795	0.0430374
Lchi31706	434	0.207869	-1.01829	0.000557966
Lchi25356	3899	0.07849	-1.01885	0.00201884
Lchi21380	703	0.031051	-1.01907	0.0347498
Lchi01335	983	0.0258758	-1.01928	0.0186477
Lchi19679	17367	0.250995	-1.01936	0.00103059
Lchi14750	6394	0.0267383	-1.02053	0.0210985
Lchi04621	11846	0.664146	-1.02068	0.000291291
Lchi11913	67731	0.344148	-1.02083	0.000501111
Lchi01609	7674	0.063827	-1.02289	0.00269742
Lchi03110	2949	0.0534767	-1.02383	0.00378463
Lchi00214	7996	0.0353636	-1.02383	0.0155698
Lchi13051	7118	0.0232882	-1.02383	0.0297109
Lchi07270	517	0.104366	-1.02469	0.0013351
Lchi02424	67031	0.130242	-1.02499	0.00100525
Lchi04196	2260	0.0181131	-1.02543	0.0337686
Lchi14938	361	0.106953	-1.02552	0.00171161
Lchi12106	2350	0.0319135	-1.0266	0.0188532
Lchi30225	6623	0.0319135	-1.0266	0.0128792
Lchi02195	11529	0.620157	-1.02822	0.000278052
Lchi08829	907	0.139729	-1.03029	0.00133336
Lchi03320	6892	0.0155255	-1.03306	0.0462042
Lchi22722	592	0.032776	-1.03372	0.0120936
Lchi07203	8647	0.119891	-1.03435	0.00243171
Lchi25808	7777	0.016388	-1.03435	0.0440808
Lchi05207	11339	0.106953	-1.03532	0.00120718
Lchi32217	3170	0.0276009	-1.03657	0.0203974
Lchi20672	3851	0.0284634	-1.03722	0.0137003
Lchi09429	2869	0.0284634	-1.03722	0.012085
Lchi03854	12065	0.0301885	-1.03842	0.0134242
Lchi23460	4869	0.0414013	-1.03883	0.00645117
Lchi07982	2422	0.0414013	-1.03883	0.0115001
Lchi16277	8459	0.0207007	-1.03923	0.0386339
Lchi27467	598	0.180268	-1.04016	0.000667369
Lchi25121	67637	0.194931	-1.04047	0.000529509
Lchi11454	6693	0.0241508	-1.04191	0.0187561
Lchi27280	1320	0.0250133	-1.04247	0.0166041
Lchi22893	2664	0.0379512	-1.04247	0.00841539
Lchi01081	6524	0.0776275	-1.04265	0.0014888
Lchi15757	5099	0.0388137	-1.04283	0.00909985
Lchi10122	3959	0.0828026	-1.04364	0.00171734
Lchi12230	710	0.893578	-1.04391	0.000140782
Lchi25957	2642	0.219082	-1.04438	0.000390815
Lchi05770	851	0.0293259	-1.04479	0.0110891
Lchi11712	734	0.0301885	-1.04517	0.0111318
Lchi05005	1842	0.0319135	-1.04588	0.00995574
Lchi17935	9986	0.275146	-1.04728	0.000410735
Lchi32442	67798	0.0181131	-1.04762	0.0445825
Lchi01888	4792	0.0189756	-1.0481	0.0298172
Lchi02402	2143	0.0207007	-1.04894	0.0250475
Lchi16451	70082	0.0888403	-1.04932	0.0012543
Lchi10162	10762	0.0224257	-1.04966	0.0179599
Lchi15275	5626	0.094878	-1.0499	0.000986251
Lchi03244	7798	0.0724523	-1.05292	0.00147123
Lchi03500	1275	0.336386	-1.05305	0.00023245
Lchi02745	6992	0.0405388	-1.05358	0.00613255
Lchi24999	6508	0.0966031	-1.05433	0.00107954
Lchi00231	1792	0.410563	-1.05708	0.000231263
Lchi04015	5423	0.0198381	-1.05859	0.0363498
Lchi09516	67680	0.0388137	-1.05859	0.0055322
Lchi02673	7693	0.0276009	-1.05859	0.0107301
Lchi08211	4632	0.016388	-1.05859	0.0393765
Lchi14423	3209	0.0319135	-1.05859	0.00858472
Lchi20760	21311	0.045714	-1.05859	0.00517753
Lchi17962	7932	2.42888	-1.06064	8.57926e-05
Lchi17995	7202	0.0862527	-1.06097	0.00126034
Lchi24055	384	0.344148	-1.0628	0.000198291
Lchi22398	2216	0.0396763	-1.0637	0.00459969
Lchi27086	3180	0.269971	-1.06394	0.000437576
Lchi05588	10035	0.0871153	-1.06565	0.0014285
Lchi09791	1361	4.3066	-1.06623	9.02173e-05
Lchi23928	3440	0.0500266	-1.06672	0.00472694
Lchi03087	31	0.045714	-1.06747	0.00413026
Lchi15063	9270	0.0215632	-1.06781	0.023087
Lchi03824	933	0.152667	-1.06802	0.000505952
Lchi29388	70651	0.0422638	-1.06818	0.00671637
Lchi24182	5098	0.0198381	-1.06858	0.0199418
Lchi25153	3845	0.0198381	-1.06858	0.0273282
Lchi02418	2203	0.138867	-1.06895	0.000616415
Lchi20620	6261	0.0189756	-1.06901	0.0339969
Lchi21743	1321	0.0181131	-1.06948	0.0360257
Lchi23703	168	0.0552018	-1.06965	0.0048593
Lchi24399	2215	0.094878	-1.07153	0.00102989
Lchi30395	2927	0.0776275	-1.07174	0.00145643
Lchi16712	2420	0.703822	-1.07236	0.000148093
Lchi20200	3861	0.0603769	-1.07543	0.00338366
Lchi13150	9	0.0232882	-1.07567	0.0165227
Lchi17960	1051	0.0353636	-1.07567	0.0094225
Lchi08070	1502	0.0224257	-1.0763	0.020968
Lchi24860	64	0.0284634	-1.07966	0.00898596
Lchi17967	1336	0.0276009	-1.08029	0.0134406
Lchi32307	2016	0.345011	-1.08238	0.000157786
Lchi04615	1148	0.162155	-1.08382	0.000326772
Lchi11261	585	0.014663	-1.08507	0.0341454
Lchi00496	846	0.0224257	-1.08507	0.0213329
Lchi21801	641	0.0379512	-1.08507	0.00413018
Lchi01993	7511	0.0362262	-1.08629	0.0055783
Lchi21338	7290	0.138004	-1.08669	0.000620041
Lchi21139	6793	0.0336386	-1.08834	0.0104607
Lchi28598	4016	0.0258758	-1.08929	0.0159597
Lchi05461	4454	0.0388137	-1.08962	0.00378463
Lchi17818	1289	0.0189756	-1.08962	0.020104
Lchi17826	6863	0.0250133	-1.0903	0.014424
Lchi09626	1136	0.0672771	-1.09169	0.00207776
Lchi09870	3241	0.270834	-1.0918	0.000150763
Lchi13339	69288	0.0232882	-1.09254	0.0160752
Lchi13058	1336	0.0586519	-1.09303	0.00178192
Lchi05498	8748	0.0276009	-1.09457	0.0215705
Lchi26607	2641	0.0215632	-1.09512	0.0140524
Lchi31226	9589	0.032776	-1.09512	0.00985498
Lchi14359	1302	0.0215632	-1.09512	0.0238273
Lchi24379	552	0.0431264	-1.09583	0.00711252
Lchi00764	5004	0.0422638	-1.09656	0.00657894
Lchi20866	5828	0.0362262	-1.09721	0.00430945
Lchi02076	10402	0.0569268	-1.09754	0.00250668
Lchi13915	10147	0.062102	-1.09759	0.00280785
Lchi25189	6266	0.0353636	-1.09812	0.0107672
Lchi03378	853	0.0293259	-1.09924	0.00648502
Lchi12477	69986	0.252721	-1.09971	0.000164474
Lchi05920	8110	0.0483015	-1.10017	0.00252709
Lchi33050	7564	0.0871153	-1.10041	0.000583142
Lchi02797	3208	0.047439	-1.1009	0.00208009
Lchi23237	5337	0.0181131	-1.10166	0.0292246
Lchi12992	12001	0.0276009	-1.10166	0.01242
Lchi11334	2000	0.275146	-1.10226	0.000151992
Lchi00026	6751	0.0129379	-1.10299	0.0399725
Lchi14748	90	0.031051	-1.10338	0.00599332
Lchi02871	673	0.0172505	-1.10368	0.0280959
Lchi24458	2640	0.508029	-1.10393	8.77907e-05
Lchi16617	2394	0.0879778	-1.10454	0.000528509
Lchi15188	1527	0.016388	-1.1059	0.0391428
Lchi31341	1754	0.0465765	-1.1059	0.00416302
Lchi08247	1849	0.0767649	-1.1059	0.00111044
Lchi04451	504	0.0698647	-1.1076	0.00109292
Lchi19022	68872	0.0733148	-1.10806	0.00112295
Lchi13664	57	0.0155255	-1.10835	0.0254558
Lchi11034	4151	0.117304	-1.10861	0.000490701
Lchi26152	3252	0.0336386	-1.1117	0.00655329
Lchi24748	7236	0.266521	-1.11189	0.000150087
Lchi16514	1822	0.07849	-1.11246	0.000603708
Lchi04681	3453	0.0439889	-1.11304	0.00221418
Lchi04050	5018	0.0362262	-1.11346	0.00621326
Lchi22783	779	0.284634	-1.11347	0.000121768
Lchi22848	1020	0.0138004	-1.11409	0.0347498
Lchi21236	544	0.140592	-1.11467	0.000366965
Lchi16251	2633	0.0750399	-1.11486	0.000831881
Lchi27435	370	0.07849	-1.11498	0.000614375
Lchi25378	4624	0.0267383	-1.11749	0.00902667
Lchi27256	69062	0.016388	-1.11749	0.0313238
Lchi09171	27659	0.0198381	-1.11749	0.0168094
Lchi05229	9494	0.118166	-1.11832	0.000379344
Lchi04905	9852	0.0500266	-1.11847	0.00155537
Lchi11909	128	0.179406	-1.11942	0.00015739
Lchi17782	69762	0.0388137	-1.11999	0.00305226
Lchi07728	11861	0.0439889	-1.12192	0.0037374
Lchi17563	3232	0.0664146	-1.12192	0.000901391
Lchi16163	2376	1.33519	-1.12325	3.4256e-05
Lchi12934	6495	0.121616	-1.12478	0.000330902
Lchi19172	2703	0.0258758	-1.12677	0.0123424
Lchi02202	1621	0.0198381	-1.12707	0.0218836
Lchi00963	214	0.125066	-1.1293	0.000211323
Lchi09104	3174	0.0362262	-1.12952	0.00291798
Lchi02546	598	0.0215632	-1.13074	0.0138304
Lchi06318	11847	0.122479	-1.13074	0.00022405
Lchi08227	4025	0.0431264	-1.13212	0.00243616
Lchi08871	5868	0.0293259	-1.13225	0.00469257
Lchi12856	68014	0.0672771	-1.13275	0.000693075
Lchi16885	4029	0.0232882	-1.13388	0.00976391
Lchi04284	649	0.0198381	-1.1366	0.0153179
Lchi18378	1466	0.0224257	-1.1366	0.0133443
Lchi21352	435	0.0508891	-1.1366	0.00156728
Lchi09050	2307	0.0198381	-1.1366	0.0162703
Lchi13513	5923	0.0793525	-1.13904	0.000525154
Lchi05922	140	0.0793525	-1.13904	0.000731862
Lchi03004	1265	0.0189756	-1.13989	0.0135027
Lchi06105	39	0.0388137	-1.13989	0.00345382
Lchi04641	5982	0.0138004	-1.14106	0.0300676
Lchi20465	13419	0.328623	-1.14116	6.27098e-05
Lchi04231	145	0.047439	-1.14201	0.00321386
Lchi08705	776	0.032776	-1.14243	0.0114243
Lchi19781	2294	0.139729	-1.1431	0.000232707
Lchi02125	694	0.0181131	-1.14348	0.0197274
Lchi23669	2308	0.0414013	-1.14432	0.00274421
Lchi19784	3904	0.0155255	-1.14457	0.0227953
Lchi10026	858	0.0293259	-1.14525	0.00601914
Lchi30361	4976	0.0267383	-1.14606	0.00548646
Lchi02079	2895	0.0664146	-1.14823	0.000577637
Lchi17486	5982	0.0612394	-1.1492	0.000882055
Lchi19146	507	0.014663	-1.1492	0.0217936
Lchi03625	4300	0.0189756	-1.14974	0.0116287
Lchi14260	697	0.0905654	-1.15085	0.000421223
Lchi18262	6219	0.0207007	-1.1517	0.0169532
Lchi13443	6395	0.0207007	-1.1517	0.0111318
Lchi03279	6070	0.0267383	-1.15311	0.0058312
Lchi06325	1750	0.0224257	-1.15337	0.0112708
Lchi00150	12109	0.394175	-1.15357	5.81717e-05
Lchi01136	1887	0.410563	-1.15369	4.18787e-05
Lchi05706	7837	0.032776	-1.15401	0.00282893
Lchi22479	189	0.0767649	-1.15421	0.000366965
Lchi11765	7417	0.0138004	-1.15435	0.0265005
Lchi26968	3329	0.0724523	-1.15435	0.000646401
Lchi02943	15304	0.258758	-1.1544	0.00013085
Lchi24656	662	0.0845277	-1.15489	0.000303937
Lchi11171	2219	0.105228	-1.155	0.000231014
Lchi01557	1689	0.0336386	-1.15733	0.00409295
Lchi03380	1598	0.0284634	-1.16096	0.00497667
Lchi10737	4280	0.0362262	-1.16111	0.00224849
Lchi01002	1033	0.211319	-1.16138	9.3482e-05
Lchi08049	21238	0.204419	-1.1619	0.000226642
Lchi03785	67484	0.671909	-1.16408	3.16929e-05
Lchi12528	2676	0.397625	-1.16443	4.3086e-05
Lchi12123	8424	0.148355	-1.16571	0.00012018
Lchi00742	344	19.243	-1.16899	1.26742e-05
Lchi17803	1211	0.0508891	-1.17037	0.000816107
Lchi33383	1234	0.0905654	-1.17198	0.00285687
Lchi29892	852	2.15977	-1.17252	1.51687e-05
Lchi01910	11466	1.05315	-1.17353	1.51202e-05
Lchi11566	3482	0.0094878	-1.17407	0.0470346
Lchi09032	69313	0.07849	-1.17407	0.00116435
Lchi16543	2360	0.196656	-1.17456	6.35868e-05
Lchi07009	7184	0.0715898	-1.17671	0.000701431
Lchi31098	786	0.0293259	-1.17724	0.00307713
Lchi04500	1846	0.0276009	-1.17743	0.00355832
Lchi15264	3001	0.106091	-1.17765	0.000137029
Lchi31456	1501	0.0207007	-1.1785	0.0134917
Lchi04109	1109	0.0319135	-1.1799	0.00729908
Lchi12331	2558	0.0483015	-1.1799	0.00147762
Lchi29460	253	7.46172	-1.18004	1.13695e-05
Lchi17064	326	0.0138004	-1.18058	0.0219147
Lchi16235	21	0.0232882	-1.18198	0.015415
Lchi00152	5971	0.0198381	-1.18329	0.00797776
Lchi11700	3115	0.0759024	-1.18525	0.000317073
Lchi03082	68135	0.0241508	-1.18551	0.0107699
Lchi17490	6204	0.014663	-1.18635	0.0232509
Lchi12605	841	0.0224257	-1.18635	0.0060655
Lchi17036	3503	0.0612394	-1.18635	0.000500936
Lchi16615	3113	0.260483	-1.18901	6.67657e-05
Lchi06617	27601	1.53185	-1.18966	1.11186e-05
Lchi03550	7952	0.0276009	-1.19079	0.00389716
Lchi02983	5109	0.0155255	-1.19149	0.0161233
Lchi27900	3206	0.186306	-1.19186	7.77442e-05
Lchi28029	1930	0.163018	-1.19264	5.73417e-05
Lchi11722	80	0.678809	-1.19282	2.88897e-05
Lchi06448	6753	0.341561	-1.19323	3.24473e-05
Lchi07085	9126	0.0138004	-1.19352	0.0184421
Lchi20962	554	0.177681	-1.19377	7.65236e-05
Lchi03321	49	0.0500266	-1.19461	0.00104327
Lchi25779	8328	0.0293259	-1.1961	0.00504473
Lchi02825	18	0.0250133	-1.1961	0.00603758
Lchi14117	13160	0.138867	-1.19718	9.37236e-05
Lchi15359	3122	0.0319135	-1.19725	0.00354773
Lchi05130	8558	0.476115	-1.19815	2.10868e-05
Lchi07488	442	0.014663	-1.19852	0.0180812
Lchi19932	7275	0.0414013	-1.19877	0.000908306
Lchi07331	3802	0.0379512	-1.20095	0.0032057
Lchi14733	1711	0.0991907	-1.20249	0.000176372
Lchi20372	4833	0.274284	-1.20334	4.07745e-05
Lchi07333	8463	0.00862527	-1.20402	0.0466224
Lchi23303	8036	0.0181131	-1.20402	0.00893907
Lchi08551	7713	0.062102	-1.20565	0.000352295
Lchi10648	9535	0.0405388	-1.20608	0.0013351
Lchi11283	32	0.250133	-1.20687	3.38823e-05
Lchi09752	70257	0.159568	-1.2071	4.87625e-05
Lchi11616	20254	0.108678	-1.20775	8.13417e-05
Lchi05795	2956	0.110404	-1.20892	8.13807e-05
Lchi01815	456	0.105228	-1.2106	0.000139119
Lchi05124	3356	0.0715898	-1.2106	0.000313636
Lchi26786	7125	0.0232882	-1.21317	0.00433138
Lchi11918	5634	0.0966031	-1.21378	9.74336e-05
Lchi07466	1400	0.0181131	-1.21387	0.0372527
Lchi17030	5999	0.0483015	-1.21439	0.000942908
Lchi23081	3444	0.062102	-1.21454	0.000266096
Lchi16790	661	0.131967	-1.21527	5.55329e-05
Lchi21178	33	0.422638	-1.21573	1.55245e-05
Lchi00215	1843	0.0103503	-1.21613	0.034063
Lchi14362	4842	0.0388137	-1.21686	0.000995507
Lchi13789	7094	0.158705	-1.21721	5.67165e-05
Lchi02914	7386	0.0138004	-1.21906	0.0218419
Lchi33984	2497	0.0577893	-1.21906	0.000352593
Lchi19313	2345	0.0172505	-1.22086	0.0127862
Lchi26132	1211	0.0353636	-1.22086	0.00324923
Lchi16731	15834	0.0836652	-1.22086	0.000156479
Lchi08381	4551	0.107816	-1.22086	8.84738e-05
Lchi28078	5610	0.0362262	-1.22229	0.00143916
Lchi12046	8393	0.0957405	-1.22278	0.000175092
Lchi32588	487	0.341561	-1.22326	0.000283825
Lchi10688	266	0.23202	-1.22416	3.07429e-05
Lchi14157	5522	0.0120754	-1.22495	0.037474
Lchi06465	2235	0.0284634	-1.22537	0.00384493
Lchi19519	2654	0.240645	-1.22623	2.30675e-05
Lchi07523	4702	0.062102	-1.22632	0.000614375
Lchi20765	1096	0.0258758	-1.22679	0.00351681
Lchi33264	2579	0.173368	-1.22693	2.70099e-05
Lchi16639	9275	0.0595144	-1.22699	0.000265245
Lchi14259	697	0.0431264	-1.22747	0.000812435
Lchi30228	6086	0.0465765	-1.22755	0.000476604
Lchi04957	4477	0.0741774	-1.2279	0.000191408
Lchi11411	4707	0.0129379	-1.22852	0.0364073
Lchi20891	9439	0.0129379	-1.22852	0.0212718
Lchi31771	4997	0.0595144	-1.23004	0.000402425
Lchi23250	553	0.258758	-1.23012	2.05789e-05
Lchi17006	32	0.07849	-1.23084	0.000134632
Lchi28766	3996	0.0172505	-1.23106	0.012085
Lchi08683	7768	0.0319135	-1.23133	0.00186591
Lchi09848	66907	0.0103503	-1.23262	0.0416434
Lchi01413	9196	0.0439889	-1.23262	0.000533729
Lchi14950	1485	0.0552018	-1.23262	0.000411781
Lchi01345	2607	0.353636	-1.23306	1.37166e-05
Lchi10538	1175	0.266521	-1.23368	3.3691e-05
Lchi08556	66758	0.251858	-1.2338	4.67089e-05
Lchi20256	2265	0.0491641	-1.23404	0.00104327
Lchi33991	4229	0.166468	-1.23457	7.74417e-05
Lchi07516	6117	0.0267383	-1.23518	0.00218008
Lchi18489	4885	0.0189756	-1.23547	0.00641673
Lchi23741	4752	0.0405388	-1.2374	0.00105461
Lchi07189	80	0.0879778	-1.23834	7.99901e-05
Lchi28188	68619	0.0120754	-1.23917	0.0325894
Lchi27564	800	0.0129379	-1.24182	0.025306
Lchi20971	1349	0.0276009	-1.24302	0.00404275
Lchi14365	2013	0.00862527	-1.24302	0.0455841
Lchi09149	66	0.0526142	-1.24395	0.000605487
Lchi15178	1435	0.0284634	-1.24415	0.00172453
Lchi00856	10243	0.139729	-1.24514	4.51023e-05
Lchi07083	7655	0.0094878	-1.24622	0.0333454
Lchi09408	689	0.014663	-1.24622	0.0123667
Lchi24736	67093	0.145767	-1.24663	3.22092e-05
Lchi05462	4454	0.0577893	-1.24726	0.000194779
Lchi19041	68875	0.128517	-1.24763	0.00011567
Lchi14926	9057	0.0552018	-1.24892	0.000233231
Lchi24041	4310	0.016388	-1.24974	0.0127617
Lchi12515	1682	0.0759024	-1.25056	9.89326e-05
Lchi26237	23	0.15008	-1.25124	3.49862e-05
Lchi13893	1330	0.0232882	-1.25124	0.00341076
Lchi14232	70905	0.0293259	-1.25124	0.00186447
Lchi07557	189	0.0828026	-1.2531	8.56476e-05
Lchi04285	3483	0.063827	-1.25324	0.000142304
Lchi14368	738	0.0448514	-1.25351	0.000859197
Lchi07255	6799	0.032776	-1.25432	0.00105978
Lchi06913	996	0.445064	-1.25443	8.0824e-06
Lchi18454	1334	0.131967	-1.25533	4.0786e-05
Lchi00787	6252	0.0414013	-1.25553	0.000567573
Lchi26631	2642	0.184581	-1.25584	2.33741e-05
Lchi02923	140	0.100053	-1.25611	0.00013676
Lchi06280	2272	0.0370887	-1.25737	0.000683437
Lchi30693	85	0.328623	-1.2576	2.86492e-05
Lchi16025	4607	0.00776275	-1.26023	0.0469564
Lchi21597	4200	0.016388	-1.26023	0.00700264
Lchi19954	69124	1.68624	-1.26136	2.78262e-06
Lchi03487	67407	0.16043	-1.26213	2.13829e-05
Lchi01471	533	0.0094878	-1.26371	0.0273282
Lchi26642	602	0.0094878	-1.26371	0.0273282
Lchi09764	945	0.138867	-1.26435	2.84838e-05
Lchi27662	9133	0.0655521	-1.26484	0.000154369
Lchi14000	15029	0.0103503	-1.26504	0.0442097
Lchi26383	69662	0.0336386	-1.26545	0.0012159
Lchi12673	5860	0.0353636	-1.26619	0.000842114
Lchi01615	2784	0.0112129	-1.26619	0.0208893
Lchi01624	7505	0.0112129	-1.26619	0.0252731
Lchi23843	1452	0.0500266	-1.26695	0.00115863
Lchi11939	2055	0.0120754	-1.26718	0.0193307
Lchi20083	1041	0.0810776	-1.26791	9.44693e-05
Lchi16850	349	0.0431264	-1.26881	0.000644697
Lchi18821	2144	0.134554	-1.26912	3.11547e-05
Lchi27108	2629	0.213907	-1.26935	1.15955e-05
Lchi05298	8097	0.0155255	-1.2701	0.0252486
Lchi18525	5421	0.0319135	-1.2701	0.000886658
Lchi33635	868	0.0715898	-1.27114	8.5468e-05
Lchi19398	2028	0.0370887	-1.27159	0.000730538
Lchi07857	222	0.0189756	-1.272	0.00735558
Lchi25254	794	0.0957405	-1.27361	6.37487e-05
Lchi07062	1707	0.0232882	-1.27361	0.0053541
Lchi33536	1712	0.0250133	-1.2741	0.00224242
Lchi01224	3565	0.0276009	-1.27473	0.00183027
Lchi03750	16429	0.0517516	-1.2776	0.000323859
Lchi13715	99	0.101778	-1.27925	7.27117e-05
Lchi04257	1326	0.0120754	-1.28099	0.0310669
Lchi03447	9553	0.0241508	-1.28099	0.00305075
Lchi29174	67872	0.0491641	-1.28099	0.000736905
Lchi22790	245	0.0232882	-1.28099	0.0020026
Lchi25387	16163	0.0112129	-1.28099	0.0172039
Lchi07481	9352	0.00776275	-1.28099	0.0415434
Lchi04909	4992	0.0681397	-1.28356	0.000122047
Lchi12531	1681	0.045714	-1.2848	0.000233425
Lchi18241	33	0.0793525	-1.28541	5.24729e-05
Lchi23602	66993	0.0224257	-1.2886	0.00218568
Lchi09688	2479	0.045714	-1.2886	0.000357334
Lchi22394	69547	0.0198381	-1.28955	0.00327246
Lchi10244	70165	0.0198381	-1.28955	0.00607082
Lchi22859	2888	0.305335	-1.29025	4.94062e-06
Lchi08937	1	0.0172505	-1.29077	0.00733866
Lchi12266	838	0.0345011	-1.291	0.000589671
Lchi07521	70387	0.016388	-1.29125	0.0165379
Lchi21583	27886	0.0155255	-1.29179	0.00687187
Lchi29882	4822	0.0129379	-1.29381	0.0189999
Lchi10447	67221	0.110404	-1.29529	2.59486e-05
Lchi09724	10615	0.0224257	-1.29617	0.00226236
Lchi19008	5356	0.0207007	-1.29738	0.00254114
Lchi27736	1931	0.0207007	-1.29738	0.00353431
Lchi01933	2079	0.0698647	-1.29847	9.23038e-05
Lchi16253	13419	0.342423	-1.29849	4.46082e-06
Lchi09748	95	0.0293259	-1.29854	0.00092424
Lchi06734	367	0.0276009	-1.2996	0.00148402
Lchi28828	1007	0.00862527	-1.2996	0.0264397
Lchi00676	733	0.0336386	-1.30145	0.000552325
Lchi05117	295	0.0155255	-1.30252	0.0294044
Lchi09943	330	0.257033	-1.30356	4.93792e-06
Lchi16045	3891	0.0439889	-1.30847	0.000191503
Lchi01309	3400	0.0439889	-1.30847	0.000346363
Lchi12602	118	0.0241508	-1.30914	0.00268567
Lchi16249	2633	0.135417	-1.3094	1.42678e-05
Lchi10910	7817	0.0733148	-1.30946	4.62726e-05
Lchi07552	4707	0.0362262	-1.30946	0.000355453
Lchi18963	33	0.439026	-1.31177	2.91026e-06
Lchi01269	7557	0.0483015	-1.31317	0.000501392
Lchi21993	5405	0.0155255	-1.31317	0.00599592
Lchi06929	6024	0.673634	-1.31433	3.65951e-06
Lchi02413	7699	0.0345011	-1.31575	0.000428981
Lchi03775	3605	0.0138004	-1.31691	0.0217348
Lchi15150	937	0.725386	-1.31748	1.85083e-06
Lchi19341	600	0.0181131	-1.31798	0.00404452
Lchi00973	6622	0.00862527	-1.31798	0.0272116
Lchi17808	1648	0.0552018	-1.31854	9.01136e-05
Lchi22170	69330	0.0888403	-1.32009	5.02569e-05
Lchi02304	68476	0.0120754	-1.32163	0.0108209
Lchi00940	6113	0.00776275	-1.32163	0.0313373
Lchi32009	27592	0.0120754	-1.32163	0.0327843
Lchi06367	628	0.0405388	-1.3233	0.000214518
Lchi03776	12767	0.0362262	-1.32349	0.000724351
Lchi01433	5230	0.0319135	-1.32374	0.000577228
Lchi06149	5471	0.0155255	-1.32374	0.00501679
Lchi25835	3767	0.0155255	-1.32374	0.00501679
Lchi32929	2299	0.0112129	-1.32449	0.0248532
Lchi25961	67304	0.031051	-1.32487	0.000534897
Lchi15253	18	0.00690022	-1.32607	0.0480991
Lchi16826	7222	0.0258758	-1.32679	0.000916711
Lchi21384	1640	0.0258758	-1.32679	0.000916711
Lchi20007	2951	0.0258758	-1.32679	0.00113925
Lchi24843	4149	0.0258758	-1.32679	0.000916711
Lchi00242	7163	0.093153	-1.3275	3.99411e-05
Lchi00650	2727	0.0138004	-1.32868	0.0162267
Lchi16675	10270	0.031051	-1.33027	0.000826325
Lchi14018	6511	1.75179	-1.33191	8.86342e-07
Lchi13460	3823	0.0224257	-1.33345	0.00183786
Lchi08807	7074	0.0189756	-1.33377	0.00380945
Lchi05944	8605	0.0155255	-1.33423	0.0042207
Lchi33526	7767	0.0405388	-1.33575	0.000178756
Lchi12318	427	0.0181131	-1.33613	0.00296072
Lchi02069	9627	0.0276009	-1.33613	0.000674335
Lchi18696	2799	0.130242	-1.33814	1.28412e-05
Lchi00298	1273	0.0293259	-1.3387	0.00110928
Lchi01745	4321	0.0319135	-1.33945	0.000387287
Lchi24212	2638	0.0138004	-1.34036	0.0145706
Lchi22493	272	0.00776275	-1.34153	0.0254324
Lchi26735	6029	0.0871153	-1.3423	2.62465e-05
Lchi17040	9239	0.0155255	-1.34464	0.0049013
Lchi00393	1342	0.580481	-1.34645	1.20691e-06
Lchi01378	56	0.0405388	-1.3481	0.000314832
Lchi00235	9002	0.0250133	-1.3481	0.000885814
Lchi10520	10201	0.00690022	-1.3481	0.0380728
Lchi19192	3232	0.0508891	-1.3481	0.000187908
Lchi00132	159	0.0940155	-1.3487	2.14999e-05
Lchi08852	3620	0.0319135	-1.34982	0.000354284
Lchi29423	2684	0.517516	-1.35224	1.52166e-06
Lchi04350	232	0.0862527	-1.35264	2.37083e-05
Lchi00882	438	0.0810776	-1.35292	2.19226e-05
Lchi01986	15121	0.0207007	-1.35334	0.00150166
Lchi05150	2884	0.119029	-1.35469	9.81665e-06
Lchi18805	3174	0.0552018	-1.35515	7.12305e-05
Lchi04558	3412	0.0267383	-1.35627	0.00104337
Lchi08362	25970	0.0353636	-1.35744	0.000409871
Lchi22155	69326	0.0103503	-1.35815	0.0207398
Lchi22460	3046	0.0103503	-1.35815	0.0114746
Lchi33317	3451	0.0301885	-1.35899	0.00037757
Lchi14486	911	0.00776275	-1.36116	0.0260283
Lchi01274	7848	0.0120754	-1.36116	0.0129281
Lchi23603	12835	1.5008	-1.36491	1.15822e-06
Lchi00692	11828	0.0155255	-1.36525	0.00760659
Lchi15157	94	1.99071	-1.36642	3.46057e-07
Lchi05067	1229	0.315685	-1.36656	1.48569e-06
Lchi28506	5245	0.0172505	-1.36672	0.00227553
Lchi13736	7413	0.0112129	-1.36672	0.0363139
Lchi04561	3465	0.0491641	-1.36719	8.64041e-05
Lchi02907	25976	0.412288	-1.36741	1.25506e-06
Lchi19031	204	0.0267383	-1.36845	0.000574144
Lchi08138	2948	0.0345011	-1.36874	0.000217603
Lchi24827	2584	0.0207007	-1.36893	0.00257672
Lchi05208	2406	0.0500266	-1.36907	9.74336e-05
Lchi02594	6999	0.014663	-1.3698	0.0102405
Lchi01381	27526	0.014663	-1.3698	0.0103505
Lchi05415	2433	0.016388	-1.37087	0.00297889
Lchi10780	68868	0.016388	-1.37087	0.00444723
Lchi33850	1053	0.0198381	-1.37248	0.0021774
Lchi07241	6799	0.0439889	-1.3731	8.90854e-05
Lchi23240	97	0.0103503	-1.3731	0.0231826
Lchi04084	9266	0.0103503	-1.3731	0.0160806
Lchi25237	5090	0.0491641	-1.37387	5.96576e-05
Lchi02556	494	0.0138004	-1.37485	0.0086334
Lchi19831	9744	0.0724523	-1.37485	5.66426e-05
Lchi07749	27625	0.176818	-1.37585	3.94318e-06
Lchi15070	10007	0.0388137	-1.37633	0.00040688
Lchi15827	3198	0.0853902	-1.37667	1.70188e-05
Lchi12756	660	0.0241508	-1.3772	0.00139142
Lchi19617	589	0.119891	-1.37777	1.4077e-05
Lchi13926	1710	0.145767	-1.37939	3.38322e-06
Lchi05470	8051	0.00776275	-1.38052	0.0247528
Lchi09995	4043	0.0112129	-1.38052	0.00869741
Lchi01200	294	0.0232882	-1.38052	0.000759086
Lchi11413	2733	0.0612394	-1.38052	3.26257e-05
Lchi00523	505	0.0094878	-1.38052	0.017644
Lchi34207	2081	0.0181131	-1.38052	0.00195343
Lchi17314	6967	0.0215632	-1.38052	0.00164118
Lchi13764	7937	0.0181131	-1.38052	0.00330257
Lchi32135	3247	0.00776275	-1.38052	0.0209846
Lchi19698	2861	0.045714	-1.38052	6.50777e-05
Lchi22885	3779	0.016388	-1.38052	0.00265413
Lchi00758	2040	0.0664146	-1.38299	2.32405e-05
Lchi07862	68491	0.0293259	-1.38327	0.000317564
Lchi31956	1788	0.0293259	-1.38327	0.000501111
Lchi21714	1580	0.144905	-1.3845	3.79052e-06
Lchi26778	397	0.0120754	-1.38692	0.00652595
Lchi26081	4645	0.0276009	-1.38924	0.000735303
Lchi32789	686	0.016388	-1.39011	0.00362134
Lchi01119	2959	0.0241508	-1.39044	0.000684139
Lchi01434	1860	0.0224257	-1.39117	0.00081307
Lchi00433	7171	0.0224257	-1.39117	0.00081307
Lchi21650	11357	0.0224257	-1.39117	0.00081307
Lchi31076	13066	0.00690022	-1.39117	0.0311596
Lchi28391	11636	0.0207007	-1.39202	0.00199861
Lchi00542	5336	0.0422638	-1.39202	9.01567e-05
Lchi33052	484	1.56462	-1.39208	2.24908e-07
Lchi17528	6718	0.0534767	-1.3942	4.74199e-05
Lchi26945	7464	0.0112129	-1.3942	0.0149327
Lchi15882	7179	0.0094878	-1.39646	0.0147219
Lchi32007	1	0.0094878	-1.39646	0.0357483
Lchi19351	2777	0.0741774	-1.39701	1.77227e-05
Lchi32598	1232	0.0681397	-1.39726	1.43974e-05
Lchi11982	26373	0.357949	-1.3989	7.81413e-07
Lchi03170	3857	0.105228	-1.39994	6.3634e-06
Lchi00072	14040	0.175093	-1.40019	1.46799e-06
Lchi11001	2294	0.966893	-1.40078	2.45199e-07
Lchi15946	7826	0.0232882	-1.40099	0.000785927
Lchi04838	337	0.0388137	-1.40128	0.000165176
Lchi10944	13876	0.0103503	-1.40255	0.0129893
Lchi16034	1639	0.0103503	-1.40255	0.0101844
Lchi06326	945	0.0103503	-1.40255	0.0326987
Lchi18451	1388	0.0336386	-1.40437	0.000326913
Lchi08524	8233	2.2305	-1.40489	1.52721e-07
Lchi18074	183	0.0828026	-1.4051	9.60152e-06
Lchi35469	6792	0.0224257	-1.40524	0.00154956
Lchi09659	5384	0.0276009	-1.40652	0.00243078
Lchi22704	692	0.0465765	-1.40652	4.40738e-05
Lchi01840	9666	0.0698647	-1.4084	3.63698e-05
Lchi00796	77	0.0138004	-1.40854	0.00344037
Lchi02678	1183	0.136279	-1.40868	2.50891e-06
Lchi08334	68927	0.313097	-1.4093	7.20817e-07
Lchi04351	66719	0.0189756	-1.4095	0.00113102
Lchi08187	11905	0.00690022	-1.41223	0.0247613
Lchi08194	2433	0.0094878	-1.41223	0.012519
Lchi00273	69016	0.0198381	-1.41223	0.00187886
Lchi24428	7530	0.014663	-1.41223	0.00307149
Lchi31621	11775	0.0120754	-1.41223	0.00729908
Lchi06415	2061	0.014663	-1.41223	0.00307149
Lchi34672	11640	0.0094878	-1.41223	0.0111005
Lchi03469	1924	0.278596	-1.41339	1.02492e-06
Lchi04837	4034	0.144042	-1.41447	1.8229e-06
Lchi05499	4257	0.0155255	-1.41553	0.00515415
Lchi08438	11379	0.0759024	-1.41575	1.04617e-05
Lchi00590	6145	0.0267383	-1.41615	0.000444726
Lchi07999	5301	0.0189756	-1.41767	0.000965321
Lchi00604	39	0.0707272	-1.41826	4.09036e-05
Lchi10118	4484	0.0422638	-1.41849	8.13807e-05
Lchi17215	4355	0.031051	-1.419	0.00018734
Lchi10854	197	0.0232882	-1.42116	0.000667108
Lchi35471	1349	0.0388137	-1.42174	8.49891e-05
Lchi06761	2272	0.0491641	-1.423	2.68939e-05
Lchi08107	3726	0.0336386	-1.42317	0.000108551
Lchi18931	801	0.00862527	-1.42359	0.0126288
Lchi11237	4589	0.00862527	-1.42359	0.0124167
Lchi01755	4157	0.00862527	-1.42359	0.025892
Lchi04334	2677	0.0120754	-1.42472	0.0045801
Lchi01126	1533	0.0120754	-1.42472	0.0045801
Lchi13748	2607	0.0974656	-1.42538	3.05247e-06
Lchi02467	67043	0.0293259	-1.4265	0.000415675
Lchi05004	2489	0.0966031	-1.42659	3.38704e-06
Lchi00388	69028	1.82856	-1.42732	1.1364e-07
Lchi10695	129	0.00603769	-1.42783	0.028552
Lchi19578	3702	0.0336386	-1.42783	0.000240494
Lchi22390	8678	0.00603769	-1.42783	0.028552
Lchi33534	214	0.0267383	-1.42783	0.000282065
Lchi33500	8731	0.229432	-1.42905	8.82211e-07
Lchi07433	5412	0.0241508	-1.42943	0.000874608
Lchi21147	938	0.439026	-1.4302	1.06192e-06
Lchi02799	2685	0.0138004	-1.43056	0.00428118
Lchi25278	4563	0.0362262	-1.43107	8.13807e-05
Lchi00617	1212	0.0103503	-1.4314	0.00887603
Lchi03819	6344	0.0871153	-1.43238	4.01686e-06
Lchi10119	2608	0.0224257	-1.43299	0.000551561
Lchi20122	914	0.0224257	-1.43299	0.000484598
Lchi06839	27604	0.140592	-1.44026	2.60929e-06
Lchi08780	11400	0.00862527	-1.44046	0.019127
Lchi20522	3272	0.0284634	-1.44145	0.000189503
Lchi03453	1700	0.0198381	-1.44326	0.00186585
Lchi16857	8058	0.0094878	-1.44326	0.0158871
Lchi28731	1498	4.41355	-1.44383	9.48397e-08
Lchi22216	695	0.181993	-1.44528	1.15744e-06
Lchi26353	4492	0.817676	-1.44542	1.02478e-07
Lchi31693	530	0.0103503	-1.44562	0.0159729
Lchi07290	5993	0.00517516	-1.44764	0.0439412
Lchi05224	9493	0.0112129	-1.44764	0.00515967
Lchi25365	777	0.0828026	-1.44926	4.50566e-06
Lchi33685	68151	0.0396763	-1.45042	0.000204179
Lchi08431	7974	0.00603769	-1.45091	0.0356243
Lchi29599	67841	0.100053	-1.45189	7.57692e-06
Lchi07147	67142	4.7301	-1.45233	5.57018e-08
Lchi04984	4476	0.00690022	-1.45345	0.0282851
Lchi10263	1956	0.00690022	-1.45345	0.0232743
Lchi15051	361	0.0491641	-1.45485	2.66428e-05
Lchi03984	2018	0.00776275	-1.45548	0.014424
Lchi15245	13933	0.00776275	-1.45548	0.0155999
Lchi20193	67747	0.0698647	-1.45593	6.85102e-06
Lchi10626	313	0.00862527	-1.45714	0.0181505
Lchi15533	9724	0.00862527	-1.45714	0.0244173
Lchi16846	10299	0.0379512	-1.45751	9.40604e-05
Lchi11938	67735	0.0491641	-1.458	1.90885e-05
Lchi01953	1898	0.062102	-1.45873	2.55041e-05
Lchi31732	3419	0.162155	-1.45925	1.11507e-06
Lchi09774	6998	0.0534767	-1.45925	2.04856e-05
Lchi19890	2616	0.0232882	-1.46069	0.000327219
Lchi17221	79	0.0120754	-1.46156	0.0101468
Lchi14090	1927	0.0120754	-1.46156	0.00526366
Lchi18253	2180	0.194069	-1.46161	5.28225e-07
Lchi01301	2228	0.0422638	-1.46277	4.17159e-05
Lchi06971	222	0.0138004	-1.46298	0.00213443
Lchi14424	70054	0.0138004	-1.46298	0.00697128
Lchi16858	1606	0.211319	-1.46333	5.28225e-07
Lchi12852	5403	0.0198381	-1.4661	0.000552995
Lchi19234	3024	0.0207007	-1.4664	0.000723748
Lchi05558	3753	0.0284634	-1.46832	0.000143536
Lchi04042	123	0.0293259	-1.46847	0.000133931
Lchi05379	1378	0.0448514	-1.47022	2.40934e-05
Lchi23596	79	0.22167	-1.47083	2.0242e-06
Lchi04768	84	0.502853	-1.47147	3.61718e-07
Lchi18067	2588	0.199244	-1.47208	3.04493e-07
Lchi06730	11939	0.0241508	-1.47363	0.000208167
Lchi20215	3431	0.00690022	-1.47363	0.019881
Lchi04963	132	0.0120754	-1.47363	0.0112874
Lchi03167	4781	0.0094878	-1.47363	0.00663443
Lchi08378	7968	0.00603769	-1.47363	0.0425795
Lchi22095	11522	0.00776275	-1.47363	0.0115387
Lchi27360	1833	0.00690022	-1.47363	0.0300676
Lchi11851	13405	0.0120754	-1.47363	0.00334667
Lchi22400	6703	0.00862527	-1.47363	0.0205717
Lchi27191	4113	0.0103503	-1.47363	0.00586222
Lchi27558	10229	0.0138004	-1.47363	0.00449307
Lchi16763	274	0.00862527	-1.47363	0.00832831
Lchi19771	5952	0.00862527	-1.47363	0.0368743
Lchi31433	7048	0.0690022	-1.47363	1.20441e-05
Lchi19258	8401	0.0094878	-1.47363	0.010147
Lchi00944	1053	0.0301885	-1.47363	0.00015674
Lchi16140	67784	0.185443	-1.47613	4.22106e-07
Lchi03766	204	0.134554	-1.47707	1.20177e-06
Lchi28130	10419	0.0681397	-1.48038	3.62423e-06
Lchi13688	5802	0.263071	-1.48127	2.38978e-07
Lchi29101	6572	0.0388137	-1.48145	4.03942e-05
Lchi19657	1243	0.0577893	-1.48157	9.55578e-06
Lchi23423	67011	0.0750399	-1.4818	5.33103e-06
Lchi21789	3134	0.016388	-1.48262	0.000859197
Lchi09862	56	0.0293259	-1.4839	0.000151812
Lchi06625	3416	0.0138004	-1.4842	0.00239572
Lchi04718	2874	0.0836652	-1.48463	2.50585e-06
Lchi23114	3129	0.0112129	-1.48646	0.00685958
Lchi17235	5477	0.0112129	-1.48646	0.00356988
Lchi14971	3118	0.0112129	-1.48646	0.00625486
Lchi11075	4345	0.0224257	-1.48693	0.000252474
Lchi01833	1014	0.045714	-1.48693	5.8777e-05
Lchi02573	3501	0.0094878	-1.48858	0.00633767
Lchi06605	656	0.0276009	-1.48993	0.000180987
Lchi14422	70053	0.00862527	-1.48993	0.0133836
Lchi13671	1443	0.00690022	-1.49353	0.0345266
Lchi13200	6736	0.014663	-1.49353	0.0013725
Lchi24454	2866	0.0362262	-1.49445	4.81274e-05
Lchi12068	69778	0.0422638	-1.49511	3.72869e-05
Lchi04211	2108	0.00603769	-1.496	0.024261
Lchi02719	1221	0.00603769	-1.496	0.0399148
Lchi27051	4907	0.0198381	-1.496	0.000509834
Lchi33525	1591	0.254446	-1.4972	1.48766e-07
Lchi05677	3128	0.113854	-1.49783	7.22171e-07
Lchi16719	6041	0.0181131	-1.49802	0.000668685
Lchi01932	2552	0.591694	-1.49861	8.69514e-08
Lchi30062	69689	0.00517516	-1.49917	0.0268013
Lchi09684	14685	0.0112129	-1.49917	0.00762949
Lchi01225	5199	0.17078	-1.49967	2.07836e-07
Lchi12466	275	0.00431264	-1.50338	0.0427305
Lchi27476	3775	0.0198381	-1.50338	0.000748802
Lchi01032	8956	0.0810776	-1.50369	3.22041e-06
Lchi25371	1327	0.0707272	-1.50373	0.000430904
Lchi12022	16018	0.171643	-1.50397	1.0674e-06
Lchi29165	2965	0.0888403	-1.50451	1.58955e-06
Lchi22087	10358	0.0232882	-1.50548	0.000794792
Lchi15862	2266	0.0526142	-1.50812	2.71989e-05
Lchi18471	5501	0.00776275	-1.50925	0.0220052
Lchi30254	1155	0.00776275	-1.50925	0.0217348
Lchi22034	2812	0.138867	-1.50991	4.29641e-07
Lchi29935	2108	0.0517516	-1.51156	9.18718e-06
Lchi09277	15770	0.0543392	-1.51255	4.59422e-06
Lchi20766	2241	0.00690022	-1.51316	0.0399317
Lchi08232	12025	0.114716	-1.51345	5.03829e-07
Lchi16581	5941	0.0181131	-1.51405	0.000864623
Lchi14820	1503	0.032776	-1.51466	8.43162e-05
Lchi25446	70199	0.622745	-1.51542	5.93403e-08
Lchi05968	3187	0.0094878	-1.51803	0.00728833
Lchi17952	3240	0.00603769	-1.51803	0.0321127
Lchi22836	4364	0.412288	-1.51812	7.55009e-08
Lchi06166	1303	0.0258758	-1.51943	0.000173109
Lchi10110	3281	0.0422638	-1.51977	1.13695e-05
Lchi03912	6207	0.0120754	-1.52094	0.00401229
Lchi08116	1644	0.0483015	-1.52338	1.09495e-05
Lchi11866	6362	0.00517516	-1.52426	0.048623
Lchi01484	195	0.00517516	-1.52426	0.0275692
Lchi18010	8921	0.00517516	-1.52426	0.0492278
Lchi02176	299	0.15353	-1.52509	5.08428e-07
Lchi10417	27689	0.00776275	-1.52674	0.0231195
Lchi10446	2942	0.00776275	-1.52674	0.0167512
Lchi19037	349	0.016388	-1.52674	0.00219382
Lchi23384	1153	0.0733148	-1.52715	2.51912e-06
Lchi17316	1042	0.0586519	-1.5275	6.71358e-06
Lchi18526	67313	0.137142	-1.52891	2.20246e-07
Lchi00990	2213	0.0293259	-1.52922	5.25041e-05
Lchi28038	429	0.0448514	-1.53035	9.85721e-06
Lchi14551	1117	0.00431264	-1.53252	0.0411771
Lchi11375	12057	0.00690022	-1.53252	0.0105905
Lchi00907	70	0.0250133	-1.53252	0.0102496
Lchi24645	360	0.00431264	-1.53252	0.0411771
Lchi22522	4121	0.0094878	-1.53252	0.0300185
Lchi14374	2396	0.0215632	-1.53474	0.000459871
Lchi12962	7235	0.0232882	-1.53664	0.000133391
Lchi08452	9896	0.0181131	-1.53776	0.000704106
Lchi28058	19627	2.26068	-1.53819	8.89646e-09
Lchi17480	68635	4.46272	-1.5385	8.7973e-09
Lchi14744	3630	0.0819401	-1.53972	1.10809e-06
Lchi12519	1161	0.00603769	-1.53972	0.0166721
Lchi34355	5762	0.0103503	-1.54138	0.00531181
Lchi02531	67054	0.0500266	-1.54227	5.70348e-06
Lchi13508	984	0.374337	-1.54323	1.70188e-05
Lchi15589	958	0.0120754	-1.54402	0.00343152
Lchi16481	70087	0.00776275	-1.54402	0.00784234
Lchi27089	3429	0.00776275	-1.54402	0.00784234
Lchi01295	8814	0.0353636	-1.54484	5.03857e-05
Lchi28616	2661	0.0715898	-1.54484	9.95684e-07
Lchi08056	27639	0.0094878	-1.54688	0.00662947
Lchi20747	70473	0.00517516	-1.54892	0.029403
Lchi09361	68346	0.0448514	-1.54984	7.91761e-06
Lchi14853	6794	0.0129379	-1.55045	0.00189871
Lchi16799	13998	0.062102	-1.55059	1.6373e-05
Lchi15999	146	0.014663	-1.55163	0.000715189
Lchi16130	67782	0.0379512	-1.55163	2.85147e-05
Lchi02753	27544	0.014663	-1.55163	0.00332727
Lchi01018	7472	0.00690022	-1.55163	0.0280402
Lchi04074	6875	0.016388	-1.55258	0.000710087
Lchi16647	3900	0.0258758	-1.55286	0.00112082
Lchi18962	1674	0.0276009	-1.55336	4.54791e-05
Lchi04694	3837	0.114716	-1.55347	1.96555e-07
Lchi28755	33	0.259621	-1.55377	9.77316e-08
Lchi25728	8792	0.0966031	-1.55432	2.97134e-07
Lchi29539	1041	0.0103503	-1.55455	0.00357312
Lchi03098	5980	0.0379512	-1.55543	1.11105e-05
Lchi30491	28013	0.0120754	-1.55543	0.00308968
Lchi23357	1907	0.0224257	-1.55795	0.000330523
Lchi28428	99	0.0241508	-1.55816	0.000187308
Lchi02926	9885	0.32431	-1.56042	6.71727e-08
Lchi02386	7480	0.00431264	-1.56109	0.0319604
Lchi07265	1389	0.00776275	-1.56109	0.00628281
Lchi03677	67468	0.014663	-1.56109	0.0005976
Lchi16148	4982	0.00431264	-1.56109	0.0376703
Lchi26172	4993	0.0094878	-1.56109	0.00784234
Lchi08108	2210	0.014663	-1.56109	0.0005976
Lchi22829	68399	0.00776275	-1.56109	0.00628281
Lchi06009	3391	0.0181131	-1.56109	0.00054438
Lchi13191	4127	0.016388	-1.56109	0.000419695
Lchi33190	6029	0.0405388	-1.56109	8.99301e-06
Lchi31627	438	0.00431264	-1.56109	0.0315659
Lchi30622	1158	0.144905	-1.5636	9.24759e-08
Lchi23032	4018	0.0862527	-1.56361	1.21954e-06
Lchi01052	68615	0.0258758	-1.56383	8.50363e-05
Lchi09013	3592	0.0189756	-1.56478	0.000218618
Lchi27426	9191	0.0172505	-1.56513	0.000858948
Lchi24789	167	0.0155255	-1.56555	0.00089656
Lchi21837	2469	0.0431264	-1.56608	7.34592e-06
Lchi24717	8899	0.00862527	-1.56879	0.00481183
Lchi14223	1793	0.00862527	-1.56879	0.00481183
Lchi07188	4978	0.014663	-1.57049	0.000642437
Lchi15944	2184	0.00690022	-1.57049	0.0173195
Lchi30734	4589	0.014663	-1.57049	0.00145643
Lchi15163	3944	0.063827	-1.57124	9.44736e-07
Lchi07951	1813	1.00139	-1.57215	6.18957e-09
Lchi16636	1919	0.218219	-1.57307	4.86378e-08
Lchi24997	12112	0.0172505	-1.57317	0.000920986
Lchi06935	155	0.00517516	-1.57317	0.0349071
Lchi02108	3148	0.00517516	-1.57317	0.0223367
Lchi18436	1463	0.0293259	-1.57317	5.52906e-05
Lchi21630	6201	0.00517516	-1.57317	0.0223367
Lchi21334	1851	0.0500266	-1.57398	6.32482e-06
Lchi05932	1102	0.0181131	-1.57644	0.000217866
Lchi24335	6630	0.016388	-1.57797	0.000782168
Lchi07662	2586	0.016388	-1.57797	0.000368384
Lchi07895	7399	0.0120754	-1.57797	0.00249347
Lchi00367	6042	0.016388	-1.57797	0.000509542
Lchi05190	6170	0.00776275	-1.57797	0.0144238
Lchi16221	5008	0.0388137	-1.57943	6.97428e-06
Lchi28050	70242	0.149217	-1.57951	1.33494e-07
Lchi03769	10871	0.0198381	-1.58216	0.000338272
Lchi05214	649	0.0129379	-1.58216	0.00143916
Lchi18562	7103	0.0664146	-1.58269	1.63429e-06
Lchi14319	8254	0.0207007	-1.58466	0.000298706
Lchi18583	1081	0.0603769	-1.58598	1.39586e-06
Lchi15293	616	0.016388	-1.58633	0.00126647
Lchi01220	2124	0.0120754	-1.58911	0.00119
Lchi01463	3104	0.014663	-1.58911	0.00192398
Lchi16707	2420	0.00431264	-1.58911	0.049409
Lchi11984	4735	0.0767649	-1.58911	1.20908e-06
Lchi33379	11769	0.00690022	-1.58911	0.0192126
Lchi02356	2136	0.0336386	-1.59049	1.40959e-05
Lchi00535	3747	0.080215	-1.59147	5.08328e-07
Lchi06115	32	0.823714	-1.59201	3.75389e-09
Lchi11521	3377	0.0129379	-1.59257	0.000781483
Lchi08823	449	0.0853902	-1.59299	4.29934e-07
Lchi25730	2714	0.0698647	-1.59384	7.96813e-07
Lchi11880	8065	0.00776275	-1.59465	0.00518168
Lchi01851	343	0.0508891	-1.59465	2.59339e-06
Lchi27815	5532	0.016388	-1.59465	0.000258845
Lchi08853	5201	0.00776275	-1.59465	0.00518168
Lchi01106	1747	0.0405388	-1.59603	0.000205776
Lchi11299	2130	0.00517516	-1.59701	0.029453
Lchi23731	307	0.0207007	-1.59796	9.34688e-05
Lchi17906	69682	0.845277	-1.60195	4.84089e-09
Lchi03466	10307	0.492503	-1.60291	1.92414e-08
Lchi07779	67440	0.00603769	-1.60291	0.0343418
Lchi03781	67483	0.0094878	-1.60291	0.00349966
Lchi12872	3173	0.112129	-1.60386	1.41542e-07
Lchi00820	9556	0.522692	-1.60556	6.7018e-09
Lchi08373	7967	0.0586519	-1.6059	0.000510649
Lchi07328	7649	0.0439889	-1.60608	8.78917e-06
Lchi06265	4389	0.0750399	-1.60666	2.76854e-07
Lchi05113	295	0.0603769	-1.60697	0.000158405
Lchi01770	4436	0.176818	-1.60731	3.29374e-08
Lchi07084	7655	0.169918	-1.60749	3.1177e-08
Lchi19470	1180	0.132829	-1.60796	7.72674e-07
Lchi02532	3896	0.00345011	-1.61113	0.0364761
Lchi08112	2651	0.016388	-1.61113	0.000225897
Lchi20247	2549	0.00776275	-1.61113	0.0054513
Lchi23917	321	0.00345011	-1.61113	0.0453162
Lchi19898	2062	0.00776275	-1.61113	0.0054513
Lchi04206	3476	0.0258758	-1.61219	4.99846e-05
Lchi00951	68596	0.0448514	-1.61299	2.02905e-06
Lchi15579	779	0.0914279	-1.61328	1.2153e-07
Lchi01371	3882	0.100916	-1.61336	1.43319e-07
Lchi34124	69913	0.00862527	-1.61411	0.00321034
Lchi15200	2788	0.0232882	-1.61464	0.000114306
Lchi16993	90	0.0431264	-1.61499	5.50864e-06
Lchi07723	5987	0.0250133	-1.61659	3.22271e-05
Lchi25662	734	0.00431264	-1.61659	0.0304537
Lchi06287	418	0.0353636	-1.61659	1.30175e-05
Lchi19606	735	0.175093	-1.61659	2.52067e-08
Lchi12675	5560	0.0319135	-1.61802	8.85452e-06
Lchi23472	117	0.0103503	-1.61868	0.00528478
Lchi05076	5850	0.0103503	-1.61868	0.00157078
Lchi16423	2650	0.00517516	-1.62047	0.0185168
Lchi26536	1282	0.00517516	-1.62047	0.0136221
Lchi10291	70173	0.00603769	-1.62338	0.0255214
Lchi25272	1440	0.00603769	-1.62338	0.0101801
Lchi07169	9962	0.0138004	-1.62457	0.000474286
Lchi21293	3060	0.014663	-1.62563	0.000392606
Lchi03888	3262	0.00690022	-1.62563	0.0130368
Lchi26044	3805	0.062102	-1.62588	4.35994e-07
Lchi23079	300	0.0405388	-1.62676	1.06457e-05
Lchi16780	7570	0.0672771	-1.62723	4.372e-06
Lchi17182	186	0.00776275	-1.62744	0.00590758
Lchi25391	27962	0.00776275	-1.62744	0.00427109
Lchi08938	6241	0.00776275	-1.62744	0.00706955
Lchi09759	5387	0.0258758	-1.62796	2.28842e-05
Lchi03981	2588	0.0172505	-1.62821	0.000142644
Lchi31301	5248	0.0776275	-1.62939	3.94902e-07
Lchi04065	8487	0.0198381	-1.63014	8.88892e-05
Lchi16435	135	0.0319135	-1.63085	8.1648e-06
Lchi10321	892	0.129379	-1.63183	1.21578e-07
Lchi08516	6211	0.0120754	-1.63283	0.00145737
Lchi12309	27721	0.0120754	-1.63283	0.000971318
Lchi01483	4678	0.016388	-1.63552	0.000289674
Lchi16155	910	0.0189756	-1.63657	0.000172509
Lchi12674	8319	0.0198381	-1.63686	7.65478e-05
Lchi29137	963	0.0853902	-1.63713	2.40586e-07
Lchi09842	11277	0.0491641	-1.63802	2.25872e-06
Lchi16611	7614	0.0241508	-1.63802	4.63878e-05
Lchi00023	3113	0.176818	-1.63966	1.21259e-07
Lchi06650	66609	0.0155255	-1.64356	0.00183251
Lchi05645	66952	0.0120754	-1.64356	0.000719108
Lchi11482	5808	0.00345011	-1.64356	0.0376703
Lchi05038	4847	0.00345011	-1.64356	0.0376703
Lchi00785	2483	0.00690022	-1.64356	0.00880718
Lchi00983	3369	0.00431264	-1.64356	0.0194101
Lchi18448	4381	0.032776	-1.64356	6.58536e-05
Lchi01546	9447	0.00345011	-1.64356	0.0425129
Lchi13199	6537	0.00603769	-1.64356	0.00771759
Lchi14401	1655	0.0232882	-1.64356	6.20749e-05
Lchi18071	3729	0.00690022	-1.64356	0.01623
Lchi22402	4224	0.106953	-1.64484	6.41872e-08
Lchi01732	70	0.258758	-1.64675	9.62716e-08
Lchi08697	9406	0.164743	-1.64689	6.86092e-08
Lchi19049	68878	0.0370887	-1.64719	6.51534e-06
Lchi08067	6386	0.032776	-1.64766	5.0113e-06
Lchi12549	2308	0.0319135	-1.64777	6.90396e-06
Lchi16459	2074	0.0198381	-1.65022	6.52194e-05
Lchi22317	12570	0.0569268	-1.65072	3.61718e-07
Lchi06471	3946	0.0319135	-1.65197	2.00332e-05
Lchi05226	5489	0.0112129	-1.65496	0.00089656
Lchi13069	166	0.319135	-1.65518	6.77322e-09
Lchi01958	581	0.045714	-1.65538	8.78272e-07
Lchi07975	3697	0.0215632	-1.65583	3.8969e-05
Lchi00394	8003	0.0103503	-1.65583	0.0010709
Lchi07828	2279	0.15353	-1.65604	1.39336e-08
Lchi27869	10051	0.161293	-1.65629	1.75399e-08
Lchi23774	23	0.0198381	-1.65685	0.000119764
Lchi01334	983	0.00862527	-1.65806	0.00271287
Lchi34042	33	0.330348	-1.65892	3.27567e-09
Lchi28079	31	0.00776275	-1.6595	0.0136053
Lchi05917	3095	0.15698	-1.66097	4.35384e-08
Lchi04337	1103	0.175956	-1.66143	1.73908e-08
Lchi05155	11294	0.00603769	-1.66346	0.0406552
Lchi11399	3057	0.0172505	-1.66628	0.00011435
Lchi06866	3521	0.0362262	-1.66942	2.33762e-06
Lchi11196	68085	0.014663	-1.67003	0.000280077
Lchi24075	3811	0.0388137	-1.67117	3.65572e-06
Lchi34348	746	0.0629645	-1.67145	1.26036e-06
Lchi05315	8909	0.0232882	-1.6719	2.18663e-05
Lchi16307	5312	0.00862527	-1.67241	0.00421138
Lchi03010	11752	0.00862527	-1.67241	0.00387275
Lchi06479	7052	0.0129379	-1.6733	0.000708226
Lchi04369	66721	0.0129379	-1.6733	0.000338034
Lchi11642	66740	0.0646896	-1.67485	3.35108e-06
Lchi18242	2111	0.0422638	-1.67526	2.11173e-06
Lchi28548	8617	0.016388	-1.67526	0.000107699
Lchi24800	641	0.00776275	-1.67526	0.0106674
Lchi28355	7096	0.00690022	-1.67875	0.0048035
Lchi07223	2269	0.016388	-1.68308	0.000252065
Lchi25344	337	0.0094878	-1.68308	0.00191243
Lchi18368	7775	0.00603769	-1.68308	0.00625255
Lchi16132	13172	0.0129379	-1.68308	0.000355732
Lchi01010	68604	0.016388	-1.68308	0.000113424
Lchi24378	67504	0.0672771	-1.68358	1.74434e-07
Lchi08264	274	0.0500266	-1.68375	1.78621e-06
Lchi18266	4396	0.276871	-1.68429	6.05488e-09
Lchi05060	70804	0.0483015	-1.68514	1.09583e-06
Lchi06641	5886	0.0500266	-1.68639	7.20737e-07
Lchi04800	8477	0.0112129	-1.68864	0.000620814
Lchi15444	67006	0.047439	-1.69142	4.37923e-07
Lchi02815	1829	0.0189756	-1.69154	4.43888e-05
Lchi09872	118	0.0103503	-1.69205	0.000735303
Lchi20958	5351	0.0103503	-1.69205	0.000735303
Lchi14001	1433	0.0103503	-1.69205	0.00778915
Lchi09733	8755	0.0103503	-1.69205	0.000735303
Lchi29821	13566	0.0129379	-1.6928	0.0326415
Lchi25073	867	0.0232882	-1.69418	7.05064e-05
Lchi27164	330	0.150942	-1.69456	8.56207e-09
Lchi10416	327	0.0094878	-1.69602	0.00114969
Lchi14680	2501	0.00690022	-1.69602	0.0105539
Lchi16080	816	0.00690022	-1.69602	0.0452769
Lchi12832	29	0.00431264	-1.69602	0.0276703
Lchi09347	2724	0.00431264	-1.69602	0.015415
Lchi23331	1545	0.0172505	-1.69602	9.36447e-05
Lchi16804	796	0.00690022	-1.69602	0.00661141
Lchi19290	10619	0.00431264	-1.69602	0.015415
Lchi11729	1765	0.0267383	-1.69763	1.56517e-05
Lchi17707	69840	0.00862527	-1.7007	0.0132937
Lchi10315	70179	0.00603769	-1.70245	0.0065971
Lchi08280	12664	0.062102	-1.70377	1.74434e-07
Lchi18985	1392	0.0414013	-1.70441	1.24074e-06
Lchi18581	1140	0.00776275	-1.70629	0.00294772
Lchi17232	6908	0.00345011	-1.70629	0.0298172
Lchi16201	6134	0.016388	-1.70629	8.39896e-05
Lchi20554	2217	0.00776275	-1.70629	0.00345615
Lchi00012	68987	0.00345011	-1.70629	0.0300004
Lchi32968	3534	0.00345011	-1.70629	0.0298172
Lchi27078	164	0.016388	-1.70629	0.0002284
Lchi19821	3537	0.0241508	-1.70841	1.19214e-05
Lchi31147	14833	0.0094878	-1.70885	0.00171161
Lchi00381	2303	0.0362262	-1.70914	4.70867e-06
Lchi19886	129	0.0258758	-1.70926	7.34592e-06
Lchi01744	69468	0.0155255	-1.70952	9.19617e-05
Lchi03944	10571	0.0396763	-1.71021	1.23072e-06
Lchi03814	135	0.00517516	-1.71067	0.0172039
Lchi06128	68209	0.00517516	-1.71067	0.0147944
Lchi22107	985	0.00517516	-1.71067	0.0279321
Lchi09173	11952	0.00517516	-1.71067	0.028988
Lchi29084	5007	0.032776	-1.71179	5.10107e-06
Lchi05135	11896	0.00690022	-1.7131	0.00778167
Lchi06857	1303	0.00862527	-1.71464	0.00367358
Lchi09896	4897	0.131967	-1.71563	6.46323e-09
Lchi09258	95	0.0103503	-1.71571	0.000622865
Lchi10232	10806	0.0103503	-1.71571	0.00116326
Lchi16063	18287	0.0120754	-1.71649	0.00028768
Lchi26396	9747	0.0465765	-1.71741	9.11356e-07
Lchi00276	4439	0.218219	-1.71857	2.09729e-09
Lchi28034	235	0.047439	-1.71884	6.64422e-07
Lchi17187	14215	0.0276009	-1.71926	0.000379344
Lchi19729	7018	0.0276009	-1.71926	1.02022e-05
Lchi20366	4336	0.00431264	-1.72156	0.0165633
Lchi21844	18304	0.00603769	-1.72156	0.00508208
Lchi28602	1012	0.00431264	-1.72156	0.0213669
Lchi15097	8858	0.00431264	-1.72156	0.0162434
Lchi30245	2497	0.016388	-1.72156	5.92707e-05
Lchi20291	69354	0.0094878	-1.72156	0.000973947
Lchi18793	907	0.0094878	-1.72156	0.00421542
Lchi29574	4070	0.00603769	-1.72156	0.00571308
Lchi31393	4513	0.0431264	-1.72305	3.90641e-07
Lchi01336	240	0.0526142	-1.72401	2.53448e-07
Lchi10613	67518	0.0172505	-1.72517	7.05284e-05
Lchi22529	2999	0.0155255	-1.72555	0.000151023
Lchi22248	11803	0.212182	-1.72616	3.29787e-09
Lchi32218	2341	0.0215632	-1.72739	7.25273e-05
Lchi27318	2612	0.0198381	-1.72787	2.49663e-05
Lchi10236	8726	0.0293259	-1.72805	0.000373789
Lchi01030	875	0.0181131	-1.72844	3.57891e-05
Lchi28613	69613	0.0181131	-1.72844	4.07745e-05
Lchi16732	14733	0.0733148	-1.7286	5.18879e-08
Lchi00871	68585	0.00690022	-1.72997	0.00581527
Lchi32858	5683	0.0655521	-1.73041	1.16243e-07
Lchi19661	70559	0.045714	-1.73276	4.47422e-07
Lchi25682	1835	0.0094878	-1.73416	0.00624935
Lchi11933	1971	0.0094878	-1.73416	0.00132177
Lchi16835	4851	0.0379512	-1.73667	6.29125e-07
Lchi22116	3878	0.0250133	-1.73667	1.02689e-05
Lchi26334	3128	0.00776275	-1.73667	0.00192646
Lchi00107	6777	0.337248	-1.73736	9.61849e-10
Lchi00541	1548	0.0103503	-1.73898	0.000530569
Lchi16999	3099	0.0103503	-1.73898	0.00254402
Lchi16695	3157	0.0172505	-1.73953	0.000199875
Lchi20754	3998	0.0672771	-1.73971	6.45856e-08
Lchi33673	70381	1.15837	-1.73997	1.19841e-10
Lchi17347	6784	0.0293259	-1.74095	3.29413e-06
Lchi21949	1635	0.0724523	-1.74196	2.47579e-08
Lchi01529	64	0.0138004	-1.74372	0.000286229
Lchi29088	8597	0.0138004	-1.74372	0.000153781
Lchi10936	9189	0.0336386	-1.74416	1.02473e-06
Lchi30297	573	0.016388	-1.74416	5.85924e-05
Lchi21263	1624	0.71676	-1.74456	4.1505e-10
Lchi10973	5052	0.0241508	-1.74493	0.000244559
Lchi05779	2103	0.00431264	-1.74665	0.0231367
Lchi24661	3109	0.0094878	-1.74665	0.000626618
Lchi31819	6395	0.374337	-1.74665	9.03677e-10
Lchi21777	10334	0.0094878	-1.74665	0.00126562
Lchi27665	17277	0.00431264	-1.74665	0.0122703
Lchi26975	416	0.15698	-1.74665	8.04097e-09
Lchi01734	198	0.0879778	-1.74713	9.49141e-09
Lchi23233	67689	0.0138004	-1.75249	0.000369479
Lchi20206	1649	0.00517516	-1.75374	0.0243217
Lchi28803	68970	0.0172505	-1.75374	3.57891e-05
Lchi10511	12045	0.00517516	-1.75374	0.0235558
Lchi31297	6839	0.0448514	-1.75414	1.79471e-07
Lchi02968	9071	0.0362262	-1.75473	1.23187e-06
Lchi01442	2380	0.00862527	-1.75567	0.000981115
Lchi06155	7860	0.00862527	-1.75567	0.00259761
Lchi17065	4349	0.00862527	-1.75567	0.00145643
Lchi05514	66930	0.0810776	-1.75864	7.36271e-08
Lchi02213	1133	0.315685	-1.75893	2.02603e-09
Lchi11021	4944	0.00258758	-1.75903	0.0472207
Lchi18592	3078	0.00258758	-1.75903	0.03224
Lchi02153	9980	0.0129379	-1.75903	0.000298927
Lchi00179	4710	0.00258758	-1.75903	0.03224
Lchi27666	17277	0.00258758	-1.75903	0.03224
Lchi35108	21236	0.016388	-1.75903	4.91982e-05
Lchi09750	95	0.00258758	-1.75903	0.0483263
Lchi01314	3011	0.031051	-1.76003	3.51815e-06
Lchi01346	3762	0.0241508	-1.76031	3.26124e-05
Lchi22137	6741	0.0207007	-1.76051	1.20264e-05
Lchi30408	441	0.0569268	-1.76069	2.32212e-07
Lchi27851	7766	0.0138004	-1.76121	0.000136007
Lchi03802	6346	0.0103503	-1.76188	0.000719522
Lchi14932	9102	0.0405388	-1.76211	1.16086e-06
Lchi05413	2893	0.0370887	-1.76239	9.09787e-07
Lchi07346	9291	0.00690022	-1.76314	0.00380857
Lchi21362	7367	0.0189756	-1.76385	2.28545e-05
Lchi11195	2202	0.0112129	-1.76431	0.000241498
Lchi14171	8536	0.0112129	-1.76431	0.000509509
Lchi23388	1153	0.080215	-1.7661	4.4619e-08
Lchi12896	27733	0.00345011	-1.76641	0.0193543
Lchi10896	67236	0.103503	-1.76787	3.34228e-09
Lchi19227	70739	0.260483	-1.76816	7.04407e-10
Lchi17887	1890	0.202694	-1.76841	9.61849e-10
Lchi06243	7855	0.0181131	-1.76909	2.02182e-05
Lchi02024	2131	0.0422638	-1.76935	2.8002e-07
Lchi14813	4047	0.0232882	-1.76956	7.46092e-06
Lchi06185	2922	0.262208	-1.77123	5.22268e-10
Lchi26147	67822	0.0094878	-1.77131	0.00134465
Lchi18078	12428	0.0250133	-1.77131	7.97272e-06
Lchi28736	8042	0.0094878	-1.77131	0.00164054
Lchi14100	3143	0.0258758	-1.7721	2.50795e-06
Lchi04928	8071	0.0379512	-1.77294	2.39456e-06
Lchi04774	1742	0.0500266	-1.77338	1.56631e-07
Lchi00757	3331	0.00517516	-1.7748	0.00985185
Lchi18349	7452	0.0293259	-1.7748	4.37511e-06
Lchi01798	4482	0.0629645	-1.77593	8.03792e-08
Lchi07990	68067	0.00690022	-1.77944	0.00421138
Lchi18335	68801	0.014663	-1.77944	0.00010145
Lchi25181	10067	0.00690022	-1.77944	0.0047098
Lchi12783	2522	0.00862527	-1.78238	0.000826735
Lchi02419	4651	0.0103503	-1.78442	0.000896888
Lchi12949	104	0.0103503	-1.78442	0.000292687
Lchi16242	66577	0.0129379	-1.78651	0.000110039
Lchi11198	1761	0.0267383	-1.78651	3.83792e-06
Lchi30064	320	0.0853902	-1.78688	6.01605e-09
Lchi16783	11870	0.0138004	-1.78705	0.000166211
Lchi02541	67055	0.0301885	-1.78752	2.39467e-06
Lchi16355	1743	0.0276009	-1.79118	1.63026e-05
Lchi17757	7257	0.0276009	-1.79118	2.04566e-06
Lchi13146	384	0.0301885	-1.79155	2.18191e-06
Lchi04193	13095	0.00258758	-1.79556	0.0477704
Lchi33881	7175	0.00517516	-1.79556	0.00569012
Lchi16974	12611	0.0129379	-1.79556	0.00029938
Lchi06181	923	0.00862527	-1.79556	0.00363545
Lchi00912	68593	0.00258758	-1.79556	0.0332386
Lchi32452	683	0.00517516	-1.79556	0.00569012
Lchi25886	924	0.00603769	-1.79556	0.00356103
Lchi26215	11480	0.00431264	-1.79556	0.0124128
Lchi14052	8246	0.00862527	-1.79556	0.000655478
Lchi22401	11825	0.00690022	-1.79556	0.00154956
Lchi13251	11759	0.00431264	-1.79556	0.0170775
Lchi17957	1475	0.0224257	-1.79556	1.41625e-05
Lchi24817	8298	0.00517516	-1.79556	0.0173195
Lchi27776	5747	0.00517516	-1.79556	0.00987753
Lchi14978	10008	0.00603769	-1.79556	0.00364611
Lchi35037	72	0.00603769	-1.79556	0.00714381
Lchi24625	1517	0.165605	-1.79631	4.23572e-09
Lchi05524	10337	0.125066	-1.79655	9.04166e-09
Lchi16694	4289	0.016388	-1.80275	2.64792e-05
Lchi18001	1003	0.0966031	-1.80447	3.11273e-09
Lchi29919	1409	0.0258758	-1.80484	3.04933e-06
Lchi11052	4686	0.752986	-1.80494	1.16551e-10
Lchi28805	1397	0.0241508	-1.80547	4.42517e-06
Lchi10098	892	0.0112129	-1.80583	0.000176558
Lchi29452	253	0.0439889	-1.80661	1.21613e-06
Lchi03275	88	0.0094878	-1.80753	0.00648502
Lchi23743	610	0.312235	-1.80783	2.02873e-10
Lchi23246	5476	0.0276009	-1.80862	1.98058e-06
Lchi13582	6733	0.0181131	-1.80862	3.06655e-05
Lchi23654	70132	0.0267383	-1.80902	6.2643e-06
Lchi10946	6540	0.00690022	-1.8115	0.00184911
Lchi14405	4269	0.207869	-1.81451	3.49764e-10
Lchi01158	1414	0.00517516	-1.81602	0.0108159
Lchi19696	6141	0.00517516	-1.81602	0.0171198
Lchi01579	283	0.182856	-1.81841	4.39794e-10
Lchi21083	18301	0.063827	-1.81846	2.31534e-08
Lchi03670	1472	0.00431264	-1.81941	0.0170145
Lchi26033	5697	0.00431264	-1.81941	0.0102798
Lchi14954	49	0.00431264	-1.81941	0.0127882
Lchi20796	70478	0.0138004	-1.8208	0.000278091
Lchi05235	13164	0.0138004	-1.8208	4.91566e-05
Lchi32580	70291	0.00862527	-1.82155	0.000735983
Lchi21487	7042	0.0129379	-1.82236	0.000172009
Lchi06444	1458	0.031051	-1.8226	4.32294e-07
Lchi25355	951	0.0172505	-1.82278	6.97563e-05
Lchi28989	549	0.227707	-1.82306	1.6326e-10
Lchi19516	9727	0.0207007	-1.82413	1.18082e-05
Lchi32527	1823	0.00345011	-1.82413	0.0132893
Lchi00450	16175	0.0120754	-1.82413	0.000239143
Lchi00458	15866	0.016388	-1.82413	0.00284978
Lchi00510	7167	0.00776275	-1.82413	0.000823161
Lchi05195	2932	0.00776275	-1.82413	0.000849544
Lchi05025	5567	0.0258758	-1.82777	2.30739e-06
Lchi06990	6925	0.0258758	-1.82777	1.69944e-06
Lchi02062	328	0.231157	-1.82843	7.02113e-10
Lchi08337	3567	0.0172505	-1.82951	2.7619e-05
Lchi16153	4658	0.0776275	-1.83002	6.24448e-09
Lchi16289	10334	0.0094878	-1.83118	0.000430904
Lchi06705	1239	0.0129379	-1.83118	0.000175092
Lchi26831	7949	0.047439	-1.83118	5.64046e-08
Lchi14275	1079	0.0336386	-1.83118	3.97914e-07
Lchi18204	4918	0.016388	-1.83118	7.2845e-05
Lchi13652	1757	0.00258758	-1.83118	0.0479558
Lchi12025	1718	0.00258758	-1.83118	0.0331173
Lchi30136	6964	0.00258758	-1.83118	0.0247122
Lchi13068	166	0.0155255	-1.83303	0.000107946
Lchi02752	1587	0.0284634	-1.83325	1.09583e-06
Lchi03089	5460	0.0120754	-1.83353	9.0982e-05
Lchi08791	6626	0.0207007	-1.8354	9.44478e-06
Lchi09612	757	0.0388137	-1.83577	4.31842e-07
Lchi04006	23	0.00517516	-1.8362	0.00938309
Lchi14124	483	0.0379512	-1.83665	9.67323e-08
Lchi06859	10177	0.218219	-1.83699	1.28473e-10
Lchi06749	2106	0.114716	-1.83799	8.51999e-10
Lchi07040	14014	0.00776275	-1.8382	0.000653238
Lchi23745	3602	0.109541	-1.83886	3.53625e-09
Lchi13567	10624	0.0897028	-1.83887	3.57311e-09
Lchi02956	374	0.128517	-1.83914	6.22253e-10
Lchi11932	3292	0.0129379	-1.83995	0.00011435
Lchi10140	4838	0.0155255	-1.84041	5.73231e-05
Lchi20938	1010	0.0319135	-1.84041	6.37295e-07
Lchi04258	10353	0.00172505	-1.84286	0.0484749
Lchi04280	66706	0.00172505	-1.84286	0.0484749
Lchi05815	7845	0.014663	-1.84286	6.21935e-05
Lchi03474	67404	0.00690022	-1.84286	0.000999147
Lchi08089	27641	0.00690022	-1.84286	0.00344697
Lchi06263	9195	0.00690022	-1.84286	0.00259508
Lchi29877	46	0.00172505	-1.84286	0.0484749
Lchi17924	2580	0.016388	-1.84519	6.93342e-05
Lchi26920	2322	0.0465765	-1.84709	2.74202e-08
Lchi35132	12269	0.0198381	-1.84867	1.11768e-05
Lchi24466	2410	0.0129379	-1.84867	4.63284e-05
Lchi06296	4231	0.0655521	-1.8507	1.21262e-08
Lchi10405	1654	0.0388137	-1.85094	2.97861e-07
Lchi06193	1694	0.00345011	-1.85214	0.0276457
Lchi19944	6688	0.00345011	-1.85214	0.0347688
Lchi11717	7758	0.0267383	-1.85301	7.58265e-07
Lchi17135	721	0.0414013	-1.85327	8.67467e-08
Lchi26761	933	0.0181131	-1.8534	2.50515e-05
Lchi02009	1315	0.0172505	-1.8561	8.2372e-06
Lchi24630	4102	0.00517516	-1.8561	0.00731478
Lchi00905	300	0.0250133	-1.85676	1.82054e-06
Lchi21410	703	0.0224257	-1.85829	1.82599e-06
Lchi17868	4600	0.0258758	-1.85928	4.39925e-06
Lchi00587	1588	0.301885	-1.85948	1.07992e-10
Lchi00147	118	0.00862527	-1.85969	0.000687009
Lchi12894	3494	0.032776	-1.86065	2.78553e-07
Lchi19230	736	0.0103503	-1.86065	0.000281058
Lchi11473	4143	0.0120754	-1.86136	0.00270846
Lchi21273	7108	0.031051	-1.86409	5.08427e-07
Lchi33279	801	0.031051	-1.86409	6.64422e-07
Lchi06173	7007	0.00776275	-1.86595	0.00238682
Lchi02063	1142	0.00776275	-1.86595	0.000542091
Lchi03245	68684	0.00776275	-1.86595	0.00269417
Lchi01768	328	0.0508891	-1.86595	3.67296e-07
Lchi23693	66900	0.00258758	-1.86595	0.0343692
Lchi06717	5462	0.00431264	-1.86595	0.00593289
Lchi04817	4270	0.00431264	-1.86595	0.00593289
Lchi21163	6897	0.00258758	-1.86595	0.0258581
Lchi00702	2862	0.00431264	-1.86595	0.0164703
Lchi18499	69102	0.00603769	-1.86595	0.00346715
Lchi13447	6318	0.00603769	-1.86595	0.00228097
Lchi29519	70057	0.00258758	-1.86595	0.0258581
Lchi13979	2986	0.00431264	-1.86595	0.0100372
Lchi19423	3817	0.0172505	-1.86922	1.51695e-05
Lchi02888	68103	0.0129379	-1.87451	0.00753419
Lchi00236	103	0.225982	-1.87558	6.51249e-11
Lchi28049	70241	0.0112129	-1.87573	0.000179893
Lchi35451	28048	0.0215632	-1.87648	7.78409e-06
Lchi13785	1377	0.0267383	-1.87877	9.45833e-07
Lchi07183	180	0.00776275	-1.87962	0.00607081
Lchi26509	2877	0.00345011	-1.87962	0.0103928
Lchi27284	67982	0.00345011	-1.87962	0.0103928
Lchi10574	7891	0.00345011	-1.87962	0.0153399
Lchi03409	1077	0.0276009	-1.88045	9.64112e-07
Lchi00615	12156	0.014663	-1.88113	0.000268571
Lchi17120	4408	0.0198381	-1.88302	5.76397e-06
Lchi16030	23705	0.0155255	-1.88392	1.41857e-05
Lchi24981	3703	0.0112129	-1.88544	7.43143e-05
Lchi24687	3796	0.0258758	-1.88576	4.28457e-07
Lchi01202	9560	0.520104	-1.8865	2.75669e-11
Lchi02351	3455	0.014663	-1.88867	5.90182e-05
Lchi22662	5111	0.00431264	-1.88867	0.00448816
Lchi08078	5857	0.00690022	-1.88867	0.000864623
Lchi00151	9276	0.0094878	-1.88867	0.000518406
Lchi26689	10010	0.032776	-1.88867	3.72705e-07
Lchi06616	27600	1.46802	-1.88983	3.29663e-12
Lchi30783	69541	0.0439889	-1.89213	1.2781e-07
Lchi12059	313	0.0103503	-1.89213	9.99977e-05
Lchi01441	67961	0.0336386	-1.89317	1.00187e-07
Lchi21915	69	0.0483015	-1.89341	1.00125e-07
Lchi25409	2796	0.0138004	-1.89396	1.84717e-05
Lchi01145	6263	0.0112129	-1.89509	0.000126672
Lchi03361	5587	0.0112129	-1.89509	0.00034856
Lchi17057	1144	0.00517516	-1.89509	0.00414372
Lchi17857	3374	0.0448514	-1.89546	5.10768e-08
Lchi28127	18276	0.296709	-1.89805	1.13927e-10
Lchi05707	748	0.00258758	-1.8999	0.0190152
Lchi18550	11980	0.00258758	-1.8999	0.0353638
Lchi01234	13092	0.00258758	-1.8999	0.028183
Lchi00583	10777	0.00258758	-1.8999	0.0190152
Lchi17594	3927	0.016388	-1.8999	7.03818e-06
Lchi00334	15816	0.00258758	-1.8999	0.0190152
Lchi31920	6596	0.00258758	-1.8999	0.0247737
Lchi17377	10017	0.368299	-1.90052	1.49188e-11
Lchi06547	3856	0.0448514	-1.90053	1.45276e-08
Lchi12819	68010	0.0819401	-1.90129	8.97674e-10
Lchi31178	9949	0.159568	-1.90242	1.06787e-10
Lchi04741	67585	0.00690022	-1.90362	0.00148403
Lchi25419	6625	0.00690022	-1.90362	0.00203377
Lchi11111	5875	0.0112129	-1.90468	6.44022e-05
Lchi24166	6080	0.0155255	-1.90518	3.11019e-05
Lchi09844	833	0.00345011	-1.90659	0.00781436
Lchi03490	3981	0.0207007	-1.90659	1.31498e-06
Lchi00283	4254	0.00345011	-1.90659	0.0201237
Lchi06994	3732	0.0215632	-1.90762	1.49641e-06
Lchi07463	4492	0.00862527	-1.90902	0.000194779
Lchi03883	3957	0.0379512	-1.90956	7.37192e-07
Lchi04362	10141	0.0094878	-1.91104	0.000208288
Lchi25030	12453	0.0094878	-1.91104	0.000147463
Lchi31005	1010	0.0198381	-1.91104	3.29225e-06
Lchi07633	12719	0.114716	-1.91137	2.83443e-10
Lchi01781	850	0.906516	-1.91209	3.35052e-12
Lchi23229	3228	0.215632	-1.91466	6.31545e-11
Lchi04772	67590	0.0681397	-1.91492	2.93975e-09
Lchi10916	7516	0.0181131	-1.91507	5.21715e-06
Lchi16634	5294	0.203556	-1.91524	1.07783e-10
Lchi15309	772	0.0120754	-1.91547	6.48702e-05
Lchi00701	371	0.00603769	-1.91657	0.00387513
Lchi01793	5005	0.0267383	-1.91657	2.90818e-07
Lchi24000	884	0.265658	-1.91727	1.88974e-11
Lchi04174	29	0.0138004	-1.91755	1.80043e-05
Lchi00718	8932	0.0759024	-1.91825	2.70818e-09
Lchi20055	3085	0.00690022	-1.91842	0.00100365
Lchi08322	2124	0.0155255	-1.91919	7.63448e-06
Lchi25137	6740	0.00776275	-1.91989	0.000376928
Lchi04492	1845	0.016388	-1.91989	8.58742e-06
Lchi19056	3989	0.37865	-1.92079	1.05009e-11
Lchi28030	14227	0.0189756	-1.92161	1.87881e-06
Lchi12667	520	0.0094878	-1.92209	0.000134572
Lchi20441	10643	0.0301885	-1.92209	9.18625e-08
Lchi08468	5775	0.0241508	-1.92399	6.01855e-07
Lchi03104	1958	0.0690022	-1.92494	7.28396e-10
Lchi26314	4861	2.17702	-1.92629	1.43548e-12
Lchi00430	69038	0.0603769	-1.92751	3.52611e-09
Lchi04620	11846	0.499403	-1.92831	5.38112e-12
Lchi15445	67007	0.177681	-1.92989	4.59782e-10
Lchi06856	6896	0.192344	-1.93248	6.31545e-11
Lchi04183	375	0.00690022	-1.93306	0.000557966
Lchi07405	23977	0.0129379	-1.93306	3.38137e-05
Lchi00833	7123	0.00345011	-1.93306	0.0081727
Lchi32809	2087	0.0181131	-1.93306	4.04483e-06
Lchi26736	21350	0.00258758	-1.93306	0.032215
Lchi11684	5341	0.00862527	-1.93306	0.00048482
Lchi09797	3818	0.00172505	-1.93306	0.0363498
Lchi13733	10783	0.00258758	-1.93306	0.0142524
Lchi29673	928	0.00345011	-1.93306	0.0183815
Lchi05126	8557	0.00345011	-1.93306	0.0104519
Lchi09709	10098	0.0586519	-1.93496	2.56741e-07
Lchi03961	6596	0.0267383	-1.93716	2.26814e-07
Lchi19896	1888	0.0207007	-1.9383	4.85701e-06
Lchi14073	1596	0.0120754	-1.94178	7.38601e-05
Lchi32702	69823	0.00862527	-1.94494	0.000174352
Lchi03003	7377	0.0250133	-1.94612	2.92397e-07
Lchi06284	462	0.00776275	-1.94612	0.000233116
Lchi11455	249	0.0664146	-1.94645	3.76729e-09
Lchi00991	7475	0.045714	-1.94756	8.01338e-09
Lchi18832	69	0.00603769	-1.94936	0.00316258
Lchi30970	399	0.0362262	-1.95125	1.55307e-08
Lchi00278	2062	0.00517516	-1.95168	0.00706023
Lchi31459	70345	0.00517516	-1.95168	0.00648502
Lchi16998	1131	0.00517516	-1.95168	0.00410979
Lchi13996	5113	0.0336386	-1.9526	4.78287e-08
Lchi20039	2670	0.0595144	-1.95353	4.35578e-09
Lchi20041	1895	0.0741774	-1.95402	7.53971e-10
Lchi15181	12129	0.00431264	-1.95476	0.00272136
Lchi25830	4323	0.00431264	-1.95476	0.00737475
Lchi11120	2268	0.0138004	-1.95602	2.22957e-05
Lchi12663	25	0.0138004	-1.95602	0.000157658
Lchi28305	5448	0.00345011	-1.95906	0.00612151
Lchi18958	10102	0.0120754	-1.95906	8.03273e-05
Lchi29003	2283	0.045714	-1.95953	3.51496e-09
Lchi04673	2403	0.0543392	-1.96147	6.82272e-09
Lchi17053	699	0.0629645	-1.96288	2.08835e-09
Lchi02859	5683	0.00258758	-1.96548	0.0152246
Lchi26477	3540	0.00258758	-1.96548	0.0147655
Lchi19662	70560	0.00258758	-1.96548	0.0382285
Lchi28312	422	0.00862527	-1.9684	0.000243038
Lchi06242	4858	0.014663	-1.96904	4.97833e-06
Lchi03574	7115	0.0112129	-1.97006	0.0001007
Lchi12210	5351	0.00517516	-1.97006	0.00132064
Lchi15702	4608	0.0414013	-1.97006	8.97377e-09
Lchi03353	32	0.17078	-1.97143	1.84041e-11
Lchi25794	1772	0.016388	-1.97188	9.18703e-06
Lchi08079	68073	0.00776275	-1.97188	0.000193757
Lchi02284	3360	0.00776275	-1.97188	0.000193757
Lchi03988	2096	0.0379512	-1.9733	5.10768e-08
Lchi02534	7806	0.0293259	-1.9737	7.72749e-08
Lchi20170	11873	0.00172505	-1.97613	0.0277055
Lchi03230	629	0.0172505	-1.97613	2.95458e-06
Lchi06087	6311	0.00172505	-1.97613	0.0268091
Lchi32346	12543	0.00172505	-1.97613	0.0283115
Lchi27884	342	0.00172505	-1.97613	0.0268091
Lchi33142	27729	0.00172505	-1.97613	0.0268091
Lchi31551	274	0.0707272	-1.97664	2.69327e-10
Lchi18017	1810	0.00603769	-1.98143	0.00171734
Lchi08834	5865	0.103503	-1.98417	8.30821e-11
Lchi24192	1	0.00345011	-1.98459	0.00899087
Lchi06135	8675	0.00345011	-1.98459	0.00651681
Lchi00245	69012	0.0120754	-1.98459	0.000133752
Lchi27432	370	0.0379512	-1.98459	6.30617e-09
Lchi14475	181	0.0241508	-1.98634	5.74325e-07
Lchi25901	2065	0.00517516	-1.9882	0.00328374
Lchi29362	11227	0.00517516	-1.9882	0.00156668
Lchi01563	3281	0.0207007	-1.98965	3.57854e-06
Lchi11670	2928	0.118166	-1.9899	2.39578e-11
Lchi05215	3449	0.268246	-1.98994	4.74407e-12
Lchi25591	2090	0.00690022	-1.99021	0.000281628
Lchi13451	79	0.016388	-1.99091	3.01862e-05
Lchi16690	11273	0.0103503	-1.99236	3.5289e-05
Lchi04077	67631	0.0138004	-1.9935	5.33035e-06
Lchi21755	4041	0.045714	-1.99487	7.65533e-09
Lchi05679	1831	0.014663	-1.99719	9.05705e-06
Lchi07227	9621	0.00776275	-1.99719	0.000163205
Lchi03099	8754	0.00431264	-1.99719	0.00467207
Lchi10150	355	0.0094878	-1.99719	0.000179314
Lchi00794	10240	0.00603769	-1.99719	0.00208493
Lchi04625	68739	0.00431264	-1.99719	0.00475888
Lchi06037	1146	0.00258758	-1.99719	0.0179978
Lchi19677	2689	0.126792	-1.99719	3.59361e-10
Lchi32139	1066	0.00258758	-1.99719	0.0338485
Lchi03311	6890	0.124204	-2.00022	1.73185e-11
Lchi06110	1652	0.106091	-2.00022	1.2124e-10
Lchi11464	68194	0.07849	-2.00264	2.30593e-10
Lchi24788	69845	0.0181131	-2.00288	9.55853e-07
Lchi18730	67543	0.31396	-2.00422	5.38112e-12
Lchi29295	3150	0.0112129	-2.00613	2.18687e-05
Lchi11742	7898	0.00517516	-2.00613	0.00106782
Lchi11989	10116	0.00517516	-2.00613	0.00233954
Lchi17810	4047	0.0517516	-2.00846	7.36092e-09
Lchi11275	2087	0.00345011	-2.00968	0.00905341
Lchi01788	2140	0.00345011	-2.00968	0.00768711
Lchi24877	706	0.00345011	-2.00968	0.00479561
Lchi20005	241	0.00776275	-2.00968	0.000129017
Lchi08489	3550	0.045714	-2.01107	1.38445e-09
Lchi01789	6002	0.014663	-2.01107	2.67589e-06
Lchi12073	7545	0.0103503	-2.0116	2.31025e-05
Lchi21693	69283	0.00603769	-2.01279	0.000418109
Lchi06048	3760	0.0138004	-2.01552	3.86356e-06
Lchi01192	1883	0.0172505	-2.01795	9.45849e-07
Lchi02406	67028	0.00172505	-2.01795	0.0470164
Lchi02020	7705	0.00172505	-2.01795	0.0275673
Lchi17754	10295	0.00172505	-2.01795	0.0293035
Lchi23350	27919	0.0120754	-2.01795	0.00070972
Lchi09240	14953	0.00172505	-2.01795	0.0275673
Lchi26589	69828	0.00172505	-2.01795	0.0336829
Lchi33297	70226	0.00172505	-2.01795	0.0275673
Lchi13921	70407	0.0336386	-2.01898	2.0891e-07
Lchi29455	253	0.519241	-2.02	2.02201e-12
Lchi09482	67674	0.0129379	-2.02053	5.70348e-06
Lchi17380	1383	0.0103503	-2.02112	5.73852e-05
Lchi21836	647	0.0250133	-2.02207	5.33206e-08
Lchi11803	3841	0.0138004	-2.02279	3.20839e-06
Lchi08698	134	0.0232882	-2.02383	1.41128e-07
Lchi03519	25	0.00258758	-2.02822	0.019127
Lchi04720	11169	0.00258758	-2.02822	0.0197999
Lchi05094	2630	0.00258758	-2.02822	0.0150877
Lchi06427	10002	0.00258758	-2.02822	0.0182251
Lchi23872	8339	0.717623	-2.02826	7.85957e-13
Lchi12842	3867	0.175956	-2.02957	9.81466e-12
Lchi31097	24279	0.014663	-2.03163	1.9753e-06
Lchi14230	786	0.0232882	-2.0326	1.60533e-07
Lchi11957	799	0.00345011	-2.03435	0.00833168
Lchi22396	69548	0.00345011	-2.03435	0.00614717
Lchi13932	6326	0.0120754	-2.03435	4.35971e-05
Lchi32313	1884	0.00862527	-2.03657	9.01168e-05
Lchi03349	56	0.00862527	-2.03657	0.000130843
Lchi15989	146	0.0094878	-2.03842	0.000217603
Lchi03538	438	0.063827	-2.03923	8.72807e-11
Lchi08252	874	0.0155255	-2.03948	1.24074e-06
Lchi06421	5961	0.101778	-2.04132	1.8515e-11
Lchi11593	2208	0.0500266	-2.0422	6.18957e-09
Lchi07056	1283	0.0629645	-2.04225	1.57101e-10
Lchi32698	8873	0.261346	-2.04309	2.86526e-12
Lchi18285	12046	0.0672771	-2.04329	2.19213e-10
Lchi26414	505	0.00603769	-2.04349	0.000716749
Lchi26394	9747	0.00603769	-2.04349	0.000927469
Lchi17317	7255	0.0414013	-2.0438	2.2666e-09
Lchi17565	1489	0.0396763	-2.04575	3.79734e-09
Lchi18139	809	0.0155255	-2.04588	1.54843e-06
Lchi21863	781	0.00776275	-2.04652	0.000349878
Lchi25726	64	0.00776275	-2.04652	8.56476e-05
Lchi16378	9203	0.00862527	-2.04762	0.000218618
Lchi01134	140	0.0319135	-2.04907	6.161e-08
Lchi19469	1180	0.0112129	-2.04998	0.000221927
Lchi29457	253	0.0491641	-2.05028	1.92805e-09
Lchi22536	6946	0.0422638	-2.05136	1.68695e-08
Lchi28062	1279	0.540805	-2.05169	2.24101e-13
Lchi13574	1208	0.274284	-2.05179	1.61395e-12
Lchi00588	1588	0.0491641	-2.05236	2.43564e-09
Lchi20470	6796	0.112991	-2.05312	2.18986e-11
Lchi16343	3681	0.00517516	-2.05859	0.00116072
Lchi26514	705	0.00172505	-2.05859	0.0362225
Lchi14129	7928	0.00172505	-2.05859	0.0387669
Lchi10644	1698	0.00258758	-2.05859	0.0209535
Lchi04013	283	0.0250133	-2.05859	1.55116e-07
Lchi21171	2664	0.00172505	-2.05859	0.0199847
Lchi15778	8268	0.00345011	-2.05859	0.0107005
Lchi16527	2109	0.0250133	-2.05859	3.05097e-08
Lchi00920	8764	0.00172505	-2.05859	0.0303743
Lchi18194	4177	0.00172505	-2.05859	0.0199847
Lchi00025	1025	0.00776275	-2.05859	0.000194358
Lchi15221	9643	0.00345011	-2.05859	0.00701889
Lchi06006	9970	0.00258758	-2.05859	0.0159585
Lchi06075	533	0.0103503	-2.05859	1.36764e-05
Lchi32920	593	0.00172505	-2.05859	0.0199847
Lchi24623	5278	0.0103503	-2.05859	9.5701e-05
Lchi20785	2634	0.0103503	-2.05859	1.78723e-05
Lchi15006	10287	0.0120754	-2.05859	3.21072e-05
Lchi26954	315	0.0508891	-2.05859	1.18446e-09
Lchi05181	1332	0.00603769	-2.05859	0.000362871
Lchi30012	1517	0.0853902	-2.0598	7.23373e-11
Lchi32407	1	0.0707272	-2.06004	3.76997e-10
Lchi03735	6501	0.0319135	-2.06491	1.48544e-08
Lchi18697	1279	0.0810776	-2.06743	4.45732e-11
Lchi04771	8803	0.0793525	-2.06761	3.79057e-11
Lchi04810	1391	0.0094878	-2.06858	0.00189134
Lchi23617	6324	0.00862527	-2.06948	8.03273e-05
Lchi28743	530	0.00776275	-2.07057	0.00044021
Lchi08102	3725	0.0155255	-2.07119	8.28762e-07
Lchi17247	10965	0.014663	-2.07189	7.5419e-06
Lchi01395	1650	0.0215632	-2.0724	8.2347e-08
Lchi06673	1019	0.0974656	-2.07328	3.66488e-11
Lchi14622	3279	0.0267383	-2.07354	1.54357e-08
Lchi07909	68496	0.00603769	-2.07354	0.000942908
Lchi33668	6897	0.00603769	-2.07354	0.000278636
Lchi07780	77	0.00517516	-2.07567	0.000660347
Lchi05059	7798	0.115579	-2.0763	4.97363e-12
Lchi03870	225	0.0698647	-2.07753	1.62321e-10
Lchi12620	1297	0.00431264	-2.07849	0.00590923
Lchi04236	970	0.0241508	-2.07917	2.68983e-05
Lchi24082	941	0.0138004	-2.07966	1.11678e-05
Lchi01854	69477	0.00862527	-2.08029	7.17693e-05
Lchi27738	8315	0.0508891	-2.08047	1.65905e-10
Lchi03525	1339	0.00345011	-2.08244	0.00421139
Lchi02165	5139	0.0379512	-2.08244	1.10988e-09
Lchi01658	7508	0.016388	-2.08244	4.58496e-07
Lchi06346	6777	0.0776275	-2.08348	3.97438e-11
Lchi01662	17960	0.0181131	-2.08566	5.72824e-07
Lchi07992	882	0.0103503	-2.08607	5.17378e-05
Lchi02460	3462	0.00603769	-2.08834	0.000282508
Lchi03514	25	0.00258758	-2.08834	0.0169829
Lchi04775	67591	0.00258758	-2.08834	0.0160796
Lchi12302	77	0.0129379	-2.08834	1.57205e-05
Lchi23751	11875	0.00258758	-2.08834	0.00620652
Lchi30791	130	0.00258758	-2.08834	0.0261514
Lchi26950	1397	0.0198381	-2.08834	1.32621e-06
Lchi04596	517	0.544255	-2.09039	7.65591e-14
Lchi20053	1833	0.0439889	-2.0906	5.19326e-10
Lchi09889	9168	0.926354	-2.09209	2.29546e-14
Lchi05032	8716	0.00776275	-2.09422	6.03598e-05
Lchi06744	66964	0.0241508	-2.09543	5.4385e-08
Lchi16845	13213	0.0232882	-2.09673	2.72506e-08
Lchi08936	340	0.169918	-2.09753	3.04554e-11
Lchi05305	11430	0.00690022	-2.09812	9.82058e-05
Lchi11289	11397	0.00172505	-2.09812	0.0308401
Lchi04866	68236	0.00431264	-2.09812	0.00694424
Lchi03285	9373	0.00172505	-2.09812	0.0385296
Lchi33691	2674	0.00172505	-2.09812	0.0293463
Lchi19723	2929	0.00172505	-2.09812	0.0429257
Lchi17679	4673	0.00172505	-2.09812	0.0246172
Lchi14979	70580	0.00172505	-2.09812	0.0355306
Lchi22870	9386	0.00690022	-2.09812	9.82058e-05
Lchi20078	928	0.00431264	-2.09812	0.00102355
Lchi16275	1220	0.0181131	-2.10166	1.39211e-06
Lchi08602	186	0.0198381	-2.10299	2.30628e-07
Lchi10587	10798	0.0129379	-2.10299	1.05197e-05
Lchi11144	25	0.0629645	-2.10338	8.45345e-11
Lchi14192	8099	0.0172505	-2.10368	5.79473e-07
Lchi04956	7229	0.032776	-2.10411	2.46525e-09
Lchi05914	3284	0.0370887	-2.10431	2.27311e-09
Lchi04783	1094	0.00345011	-2.1059	0.0177986
Lchi11091	253	0.377787	-2.11024	1.31827e-13
Lchi02458	6232	0.016388	-2.1117	1.75374e-06
Lchi28927	593	0.0155255	-2.11445	3.92727e-07
Lchi21142	374	0.0508891	-2.11556	7.60995e-11
Lchi02790	1107	0.00258758	-2.11749	0.010263
Lchi18887	67884	0.00603769	-2.11749	0.00327397
Lchi01244	6717	0.0112129	-2.11749	4.54739e-06
Lchi11515	462	0.0198381	-2.11749	1.21931e-06
Lchi15076	12470	0.00258758	-2.11749	0.0086232
Lchi19539	6195	0.0301885	-2.11749	3.45071e-09
Lchi13166	18276	0.0198381	-2.11749	1.21578e-07
Lchi23184	587	0.00776275	-2.11749	6.83992e-05
Lchi31511	28048	0.00431264	-2.11749	0.00332914
Lchi28749	9749	0.00258758	-2.11749	0.00649495
Lchi07562	2781	0.016388	-2.11749	3.4748e-05
Lchi06401	11233	0.432989	-2.11829	4.11421e-14
Lchi01989	7509	0.0914279	-2.12233	7.20817e-07
Lchi26151	10837	0.016388	-2.12325	1.21753e-06
Lchi18256	4902	0.00517516	-2.12571	0.000724337
Lchi14363	8430	0.0112129	-2.12571	8.19265e-06
Lchi05427	4632	0.0905654	-2.12617	9.61314e-12
Lchi30746	745	0.0491641	-2.1274	3.3276e-10
Lchi08722	6096	0.00345011	-2.12898	0.00345615
Lchi06782	1950	0.00345011	-2.12898	0.00220719
Lchi07796	1307	0.0672771	-2.12985	3.18435e-11
Lchi09378	1708	0.00603769	-2.13184	0.000168291
Lchi00198	1458	0.0129379	-2.13184	1.48736e-06
Lchi01379	56	0.00862527	-2.13314	4.34392e-05
Lchi31450	4357	0.0112129	-2.13388	1.22503e-05
Lchi12875	1476	0.0138004	-2.13436	2.50585e-06
Lchi04321	709	0.00172505	-2.1366	0.0150821
Lchi10979	2392	0.00172505	-2.1366	0.0150821
Lchi20378	3196	0.00172505	-2.1366	0.0150821
Lchi07398	6832	0.014663	-2.1366	3.64933e-06
Lchi02811	67863	0.00172505	-2.1366	0.0338828
Lchi27929	9394	0.00172505	-2.1366	0.0150821
Lchi01925	69489	0.00172505	-2.1366	0.0301031
Lchi25715	665	0.00172505	-2.1366	0.0220052
Lchi25411	23670	0.00172505	-2.1366	0.0261373
Lchi24406	5208	0.00431264	-2.1366	0.00173636
Lchi22574	1809	0.00690022	-2.1366	0.000265902
Lchi05510	35	0.136279	-2.13731	2.63988e-12
Lchi02986	95	0.0319135	-2.14158	1.80427e-09
Lchi02482	1809	0.00517516	-2.14201	0.000335013
Lchi01754	700	0.0112129	-2.14201	5.8028e-06
Lchi01928	5741	0.0388137	-2.14236	1.19632e-09
Lchi09445	8501	0.014663	-2.14291	3.48355e-06
Lchi01375	3187	0.0181131	-2.14348	8.23923e-08
Lchi05977	11820	0.0181131	-2.14348	1.76661e-07
Lchi29695	7294	0.0698647	-2.14399	1.74624e-11
Lchi00798	2050	0.0120754	-2.14417	6.50772e-06
Lchi05471	874	0.0094878	-2.14606	8.75615e-06
Lchi03635	5389	0.00603769	-2.14606	0.000146751
Lchi04062	1854	0.00258758	-2.14606	0.0109575
Lchi01036	68612	1.64915	-2.14643	5.19956e-14
Lchi06710	2452	0.0138004	-2.14772	2.31978e-06
Lchi13532	15991	0.0103503	-2.14823	0.0223411
Lchi26330	2525	0.00690022	-2.1492	0.000137255
Lchi04854	6188	0.00345011	-2.1517	0.0210048
Lchi24430	5892	0.00345011	-2.1517	0.00216559
[truncated: 1,948 more rows]

## Sheet: Lch2
Additional file 7. DEGs in the single-cell major clusters of SDX in L. chinense.
The lists of DEGs in cell cluster Lch1 to Lch9 with cutoff set as the absolute value of log2FC ≥ 1 and adjusted P value < 0.05.
L. chinense DEGs for cell cluster 2
Gene ID	Orthologous group	Mean UMI count	Log2FC	Adjusted P value
Lchi01325	6260	0.234833	2.58858	0.00265722
Lchi32218	2341	0.25362	2.33211	0.00491105
Lchi23422	3218	0.300587	2.32	0.00491105
Lchi04750	17	0.117417	-3.82694	0.0082692

## Sheet: Lch3
Additional file 7. DEGs in the single-cell major clusters of SDX in L. chinense.
The lists of DEGs in cell cluster Lch1 to Lch9 with cutoff set as the absolute value of log2FC ≥ 1 and adjusted P value < 0.05.
L. chinense DEGs for cell cluster 3
Gene ID	Orthologous group	Mean UMI count	Log2FC	Adjusted P value
Lchi08978	13532	0.0136469	6.46847	0.0337184
Lchi07526	12164	0.0614111	6.20543	0.00736345
Lchi21971	2	0.0272938	5.62047	0.00417178
Lchi31068	9985	0.0272938	5.62047	0.00203256
Lchi35460	9005	0.429877	5.21108	0.0400012
Lchi02570	67060	0.0341173	5.14654	0.0080424
Lchi10776	2933	0.0409407	5.1059	0.0465877
Lchi08464	209	0.0682345	5.02101	0.000135435
Lchi00490	426	0.0272938	4.88351	0.0228482
Lchi14002	1433	0.0204704	4.88351	0.0269065
Lchi32257	1590	0.0409407	4.69086	0.00372459
Lchi11480	58	0.136469	4.57538	0.000440473
Lchi08875	206	0.0204704	4.56158	0.0408423
Lchi10191	82	0.0341173	4.46847	0.0239731
Lchi07047	1	0.0409407	4.36893	0.0293571
Lchi10496	1287	0.0409407	4.36893	0.00899846
Lchi05357	114	0.075058	4.29854	0.00160111
Lchi08635	66771	0.0341173	4.29854	0.00707256
Lchi19685	6	0.0887049	4.29854	1.85465e-06
Lchi16542	4199	0.0341173	4.14654	0.0343627
Lchi29303	2529	0.0341173	4.14654	0.0420387
Lchi12062	3853	0.143292	4.13348	0.00158213
Lchi32662	498	0.0272938	4.03551	0.0289092
Lchi05549	1311	0.0341173	4.00904	0.0306227
Lchi08913	34	0.0341173	4.00904	0.0312853
Lchi31144	225	0.143292	3.98539	2.46222e-06
Lchi32375	58	0.0477642	3.97662	0.00165945
Lchi00609	2455	0.0545876	3.96597	0.00723622
Lchi00571	68553	0.143292	3.95062	9.38098e-05
Lchi05550	18	0.102352	3.88351	0.00344902
Lchi17767	267	0.0272938	3.88351	0.0318253
Lchi15890	6174	0.0272938	3.88351	0.0318253
Lchi01724	1296	0.0341173	3.88351	0.0412196
Lchi32007	1	0.21835	3.79862	6.60025e-07
Lchi06091	5908	0.0477642	3.79604	0.0458105
Lchi16506	1247	0.300232	3.7904	7.28714e-07
Lchi34610	678	0.0409407	3.78397	0.0183215
Lchi20872	67774	0.0682345	3.69908	0.0313554
Lchi11345	350	0.102352	3.67405	0.00168347
Lchi35459	9745	0.102352	3.67405	5.2461e-05
Lchi02405	1314	0.0341173	3.66111	0.0216845
Lchi35395	444	0.0341173	3.66111	0.0180127
Lchi18631	12597	0.191057	3.6122	5.98604e-06
Lchi19502	9745	0.320702	3.61049	1.91416e-08
Lchi05869	66826	0.0682345	3.58805	0.00893088
Lchi04888	9658	0.0477642	3.56158	0.0249253
Lchi03946	168	0.0818814	3.53955	0.00408299
Lchi05116	295	1.49434	3.52276	1.96493e-09
Lchi07120	13846	0.0887049	3.52094	0.000658884
Lchi02507	536	0.075058	3.51427	0.00344702
Lchi00907	70	0.525406	3.5107	8.74108e-06
Lchi32100	4176	0.0477642	3.49119	0.0235709
Lchi09092	7183	0.0477642	3.49119	0.0141107
Lchi05373	630	3.82796	3.47974	4.64402e-14
Lchi33383	1234	1.47387	3.47263	2.69752e-10
Lchi25219	27958	0.0341173	3.46847	0.0412603
Lchi24273	350	0.184233	3.46204	6.99104e-06
Lchi23497	444	0.0818814	3.45466	0.00328717
Lchi26018	11003	0.0887049	3.44293	0.000524739
Lchi27806	3936	0.0887049	3.44293	0.00103454
Lchi02636	6	0.122822	3.37655	0.000130205
Lchi27392	6014	0.0409407	3.36893	0.030443
Lchi24210	6001	0.0545876	3.35299	0.00699312
Lchi13761	419	2.15621	3.35264	3.26023e-11
Lchi05727	6990	0.286585	3.33249	1.53839e-05
Lchi26504	6	0.0682345	3.29854	0.00813779
Lchi27787	139	0.0682345	3.29854	0.0080424
Lchi12054	9979	0.184233	3.28147	1.69237e-05
Lchi28274	8582	0.143292	3.25547	0.000143052
Lchi08777	5344	0.0614111	3.25124	0.00850402
Lchi30427	1774	1.47387	3.25059	4.55955e-11
Lchi12290	2031	0.129646	3.22815	6.20165e-05
Lchi12933	58	1.50798	3.21644	3.09939e-08
Lchi07386	31	0.115999	3.19545	0.0035056
Lchi03037	5102	0.0545876	3.19545	0.0088677
Lchi09499	2813	1.18728	3.19517	5.36792e-09
Lchi16222	70	0.109175	3.18961	0.00145848
Lchi16500	8588	0.59364	3.18812	1.39653e-08
Lchi17399	204	0.0477642	3.18307	0.0116611
Lchi03675	2656	5.27453	3.18163	2.5982e-12
Lchi21818	27888	0.293408	3.17301	3.22128e-07
Lchi19006	67175	4.33972	3.17144	4.55955e-11
Lchi22291	8006	0.334349	3.16981	4.99096e-07
Lchi04257	1326	0.184233	3.1673	5.12181e-05
Lchi31858	451	0.0614111	3.16104	0.00758649
Lchi19983	12382	0.0614111	3.16104	0.0148375
Lchi16334	2554	1.05081	3.1512	5.12181e-05
Lchi00807	5095	0.0955283	3.14654	0.000327209
Lchi28024	7419	0.184233	3.13627	3.50884e-05
Lchi32588	487	4.78324	3.13121	1.3211e-09
Lchi05138	2715	0.525406	3.12999	1.39653e-08
Lchi24148	1098	0.0477642	3.12862	0.0421165
Lchi21426	2741	0.0477642	3.12862	0.0176889
Lchi03659	416	0.0818814	3.12451	0.0058179
Lchi20114	341	0.109175	3.11299	0.00357104
Lchi22561	18307	0.416231	3.10978	0.00107802
Lchi21080	3690	0.0545876	3.09923	0.00868295
Lchi05246	260	0.0545876	3.09923	0.0208166
Lchi03520	25	0.0682345	3.09501	0.00272761
Lchi28090	487	0.0818814	3.09209	0.0050757
Lchi24334	133	8.74084	3.09069	9.72253e-10
Lchi18887	67884	0.156939	3.07615	0.00183791
Lchi05374	630	1.38516	3.06408	9.72253e-10
Lchi16036	67258	0.211527	3.06333	4.65023e-05
Lchi26319	3922	0.716462	3.06068	3.09939e-08
Lchi08939	70787	0.170586	3.06038	0.00019507
Lchi18276	70	0.17741	3.05343	0.000131107
Lchi23938	10042	13.1556	3.04476	4.55955e-11
Lchi21763	1012	0.0614111	3.03551	0.0283129
Lchi14413	11935	0.0614111	3.03551	0.0230133
Lchi09826	12754	0.0682345	3.02101	0.0176713
Lchi32025	62	0.627758	3.01752	3.61704e-06
Lchi27187	4437	0.0614111	2.99598	0.0194588
Lchi01247	67928	0.0409407	2.99042	0.0363987
Lchi11543	6094	8.28367	2.98846	2.70427e-10
Lchi17100	262	0.0682345	2.98539	0.0158649
Lchi00770	13941	0.122822	2.98169	0.00679577
Lchi29493	4247	0.075058	2.97662	0.00877693
Lchi16436	1314	0.429877	2.97662	2.30455e-06
Lchi16999	3099	0.191057	2.9733	0.000223929
Lchi15201	726	7.49897	2.96825	2.70427e-10
Lchi35096	6	0.143292	2.9679	0.000540009
Lchi01930	69490	0.59364	2.9679	3.16857e-07
Lchi11021	4944	0.0545876	2.96597	0.0258211
Lchi03691	95	0.115999	2.96597	0.00274904
Lchi03482	552	5.49288	2.96166	5.36792e-09
Lchi26416	4783	0.0614111	2.95751	0.0299412
Lchi21356	6976	0.129646	2.95751	0.000481835
Lchi25153	3845	0.231997	2.9467	1.40067e-05
Lchi00683	3406	0.313879	2.93825	6.46259e-06
Lchi03582	20	0.0887049	2.93597	0.0067411
Lchi09744	1377	0.39576	2.93326	2.56656e-06
Lchi02613	5323	0.102352	2.92931	0.00208313
Lchi08401	221	0.170586	2.92573	0.000406803
Lchi35037	72	0.115999	2.92415	0.00217298
Lchi09093	148	0.115999	2.92415	0.00248165
Lchi20431	605	1.36469	2.92169	2.08531e-08
Lchi16248	238	0.0682345	2.91667	0.0175753
Lchi15828	3198	0.0682345	2.91667	0.0249253
Lchi00958	698	11.6886	2.9107	5.82172e-10
Lchi05372	2488	0.102352	2.90623	0.00238737
Lchi17745	12417	0.115999	2.90368	0.000938286
Lchi31147	14833	0.163763	2.88351	0.000179122
Lchi16018	1140	0.17741	2.88351	0.000155756
Lchi20022	1	0.156939	2.88351	0.00068326
Lchi28052	11237	4.58536	2.87283	5.36792e-09
Lchi14675	5887	1.07128	2.86311	2.84965e-08
Lchi00524	505	0.102352	2.86114	0.00415812
Lchi28488	69	0.170586	2.85603	0.000199846
Lchi05104	70812	0.163763	2.84086	0.00154996
Lchi06047	1	1.14634	2.827	7.65915e-08
Lchi10997	271	0.075058	2.82461	0.0213372
Lchi14746	956	0.0682345	2.81938	0.0271976
Lchi25537	12147	0.0682345	2.81938	0.022907
Lchi08103	11196	0.266115	2.81312	6.02257e-05
Lchi19612	5452	0.115999	2.8055	0.00214163
Lchi09572	3604	0.191057	2.79897	0.00115229
Lchi08439	68944	1.89692	2.79209	3.18443e-08
Lchi00432	31	0.0614111	2.77917	0.0197745
Lchi00001	27497	23.1656	2.77885	4.72628e-09
Lchi19244	5914	0.143292	2.77308	0.00147239
Lchi22540	232	0.39576	2.7718	2.5512e-05
Lchi13051	7118	0.238821	2.76803	6.20165e-05
Lchi13509	984	8.89096	2.76183	4.92258e-08
Lchi08876	10583	0.109175	2.76152	0.00374994
Lchi04333	66716	12.3709	2.76046	6.5159e-09
Lchi02707	622	0.122822	2.75639	0.00123787
Lchi10924	5887	1.46022	2.75212	5.13059e-08
Lchi26127	321	0.491289	2.7469	4.01293e-06
Lchi17002	934	4.05995	2.74293	2.69928e-08
Lchi18797	1061	0.37529	2.74249	1.1791e-05
Lchi22699	69424	8.77496	2.73934	3.05964e-07
Lchi11784	1096	0.19788	2.73511	0.0037203
Lchi10626	313	0.115999	2.7315	0.00285182
Lchi11487	5323	0.115999	2.7315	0.00369328
Lchi05573	25	0.129646	2.7297	0.0018197
Lchi08147	630	2.7362	2.72801	4.22438e-08
Lchi27892	2867	0.0818814	2.72596	0.017776
Lchi12161	696	10.4194	2.72453	3.4788e-07
Lchi05144	5275	0.102352	2.71358	0.00284197
Lchi08473	1836	2.93408	2.71172	2.69928e-08
Lchi23843	1452	0.57317	2.7117	9.50975e-06
Lchi30887	1448	0.368466	2.70486	0.000124771
Lchi03291	68690	0.109175	2.70418	0.00593992
Lchi02814	67864	0.156939	2.70028	0.00078733
Lchi08123	1771	0.39576	2.69469	1.23125e-05
Lchi08605	66768	3.42537	2.69176	3.09939e-08
Lchi07779	67440	0.0887049	2.69086	0.0203597
Lchi14001	1433	0.156939	2.68711	0.00670809
Lchi05967	6930	0.075058	2.68711	0.00851999
Lchi01147	67912	0.184233	2.67963	0.000428982
Lchi13628	5419	3.94396	2.67884	2.69928e-08
Lchi11486	1888	0.0477642	2.67405	0.0458123
Lchi10645	1698	0.0887049	2.66849	0.0355431
Lchi08886	10584	1.82869	2.6638	1.00611e-06
Lchi15823	7401	0.498112	2.66251	4.28476e-06
Lchi23487	8974	0.382113	2.66111	5.96116e-05
Lchi01879	5140	0.204704	2.65779	0.00037458
Lchi28602	1012	0.0682345	2.6425	0.03062
Lchi11473	4143	0.19788	2.64065	0.00680019
Lchi24060	43	0.252468	2.63958	0.000155522
Lchi09805	102	1.01669	2.63862	7.28714e-07
Lchi19703	622	0.109175	2.63112	0.00864964
Lchi24404	6635	0.204704	2.62825	0.000406851
Lchi08289	5624	1.09175	2.62758	4.99096e-07
Lchi26140	67819	1.53528	2.62687	6.47737e-05
Lchi15359	3122	0.334349	2.6265	3.74421e-05
Lchi34495	27	0.525406	2.62588	1.23125e-05
Lchi01249	11208	0.184233	2.62477	0.000442662
Lchi21758	557	1.76727	2.62163	1.88144e-07
Lchi00066	27498	0.0614111	2.62047	0.0331879
Lchi08188	4809	0.156939	2.61049	0.00148633
Lchi13247	7579	0.0887049	2.6034	0.00945249
Lchi17731	2407	0.191057	2.60194	0.000941801
Lchi23703	168	0.525406	2.59905	1.51536e-05
Lchi06649	10564	0.136469	2.58932	0.0318172
Lchi29404	8577	0.075058	2.58583	0.0278555
Lchi26083	6639	0.0887049	2.58234	0.0181524
Lchi03481	680	0.586817	2.57491	1.1081e-05
Lchi29535	4176	2.0948	2.57098	4.99096e-07
Lchi24396	27817	0.955283	2.56979	4.85534e-06
Lchi05112	295	0.136469	2.56158	0.03062
Lchi18348	3774	0.115999	2.56158	0.00680663
Lchi29900	6016	0.109175	2.56158	0.00935058
Lchi22591	1068	0.204704	2.56158	0.000622957
Lchi04928	8071	0.545876	2.55447	2.65654e-05
Lchi14846	2179	0.695992	2.5532	3.67207e-06
Lchi25330	9083	6.4891	2.55131	2.54857e-07
Lchi11892	9652	0.150116	2.54909	0.00204092
Lchi06404	4712	0.136469	2.5479	0.00429606
Lchi19688	6137	0.075058	2.53773	0.0159848
Lchi08994	122	0.0614111	2.53301	0.045352
Lchi18471	5501	0.0955283	2.52361	0.0194588
Lchi08908	34	0.0887049	2.52094	0.017072
Lchi06206	3518	3.09785	2.51786	5.09498e-06
Lchi14888	66779	0.873402	2.51752	4.00606e-06
Lchi07224	73	0.21835	2.50164	0.00208313
Lchi09010	2135	0.0887049	2.50104	0.0118568
Lchi16664	8534	0.934813	2.50018	5.23996e-06
Lchi04600	68735	10.0305	2.49751	5.49501e-07
Lchi20851	6	0.0818814	2.49648	0.0111707
Lchi28743	530	0.136469	2.49446	0.00730316
Lchi23887	1649	0.136469	2.49446	0.0100461
Lchi12527	2902	0.122822	2.48758	0.00713977
Lchi08440	1747	0.35482	2.48731	0.000332796
Lchi13028	69409	0.0955283	2.48662	0.00758649
Lchi26882	1941	0.511759	2.48398	3.50884e-05
Lchi06914	387	2.01292	2.48286	1.24826e-06
Lchi09397	2717	0.0887049	2.48141	0.0228842
Lchi28391	11636	0.225174	2.47912	0.000599934
Lchi35469	6792	0.245644	2.47825	0.000597037
Lchi05179	336	0.19788	2.47751	0.000729824
Lchi11863	5358	0.21835	2.47669	0.000498649
Lchi21881	5177	0.914343	2.47651	5.80708e-06
Lchi09732	1008	0.463995	2.47633	0.0005567
Lchi16645	1912	3.92348	2.47223	7.28714e-07
Lchi05239	70836	0.163763	2.47208	0.0016389
Lchi00757	3331	0.075058	2.46847	0.0331872
Lchi18293	847	0.245644	2.45633	0.000398325
Lchi19041	68875	1.24869	2.45287	9.7793e-06
Lchi11860	1398	0.0614111	2.45055	0.0487733
Lchi14359	1302	0.191057	2.44687	0.0017043
Lchi02579	645	0.156939	2.4461	0.0031113
Lchi31694	530	0.184233	2.44293	0.00122646
Lchi02963	68121	0.0887049	2.44293	0.0153493
Lchi03292	68691	0.143292	2.43605	0.00832512
Lchi16641	2626	0.231997	2.43536	0.000657871
Lchi17420	10814	0.0818814	2.4342	0.0143484
Lchi08109	9945	0.109175	2.43181	0.0124098
Lchi07466	1400	0.170586	2.42407	0.0113161
Lchi18977	1109	1.01669	2.41536	9.7793e-06
Lchi05761	10772	0.37529	2.41474	0.000937431
Lchi35169	2110	0.129646	2.41102	0.00989488
Lchi09149	66	0.498112	2.40996	7.17923e-05
Lchi08832	6621	0.423054	2.40957	0.000131107
Lchi24717	8899	0.102352	2.40777	0.00704639
Lchi13469	11401	0.327526	2.40546	0.000868988
Lchi12959	19	0.0614111	2.39808	0.0427814
Lchi05037	1827	0.0818814	2.39412	0.0175753
Lchi21388	70075	0.102352	2.39165	0.0180127
Lchi26970	70301	0.730109	2.39047	2.5512e-05
Lchi19679	17367	2.04704	2.38921	8.73857e-06
Lchi24379	552	0.368466	2.38874	0.000439944
Lchi01989	7509	1.48069	2.38608	0.00156011
Lchi26945	7464	0.115999	2.38101	0.0140831
Lchi28676	2185	0.307055	2.37916	0.000398325
Lchi10500	9747	0.143292	2.37715	0.00369328
Lchi06036	14709	5.30182	2.37534	2.93772e-06
Lchi00870	1339	0.0818814	2.37449	0.0318253
Lchi14387	3830	0.21835	2.37331	0.00141243
Lchi02111	9663	0.109175	2.37106	0.00958616
Lchi01349	7555	0.156939	2.37044	0.00409479
Lchi00056	387	3.74608	2.36795	3.49834e-06
Lchi05536	6420	1.93786	2.3659	5.98135e-06
Lchi26943	645	0.0955283	2.36413	0.024837
Lchi09928	1836	0.484465	2.36343	0.00078143
Lchi20238	260	1.21457	2.36029	1.44282e-05
Lchi21447	519	41.6913	2.35663	5.63968e-06
Lchi09050	2307	0.170586	2.35513	0.00256959
Lchi22138	588	4.61265	2.35357	3.45049e-06
Lchi25819	5174	0.689169	2.35136	5.03172e-05
Lchi06003	3752	0.539053	2.35057	8.85941e-05
Lchi05475	1059	1.16681	2.34399	1.53839e-05
Lchi10150	355	0.143292	2.34294	0.00821689
Lchi06695	2455	5.15171	2.33788	4.01293e-06
Lchi19172	2703	0.21835	2.33544	0.00163591
Lchi05102	295	0.402584	2.33507	0.0112482
Lchi00332	21	0.450348	2.32754	0.000231997
Lchi11059	27697	0.463995	2.32315	0.000179122
Lchi22373	3548	0.129646	2.32279	0.00864964
Lchi14257	5114	1.12587	2.32191	1.8102e-05
Lchi13451	79	0.238821	2.31872	0.00395525
Lchi02668	415	0.191057	2.31522	0.00208313
Lchi16609	1556	0.409407	2.3144	0.000498496
Lchi32439	27888	0.266115	2.31062	0.0010194
Lchi33685	68151	0.402584	2.31062	0.000613588
Lchi08830	6621	0.191057	2.30686	0.00266972
Lchi07295	6273	0.327526	2.30346	0.000403499
Lchi05117	295	0.143292	2.29854	0.0305225
Lchi10944	13876	0.102352	2.29854	0.0160017
Lchi13797	9532	0.293408	2.29854	0.000988011
Lchi05113	295	0.668698	2.29612	0.00253336
Lchi12996	79	0.334349	2.29374	0.00215207
Lchi10705	2115	0.300232	2.29321	0.000790417
Lchi10757	1696	0.21835	2.29128	0.00215207
Lchi26718	2242	0.211527	2.29105	0.00554266
Lchi07948	68505	1.1941	2.29037	2.70207e-05
Lchi32075	1493	0.170586	2.28933	0.00680663
Lchi03908	1350	7.78556	2.27972	3.12698e-05
Lchi21640	5514	0.150116	2.27779	0.00590039
Lchi04338	341	1.68539	2.27737	2.80278e-05
Lchi10715	1412	1.69904	2.27659	1.77513e-05
Lchi09812	455	2.92044	2.27354	1.31846e-05
Lchi17339	10659	1.14634	2.26619	0.00238737
Lchi01338	67943	0.0887049	2.2646	0.0408018
Lchi00604	39	0.682345	2.26327	0.000217164
Lchi12992	12001	0.21835	2.25547	0.00253336
Lchi31693	530	0.102352	2.25415	0.0350162
Lchi28265	776	3.17973	2.25293	1.47544e-05
Lchi04977	10880	0.238821	2.25253	0.00190476
Lchi08029	8271	0.156939	2.2493	0.00469245
Lchi22884	70753	0.184233	2.24792	0.00382061
Lchi00530	3387	0.982577	2.24643	5.41399e-05
Lchi19201	5841	1.58986	2.24311	2.71683e-05
Lchi06463	606	2.1835	2.24127	2.65654e-05
Lchi02553	605	0.648228	2.23725	0.00025382
Lchi01984	68446	0.921166	2.23626	0.0114379
Lchi30003	69298	7.66956	2.23356	0.0136648
Lchi26717	2242	0.238821	2.23325	0.00208313
Lchi08394	705	0.102352	2.22529	0.0258284
Lchi20892	4757	0.361643	2.22477	0.000600519
Lchi19844	2278	0.743756	2.224	0.000130205
Lchi22930	1324	0.204704	2.22299	0.00253336
Lchi18819	69	0.75058	2.22054	0.000209662
Lchi12503	10131	2.68162	2.21727	2.5512e-05
Lchi02691	4192	0.109175	2.21608	0.0247636
Lchi18310	68796	1.24869	2.21601	5.26484e-05
Lchi26394	9747	0.0887049	2.21513	0.0483266
Lchi19313	2345	0.143292	2.21365	0.00989488
Lchi25213	341	2.08798	2.21265	3.56953e-05
Lchi19516	9727	0.252468	2.21257	0.00211979
Lchi16780	7570	0.716462	2.21055	0.000526482
Lchi18098	1492	0.129646	2.20543	0.00889526
Lchi07108	2407	0.532229	2.20429	0.000354102
Lchi26035	1068	0.532229	2.20429	0.00036178
Lchi00023	3113	1.88327	2.20121	0.000110711
Lchi02517	10756	0.259291	2.19163	0.0017464
Lchi00615	12156	0.184233	2.19102	0.0185567
Lchi04354	4334	0.238821	2.18924	0.00274904
Lchi27086	3180	2.00609	2.18872	7.05634e-05
Lchi04277	6111	0.150116	2.1879	0.0159086
Lchi10538	1175	2.19033	2.18652	6.37076e-05
Lchi10732	2281	0.272938	2.18578	0.00247702
Lchi08765	3446	0.225174	2.18307	0.00472641
Lchi02948	7414	0.57317	2.18176	0.00028485
Lchi31845	11551	4.1896	2.17964	3.56953e-05
Lchi13019	4905	0.600464	2.17933	0.000312782
Lchi02490	93	0.327526	2.17629	0.00102684
Lchi13912	168	0.402584	2.17569	0.00078733
Lchi16970	2800	0.156939	2.17385	0.00598851
Lchi03718	67474	0.559523	2.17374	0.000428982
Lchi04418	426	1.04399	2.17158	0.000135435
Lchi02027	2408	13.8038	2.1691	5.60845e-05
Lchi15482	11191	0.0887049	2.1673	0.0297845
Lchi06274	1372	0.893872	2.16635	0.000164165
Lchi11663	4031	0.388937	2.16406	0.000695191
Lchi30783	69541	0.539053	2.16104	0.000680358
Lchi15203	67251	0.129646	2.16104	0.0167201
Lchi16374	116	0.286585	2.16002	0.00346757
Lchi09696	1755	0.545876	2.15996	0.00060504
Lchi13763	70366	6.19569	2.15897	0.000368191
Lchi04359	2443	0.259291	2.15768	0.00362646
Lchi10502	480	2.10845	2.15752	6.20602e-05
Lchi13097	13808	1.48751	2.15248	8.99327e-05
Lchi33269	587	0.129646	2.15015	0.0181952
Lchi09115	8546	0.846108	2.14539	0.000299808
Lchi21147	938	3.96443	2.14394	0.000103458
Lchi01267	4685	0.122822	2.14275	0.0424361
Lchi11633	7915	0.17741	2.13855	0.0126369
Lchi03040	68129	6.61875	2.13507	9.48882e-05
Lchi15293	616	0.163763	2.13504	0.0174315
Lchi10827	1631	0.191057	2.13416	0.00680019
Lchi19303	4129	0.225174	2.13177	0.00381529
Lchi01003	6620	0.225174	2.13177	0.00368025
Lchi12585	2825	0.238821	2.12269	0.00570039
Lchi04331	11309	0.443524	2.12055	0.00111485
Lchi34467	4031	0.156939	2.11974	0.0100461
Lchi23774	23	0.204704	2.1166	0.00589927
Lchi16235	21	0.17741	2.11483	0.0179845
Lchi09062	6322	0.191057	2.11213	0.00509774
Lchi16799	13998	0.59364	2.11172	0.00152165
Lchi33935	4364	0.77105	2.10353	0.000419378
Lchi06753	418	0.57317	2.10307	0.000957467
Lchi31260	2397	1.60351	2.1017	0.000221916
Lchi11721	80	0.559523	2.1012	0.000652766
Lchi04938	2146	0.231997	2.0999	0.00369328
Lchi00594	583	0.35482	2.09967	0.00178319
Lchi17725	5934	10.4808	2.09818	0.000105077
Lchi05145	49	4.10089	2.09754	9.40224e-05
Lchi27549	1996	0.143292	2.09501	0.012866
Lchi27467	598	1.24187	2.08746	0.000221916
Lchi09385	9609	0.259291	2.08145	0.00424466
Lchi23651	2135	13.1215	2.08066	0.000124771
Lchi27923	2085	2.22445	2.07994	0.00024826
Lchi28557	8028	0.641404	2.07832	0.00054609
Lchi02041	8482	0.122822	2.07615	0.0271976
Lchi09728	1008	0.764227	2.07251	0.00366713
Lchi09726	1008	0.648228	2.07186	0.00504581
Lchi19617	589	1.00305	2.07059	0.00050161
Lchi13172	3706	1.55575	2.06629	0.000229649
Lchi18377	10693	1.15316	2.06528	0.000298449
Lchi12622	21	1.50798	2.06413	0.000440473
Lchi07088	7449	1.73998	2.06014	0.000220616
Lchi17337	1661	0.231997	2.05859	0.00515787
Lchi17882	5433	19.4127	2.0583	0.000155756
Lchi19268	3343	8.5839	2.05745	0.000216096
Lchi09077	6321	0.620934	2.05613	0.000949464
Lchi16615	3113	1.92421	2.05518	0.00028485
Lchi30808	5214	0.368466	2.05016	0.00256309
Lchi20704	238	0.191057	2.048	0.0101771
Lchi02565	11925	1.41245	2.0477	0.000283887
Lchi16680	68842	0.163763	2.04355	0.0118568
Lchi02964	68122	0.327526	2.04289	0.0044472
Lchi18508	5409	0.620934	2.04075	0.000982147
Lchi22376	4905	0.716462	2.03589	0.000729824
Lchi16213	1	0.163763	2.03551	0.0239731
Lchi26975	416	1.61716	2.03517	0.000419378
Lchi06417	7609	0.388937	2.03068	0.00240764
Lchi05231	5490	0.921166	2.02845	0.00052104
Lchi18852	1099	11.0608	2.02497	0.000261379
Lchi07385	8498	0.634581	2.02024	0.000997805
Lchi11722	80	4.91289	2.01761	0.00025382
Lchi07662	2586	0.150116	2.00619	0.0141107
Lchi06916	5418	3.7529	2.00571	0.000308516
Lchi19544	258	0.163763	2.0038	0.0280555
Lchi00352	5122	0.402584	2.00249	0.00253336
Lchi11317	796	0.136469	1.9997	0.0258337
Lchi13169	3353	0.627758	1.9985	0.00113392
Lchi04015	5423	0.129646	1.99598	0.0391163
Lchi07009	7184	0.504935	1.99338	0.00235953
Lchi26063	3086	1.78774	1.99243	0.000498649
Lchi07451	2644	1.7741	1.99106	0.000468635
Lchi14362	4842	0.279762	1.99042	0.00395525
Lchi08705	776	0.225174	1.98798	0.0199257
Lchi13508	984	3.29573	1.98739	0.0049827
Lchi12554	353	0.266115	1.98627	0.00642238
Lchi20791	5578	0.641404	1.98372	0.00137928
Lchi01134	140	0.388937	1.98326	0.00445287
Lchi12854	3475	0.150116	1.9808	0.0233954
Lchi07187	3497	0.757403	1.98005	0.00097274
Lchi08833	1033	0.436701	1.97514	0.00295419
Lchi03158	4782	0.245644	1.97402	0.00836341
Lchi02125	694	0.122822	1.97156	0.0359297
Lchi02976	68123	0.498112	1.97143	0.00205734
Lchi05922	140	0.539053	1.96942	0.00208313
Lchi18112	606	1.93786	1.9682	0.00050161
Lchi31456	1501	0.143292	1.9679	0.0305245
Lchi20886	8505	0.300232	1.96597	0.0051573
Lchi21449	519	3.11149	1.963	0.00346757
Lchi01965	4660	0.805167	1.96134	0.00107201
Lchi00778	204	2.72256	1.95798	0.000426138
Lchi11201	4146	1.48069	1.95646	0.000729824
Lchi15946	7826	0.184233	1.95615	0.0137102
Lchi27431	3097	0.307055	1.95586	0.00504356
Lchi15757	5099	0.245644	1.95341	0.00852068
Lchi03400	88	0.504935	1.94993	0.00223336
Lchi18626	1010	1.35787	1.94899	0.000854377
Lchi20777	3584	3.53455	1.94563	0.000452929
Lchi15413	672	0.238821	1.93969	0.0103143
Lchi08929	8763	0.136469	1.93597	0.0408423
Lchi13029	1409	0.21835	1.93355	0.010022
Lchi09041	943	1.24869	1.93336	0.00148633
Lchi23065	6230	0.266115	1.92931	0.0088142
Lchi11032	66848	0.191057	1.92771	0.0237275
Lchi17906	69682	7.43756	1.92714	0.000848921
Lchi05114	295	1.17363	1.92689	0.0051573
Lchi16711	2420	1.73998	1.9235	0.000849983
Lchi10685	3338	0.852931	1.92268	0.00158362
Lchi05479	5622	0.409407	1.92246	0.00434207
Lchi07728	11861	0.286585	1.92175	0.00912284
Lchi11752	3950	0.532229	1.9205	0.00253563
Lchi10413	5156	0.614111	1.91963	0.00221593
Lchi27907	3911	0.245644	1.91803	0.00935058
Lchi15909	220	0.443524	1.91388	0.00382802
Lchi12770	4109	0.204704	1.91289	0.0177187
Lchi22423	10258	0.300232	1.91183	0.00756162
Lchi05588	10035	0.545876	1.91047	0.00281988
Lchi11494	197	0.211527	1.90623	0.0167719
Lchi08400	140	0.156939	1.90623	0.0318591
Lchi01888	4792	0.115999	1.90368	0.049854
Lchi19347	1885	2.92044	1.9017	0.000732559
Lchi14639	3472	0.136469	1.90078	0.0362022
Lchi17112	2153	0.532229	1.89957	0.00306836
Lchi09640	27671	0.525406	1.89745	0.00342334
Lchi07841	18251	2.27903	1.89486	0.00107778
Lchi09658	7732	0.579993	1.88981	0.0026553
Lchi16675	10270	0.225174	1.88882	0.0145643
Lchi28078	5610	0.245644	1.88839	0.0113161
Lchi01290	3881	2.14939	1.88465	0.000982147
Lchi29287	20	0.156939	1.88351	0.0338969
Lchi01557	1689	0.21835	1.88351	0.016712
Lchi27425	3388	0.347996	1.88351	0.0064579
Lchi04762	3080	1.82869	1.87882	0.00107802
Lchi29383	8410	0.231997	1.87836	0.0155848
Lchi22977	1878	0.211527	1.87788	0.0175753
Lchi30581	5900	0.388937	1.8773	0.00584242
Lchi33279	801	0.313879	1.87585	0.00935058
Lchi01627	6747	0.204704	1.87192	0.0225984
Lchi06382	6773	0.191057	1.87112	0.0267196
Lchi10641	7079	1.7468	1.87093	0.00118102
Lchi22413	39	0.627758	1.87	0.0039203
Lchi26081	4645	0.204704	1.86616	0.0216845
Lchi01181	485	0.545876	1.8658	0.00368025
Lchi32809	2087	0.191057	1.86497	0.0223981
Lchi23037	11410	0.545876	1.85922	0.00386691
Lchi05248	3224	2.04021	1.8573	0.00138471
Lchi34395	68427	1.00305	1.85455	0.00253336
Lchi21497	557	0.368466	1.84469	0.0144857
Lchi11966	67739	0.423054	1.84398	0.00598496
Lchi32407	1	0.79152	1.84248	0.00436201
Lchi10826	583	0.423054	1.8412	0.00699904
Lchi01684	7509	0.266115	1.83911	0.0395822
Lchi05003	2083	1.05081	1.8377	0.00262322
Lchi04262	0	1.20775	1.83666	0.00210966
Lchi05683	5372	0.35482	1.83335	0.00867199
Lchi08719	7062	0.136469	1.83288	0.0453434
Lchi06403	4712	0.204704	1.83208	0.0213372
Lchi20200	3861	0.361643	1.83104	0.0112581
Lchi00645	1718	0.19788	1.83039	0.0380848
Lchi08798	66889	0.307055	1.82964	0.0132379
Lchi24716	850	0.934813	1.82712	0.00253336
Lchi26804	4134	0.17741	1.82461	0.0429718
Lchi01863	622	0.211527	1.82281	0.0234505
Lchi18072	2587	0.307055	1.82211	0.0144534
Lchi14490	67156	0.59364	1.82134	0.00448533
Lchi14347	3638	0.37529	1.8205	0.0096019
Lchi19470	1180	1.09858	1.82034	0.00611119
Lchi06774	1002	1.15999	1.81956	0.00295419
Lchi09774	6998	0.402584	1.81885	0.00758776
Lchi22964	3070	3.07055	1.81861	0.00215207
Lchi22442	69797	1.52163	1.81742	0.00253563
Lchi21334	1851	0.402584	1.81026	0.00887463
Lchi13794	95	0.170586	1.80916	0.0448683
Lchi04050	5018	0.21835	1.80896	0.0271976
Lchi14938	361	0.614111	1.80822	0.00584242
Lchi29080	69568	0.416231	1.80704	0.00985588
Lchi10885	2318	0.259291	1.80696	0.0144903
Lchi00754	27513	2.75667	1.78998	0.0039207
Lchi29817	70423	1.57622	1.78875	0.0135719
Lchi27412	3893	1.03716	1.78775	0.00339557
Lchi08310	7559	0.272938	1.78573	0.0227646
Lchi30929	31	0.545876	1.78456	0.00867199
Lchi13060	2071	1.43292	1.78124	0.00285182
Lchi20765	1096	0.163763	1.77917	0.0420387
Lchi12937	3679	0.184233	1.77797	0.0364418
Lchi18266	4396	2.33362	1.77419	0.00300288
Lchi25977	941	0.907519	1.77342	0.00432246
Lchi06839	27604	1.01669	1.77247	0.00486793
Lchi07578	7596	0.204704	1.76624	0.0315604
Lchi09725	1008	5.71805	1.76492	0.00680663
Lchi34330	3080	0.231997	1.76486	0.0249253
Lchi31771	4997	0.37529	1.76308	0.0128798
Lchi18441	1576	0.19788	1.76249	0.0403728
Lchi19351	2777	0.518582	1.76228	0.00867199
Lchi00888	10735	0.17741	1.76188	0.0440512
Lchi10745	6168	0.661875	1.76181	0.00704639
Lchi30353	2367	12.7462	1.75888	0.00317506
Lchi18325	5981	0.511759	1.75857	0.00920998
Lchi10478	69340	0.266115	1.75835	0.0224808
Lchi08873	5869	0.777874	1.75458	0.00576625
Lchi08361	3625	0.320702	1.75422	0.0174315
Lchi26061	3086	0.191057	1.7528	0.0455199
Lchi03683	337	0.96893	1.75221	0.00590873
Lchi24740	10884	0.96893	1.75106	0.00469245
Lchi23040	9377	1.06446	1.75081	0.00429606
Lchi00111	292	0.893872	1.74799	0.0119172
Lchi07136	5612	0.811991	1.74464	0.00601482
Lchi25845	7289	0.21835	1.74302	0.0294289
Lchi10811	3224	0.191057	1.74149	0.0416488
Lchi11499	345	0.320702	1.74055	0.0154013
Lchi08976	8033	0.511759	1.73912	0.0106174
Lchi10321	892	1.03034	1.7359	0.00663295
Lchi19182	18296	2.61338	1.73207	0.00751562
Lchi15187	5782	0.532229	1.73196	0.0088677
Lchi00856	10243	0.873402	1.73108	0.00621132
Lchi20293	9929	2.69526	1.72659	0.00389992
Lchi22216	695	1.28281	1.72636	0.00562864
Lchi29839	1452	0.341173	1.72621	0.0418722
Lchi08049	21238	1.20775	1.7208	0.00875522
Lchi02725	67856	0.361643	1.71953	0.0159086
Lchi04818	39	0.470818	1.71817	0.0128798
Lchi26507	11852	0.272938	1.7175	0.0247938
Lchi06468	2625	2.12209	1.71512	0.00428409
Lchi02062	328	2.05386	1.71305	0.00590873
Lchi28149	1992	1.41928	1.71052	0.00475512
Lchi06448	6753	2.03339	1.70183	0.00469245
Lchi02569	3122	0.286585	1.69875	0.0271976
Lchi07880	68493	0.962107	1.69563	0.00762715
Lchi19870	5481	0.409407	1.68754	0.0175753
Lchi07342	361	1.88327	1.6855	0.00536452
Lchi11901	4476	0.259291	1.68509	0.0313297
Lchi18142	3965	0.57317	1.68003	0.0112332
Lchi03909	1350	0.859755	1.6799	0.0144534
Lchi00532	5887	0.59364	1.6776	0.0126392
Lchi12562	9185	0.334349	1.67561	0.0241525
Lchi11052	4686	6.43452	1.67488	0.0080424
Lchi21915	69	0.436701	1.67225	0.027586
Lchi22408	6702	0.443524	1.67051	0.0189233
Lchi05398	2087	0.764227	1.66751	0.0118401
Lchi11061	2204	8.22908	1.66539	0.00832512
Lchi00125	5297	0.286585	1.66231	0.0290434
Lchi02614	67843	0.320702	1.6579	0.0348266
Lchi01653	3383	0.675522	1.657	0.0143796
Lchi04601	68736	1.25552	1.65666	0.00868295
Lchi07004	8546	0.388937	1.65402	0.0239731
Lchi20464	10669	0.402584	1.65341	0.0211769
Lchi23939	6820	0.39576	1.65241	0.023036
Lchi00320	965	0.463995	1.64773	0.0200086
Lchi16712	2420	3.76655	1.64674	0.00619967
Lchi01634	910	0.238821	1.64404	0.0423863
Lchi05103	295	3.26161	1.63987	0.0205523
Lchi26396	9747	0.368466	1.63973	0.0313554
Lchi18717	67540	2.56562	1.63699	0.0104901
Lchi03058	1629	0.368466	1.63696	0.0271976
Lchi32221	1207	0.975754	1.62926	0.0160017
Lchi30408	441	0.457171	1.62003	0.0276445
Lchi01732	70	1.92421	1.61189	0.017776
Lchi00745	68571	0.470818	1.60552	0.0234241
Lchi27496	3611	0.859755	1.6019	0.0151515
Lchi06379	5967	0.361643	1.59673	0.0362022
Lchi06078	3103	0.477642	1.59654	0.0249253
Lchi18091	5529	0.566347	1.59634	0.020021
Lchi26401	4650	1.73998	1.59579	0.0105548
Lchi19677	2689	1.15999	1.58797	0.0235003
Lchi29380	4218	0.716462	1.58352	0.0195721
Lchi33754	1132	0.504935	1.58094	0.0271976
Lchi18288	67348	2.55197	1.58055	0.0278859
Lchi15860	3497	0.320702	1.57668	0.0494913
Lchi33135	776	1.03034	1.57301	0.017425
Lchi12125	659	1.06446	1.5671	0.0181952
Lchi05026	68256	0.313879	1.55545	0.0458123
Lchi29723	8647	1.8901	1.55072	0.0293571
Lchi07808	67446	0.5527	1.54931	0.0271976
Lchi12934	6495	0.627758	1.54461	0.0282204
Lchi03766	204	0.859755	1.54015	0.0242441
Lchi28755	33	1.73316	1.53301	0.0199799
Lchi27082	588	1.36469	1.53104	0.0184347
Lchi01002	1033	1.1054	1.52833	0.0223981
Lchi03008	5105	0.743756	1.52787	0.0271976
Lchi23596	79	1.39881	1.52561	0.0318457
Lchi15114	4021	0.634581	1.51923	0.0329726
Lchi02926	9885	2.13574	1.50482	0.0232205
Lchi05427	4632	0.852931	1.50213	0.0318457
Lchi06467	2625	0.57317	1.49848	0.0403946
Lchi07374	2243	0.504935	1.49761	0.0387566
Lchi27846	6411	85.7367	1.49568	0.0242597
Lchi11161	5646	0.648228	1.49405	0.0338969
Lchi03714	67473	2.74985	1.49323	0.0223981
Lchi16456	5360	3.52772	1.4851	0.0197793
Lchi12913	8827	0.79152	1.46385	0.0492698
Lchi11913	67731	1.56939	1.44351	0.0345014
Lchi05184	1696	3.71196	1.40566	0.0338969
Lchi00231	1792	1.84233	1.38398	0.0448683
Lchi20438	4704	2.07433	1.38212	0.0440251
Lchi14619	3638	2.45644	1.3636	0.0497052
Lchi03104	1958	0.0204704	-3.02789	0.0486686
Lchi06103	2835	0.0614111	-3.27485	0.028207
Lchi29115	1484	0.0409407	-3.32107	0.0228409
Lchi14127	67360	0.252468	-3.62105	0.00701021
Lchi17056	70695	0.00682345	-3.65565	0.0241642

## Sheet: Lch4
Additional file 7. DEGs in the single-cell major clusters of SDX in L. chinense.
The lists of DEGs in cell cluster Lch1 to Lch9 with cutoff set as the absolute value of log2FC ≥ 1 and adjusted P value < 0.05.
L. chinense DEGs for cell cluster 4
Gene ID	Orthologous group	Mean UMI count	Log2FC	Adjusted P value
Lchi30086	35	0.0517322	5.94857	1.41415e-21
Lchi03598	294	0.0314451	5.83309	2.66354e-15
Lchi00303	27504	0.0273876	5.64045	2.09872e-13
Lchi03950	11797	0.0131866	5.64045	1.91106e-07
Lchi22867	12128	0.0131866	5.64045	1.91106e-07
Lchi35519	2490	0.0507179	5.50552	6.69948e-11
Lchi05053	294	0.101436	5.49131	3.14936e-35
Lchi00998	9156	0.0101436	5.29253	7.99746e-06
Lchi02343	59	0.0547753	5.02949	1.37683e-08
Lchi05623	20579	0.00811486	5.00302	9.79449e-05
Lchi34080	747	0.00811486	5.00302	9.79449e-05
Lchi07717	7647	0.0243446	4.89199	4.59918e-11
Lchi08898	27652	0.0233302	4.83309	1.38069e-10
Lchi17413	97	0.0071005	4.83309	0.000339403
Lchi32443	1060	0.0071005	4.83309	0.000339403
Lchi27521	487	0.0071005	4.83309	0.000339403
Lchi06431	3297	0.0071005	4.83309	0.000339403
Lchi06552	66595	0.0223159	4.77169	4.02413e-10
Lchi04120	3373	0.014201	4.73998	6.65194e-07
Lchi20429	1105	0.222144	4.70756	1.42688e-35
Lchi03920	24	0.00608614	4.64045	0.00118647
Lchi14285	1522	0.00608614	4.64045	0.00118647
Lchi16843	41	0.00608614	4.64045	0.00118647
Lchi21706	616	0.00608614	4.64045	0.00118647
Lchi09723	152	0.00608614	4.64045	0.00118647
Lchi27584	16309	0.00608614	4.64045	0.00118647
Lchi09303	9113	0.0537609	4.58798	1.64733e-19
Lchi13701	3346	0.0466604	4.58033	7.49447e-17
Lchi30434	1523	0.0243446	4.47695	2.64887e-10
Lchi06156	14901	0.0415886	4.41806	1.24022e-05
Lchi06497	21213	0.00507179	4.41806	0.00412413
Lchi25842	36	0.00507179	4.41806	0.00412413
Lchi16820	41	0.00507179	4.41806	0.00412413
Lchi15637	24039	0.00507179	4.41806	0.00412413
Lchi18047	70334	0.00507179	4.41806	0.00412413
Lchi32930	1148	0.0172441	4.41806	2.62631e-05
Lchi20779	6423	0.0162297	4.33559	0.000240576
Lchi02056	495	0.203886	4.32138	6.82306e-39
Lchi06210	68224	0.0263733	4.26605	9.09454e-08
Lchi17305	160	0.104479	4.21161	2.56913e-27
Lchi32134	634	0.0192728	4.15502	2.16952e-06
Lchi35278	27504	0.0953496	4.15502	2.52855e-25
Lchi26001	103	0.0243446	4.15502	1.18174e-09
Lchi07372	26280	0.00912921	4.15502	0.00700403
Lchi10625	6333	0.00405743	4.15502	0.0142947
Lchi04812	1391	0.014201	4.15502	0.00142047
Lchi30899	1	0.00405743	4.15502	0.0142947
Lchi02642	268	0.00405743	4.15502	0.0142947
Lchi11273	9607	0.00405743	4.15502	0.0142947
Lchi05002	68252	0.00405743	4.15502	0.0142947
Lchi30189	8163	0.00405743	4.15502	0.0142947
Lchi02127	68457	0.00405743	4.15502	0.0142947
Lchi24167	64	0.00405743	4.15502	0.0142947
Lchi14308	19	0.00405743	4.15502	0.0142947
Lchi08370	1274	0.00405743	4.15502	0.0142947
Lchi30216	3477	0.00405743	4.15502	0.0142947
Lchi19893	12830	0.00405743	4.15502	0.0142947
Lchi31460	4	0.00405743	4.15502	0.0142947
Lchi35033	46	0.00405743	4.15502	0.0142947
Lchi05244	16081	0.00405743	4.15502	0.0142947
Lchi12453	2097	0.0233302	4.09613	8.60029e-05
Lchi18677	3708	0.100421	4.08463	1.13088e-26
Lchi15653	435	0.172441	4.04149	1.4214e-27
Lchi10664	2534	0.0405743	4.02072	2.6665e-06
Lchi06985	346	0.252575	4.01752	3.60229e-42
Lchi25694	3090	0.223159	4.00629	5.66535e-40
Lchi04809	1391	0.0172441	4.00302	0.00142377
Lchi17495	2226	0.00811486	4.00302	0.000541276
Lchi24475	70430	0.00811486	4.00302	0.000541276
Lchi08923	5548	0.00811486	4.00302	0.000541276
Lchi09722	676	3.93571	3.97231	8.067e-60
Lchi02785	210	0.0699906	3.96238	2.25141e-20
Lchi13431	280	0.0253589	3.94857	1.66154e-09
Lchi10360	3130	0.042603	3.93743	3.80082e-14
Lchi22560	12499	0.0243446	3.89199	4.4514e-09
Lchi08959	306	0.166355	3.87749	3.05985e-31
Lchi19288	14749	0.119694	3.86993	1.23702e-23
Lchi04344	2	0.00304307	3.83309	0.0481107
Lchi11596	39	0.00304307	3.83309	0.0481107
Lchi11602	66733	0.00304307	3.83309	0.0481107
Lchi07289	12266	0.00304307	3.83309	0.0481107
Lchi07429	16170	0.00304307	3.83309	0.0481107
Lchi04083	2621	0.00304307	3.83309	0.0481107
Lchi19352	3418	0.00304307	3.83309	0.0481107
Lchi11865	13936	0.00304307	3.83309	0.0481107
Lchi01302	67937	0.00304307	3.83309	0.0481107
Lchi14583	46	0.00304307	3.83309	0.0481107
Lchi08051	1346	0.00304307	3.83309	0.0481107
Lchi08060	1249	0.00304307	3.83309	0.0481107
Lchi08169	3870	0.00304307	3.83309	0.0481107
Lchi08182	27645	0.00304307	3.83309	0.0481107
Lchi17125	231	0.00304307	3.83309	0.0481107
Lchi24050	4592	0.00304307	3.83309	0.0481107
Lchi00065	9664	0.00304307	3.83309	0.0481107
Lchi00164	0	0.00304307	3.83309	0.0481107
Lchi00168	69003	0.00304307	3.83309	0.0481107
Lchi19975	11125	0.00304307	3.83309	0.0481107
Lchi14042	211	0.00304307	3.83309	0.0481107
Lchi01665	21188	0.00304307	3.83309	0.0481107
Lchi01686	6673	0.00304307	3.83309	0.0481107
Lchi01850	192	0.00304307	3.83309	0.0481107
Lchi26011	4002	0.00304307	3.83309	0.0481107
Lchi13218	3659	0.00304307	3.83309	0.0481107
Lchi19747	10195	0.00304307	3.83309	0.0481107
Lchi26822	5540	0.00304307	3.83309	0.0481107
Lchi23984	16	0.00304307	3.83309	0.0481107
Lchi19839	1697	0.00304307	3.83309	0.0481107
Lchi18798	9614	0.00304307	3.83309	0.0481107
Lchi34845	21364	0.00304307	3.83309	0.0481107
Lchi22475	1646	0.0071005	3.83309	0.00169203
Lchi17033	109	0.00304307	3.83309	0.0481107
Lchi08813	3088	0.00304307	3.83309	0.0481107
Lchi14212	2470	0.00304307	3.83309	0.0481107
Lchi01196	2490	0.0334738	3.75063	1.10753e-09
Lchi31959	49	0.014201	3.73998	9.90012e-06
Lchi07640	113	0.0101436	3.70756	0.000212856
Lchi16490	68141	0.0101436	3.70756	0.000212856
Lchi13504	984	0.0101436	3.70756	0.000212856
Lchi21657	57	0.0243446	3.6696	5.26421e-07
Lchi30181	6	0.255618	3.66634	3.80942e-17
Lchi04348	10138	0.114622	3.66598	1.94856e-25
Lchi18997	10761	0.0202871	3.64045	2.27565e-07
Lchi02037	4812	0.0344881	3.64045	4.21961e-11
Lchi05826	12403	0.00608614	3.64045	0.00521971
Lchi06090	68206	0.00608614	3.64045	0.00521971
Lchi30468	5590	0.00608614	3.64045	0.00521971
Lchi15654	435	0.0131866	3.64045	2.8571e-05
Lchi32699	3833	0.00608614	3.64045	0.00521971
Lchi29932	888	0.00608614	3.64045	0.00521971
Lchi34651	3705	0.00608614	3.64045	0.00521971
Lchi30686	2244	0.00608614	3.64045	0.00521971
Lchi02915	68112	0.0162297	3.59863	4.00669e-06
Lchi13756	676	0.210986	3.58626	1.20704e-33
Lchi01324	9078	0.00912921	3.57006	0.000615919
Lchi25653	2	0.00912921	3.57006	0.000615919
Lchi02924	1079	0.0223159	3.5493	9.69451e-08
Lchi05063	8555	0.0456461	3.5493	2.74084e-13
Lchi05603	66942	0.0121723	3.53353	8.01667e-05
Lchi20630	38	0.0121723	3.53353	8.01667e-05
Lchi05926	9423	0.0121723	3.53353	8.01667e-05
Lchi19210	70662	0.0811486	3.52909	1.2337e-19
Lchi25434	3629	0.100421	3.52275	1.87306e-19
Lchi11513	296	0.0152154	3.51117	1.09171e-05
Lchi25286	3061	0.0314451	3.51117	5.90418e-10
Lchi13201	125	0.0152154	3.51117	7.38006e-05
Lchi26994	9522	0.0375312	3.49606	2.52564e-11
Lchi27464	4125	0.0436174	3.48517	4.18048e-08
Lchi09900	10409	0.0588327	3.46781	4.49735e-12
Lchi11117	9956	0.193742	3.46386	8.43058e-31
Lchi18291	1829	0.10245	3.46113	3.98404e-22
Lchi06275	12581	0.0334738	3.46113	2.86578e-10
Lchi21707	27782	0.0953496	3.44875	7.86505e-21
Lchi02059	1511	0.0263733	3.41806	1.87511e-08
Lchi14915	12903	0.00507179	3.41806	0.0157385
Lchi02563	9353	0.00507179	3.41806	0.0157385
Lchi26496	11240	0.00507179	3.41806	0.0428404
Lchi07423	282	0.00507179	3.41806	0.0157385
Lchi18250	6160	0.00507179	3.41806	0.0157385
Lchi03534	6247	0.00507179	3.41806	0.0157385
Lchi03855	17378	0.00507179	3.41806	0.0157385
Lchi16573	68149	0.0111579	3.41806	0.000222929
Lchi00114	68998	0.0111579	3.41806	0.000222929
Lchi09664	27673	0.00507179	3.41806	0.0157385
Lchi33723	19648	0.00507179	3.41806	0.0157385
Lchi19236	2073	0.00507179	3.41806	0.0157385
Lchi19286	14749	0.186642	3.41028	4.49867e-17
Lchi11121	352	0.510222	3.40949	2.96988e-37
Lchi02193	11146	0.161283	3.40013	1.38846e-27
Lchi00917	17	0.439217	3.39497	2.17638e-28
Lchi04777	3578	0.0466604	3.38768	1.39027e-10
Lchi08193	210	0.655275	3.35054	8.9076e-36
Lchi06472	8716	0.0770911	3.34499	7.74555e-09
Lchi02052	68450	0.0365169	3.34211	1.56957e-10
Lchi02910	3689	0.0507179	3.33559	3.09932e-12
Lchi20774	2524	0.0162297	3.33559	1.12196e-05
Lchi33301	166	0.0131866	3.31852	8.0911e-05
Lchi22113	2023	0.0131866	3.31852	8.0911e-05
Lchi24173	489	0.0101436	3.29253	0.00061122
Lchi01720	4502	0.0101436	3.29253	0.00061122
Lchi21813	435	0.0213015	3.29253	0.00119133
Lchi17822	8168	0.205914	3.2767	3.36084e-22
Lchi16270	12485	0.516308	3.27286	2.71034e-34
Lchi06103	2835	2.12203	3.26826	3.66219e-42
Lchi09867	546	0.0263733	3.26605	4.81768e-08
Lchi11099	981	0.0973783	3.26308	7.55642e-20
Lchi24149	961	0.0071005	3.24813	0.00506832
Lchi05798	66820	0.0902778	3.23748	6.91821e-17
Lchi10469	5092	0.0446317	3.23748	9.37143e-12
Lchi28185	264	0.388499	3.22823	6.22534e-29
Lchi28587	16213	0.0202871	3.22541	1.72933e-06
Lchi29195	10986	0.0121723	3.21161	0.000215149
Lchi25805	12	0.0121723	3.21161	0.000215149
Lchi04873	14766	0.0121723	3.21161	0.000215149
Lchi32209	1571	0.251561	3.20813	1.07002e-12
Lchi09879	13871	0.413858	3.19617	7.04077e-33
Lchi00090	531	0.172441	3.18486	9.60139e-24
Lchi25168	7718	0.337781	3.18338	1.22211e-33
Lchi05410	855	0.186642	3.17465	9.24224e-27
Lchi09845	11278	0.202871	3.16222	1.4214e-27
Lchi00051	2847	0.0446317	3.15502	5.49887e-11
Lchi05629	1390	0.00405743	3.15502	0.0460027
Lchi24773	14183	0.00405743	3.15502	0.0460027
Lchi34911	3075	0.00405743	3.15502	0.0460027
Lchi25804	12	0.00405743	3.15502	0.0460027
Lchi04657	3797	0.00405743	3.15502	0.0460027
Lchi01156	67914	0.00405743	3.15502	0.0460027
Lchi17068	159	0.00405743	3.15502	0.0460027
Lchi34110	11633	0.00405743	3.15502	0.0460027
Lchi24527	27944	0.00405743	3.15502	0.0460027
Lchi09550	10868	0.00912921	3.15502	0.00165904
Lchi24566	1205	0.00912921	3.15502	0.00165904
Lchi06063	15001	0.00912921	3.15502	0.00165904
Lchi13306	233	0.00405743	3.15502	0.0460027
Lchi20219	130	0.00912921	3.15502	0.00165904
Lchi20246	27862	0.0243446	3.15502	2.79674e-07
Lchi32685	13347	0.00405743	3.15502	0.0460027
Lchi02233	11174	0.0669476	3.1443	1.2217e-14
Lchi22308	69275	0.0943352	3.13976	3.67215e-17
Lchi04912	78	0.263733	3.13308	1.69315e-28
Lchi05414	210	0.480805	3.13242	6.97596e-36
Lchi15647	5245	0.190699	3.12855	1.90488e-26
Lchi06430	3297	0.0263733	3.12855	1.1511e-07
Lchi00088	531	5.49883	3.11811	5.23062e-41
Lchi27579	425	0.0456461	3.10873	2.29839e-11
Lchi20861	4606	0.104479	3.10727	2.41862e-19
Lchi18188	68960	0.0405743	3.10318	2.03355e-10
Lchi27396	12093	0.203886	3.09899	8.45008e-27
Lchi16574	14	0.0304307	3.08685	2.88852e-07
Lchi23547	69558	0.0304307	3.08685	2.14776e-08
Lchi33040	2728	9.32397	3.08167	2.941e-41
Lchi13754	26491	0.0182584	3.08102	0.000568837
Lchi26066	1643	0.0588327	3.07188	2.60411e-13
Lchi03590	634	0.0801342	3.06756	7.82484e-12
Lchi02551	1105	0.00608614	3.05549	0.0140504
Lchi32927	53	0.00608614	3.05549	0.0140504
Lchi28187	12674	0.00608614	3.05549	0.0140504
Lchi10819	591	0.00608614	3.05549	0.0140504
Lchi00144	16180	0.00608614	3.05549	0.0140504
Lchi20289	5819	0.00608614	3.05549	0.0140504
Lchi26239	70208	0.00608614	3.05549	0.0140504
Lchi11578	7287	0.375312	3.03745	5.70776e-29
Lchi08751	3401	0.372269	3.03473	5.18229e-32
Lchi20142	2327	0.0334738	3.01367	1.52904e-08
Lchi21171	2664	0.0263733	3.00302	2.63344e-07
Lchi21117	12106	0.0537609	3.00302	3.53407e-12
Lchi09011	69310	0.00811486	3.00302	0.00443649
Lchi17781	4646	0.0781055	2.98921	2.06437e-15
Lchi27351	1	0.11868	2.98782	1.2762e-19
Lchi08430	68941	0.0192728	2.9851	9.76297e-06
Lchi17158	160	0.0101436	2.9706	0.00145467
Lchi07179	12441	0.0101436	2.9706	0.0118368
Lchi17839	5377	0.0213015	2.9706	3.78896e-06
Lchi13505	984	0.112594	2.96802	4.26185e-14
Lchi28762	13061	1.72542	2.96434	2.72563e-37
Lchi17880	1194	0.0588327	2.96085	1.07214e-12
Lchi11993	772	0.0233302	2.95863	1.51398e-06
Lchi14780	4486	0.243446	2.95157	1.20172e-26
Lchi04343	2	0.0121723	2.94857	0.00049655
Lchi11241	2078	0.157225	2.94857	3.83667e-22
Lchi16454	10709	0.0689763	2.94162	5.81303e-14
Lchi14127	67360	9.58669	2.94048	2.63088e-36
Lchi03044	1744	0.042603	2.93743	9.38529e-07
Lchi30901	1	0.014201	2.93263	0.000175792
Lchi02733	2690	0.014201	2.93263	0.00218389
Lchi16494	146	0.014201	2.93263	0.000175792
Lchi21702	616	0.139981	2.92967	2.38672e-11
Lchi01425	6682	0.0162297	2.92056	0.000192786
Lchi25374	11315	0.501092	2.92019	1.18756e-30
Lchi26619	67753	0.0182584	2.9111	2.36089e-05
Lchi13771	44	0.0182584	2.9111	0.0027408
Lchi03987	666	0.116651	2.90972	1.0121e-11
Lchi09811	4110	0.410815	2.89852	2.17638e-28
Lchi29119	11550	0.028402	2.88372	3.9943e-05
Lchi16402	5898	0.0385456	2.87057	4.00282e-09
Lchi33395	5852	2.35229	2.84684	2.49433e-33
Lchi04649	13548	0.109551	2.84639	5.81076e-14
Lchi19248	676	0.969725	2.8346	3.16406e-32
Lchi15740	9867	0.0152154	2.83309	0.000153299
Lchi03755	78	0.0172441	2.83309	5.61038e-05
Lchi01622	660	0.0192728	2.83309	0.000607076
Lchi13427	11930	0.0273876	2.83309	5.21241e-07
Lchi08630	809	0.0071005	2.83309	0.0115963
Lchi05488	3088	0.00507179	2.83309	0.037425
Lchi05643	2245	0.00507179	2.83309	0.0481107
Lchi07409	1562	0.00912921	2.83309	0.00757662
Lchi25478	21346	0.00912921	2.83309	0.0037065
Lchi02800	194	0.0071005	2.83309	0.0115963
Lchi01148	12589	0.00507179	2.83309	0.037425
Lchi01153	1963	0.0071005	2.83309	0.0115963
Lchi26185	473	0.00912921	2.83309	0.0037065
Lchi28550	5427	0.00912921	2.83309	0.0037065
Lchi16546	11816	0.0071005	2.83309	0.0115963
Lchi00804	23604	0.0071005	2.83309	0.0115963
Lchi00880	17829	0.00507179	2.83309	0.037425
Lchi30482	133	0.00912921	2.83309	0.0141439
Lchi30000	15122	0.0071005	2.83309	0.0115963
Lchi10498	23810	0.00912921	2.83309	0.0037065
Lchi18161	179	0.00912921	2.83309	0.0163986
Lchi21797	69643	0.0152154	2.83309	0.00345058
Lchi09128	0	0.00507179	2.83309	0.037425
Lchi19757	13345	0.00507179	2.83309	0.037425
Lchi26591	94	0.0071005	2.83309	0.0407654
Lchi12930	2653	0.0131866	2.83309	0.000427083
Lchi20781	6423	0.0192728	2.83309	0.00118647
Lchi08433	68942	0.446317	2.81683	2.15516e-28
Lchi35484	5023	0.0628901	2.81037	2.34278e-12
Lchi03085	68136	0.0983926	2.80395	6.48389e-15
Lchi23900	471	0.136938	2.79127	9.26927e-19
Lchi05819	283	0.225187	2.77601	6.59477e-22
Lchi17678	11503	0.396614	2.76832	2.67148e-24
Lchi10816	4190	0.0202871	2.76598	0.000100265
Lchi15179	725	0.056804	2.75909	2.79583e-10
Lchi00859	420	0.164326	2.75556	1.20986e-18
Lchi20689	67369	0.0486891	2.74736	4.00611e-10
Lchi28758	2344	0.014201	2.73998	0.000360343
Lchi25197	27956	0.0446317	2.73998	1.53914e-08
Lchi28046	8080	1.87149	2.72763	2.9281e-29
Lchi27566	0	0.0121723	2.72618	0.00103597
Lchi11093	253	0.0233302	2.71762	0.000641638
Lchi06994	3732	0.200843	2.71483	6.32981e-21
Lchi06874	484	0.236345	2.71477	5.5042e-23
Lchi17750	1891	0.0101436	2.70756	0.0108128
Lchi26733	3833	0.0101436	2.70756	0.00302943
Lchi34141	184	0.0101436	2.70756	0.00302943
Lchi11811	11272	0.104479	2.70064	2.66354e-15
Lchi26680	768	0.111579	2.69677	2.7287e-16
Lchi01593	314	1.30345	2.6962	3.2506e-28
Lchi21005	269	1.0174	2.69611	1.68138e-26
Lchi29350	3302	0.0192728	2.69559	4.17853e-05
Lchi06461	8809	0.0192728	2.69559	0.000389211
Lchi07974	3697	0.0486891	2.69292	7.25772e-10
Lchi11856	742	0.187656	2.68575	5.44366e-20
Lchi14159	4663	0.00811486	2.68109	0.0376191
Lchi31152	1861	0.00811486	2.68109	0.0149371
Lchi28267	68432	0.00811486	2.68109	0.0117901
Lchi31964	16495	0.00811486	2.68109	0.00926352
Lchi28123	160	0.00811486	2.68109	0.00926352
Lchi17056	70695	0.484863	2.67628	1.59363e-27
Lchi06931	637	0.0821629	2.66708	1.61866e-13
Lchi27080	1647	0.0152154	2.66317	0.000302989
Lchi32308	3725	0.133895	2.65956	3.34333e-17
Lchi29475	8	0.0223159	2.65622	1.37408e-05
Lchi25190	10138	0.0223159	2.65622	1.37408e-05
Lchi23469	1039	0.153168	2.65476	2.03337e-16
Lchi26509	2877	0.0365169	2.65023	6.1585e-08
Lchi20890	1933	0.0953496	2.64806	6.83649e-12
Lchi20644	9967	0.00608614	2.64045	0.0289929
Lchi14588	8060	0.00608614	2.64045	0.0289929
Lchi23970	1869	0.00608614	2.64045	0.0289929
Lchi03237	294	1.02551	2.63369	1.48257e-28
Lchi19929	2744	0.582241	2.62547	2.29708e-26
Lchi18301	68795	0.0182584	2.62159	9.3793e-05
Lchi28773	1176	0.042603	2.6155	1.14296e-08
Lchi14302	795	0.569054	2.61437	1.14192e-15
Lchi34026	3600	0.0111579	2.6107	0.0114156
Lchi21735	9500	0.0111579	2.6107	0.00458639
Lchi15572	245	1.79034	2.60674	3.60312e-28
Lchi11109	42	0.903792	2.60609	1.48257e-28
Lchi09702	9090	0.355025	2.60192	2.94443e-24
Lchi19003	7815	0.0628901	2.60092	4.80627e-09
Lchi03568	300	0.0162297	2.59863	0.000251389
Lchi25198	2	0.0162297	2.59863	0.000521254
Lchi26289	8309	0.0436174	2.59209	3.36289e-07
Lchi16818	41	0.0263733	2.58798	1.2491e-05
Lchi06449	6752	1.23853	2.5744	3.99984e-28
Lchi18913	67888	0.014201	2.57006	0.000688477
Lchi22206	1980	0.0344881	2.57006	4.4927e-05
Lchi03690	514	0.014201	2.57006	0.00493943
Lchi28063	11402	0.00912921	2.57006	0.00771878
Lchi05029	195	0.132881	2.55556	2.39269e-16
Lchi17400	67550	0.279963	2.55452	3.20809e-21
Lchi22095	11522	0.0557896	2.55299	4.99184e-10
Lchi09766	3559	0.0172441	2.54359	0.00100201
Lchi25396	70280	4.66401	2.53923	9.24533e-28
Lchi17634	27821	0.241417	2.53429	1.21266e-15
Lchi29463	67878	0.0517322	2.53353	5.42217e-07
Lchi10445	21250	0.0121723	2.53353	0.00195476
Lchi07476	14724	0.0121723	2.53353	0.0121175
Lchi00547	2826	0.128823	2.52931	7.47253e-16
Lchi16463	9338	2.614	2.52851	7.2706e-28
Lchi10961	7895	0.0202871	2.52497	0.000319806
Lchi09929	14182	0.0841916	2.52497	2.12917e-11
Lchi05639	10681	0.0872347	2.52115	7.05657e-13
Lchi05909	500	0.119694	2.51846	3.63203e-11
Lchi09547	6345	0.0395599	2.51117	8.1276e-08
Lchi05448	66681	0.0395599	2.51117	8.1276e-08
Lchi02422	19744	0.0071005	2.51117	0.0222668
Lchi20980	27873	0.0071005	2.51117	0.0399896
Lchi03175	21196	0.0071005	2.51117	0.0222668
Lchi09001	475	0.0071005	2.51117	0.0222668
Lchi20513	2534	0.0152154	2.51117	0.00729504
Lchi27669	2556	0.0071005	2.51117	0.0222668
Lchi21424	1208	0.148096	2.5092	1.09187e-16
Lchi13845	8854	0.425016	2.50842	4.1452e-14
Lchi00705	68565	0.0507179	2.50552	1.87744e-08
Lchi30069	10196	0.0344881	2.50295	4.48706e-07
Lchi20646	1596	0.206929	2.50135	3.62194e-18
Lchi29461	253	0.393571	2.48835	2.16202e-21
Lchi35004	13548	0.0436174	2.48517	8.99447e-08
Lchi16797	4227	0.0101436	2.48517	0.0056757
Lchi05238	4071	0.0101436	2.48517	0.0056757
Lchi01115	3570	0.877419	2.47497	3.44883e-26
Lchi07490	10718	0.0415886	2.47052	6.55743e-08
Lchi10394	398	0.390527	2.46555	1.15211e-17
Lchi29115	1484	1.27505	2.46113	7.62683e-25
Lchi19175	8309	0.0507179	2.46113	1.1153e-06
Lchi18737	1015	0.0162297	2.46113	0.000452668
Lchi03176	19	0.0334738	2.46113	8.51211e-05
Lchi23228	2284	10.0442	2.46064	4.0459e-26
Lchi26410	15853	0.0192728	2.45458	0.00014103
Lchi02726	37	0.283006	2.45458	1.93882e-20
Lchi01596	314	1.79237	2.44482	2.91196e-25
Lchi02441	919	0.0578184	2.44315	4.75518e-07
Lchi09735	44	0.0933208	2.44152	8.14207e-11
Lchi21352	435	0.26779	2.43173	6.36858e-19
Lchi18690	9918	1.14115	2.42899	2.02646e-25
Lchi09612	757	0.315465	2.42501	1.14305e-18
Lchi24287	11640	0.128823	2.4237	6.68771e-12
Lchi05073	70807	0.207943	2.42156	6.45038e-18
Lchi02879	447	0.0172441	2.41806	0.000365573
Lchi11897	1979	0.0202871	2.41806	0.000116232
Lchi02623	8289	0.0111579	2.41806	0.00442452
Lchi06939	68361	0.0233302	2.41806	0.00298356
Lchi17697	113	0.0111579	2.41806	0.00596015
Lchi26259	1980	0.014201	2.41806	0.00813971
Lchi21286	67390	0.00811486	2.41806	0.0168708
Lchi19592	10941	0.0172441	2.41806	0.00311001
Lchi06906	998	0.00811486	2.41806	0.0168708
Lchi10765	14761	0.00811486	2.41806	0.0168708
Lchi20923	2151	0.0111579	2.41806	0.0166905
Lchi15060	49	0.395599	2.41621	2.36915e-14
Lchi25108	11199	0.185627	2.41414	2.12582e-16
Lchi20921	9913	0.236345	2.40884	1.77661e-11
Lchi16105	8116	0.570069	2.40403	3.73558e-22
Lchi31575	1720	0.124766	2.39497	2.54545e-14
Lchi05750	7833	0.0304307	2.39497	3.97198e-06
Lchi18550	11980	0.0273876	2.39252	8.15184e-05
Lchi10109	19953	0.0841916	2.39252	2.65588e-08
Lchi19603	536	0.0273876	2.39252	2.09618e-05
Lchi06087	6311	0.0213015	2.38564	9.50615e-05
Lchi20816	82	0.0436174	2.38564	8.6859e-08
Lchi09828	2474	0.0182584	2.38058	0.000297977
Lchi11298	68097	0.0182584	2.38058	0.000297977
Lchi30013	64	0.0578184	2.36915	3.16516e-09
Lchi29104	3710	0.375312	2.36837	3.2231e-08
Lchi10170	8635	0.212001	2.36743	1.75296e-17
Lchi07483	992	6.39349	2.36735	1.93071e-25
Lchi05086	88	4.22074	2.36631	1.63015e-23
Lchi33064	9466	0.0253589	2.36361	2.65204e-05
Lchi30243	96	0.0121723	2.36361	0.00343093
Lchi16868	674	0.0121723	2.36361	0.0168422
Lchi02732	19955	0.0223159	2.35666	0.000359237
Lchi22136	69059	0.0527466	2.35156	1.28385e-08
Lchi28290	528	0.170412	2.35133	1.18398e-14
Lchi03799	12617	0.0192728	2.34767	0.000240576
Lchi07759	8464	0.00912921	2.34767	0.0129231
Lchi21880	69880	0.00912921	2.34767	0.0129231
Lchi08436	11778	0.0365169	2.34211	2.32828e-06
Lchi19371	1800	0.180556	2.33963	7.39159e-14
Lchi09052	1968	0.0882491	2.33833	1.81468e-08
Lchi26937	1178	1.4414	2.33813	1.9351e-23
Lchi22346	12134	0.0334738	2.33559	6.28752e-05
Lchi18096	15316	0.116651	2.33352	4.07499e-13
Lchi30298	67903	0.0476748	2.33059	5.65633e-05
Lchi02511	885	0.361111	2.32988	1.2337e-19
Lchi32969	4880	6.85097	2.32933	3.35039e-24
Lchi16439	1158	0.336767	2.32373	8.17412e-19
Lchi14864	7902	1.19593	2.32342	2.45033e-23
Lchi33652	1864	0.352996	2.32018	1.08961e-13
Lchi27961	12183	0.0202871	2.31852	0.000195662
Lchi08982	69306	0.0131866	2.31852	0.0027407
Lchi14328	12078	0.0131866	2.31852	0.00658197
Lchi24024	69190	0.0557896	2.31852	9.60297e-09
Lchi20509	2534	0.46559	2.31226	1.04295e-08
Lchi01594	314	0.824672	2.30969	5.34607e-22
Lchi05216	988	1.63413	2.30907	3.33527e-12
Lchi19262	1043	0.0172441	2.30258	0.000618844
Lchi05266	66660	0.0172441	2.30258	0.000618844
Lchi02662	13343	0.0172441	2.30258	0.0268359
Lchi21116	9130	0.56804	2.29962	2.82431e-20
Lchi10923	551	0.164326	2.29918	4.32667e-13
Lchi16486	1903	5.45623	2.29723	8.36557e-24
Lchi03252	6887	0.0101436	2.29253	0.0098505
Lchi27553	12567	0.0213015	2.29253	0.000158925
Lchi08895	4638	0.0436174	2.29253	1.08862e-05
Lchi22336	67569	0.0588327	2.28947	1.52215e-05
Lchi25800	67499	0.0365169	2.28766	6.17464e-06
Lchi14027	1521	0.0365169	2.28766	1.57997e-06
Lchi17039	2054	0.0628901	2.28681	3.16516e-09
Lchi17351	10015	0.0294164	2.28055	6.82552e-05
Lchi16614	1025	0.014201	2.28055	0.00208623
Lchi06926	155	0.243446	2.27838	2.57444e-14
Lchi12683	12808	0.262718	2.27803	1.84921e-17
Lchi17194	35	0.0182584	2.27367	0.00200616
Lchi32850	18329	0.207943	2.27167	2.55576e-07
Lchi14332	4116	1.11072	2.26935	4.30438e-16
Lchi06770	2221	0.658318	2.2675	1.14624e-20
Lchi29981	15321	0.0537609	2.26605	8.10493e-08
Lchi13988	2188	2.8828	2.26395	2.87582e-22
Lchi25795	12	0.0385456	2.26052	6.43688e-06
Lchi03032	116	0.279963	2.26034	7.52709e-15
Lchi20755	2635	0.32358	2.2602	1.19082e-14
Lchi17509	68636	0.042603	2.25936	4.14503e-07
Lchi00052	17785	1.86946	2.2565	1.27419e-21
Lchi01803	13219	1.24867	2.25596	1.23604e-19
Lchi03624	6520	1.52559	2.25293	1.20049e-21
Lchi23016	13961	0.0111579	2.24813	0.00748929
Lchi07653	5861	0.0152154	2.24813	0.00243385
Lchi33769	49	0.0355025	2.24813	7.73465e-06
Lchi05555	66938	0.0355025	2.24813	0.000217464
Lchi16086	690	0.0720194	2.24813	1.12111e-05
Lchi03479	2123	0.0111579	2.24813	0.0284434
Lchi16510	4409	0.0071005	2.24813	0.0380553
Lchi26877	10562	0.0071005	2.24813	0.0380553
Lchi01025	8973	0.0071005	2.24813	0.0380553
Lchi13343	69289	0.0111579	2.24813	0.00748929
Lchi01810	69472	0.0071005	2.24813	0.0380553
Lchi27748	187	0.0071005	2.24813	0.0380553
Lchi35450	97	0.0111579	2.24813	0.0209993
Lchi14235	729	0.0273876	2.24813	2.99549e-05
Lchi16995	9974	0.381398	2.24686	5.89069e-16
Lchi27582	848	0.340824	2.24671	1.27332e-17
Lchi09745	4401	1.11884	2.23945	9.27613e-21
Lchi02810	67862	0.157225	2.23585	2.93553e-13
Lchi23745	3602	0.833801	2.23244	1.2337e-19
Lchi27914	2103	0.0243446	2.22902	8.57276e-05
Lchi13195	4580	0.0628901	2.22541	1.6464e-05
Lchi03929	27564	0.0202871	2.22541	0.000423895
Lchi00719	1601	0.145053	2.22166	7.05657e-13
Lchi07040	14014	0.0639045	2.21838	6.63996e-09
Lchi12684	940	0.0294164	2.21642	2.05745e-05
Lchi04816	12490	0.262718	2.21161	1.26373e-16
Lchi32873	27733	0.0121723	2.21161	0.0177496
Lchi05634	6811	0.0740481	2.20966	1.66167e-08
Lchi26117	2266	0.216058	2.20824	1.39707e-15
Lchi17472	68632	0.0344881	2.20749	3.25807e-05
Lchi29458	253	4.46419	2.20742	9.65451e-20
Lchi05143	70821	0.0213015	2.20506	0.000412853
Lchi19230	736	0.0841916	2.20304	1.82108e-09
Lchi21099	27878	0.169398	2.20304	2.49158e-12
Lchi25591	2090	0.0628901	2.19566	1.0958e-08
Lchi20990	1306	0.00811486	2.19566	0.0282221
Lchi27275	921	0.00811486	2.19566	0.0450802
Lchi29444	20362	0.00811486	2.19566	0.0282221
Lchi07558	1	0.00811486	2.19566	0.0282221
Lchi12687	4937	0.110565	2.18819	1.41742e-11
Lchi06186	27594	0.0131866	2.18102	0.00471927
Lchi23534	21335	0.0131866	2.18102	0.00437823
Lchi08296	170	0.0466604	2.17823	6.89897e-05
Lchi12055	3398	0.148096	2.17479	3.82997e-13
Lchi29877	46	0.0182584	2.17413	0.000799733
Lchi16607	39	0.0182584	2.17413	0.000799733
Lchi27363	12545	11.661	2.17406	2.45996e-21
Lchi03469	1924	1.58848	2.16727	8.70359e-20
Lchi30715	2812	0.0628901	2.16652	1.16605e-07
Lchi08484	6209	0.714107	2.16529	3.92638e-19
Lchi19287	14749	0.275905	2.15767	2.33564e-14
Lchi21658	12159	0.408786	2.15592	1.33993e-12
Lchi30178	3653	0.560939	2.15567	1.23338e-17
Lchi30477	149	0.0497035	2.15502	2.44621e-07
Lchi27480	15052	0.0243446	2.15502	0.000613107
Lchi25433	3629	0.0446317	2.15502	8.10047e-05
Lchi24986	5898	0.0294164	2.15502	0.000346697
Lchi19488	70498	0.0344881	2.15502	8.36659e-06
Lchi25224	696	0.0344881	2.15502	0.0325039
Lchi01323	7126	0.014201	2.15502	0.00364482
Lchi23810	27617	0.00912921	2.15502	0.0210108
Lchi13231	3659	0.00912921	2.15502	0.0210108
Lchi10342	150	0.00912921	2.15502	0.0210108
Lchi31159	2277	0.00912921	2.15502	0.0210108
Lchi08067	6386	0.219101	2.1517	7.23493e-15
Lchi02304	68476	0.0679619	2.1392	1.16029e-08
Lchi14067	3053	0.0415886	2.13795	1.75933e-06
Lchi04436	2954	0.0476748	2.13265	4.81578e-07
Lchi25942	10980	0.0263733	2.12855	0.000300708
Lchi25775	15327	0.0263733	2.12855	8.9413e-05
Lchi05215	3449	2.1687	2.12846	8.74498e-20
Lchi04037	1859	0.241417	2.12663	4.19697e-15
Lchi16911	553	0.0213015	2.1226	0.00198241
Lchi15588	10207	0.0101436	2.1226	0.0247153
Lchi23994	5225	0.0213015	2.1226	0.00170578
Lchi13067	166	0.0101436	2.1226	0.0403139
Lchi16962	1459	0.417915	2.11795	2.68486e-16
Lchi04720	11169	0.0273876	2.11689	0.000258783
Lchi29316	69779	0.0557896	2.11689	1.54999e-07
Lchi12006	540	0.0963639	2.11428	5.48996e-08
Lchi06183	4352	0.0334738	2.1132	1.52073e-05
Lchi05098	5043	0.0162297	2.1132	0.00202359
Lchi03315	10095	0.0223159	2.10873	0.000320195
Lchi19405	177	0.0344881	2.1044	0.000182738
Lchi10511	12045	0.0405743	2.10318	0.000110913
Lchi27651	695	0.397628	2.10275	1.04207e-13
Lchi26963	245	0.0882491	2.1027	1.05558e-09
Lchi26427	5225	0.622815	2.09754	1.16034e-16
Lchi23767	23	0.0111579	2.09613	0.0119023
Lchi05407	2894	0.0111579	2.09613	0.0119023
Lchi12920	70143	0.0111579	2.09613	0.0464597
Lchi05505	14108	0.54471	2.09398	2.35995e-15
Lchi01543	3504	0.0730337	2.09218	8.86272e-09
Lchi14132	1491	0.0669476	2.09183	2.35903e-08
Lchi06871	363	0.247503	2.09025	2.33931e-13
Lchi23071	2189	0.0304307	2.08685	4.04822e-05
Lchi17317	7255	0.34691	2.08523	1.48208e-15
Lchi04019	7073	0.0121723	2.0741	0.0090156
Lchi05839	1418	0.0121723	2.0741	0.0090156
Lchi02512	1168	0.0121723	2.0741	0.0090156
Lchi10219	316	1.67369	2.07101	1.45229e-13
Lchi27144	26	0.0192728	2.06756	0.00157256
Lchi24388	67506	0.56804	2.06711	7.34542e-15
Lchi32742	12	0.0263733	2.06442	0.000308472
Lchi08322	2124	0.122737	2.06339	5.09166e-11
Lchi19280	232	0.136938	2.06258	1.16427e-11
Lchi15117	1291	0.0821629	2.06136	0.000146102
Lchi06173	7007	0.0618758	2.05937	3.51744e-06
Lchi26147	67822	0.0699906	2.05549	3.07649e-07
Lchi09019	12605	0.0131866	2.05549	0.0123324
Lchi06756	7852	0.0415886	2.05549	5.71194e-06
Lchi09083	886	0.0131866	2.05549	0.00686837
Lchi05978	6684	0.287063	2.0521	7.16632e-15
Lchi03609	21200	0.014201	2.03955	0.00521971
Lchi08348	380	0.441245	2.03904	3.16194e-14
Lchi11917	9656	0.662375	2.03649	7.36388e-17
Lchi27708	2316	0.0223159	2.03473	0.000485544
Lchi17239	10958	0.349953	2.02932	5.56238e-10
Lchi09239	996	3.85354	2.02791	2.88541e-18
Lchi31637	13556	0.0233302	2.02574	0.000386864
Lchi23543	5049	0.0152154	2.02574	0.00401538
Lchi23490	2610	0.387484	2.01769	2.0831e-14
Lchi00334	15816	0.0243446	2.01752	0.000311117
Lchi31920	6596	0.0243446	2.01752	0.000561564
Lchi29451	253	17.3343	2.01543	1.75489e-18
Lchi15194	5130	0.0162297	2.01367	0.00308876
Lchi22501	3694	0.154182	2.01367	2.03355e-10
Lchi03090	3107	0.0162297	2.01367	0.0173267
Lchi00951	68596	0.278948	2.01088	3.19898e-14
Lchi26477	3540	0.0253589	2.00997	0.000250503
Lchi14073	1596	0.0963639	2.00867	1.83496e-08
Lchi21725	9383	0.966682	2.00643	2.42866e-16
Lchi14100	3143	0.179541	2.00505	2.83519e-12
Lchi32135	3247	0.0446317	2.00302	3.99392e-06
Lchi30374	9987	0.0355025	2.00302	3.29041e-05
Lchi10855	367	0.0537609	2.00302	8.79363e-06
Lchi18954	320	0.00811486	2.00302	0.043793
Lchi07327	67272	0.00811486	2.00302	0.043793
Lchi32263	9791	0.00811486	2.00302	0.043793
Lchi27782	130	0.00811486	2.00302	0.043793
Lchi01789	6002	0.120708	1.99852	2.49813e-10
Lchi35097	3310	1.09753	1.99803	7.67934e-12
Lchi13706	3419	1.54588	1.99406	2.7287e-16
Lchi09292	696	0.681648	1.99394	5.25027e-11
Lchi22798	204	0.0182584	1.99356	0.00186845
Lchi04837	4034	0.779026	1.99157	1.17761e-16
Lchi06307	148	0.028402	1.99064	0.000802863
Lchi26345	8539	1.43126	1.99056	2.08096e-16
Lchi35277	2621	2.85744	1.98977	4.01029e-17
Lchi23079	300	0.252575	1.9851	5.50864e-12
Lchi33297	70226	0.0192728	1.9851	0.00145863
Lchi20933	2593	0.171426	1.9851	7.35794e-12
Lchi33888	86	0.00912921	1.9851	0.0322489
Lchi32273	1591	0.00912921	1.9851	0.0452607
Lchi08102	3725	0.131866	1.98387	9.64093e-11
Lchi14449	493	0.0507179	1.98196	1.47661e-06
Lchi08062	194	0.0304307	1.97994	0.00023192
Lchi16984	4912	0.0304307	1.97994	0.000132209
Lchi07677	67423	0.208958	1.97969	1.071e-12
Lchi02827	67865	0.212001	1.97748	1.38516e-11
Lchi03242	9371	0.0639045	1.97511	1.51061e-06
Lchi10381	53	0.0324594	1.9706	8.10312e-05
Lchi20735	3575	0.690777	1.9706	1.3121e-15
Lchi11620	7914	0.0101436	1.9706	0.0240569
Lchi15782	15322	0.0436174	1.9706	6.43688e-06
Lchi00931	4925	0.0101436	1.9706	0.0240569
Lchi20228	2771	0.0324594	1.9706	0.000147917
Lchi26689	10010	0.240403	1.96636	4.81953e-12
Lchi24611	13556	0.0334738	1.96636	6.4341e-05
Lchi06367	628	0.207943	1.96501	1.97427e-12
Lchi27068	10043	0.233302	1.96374	5.77462e-13
Lchi02734	9542	0.0466604	1.96142	3.81605e-06
Lchi08388	3568	0.646145	1.96068	7.52709e-15
Lchi07462	4492	0.0720194	1.95863	6.98549e-08
Lchi15231	1	0.0111579	1.95863	0.0433422
Lchi23624	4011	0.0111579	1.95863	0.0178584
Lchi22726	721	0.827715	1.95846	7.17819e-16
Lchi15159	312	0.0375312	1.95174	4.9346e-05
Lchi05264	393	0.0121723	1.94857	0.0215037
Lchi20072	540	0.0121723	1.94857	0.013571
Lchi23995	69186	0.582241	1.94794	4.98023e-11
Lchi20554	2217	0.0537609	1.94413	4.14882e-06
Lchi14526	3257	0.0263733	1.94413	0.000903185
Lchi04750	17	3.9073	1.94275	1.26542e-14
Lchi22568	165	0.0547753	1.94203	1.01656e-05
Lchi17364	3791	0.111579	1.94101	1.06286e-08
Lchi15076	12470	0.0273876	1.94001	0.000533236
Lchi25781	7787	0.0131866	1.94001	0.0248939
Lchi11358	354	0.0131866	1.94001	0.0328085
Lchi20048	7893	0.0131866	1.94001	0.0283566
Lchi26236	23	0.042603	1.93743	7.46631e-05
Lchi01597	69461	1.38865	1.93451	6.60979e-16
Lchi02690	5220	5.00078	1.93428	5.667e-17
Lchi10942	169	0.210986	1.93312	6.94392e-12
Lchi25106	5272	0.014201	1.93263	0.00781615
Lchi28223	390	0.0304307	1.92931	0.000186557
Lchi09627	5647	0.269819	1.92801	4.60875e-13
Lchi04276	66705	0.114622	1.92452	3.46793e-09
Lchi18410	11261	0.0324594	1.92329	0.000335146
Lchi15341	2647	0.0162297	1.92056	0.00458239
Lchi10731	2460	0.0162297	1.92056	0.00458239
Lchi18528	67315	0.0172441	1.91556	0.00353056
Lchi20135	2327	0.0172441	1.91556	0.00353056
Lchi06226	7856	0.0172441	1.91556	0.00353056
Lchi29888	11306	0.0172441	1.91556	0.00529984
Lchi09691	1029	5.99586	1.91467	2.7287e-16
Lchi04564	68732	1.44444	1.91431	4.45729e-14
Lchi00142	483	0.0182584	1.9111	0.00274293
Lchi15198	2566	0.0182584	1.9111	0.00274293
Lchi12850	68013	0.0385456	1.90904	2.99544e-05
Lchi19328	9905	0.159254	1.90806	3.30967e-10
Lchi14129	7928	0.0192728	1.90709	0.00945376
Lchi24153	665	0.0192728	1.90709	0.00213838
Lchi25409	2796	0.10245	1.90561	6.40553e-09
Lchi31895	134	0.268805	1.90538	1.08484e-06
Lchi02917	4569	0.0405743	1.90524	4.49942e-05
Lchi01322	4420	0.296192	1.90373	1.07214e-12
Lchi02681	440	0.0415886	1.90348	0.000162316
Lchi09157	222	0.332709	1.90042	1.88723e-12
Lchi08423	6264	0.0213015	1.90021	0.00282983
Lchi07464	4492	0.0213015	1.90021	0.00200626
Lchi23744	1048	0.0223159	1.89722	0.00332874
Lchi29835	8489	1.45053	1.89594	5.59297e-15
Lchi14428	70055	0.128823	1.89058	1.42225e-09
Lchi06427	10002	0.0253589	1.88968	0.00148023
Lchi05518	702	0.0527466	1.88859	7.62051e-06
Lchi06670	27602	0.0263733	1.88754	0.00053299
Lchi12905	70142	0.0304307	1.8804	0.000890837
Lchi32598	1232	0.352996	1.8793	2.72375e-13
Lchi23532	69555	0.0334738	1.87616	0.000109645
Lchi08094	437	0.0334738	1.87616	0.000109645
Lchi04817	4270	0.0344881	1.87491	8.87855e-05
Lchi16422	2650	0.071005	1.87432	2.77448e-07
Lchi01564	1972	0.0730337	1.87317	2.12779e-07
Lchi08617	1112	0.864232	1.87253	8.91363e-15
Lchi13725	27752	0.533552	1.87194	1.27965e-11
Lchi12454	2097	0.837859	1.8702	2.61039e-09
Lchi03569	1	0.0821629	1.86872	0.000634644
Lchi11670	2928	0.880462	1.86839	6.77859e-15
Lchi10315	70179	0.0415886	1.86786	3.31295e-05
Lchi18917	13080	0.0415886	1.86786	3.31295e-05
Lchi29037	689	0.0923065	1.8648	4.98009e-08
Lchi03172	19	0.143024	1.8639	5.36055e-10
Lchi21164	453	0.0963639	1.86347	2.16657e-08
Lchi22880	7753	0.195771	1.86315	4.28573e-11
Lchi31070	69243	0.111579	1.85933	4.66092e-07
Lchi07973	9905	0.507179	1.85632	1.62914e-13
Lchi30746	745	0.401685	1.85506	2.1819e-12
Lchi19207	9130	0.0679619	1.85447	2.8696e-05
Lchi31956	1788	0.151139	1.85246	1.94222e-09
Lchi23592	978	0.68672	1.85237	3.8334e-14
Lchi28506	5245	0.0892634	1.8494	6.05516e-08
Lchi19046	8231	0.0902778	1.84921	5.35298e-08
Lchi14079	13558	0.581227	1.84065	1.23001e-11
Lchi02432	1316	0.745552	1.83702	2.11775e-11
Lchi08378	7968	0.0355025	1.83309	0.000614865
Lchi04258	10353	0.0162297	1.83309	0.0100701
Lchi04003	23	0.0131866	1.83309	0.0147418
Lchi35367	352	0.0202871	1.83309	0.00815963
Lchi15811	19762	0.028402	1.83309	0.000428038
Lchi14669	7196	0.0446317	1.83309	0.000181908
Lchi13171	13272	0.0182584	1.83309	0.0055616
Lchi07008	5227	0.00912921	1.83309	0.0467907
Lchi18517	77	0.0101436	1.83309	0.0348677
Lchi12868	1232	0.0111579	1.83309	0.026072
Lchi25879	7125	0.0375312	1.83309	9.42688e-05
Lchi12418	66804	0.0121723	1.83309	0.0195254
Lchi21656	12159	0.0121723	1.83309	0.0195254
Lchi19906	8447	0.0121723	1.83309	0.0453868
Lchi32063	1176	0.0385456	1.83309	0.000103987
Lchi31454	4273	0.0162297	1.83309	0.0372948
Lchi02170	12042	0.0182584	1.83309	0.0055616
Lchi07954	68507	0.0811486	1.83309	0.000202521
Lchi17451	14355	0.0243446	1.83309	0.00111702
Lchi09584	4465	0.0344881	1.83309	0.000119785
Lchi07894	400	0.136938	1.83309	2.40639e-08
Lchi02411	1158	0.014201	1.83309	0.0376687
Lchi02538	4587	0.0152154	1.83309	0.0193488
Lchi03431	876	0.0192728	1.83309	0.00417384
Lchi04029	612	0.0213015	1.83309	0.0102496
Lchi09481	67673	0.014201	1.83309	0.0146963
Lchi01210	1486	0.0101436	1.83309	0.0348677
Lchi12245	95	0.00912921	1.83309	0.0467907
Lchi04923	6268	0.0121723	1.83309	0.0226925
Lchi15875	68779	0.0121723	1.83309	0.0472967
Lchi19040	11414	0.0111579	1.83309	0.026072
Lchi00073	4693	0.014201	1.83309	0.0113237
Lchi13327	1552	0.0557896	1.83309	4.47593e-06
Lchi19136	150	0.0649189	1.83309	1.05508e-06
Lchi21991	1052	0.0131866	1.83309	0.0147418
Lchi18771	804	0.0101436	1.83309	0.0348677
Lchi33441	130	0.0101436	1.83309	0.0348677
Lchi29387	173	0.0131866	1.83309	0.0295572
Lchi30622	1158	0.813514	1.82951	2.33564e-14
Lchi22809	9486	2.01958	1.82659	1.70416e-14
Lchi11825	9343	0.580212	1.82056	1.10836e-12
Lchi13063	69412	1.47893	1.81932	4.60875e-13
Lchi00821	1347	0.0953496	1.81799	5.8704e-08
Lchi23872	8339	5.35682	1.81761	1.40996e-14
Lchi25346	8630	0.18157	1.81715	2.29824e-10
Lchi11879	1842	0.24446	1.81532	2.05334e-11
Lchi09885	66916	0.306336	1.81417	6.78117e-11
Lchi03499	7961	0.0750624	1.81399	4.06253e-07
Lchi22012	27892	0.223159	1.81364	1.33679e-10
Lchi13146	384	0.1978	1.81118	7.89671e-10
Lchi02315	138	0.0639045	1.81073	1.54385e-06
Lchi14133	27758	0.18157	1.80925	2.59714e-10
Lchi08107	3726	0.174469	1.80829	3.35088e-10
Lchi24106	6711	0.171426	1.80786	4.07049e-10
Lchi14300	21272	0.0557896	1.80756	5.55143e-06
Lchi05738	66812	0.209972	1.80561	3.75612e-10
Lchi21693	69283	0.0497035	1.80453	1.6671e-05
Lchi33052	484	7.79432	1.80208	4.84495e-15
Lchi11420	27705	0.0923065	1.80207	9.95441e-08
Lchi25788	8327	0.180556	1.80121	5.03125e-09
Lchi06974	7204	0.0892634	1.80103	3.31102e-07
Lchi27567	1662	0.220115	1.80038	1.83861e-09
Lchi03867	2472	0.0415886	1.79915	4.94849e-05
Lchi17633	27821	1.09551	1.7962	8.57646e-13
Lchi25234	10376	1.67065	1.79508	2.8002e-13
Lchi00820	9556	2.96497	1.79415	2.11146e-14
Lchi16514	1822	0.331695	1.79404	5.33137e-12
Lchi05236	3223	0.0720194	1.79357	2.24547e-06
Lchi15893	1166	0.315465	1.79207	5.05829e-10
Lchi13371	69293	0.137953	1.79157	3.99086e-09
Lchi09109	9644	0.0639045	1.7887	7.77121e-06
Lchi13637	68	0.0304307	1.78729	0.00254646
Lchi00362	9260	0.0304307	1.78729	0.000364935
Lchi21647	11356	0.121723	1.78617	1.04925e-08
Lchi16023	7812	0.0294164	1.78579	0.000923595
Lchi14154	7070	0.11868	1.785	1.38132e-08
Lchi19397	27844	0.11868	1.785	0.00725677
Lchi25371	1327	0.378355	1.7838	1.54999e-07
Lchi11774	69367	0.0862203	1.78363	3.31892e-07
Lchi01568	3622	0.0273876	1.78247	0.0012744
Lchi31556	921	0.0263733	1.78063	0.000895924
Lchi22839	1	0.0801342	1.77998	2.56956e-06
Lchi03589	3247	0.261704	1.77844	4.61208e-10
Lchi19606	735	0.997113	1.77843	4.76038e-13
Lchi07329	988	2.56835	1.77833	6.06069e-10
Lchi02355	741	0.0507179	1.7776	3.55384e-05
Lchi31219	452	0.100421	1.77651	0.000240446
Lchi29453	253	0.57514	1.77583	4.74809e-12
Lchi29589	28026	0.0476748	1.7742	2.89448e-05
Lchi30802	1763	0.0963639	1.7742	8.67886e-08
Lchi23484	6720	0.0476748	1.7742	2.89448e-05
Lchi16764	8484	0.0466604	1.77297	3.54664e-05
Lchi05059	7798	0.880462	1.77294	2.86691e-13
Lchi04845	9508	0.186642	1.77202	5.40183e-10
Lchi02545	704	0.0223159	1.77169	0.00234884
Lchi00289	21181	0.0223159	1.77169	0.0023942
Lchi07550	12153	0.0213015	1.76896	0.00303327
Lchi16965	8035	0.085206	1.76675	5.61276e-07
Lchi11601	5861	0.0415886	1.76598	6.2995e-05
Lchi00156	4716	0.289092	1.76415	1.42001e-10
Lchi19657	1243	0.303293	1.7627	5.82004e-11
Lchi18368	7775	0.0395599	1.7627	9.27632e-05
Lchi10979	2392	0.0192728	1.7627	0.00515532
Lchi10839	4291	0.120708	1.7627	2.00724e-08
Lchi30570	15866	0.120708	1.7627	8.21703e-07
Lchi32755	47	0.240403	1.76213	1.14797e-09
Lchi06149	5471	0.0760768	1.75909	8.50292e-07
Lchi19712	27853	0.0375312	1.75909	0.000162189
Lchi09814	597	0.0355025	1.75509	0.00151675
Lchi09035	1239	0.0172441	1.75509	0.0163063
Lchi10544	11488	0.0172441	1.75509	0.00897089
Lchi02983	5109	0.0699906	1.75292	3.08622e-06
Lchi11803	3841	0.105493	1.75292	7.58551e-08
Lchi24822	11182	0.0162297	1.75063	0.0119023
Lchi17340	3421	0.66339	1.74965	6.79464e-12
Lchi00541	1548	0.0669476	1.74944	2.36855e-06
Lchi17159	160	0.0497035	1.74903	0.000303324
Lchi06782	1950	0.0324594	1.74821	0.000411441
Lchi17594	3927	0.114622	1.74712	4.42434e-08
Lchi05499	4257	0.0801342	1.74563	4.82309e-06
Lchi21704	616	0.0152154	1.74563	0.0158234
Lchi00009	1919	1.63717	1.74558	5.29233e-13
Lchi06300	70867	0.223159	1.74448	2.51984e-10
Lchi26778	397	0.0618758	1.7429	5.04853e-06
Lchi16694	4289	0.107522	1.74167	6.83584e-08
Lchi09788	15118	0.168383	1.74107	2.23413e-09
Lchi04781	262	0.014201	1.73998	0.0212596
Lchi02503	744	0.014201	1.73998	0.0432052
Lchi28139	1875	0.0294164	1.73998	0.00089146
Lchi31370	1015	0.54471	1.73714	2.38087e-12
Lchi06458	1843	0.0720194	1.73623	1.80549e-06
Lchi19102	603	0.29112	1.73623	1.86608e-10
Lchi09482	67674	0.0983926	1.73356	1.47094e-07
Lchi04325	21210	0.0415886	1.73356	0.000116452
Lchi08603	8736	0.0699906	1.73356	2.44162e-06
Lchi17879	8506	0.0131866	1.73356	0.0286498
Lchi28917	593	0.223159	1.73225	3.75612e-10
Lchi14501	67158	0.0405743	1.73121	0.000343264
Lchi11091	253	2.88483	1.73082	3.82997e-13
Lchi10040	1976	0.495006	1.73061	2.14251e-09
Lchi17199	283	0.190699	1.73	2.08857e-09
Lchi05045	68258	0.0263733	1.73	0.00277723
Lchi22402	4224	0.610643	1.72926	4.2191e-12
Lchi11851	13405	0.0649189	1.72618	3.92278e-06
Lchi31511	28048	0.0385456	1.72618	0.00124684
Lchi20697	2369	0.0385456	1.72618	0.000331367
Lchi21953	693	0.0121723	1.72618	0.0409877
Lchi14020	1994	0.0253589	1.72618	0.00148386
Lchi13695	5803	0.0121723	1.72618	0.0390605
Lchi23081	3444	0.272862	1.72503	1.0978e-10
Lchi02529	5682	0.0507179	1.72416	4.5263e-05
Lchi26157	7801	0.0628901	1.72291	2.66346e-05
Lchi06415	2061	0.0750624	1.72206	1.43403e-06
Lchi15555	18284	1.26186	1.72163	1.66836e-12
Lchi32452	683	0.0365169	1.72062	0.000215149
Lchi22854	1749	0.347924	1.7202	3.32504e-11
Lchi00341	25	0.678605	1.71927	1.05711e-11
Lchi06761	2272	0.245474	1.71899	2.85398e-10
Lchi14275	1079	0.218087	1.71762	1.33417e-09
Lchi33104	1671	0.0233302	1.71762	0.00671694
Lchi01744	69468	0.0953496	1.71645	2.48341e-07
Lchi23899	70133	0.273876	1.71557	2.60857e-08
Lchi01200	294	0.114622	1.71179	6.55743e-08
Lchi08431	7974	0.0334738	1.7111	0.000620342
Lchi16881	21291	0.0334738	1.7111	0.000986613
Lchi05471	874	0.0791199	1.71061	1.27484e-06
Lchi24981	3703	0.0781055	1.70911	1.47039e-06
Lchi14361	5286	0.0213015	1.70756	0.00392103
Lchi32469	964	0.62383	1.70756	1.64974e-11
Lchi03048	4617	0.0882491	1.70756	1.63556e-06
Lchi22457	117	0.0527466	1.70303	0.000560853
Lchi07971	7409	0.0943352	1.70118	8.48414e-07
Lchi14478	181	0.0304307	1.69983	0.0031672
Lchi10374	53	0.0304307	1.69983	0.000790193
Lchi14171	8536	0.0720194	1.69924	1.12139e-05
Lchi05076	5850	0.0608614	1.69774	8.86512e-06
Lchi23727	3401	0.111579	1.69677	1.03977e-07
Lchi00444	2974	0.0192728	1.69559	0.0101284
Lchi01426	643	0.0781055	1.69223	1.71519e-06
Lchi17894	21297	0.24446	1.69126	3.08402e-07
Lchi14778	10318	0.350968	1.69069	7.00864e-11
Lchi16233	2599	0.233302	1.69049	5.60352e-09
Lchi17820	8168	10.9987	1.68936	4.23025e-13
Lchi11289	11397	0.0182584	1.6887	0.0138691
Lchi31730	1	0.0182584	1.6887	0.00853889
Lchi22548	744	0.0182584	1.6887	0.00853889
Lchi28240	4657	0.0466604	1.68724	0.000283859
Lchi17711	663	0.122737	1.68702	2.81783e-07
Lchi08187	11905	0.0365169	1.685	0.000394296
Lchi17788	376	0.157225	1.68387	1.09727e-08
Lchi03378	853	0.119694	1.68352	7.66267e-08
Lchi02826	428	0.0537609	1.68109	2.84688e-05
Lchi00624	37	0.0263733	1.68109	0.017392
Lchi26058	14693	0.0172441	1.68109	0.011228
Lchi29462	18325	0.643102	1.68018	1.40988e-07
Lchi07975	3697	0.124766	1.67877	6.63142e-08
Lchi03068	10531	0.124766	1.67877	1.33588e-06
Lchi33085	28057	0.0344881	1.67697	0.00296192
Lchi21739	68038	0.0344881	1.67697	0.000410679
Lchi27304	3433	0.166355	1.67585	1.5949e-08
Lchi28867	4830	0.0517322	1.67555	4.0531e-05
Lchi08151	1159	0.0253589	1.67555	0.0139939
Lchi16597	9250	0.103464	1.6741	1.14094e-05
Lchi24368	1039	1.99118	1.67267	4.77949e-12
Lchi05681	7888	0.0679619	1.67263	1.67391e-05
Lchi03875	4393	0.0162297	1.67263	0.0146145
Lchi23474	804	0.0162297	1.67263	0.0241864
Lchi01045	10663	0.0162297	1.67263	0.0146145
Lchi23878	69264	0.265762	1.67234	4.86519e-09
Lchi01136	1887	1.69093	1.67126	2.92698e-12
Lchi23751	11875	0.0243446	1.6696	0.00339713
Lchi30404	326	0.235331	1.66937	2.14491e-09
Lchi13745	9090	0.285034	1.66886	1.25224e-09
Lchi14199	10323	0.150125	1.66856	2.17306e-08
Lchi35445	172	0.0324594	1.66803	0.00336224
Lchi25105	10093	1.53574	1.66773	2.90417e-11
Lchi08535	2255	0.176498	1.66225	9.91538e-09
Lchi13119	11773	0.191713	1.66148	7.40354e-09
Lchi19821	3537	0.143024	1.66091	4.69986e-08
Lchi33298	16495	0.150125	1.65995	1.07385e-05
Lchi06265	4389	0.408786	1.65842	8.12593e-11
Lchi30693	85	1.4343	1.65763	1.06489e-10
Lchi17757	7257	0.171426	1.65752	2.14098e-08
Lchi03245	68684	0.0537609	1.65724	0.000423895
Lchi15874	10753	0.131866	1.65706	1.29249e-06
Lchi22399	2216	0.0456461	1.65622	0.000129983
Lchi06972	20084	0.332709	1.65588	3.38105e-09
Lchi08092	437	0.694835	1.65525	1.10189e-08
Lchi31111	1484	1.83903	1.65524	1.29275e-11
Lchi25960	3570	3.83731	1.65472	2.81435e-12
Lchi23655	475	0.0679619	1.65377	1.31545e-05
Lchi17572	4891	0.662375	1.65291	3.27317e-11
Lchi29790	13150	0.014201	1.65252	0.0259126
Lchi04954	1013	0.196785	1.65252	3.20576e-08
Lchi25774	15327	0.014201	1.65252	0.025784
Lchi15816	2196	0.111579	1.65023	2.33837e-07
Lchi13004	3503	0.224173	1.65023	2.44155e-09
Lchi14751	10320	0.0365169	1.65023	0.000886812
Lchi16481	70087	0.0436174	1.64867	0.000133896
Lchi26085	2218	1.21216	1.6477	2.35837e-11
Lchi28062	1279	3.85659	1.64753	3.17758e-12
Lchi16461	3459	0.028402	1.64668	0.00152126
Lchi06075	533	0.0791199	1.64502	3.12282e-06
Lchi07056	1283	0.450375	1.64491	1.4545e-10
Lchi03014	9791	1.37445	1.64484	9.28077e-11
Lchi07830	8688	0.0497035	1.64406	6.91749e-05
Lchi13026	2708	0.357054	1.64198	9.0927e-10
Lchi22870	9386	0.0557896	1.64045	3.98918e-05
Lchi00263	6358	0.0131866	1.64045	0.0343285
Lchi13001	11975	0.0131866	1.64045	0.0343285
Lchi02034	1637	0.0131866	1.64045	0.0398415
Lchi06475	429	0.124766	1.63754	4.86933e-07
Lchi03854	12065	0.116651	1.63579	4.14905e-07
Lchi02914	7386	0.0608614	1.63455	4.69073e-05
Lchi08638	472	0.0608614	1.63455	1.97692e-05
Lchi03003	7377	0.170412	1.63406	3.35353e-08
Lchi24687	3796	0.169398	1.63295	1.87866e-08
Lchi25726	64	0.0598471	1.63146	2.32249e-05
Lchi04918	4055	0.497035	1.63057	7.60453e-11
Lchi27489	7994	0.0324594	1.62956	0.00111824
Lchi20748	3999	0.277934	1.62804	1.24698e-09
Lchi14622	3279	0.196785	1.62664	9.35828e-09
Lchi25238	67765	0.0385456	1.62664	0.00194013
Lchi10431	8408	0.0121723	1.62664	0.0460027
Lchi04663	67578	0.0121723	1.62664	0.0460027
Lchi02215	2552	0.123752	1.62586	3.52817e-07
Lchi15216	16291	0.0314451	1.62364	0.0102438
Lchi00232	13923	1.13709	1.62288	1.05622e-10
Lchi27929	9394	0.0182584	1.62159	0.0109501
Lchi11809	2254	0.0182584	1.62159	0.0109501
Lchi30242	12	0.157225	1.61865	6.19834e-07
Lchi29450	253	1.8583	1.6178	1.62429e-10
Lchi31393	4513	0.250546	1.61737	2.92843e-09
Lchi07134	6338	0.0304307	1.61737	0.00121528
Lchi23773	23	0.0679619	1.61678	1.17538e-05
Lchi13199	6537	0.0365169	1.61628	0.000532263
Lchi03612	3858	0.0740481	1.61628	1.00395e-05
Lchi08311	1653	0.0740481	1.61628	7.47523e-06
Lchi02898	1880	0.225187	1.61163	1.64628e-08
Lchi17232	6908	0.0233302	1.6107	0.00513968
Lchi27093	70590	0.0294164	1.6107	0.00788305
Lchi00642	1790	0.0172441	1.6107	0.014169
Lchi01031	68609	0.0355025	1.6107	0.000654399
Lchi19909	279	0.193742	1.6107	0.0001852
Lchi17957	1475	0.137953	1.6092	7.38115e-07
Lchi03104	1958	0.451389	1.60885	2.08361e-10
Lchi28613	69613	0.107522	1.60878	8.40513e-07
Lchi22354	5500	0.0588327	1.60721	0.000230087
Lchi12497	14750	0.178527	1.60721	2.29366e-08
Lchi05953	3882	0.0588327	1.60721	3.27442e-05
Lchi01301	2228	0.207943	1.60671	2.2216e-08
Lchi00560	68552	0.0466604	1.60632	0.000294116
Lchi10929	803	0.0405743	1.60568	0.000621803
Lchi21590	4293	0.182584	1.60502	2.26171e-08
Lchi11399	3057	0.0983926	1.60231	1.85946e-06
Lchi00388	69028	8.65754	1.60228	8.01388e-12
Lchi15506	2440	0.0456461	1.60177	0.000446666
Lchi09131	69802	0.0223159	1.60177	0.00664475
Lchi10814	8701	0.87539	1.5993	2.03125e-10
Lchi11431	190	0.0334738	1.59863	0.00102358
Lchi32182	1826	0.0963639	1.59788	9.05725e-06
Lchi00823	27514	0.376326	1.59747	1.02656e-08
Lchi19092	2138	0.146067	1.59515	1.59334e-07
Lchi05581	25	0.168383	1.59475	2.03365e-06
Lchi16029	3155	0.168383	1.59475	1.65233e-07
Lchi11615	6598	0.0547753	1.59209	6.3389e-05
Lchi05060	70804	0.270833	1.59084	1.28733e-08
Lchi13200	6736	0.0750624	1.58618	8.72441e-06
Lchi16132	13172	0.0750624	1.58618	8.72441e-06
Lchi12073	7545	0.0750624	1.58618	8.72441e-06
Lchi03421	2512	0.0152154	1.58517	0.0242245
Lchi16790	661	0.547753	1.5839	2.7292e-10
Lchi08944	70789	0.0527466	1.58373	0.00200187
Lchi30359	75	15.3594	1.58303	2.07725e-11
Lchi07081	2348	0.0953496	1.58277	2.22239e-06
Lchi21836	647	0.175484	1.58255	4.63692e-08
Lchi03521	7070	0.0202871	1.58156	0.0251291
Lchi14276	7385	0.0202871	1.58156	0.0112499
Lchi00774	2402	0.0679619	1.58071	2.14332e-05
Lchi10696	1152	0.4098	1.57899	1.39499e-09
Lchi08838	1504	0.319522	1.57845	4.6581e-09
Lchi10110	3281	0.213015	1.57691	1.68426e-08
Lchi12620	1297	0.0355025	1.57675	0.00394408
Lchi29978	1290	0.154182	1.57478	7.56599e-07
Lchi08079	68073	0.0557896	1.57436	6.36807e-05
Lchi02375	1340	0.0557896	1.57436	6.76559e-05
Lchi08190	855	0.0659332	1.57371	2.9844e-05
Lchi00297	4250	0.071005	1.57345	6.37304e-05
Lchi21236	544	0.546738	1.57229	1.27588e-09
Lchi16739	643	0.131866	1.5719	3.50477e-07
Lchi26215	11480	0.0294164	1.57006	0.00345107
Lchi29295	3150	0.0801342	1.57006	8.5903e-06
Lchi01408	368	0.0294164	1.57006	0.00876619
Lchi16915	12034	0.0192728	1.57006	0.0145312
Lchi05466	1849	0.0953496	1.57006	4.74551e-06
Lchi23259	6332	0.0192728	1.57006	0.0217999
Lchi01152	20300	0.0192728	1.57006	0.0145312
Lchi29166	5571	0.779026	1.56975	2.06426e-10
Lchi06094	735	0.235331	1.568	1.13827e-08
Lchi03952	5191	0.109551	1.56786	1.14028e-06
Lchi22395	32	0.736423	1.56577	2.48956e-10
Lchi13196	4580	0.15824	1.56547	0.000386864
Lchi20009	11984	0.581227	1.56337	6.70765e-10
Lchi31378	75	0.14201	1.56325	2.27397e-07
Lchi27595	1130	0.28402	1.56238	2.56955e-08
Lchi30062	69689	0.028402	1.56179	0.00320968
Lchi08965	613	0.311408	1.56072	4.63429e-08
Lchi30791	130	0.0233302	1.56008	0.0268289
Lchi31879	2814	0.0233302	1.56008	0.0100813
Lchi23620	70127	0.0233302	1.56008	0.00708406
Lchi26920	2322	0.286049	1.5599	6.30234e-09
Lchi05770	851	0.110565	1.55917	1.14797e-06
Lchi06668	66611	0.0182584	1.55746	0.0190186
Lchi24023	27934	0.0375312	1.55746	0.00128389
Lchi20768	10843	0.0182584	1.55746	0.0190186
Lchi24044	12266	0.0841916	1.55299	7.10558e-06
Lchi06729	3919	1.05696	1.55242	4.20057e-10
Lchi01846	6442	0.135924	1.55236	0.0204345
Lchi25392	70279	0.0791199	1.55191	1.2687e-05
Lchi06048	3760	0.0973783	1.55036	3.19902e-06
Lchi02048	2150	0.0223159	1.5493	0.00788305
Lchi19958	657	0.133895	1.54853	5.50121e-07
Lchi09012	12606	0.0821629	1.54679	4.5263e-05
Lchi08108	2210	0.0770911	1.54529	1.26891e-05
Lchi00983	3369	0.0263733	1.54359	0.00523748
Lchi33691	2674	0.0172441	1.54359	0.0345707
Lchi23525	12	0.0263733	1.54359	0.0183085
Lchi04034	1810	0.0172441	1.54359	0.0251291
Lchi30440	2353	0.0263733	1.54359	0.00523748
Lchi14180	5658	0.0983926	1.54091	3.18107e-06
Lchi10105	3622	5.18945	1.54039	8.25807e-11
Lchi05585	5998	0.834816	1.53946	1.09526e-09
Lchi06710	2452	0.105493	1.53611	9.49098e-06
Lchi06866	3521	0.1978	1.53491	6.35801e-08
Lchi15543	3310	0.0649189	1.53353	8.44607e-05
Lchi30360	75	0.281991	1.53095	1.17649e-08
Lchi10350	501	0.0294164	1.53053	0.0191595
Lchi18697	1279	0.562968	1.52997	2.5662e-09
Lchi19702	2030	0.0334738	1.52824	0.00145246
Lchi10872	1169	0.140996	1.52775	1.44922e-06
Lchi20809	3793	0.0760768	1.52643	5.69741e-05
Lchi11343	3691	0.461532	1.52643	6.25086e-09
Lchi02704	580	0.217072	1.526	2.50748e-07
Lchi27334	627	0.0202871	1.52497	0.0312231
Lchi26228	69246	0.0202871	1.52497	0.0130768
Lchi06605	656	0.134909	1.52414	2.02442e-06
Lchi11142	2590	0.0669476	1.52414	5.11171e-05
Lchi16034	1639	0.0497035	1.52275	0.000215975
Lchi24166	6080	0.100421	1.52275	1.62288e-05
Lchi33673	70381	6.46247	1.52226	1.20663e-10
Lchi15778	8268	0.028402	1.52115	0.010687
Lchi28548	8617	0.0912921	1.52071	7.71143e-06
Lchi06318	11847	0.471676	1.51986	2.5662e-09
Lchi15806	3695	0.0365169	1.51899	0.00121528
Lchi06362	3417	0.0365169	1.51899	0.00153432
Lchi16242	66577	0.0781055	1.51858	1.84167e-05
Lchi09995	4043	0.0527466	1.51662	0.000188555
Lchi05118	70815	0.056804	1.51624	0.00203798
Lchi19323	5137	0.056804	1.51624	0.000109665
Lchi08138	2948	0.155197	1.51492	3.79609e-07
Lchi15008	70585	4.45708	1.51452	1.00752e-09
Lchi22529	2999	0.0892634	1.51441	2.2086e-05
Lchi31377	75	17.1528	1.51354	1.91776e-10
Lchi29839	1452	0.227216	1.51245	3.029e-06
Lchi05304	16166	0.239388	1.51238	1.14462e-06
Lchi27191	4113	0.0517322	1.51117	0.000225137
Lchi34124	69913	0.0476748	1.51117	0.00030017
Lchi01788	2140	0.0273876	1.51117	0.00760091
Lchi12459	981	0.0192728	1.51117	0.0167917
Lchi02249	3438	0.0355025	1.51117	0.00181963
Lchi18265	1701	0.0152154	1.51117	0.0436676
Lchi14355	829	0.0192728	1.51117	0.0482801
Lchi20355	1016	0.0152154	1.51117	0.0436676
Lchi00118	7619	0.160268	1.50935	3.57816e-07
Lchi25539	10799	0.193742	1.50517	5.47722e-07
Lchi03453	1700	0.0943352	1.50504	3.96056e-05
Lchi22116	3878	0.14201	1.50504	1.47545e-06
Lchi31245	3436	0.0385456	1.50379	0.00108878
Lchi04701	1934	0.0385456	1.50379	0.000939617
Lchi07255	6799	0.136938	1.5027	1.02166e-06
Lchi31732	3419	0.755696	1.49961	2.97304e-09
Lchi19251	1129	0.0730337	1.49936	5.22546e-05
Lchi28805	1397	0.143024	1.49903	1.81354e-06
Lchi07265	1389	0.0415886	1.49749	0.000822872
Lchi00179	4710	0.0182584	1.49606	0.0218758
Lchi06054	698	0.0182584	1.49606	0.0477199
Lchi33881	7175	0.0334738	1.49429	0.00231423
Lchi09219	20	0.22823	1.4934	1.38524e-05
Lchi09896	4897	0.720194	1.49302	1.83861e-09
Lchi14684	427	3.34332	1.49213	5.12469e-10
Lchi17490	6204	0.0598471	1.49206	0.000173068
Lchi22885	3779	0.0750624	1.49206	3.53739e-05
Lchi15646	241	0.0902778	1.49206	1.07807e-05
Lchi01224	3565	0.116651	1.4914	5.31462e-06
Lchi19193	1489	0.625858	1.48985	4.29567e-09
Lchi07148	3267	0.14201	1.48883	1.01198e-06
Lchi07518	3116	1.15535	1.48807	2.01358e-09
Lchi02854	6517	0.1978	1.4878	2.69353e-07
Lchi02670	3022	0.0588327	1.48692	0.00013376
Lchi04625	68739	0.0324594	1.48517	0.00629257
Lchi01866	3069	0.0547753	1.48517	0.000238091
Lchi10007	5014	0.028402	1.48162	0.00795322
Lchi25963	1395	0.028402	1.48162	0.00521651
Lchi27825	8269	0.164326	1.48138	4.66159e-07
Lchi04438	502	0.0466604	1.48079	0.00167116
Lchi06602	6616	0.226202	1.48058	2.69628e-07
Lchi16773	8415	0.0355025	1.47946	0.00214107
Lchi23630	1599	0.0172441	1.47946	0.0362155
Lchi19033	144	0.206929	1.47915	1.63458e-07
Lchi17528	6718	0.239388	1.47866	1.59334e-07
Lchi05845	66823	0.122737	1.47843	2.37733e-06
Lchi21674	274	0.0608614	1.47843	0.000282216
Lchi13748	2607	0.44226	1.47788	7.26665e-09
Lchi24408	14700	0.114622	1.47616	3.68142e-06
Lchi27453	2638	0.056804	1.47616	0.00426327
Lchi27051	4907	0.0963639	1.47554	1.98059e-05
Lchi17379	241	0.0314451	1.47554	0.00361672
Lchi24378	67504	0.359082	1.47505	3.23374e-08
Lchi29306	582	0.0385456	1.47464	0.00151625
Lchi08366	129	0.0527466	1.47355	0.000248252
Lchi28030	14227	0.120708	1.4732	2.90627e-06
Lchi13452	11403	0.238374	1.47256	1.62875e-06
Lchi09836	16532	0.0811486	1.4725	5.26686e-05
Lchi02165	5139	0.262718	1.47176	7.58551e-08
Lchi30258	657	0.0801342	1.46852	5.65633e-05
Lchi20113	936	0.0730337	1.46833	4.81517e-05
Lchi05134	6890	2.94062	1.46765	1.52248e-09
Lchi11628	5906	0.110565	1.46471	5.72454e-06
Lchi07029	6048	0.277934	1.46471	4.43186e-07
Lchi18984	9383	0.818586	1.4634	3.49308e-09
Lchi07947	489	0.0405743	1.46273	0.00113022
Lchi07277	10029	0.0334738	1.46113	0.0026332
Lchi30621	3840	0.0334738	1.46113	0.00474439
Lchi14705	27771	0.0162297	1.46113	0.0371718
Lchi03021	5104	0.0162297	1.46113	0.0371718
Lchi12675	5560	0.164326	1.46072	7.11551e-07
Lchi06116	150	0.676576	1.45858	2.20609e-08
Lchi00477	548	1.11072	1.45844	8.27947e-08
Lchi32211	12188	0.101436	1.45788	1.06838e-05
Lchi07030	68372	0.14911	1.45759	6.36533e-05
Lchi22137	6741	0.117665	1.45553	4.3655e-06
Lchi23693	66900	0.0192728	1.45458	0.0271214
Lchi29519	70057	0.0192728	1.45458	0.0199531
Lchi12525	3885	0.0699906	1.45458	0.000225594
Lchi09071	69319	0.864232	1.45445	2.69157e-09
Lchi00430	69038	0.373283	1.45368	5.80384e-08
Lchi21178	33	1.66355	1.45343	2.94138e-09
Lchi24431	2002	0.345896	1.45329	2.33837e-07
Lchi23390	1466	0.150125	1.45235	5.90921e-06
Lchi22401	11825	0.042603	1.452	0.000882966
Lchi14393	27764	0.0892634	1.45085	7.33983e-05
Lchi03514	25	0.0223159	1.44977	0.0365801
Lchi33281	9131	0.162297	1.44977	1.38235e-06
Lchi13966	122	1.60877	1.44977	1.15888e-07
Lchi14131	6216	0.152154	1.44945	1.42891e-06
Lchi06847	923	0.128823	1.44939	7.47034e-06
Lchi29159	393	0.111579	1.4476	0.000148536
Lchi18807	784	0.0253589	1.44607	0.0146217
Lchi08219	4403	0.495006	1.44486	3.46859e-08
Lchi18405	3810	0.071005	1.44368	7.29252e-05
Lchi28130	10419	0.316479	1.44363	5.40649e-08
Lchi05299	1068	0.0578184	1.44315	0.00179081
Lchi22623	2858	0.178527	1.44272	9.01394e-07
Lchi27280	1320	0.0902778	1.4423	2.12056e-05
Lchi01833	1014	0.214029	1.44207	2.04603e-06
Lchi28498	67874	0.0608614	1.4419	0.000604559
Lchi29466	21362	0.633973	1.44187	5.15061e-07
Lchi09034	1239	0.0152154	1.44078	0.0481107
Lchi04829	5894	0.0152154	1.44078	0.0481107
Lchi24872	854	0.0152154	1.44078	0.0481107
Lchi16453	1565	0.316479	1.44012	5.70576e-07
Lchi17025	1927	0.435159	1.43918	2.70337e-08
Lchi25725	64	0.0862203	1.43918	4.07795e-05
Lchi09671	2656	3.78558	1.43859	1.51872e-07
Lchi03043	1744	0.150125	1.43755	0.000360692
Lchi01212	3566	1.21419	1.43745	7.46277e-09
Lchi11755	69364	0.0182584	1.43717	0.0480025
Lchi19330	1530	0.056804	1.43717	0.00208373
Lchi00387	134	0.0182584	1.43717	0.0258098
Lchi08914	7112	0.0182584	1.43717	0.0258098
Lchi23603	12835	6.41682	1.43613	7.46277e-09
Lchi01870	6091	0.0436174	1.43454	0.00112486
Lchi05917	3095	0.808443	1.43442	2.53506e-08
Lchi19954	69124	6.7617	1.43328	1.7726e-09
Lchi33989	199	0.490949	1.43301	2.66697e-08
Lchi21980	27891	0.0243446	1.43256	0.01096
Lchi07189	80	0.349953	1.43167	5.22986e-08
Lchi12209	11413	0.0273876	1.431	0.00783295
Lchi29452	253	0.250546	1.42974	2.82677e-06
Lchi14506	10703	0.0304307	1.42974	0.00507348
Lchi02474	170	0.259675	1.42933	5.5136e-07
Lchi05298	8097	0.0649189	1.4292	0.00131579
Lchi09112	27567	0.0334738	1.4287	0.00500146
Lchi23041	911	0.0456461	1.42592	0.000858105
Lchi04369	66721	0.0699906	1.42322	0.000121575
Lchi11909	128	0.659332	1.42138	1.39991e-08
Lchi06730	11939	0.112594	1.42128	9.03014e-06
Lchi12230	710	3.13031	1.42051	3.57311e-09
Lchi28050	70242	0.72628	1.41957	2.4001e-08
Lchi07333	8463	0.0355025	1.41806	0.00312379
Lchi26631	2642	0.735409	1.41806	1.92915e-08
Lchi14486	911	0.0355025	1.41806	0.00312379
Lchi01434	1860	0.099407	1.41806	1.80339e-05
Lchi06243	7855	0.10245	1.41806	1.72283e-05
Lchi04492	1845	0.10245	1.41806	2.72741e-05
Lchi22247	14700	0.145053	1.41806	3.89681e-06
Lchi10947	289	0.123752	1.41806	2.86748e-05
Lchi27956	4568	0.0172441	1.41806	0.033243
Lchi33073	8564	0.0263733	1.41806	0.0100339
Lchi26237	23	0.596442	1.41683	3.08749e-08
Lchi27432	370	0.241417	1.41655	3.12288e-07
Lchi27108	2629	0.858146	1.41593	9.76456e-09
Lchi10737	4280	0.137953	1.41543	4.14163e-06
Lchi13574	1208	1.79135	1.41439	1.76519e-08
Lchi26786	7125	0.0923065	1.41414	2.80707e-05
Lchi06443	5281	0.0831773	1.41372	9.97764e-05
Lchi33190	6029	0.196785	1.41252	1.12156e-06
Lchi07268	13119	0.0527466	1.41127	0.000529545
Lchi09139	17288	0.0527466	1.41127	0.000467558
Lchi06912	3183	0.186642	1.41028	4.0128e-06
Lchi14124	483	0.219101	1.40977	4.81087e-07
Lchi01754	700	0.0821629	1.40929	0.000111224
Lchi01100	9897	0.0405743	1.40929	0.00559134
Lchi11783	135	0.119694	1.40598	6.17091e-05
Lchi29003	2283	0.28402	1.40528	2.13213e-07
Lchi23350	27919	0.0811486	1.40476	0.00277723
Lchi08252	874	0.104479	1.40425	2.06048e-05
Lchi01805	9662	0.256632	1.40393	1.21129e-06
Lchi17327	607	0.124766	1.40359	7.83602e-06
Lchi18438	3093	0.270833	1.40333	3.30728e-06
Lchi09904	3550	0.0892634	1.40194	0.000159612
Lchi19398	2028	0.150125	1.40121	4.93567e-06
Lchi25728	8792	0.460518	1.40072	4.65499e-08
Lchi08334	68927	1.35822	1.40013	1.73546e-08
Lchi05707	748	0.0192728	1.40013	0.0331551
Lchi25866	68303	0.0192728	1.40013	0.0331551
Lchi30490	70730	0.0192728	1.40013	0.0366833
Lchi02194	11764	0.0395599	1.40013	0.00563111
Lchi21803	2635	0.0192728	1.40013	0.0331551
Lchi01745	4321	0.134909	1.39934	5.93855e-06
Lchi17221	79	0.056804	1.3992	0.00189933
Lchi26995	68378	0.143024	1.39788	7.73465e-06
Lchi00692	11828	0.0679619	1.397	0.000525805
Lchi12783	2522	0.0507179	1.397	0.000654579
Lchi22818	8983	0.0679619	1.397	0.000245457
Lchi01313	12033	0.0334738	1.397	0.028901
Lchi05172	5043	0.0304307	1.39497	0.0109864
Lchi26334	3128	0.0446317	1.39421	0.00117453
Lchi02460	3462	0.0446317	1.39421	0.00145885
Lchi20441	10643	0.183599	1.39252	1.53751e-06
Lchi23546	12	0.0415886	1.39252	0.0018217
Lchi15491	7784	0.0273876	1.39252	0.00999987
Lchi07796	1307	0.461532	1.39219	1.36765e-07
Lchi17764	9192	0.0527466	1.39109	0.00251252
Lchi23331	1545	0.0923065	1.39087	5.56178e-05
Lchi05058	4301	0.0923065	1.39087	0.000154905
Lchi08434	68943	0.0385456	1.39058	0.00219236
Lchi09844	833	0.0243446	1.38949	0.012757
Lchi33735	70572	0.0608614	1.38879	0.000329942
Lchi03625	4300	0.0720194	1.38831	0.000158078
Lchi13145	906	0.0355025	1.38831	0.0166905
Lchi24458	2640	1.82077	1.38687	1.47809e-08
Lchi12318	427	0.0770911	1.38564	0.000126506
Lchi01515	186	0.902778	1.38445	3.62133e-08
Lchi08516	6211	0.0628901	1.38411	0.000637401
Lchi16450	9334	0.134909	1.38348	6.90914e-06
Lchi27815	5532	0.0821629	1.38329	7.36012e-05
Lchi22972	1447	0.0821629	1.38329	0.00029516
Lchi29457	253	0.320537	1.38321	7.59776e-07
Lchi21949	1635	0.38647	1.38262	1.20427e-07
Lchi07147	67142	20.8826	1.38258	6.65531e-09
Lchi34506	2857	23.7238	1.38121	6.7847e-09
Lchi22245	5207	0.517322	1.38113	1.50573e-07
Lchi06262	1821	0.133895	1.38058	7.92241e-06
Lchi25877	36	0.0182584	1.38058	0.0431426
Lchi23897	8311	0.0182584	1.38058	0.0429056
Lchi18083	4620	0.0182584	1.38058	0.0429056
Lchi11171	2219	0.389513	1.38015	1.87282e-07
Lchi04688	1805	0.0649189	1.37973	0.000325088
Lchi13971	122	0.30025	1.37853	1.93073e-06
Lchi23460	4869	0.144039	1.37826	7.53381e-06
Lchi02972	1994	1.14419	1.37773	5.0551e-08
Lchi07516	6117	0.105493	1.37741	2.9609e-05
Lchi16776	69758	0.0781055	1.37703	0.00063521
Lchi04072	14355	0.129838	1.37672	3.54693e-05
Lchi02024	2131	0.230259	1.37597	1.16315e-06
Lchi08489	3550	0.290106	1.37595	4.0318e-07
Lchi19737	2850	1.87352	1.37594	2.31967e-08
Lchi04561	3465	0.207943	1.37494	2.15502e-06
Lchi21273	7108	0.180556	1.3744	5.01178e-06
Lchi13926	1710	0.615715	1.37366	5.94016e-08
Lchi06650	66609	0.0801342	1.37366	0.00131579
Lchi03491	7960	0.0233302	1.37366	0.0159581
Lchi05587	10034	0.0395599	1.37366	0.00364587
Lchi09734	44	0.393571	1.37333	2.46812e-07
Lchi11196	68085	0.0770911	1.37196	0.000184533
Lchi20002	2526	0.205914	1.37109	1.38022e-06
Lchi12860	9388	0.0365169	1.37012	0.00371003
Lchi07723	5987	0.124766	1.36944	1.29057e-05
Lchi10936	9189	0.180556	1.36854	2.91371e-06
Lchi24623	5278	0.071005	1.36813	0.000906911
Lchi03082	68135	0.0923065	1.36797	0.000254191
Lchi12169	6416	0.0923065	1.36797	0.000268647
Lchi29162	2964	0.0202871	1.36743	0.0285086
Lchi00152	5971	0.0760768	1.36678	0.000150987
Lchi05155	11294	0.0334738	1.36597	0.0309914
Lchi04939	3006	0.176498	1.36544	6.53121e-06
Lchi18233	10852	0.107522	1.36511	3.94052e-05
Lchi23602	66993	0.0912921	1.36361	5.72572e-05
Lchi11521	3377	0.0649189	1.36361	0.000309841
Lchi28034	235	0.248517	1.36198	2.16502e-06
Lchi00742	344	70.9076	1.36173	1.0958e-08
Lchi18253	2180	0.856117	1.35869	5.92704e-08
Lchi04905	9852	0.180556	1.35691	2.98329e-06
Lchi26926	70310	0.0841916	1.35505	0.00020147
Lchi13044	69411	0.349953	1.35483	3.09018e-07
Lchi04501	4958	0.178527	1.35233	3.40973e-06
Lchi31097	24279	0.0963639	1.35197	6.21762e-05
Lchi03775	3605	0.0578184	1.35123	0.00318224
Lchi27292	1673	0.0578184	1.35123	0.000588993
Lchi09518	6581	0.200843	1.35078	2.51388e-06
Lchi13733	10783	0.0192728	1.34767	0.0365771
Lchi18076	4504	0.0750624	1.34767	0.000285065
Lchi27036	49	0.0192728	1.34767	0.0365771
Lchi04282	2	0.0294164	1.34767	0.0113166
Lchi07701	2856	0.0294164	1.34767	0.00830143
Lchi25831	4323	0.0243446	1.34767	0.0220005
Lchi20878	3306	0.312422	1.34633	3.03581e-05
Lchi04784	2565	1.2081	1.34577	2.4843e-07
Lchi19867	1834	0.216058	1.34574	0.000311855
Lchi13443	6395	0.0770911	1.34499	0.000220724
Lchi20475	69435	0.0770911	1.34499	0.000158688
Lchi19594	2183	0.364154	1.34481	5.65575e-07
Lchi02356	2136	0.162297	1.34383	9.11299e-06
Lchi21695	961	0.0466604	1.34329	0.00149208
Lchi24269	3337	0.362125	1.3425	9.43376e-07
Lchi23813	1862	0.0365169	1.34211	0.0261368
Lchi13020	1840	0.0365169	1.34211	0.00769453
Lchi18490	219	0.483848	1.34164	2.74332e-06
Lchi00433	7171	0.0963639	1.34124	6.67023e-05
Lchi02435	67035	0.0314451	1.34124	0.00855842
Lchi11866	6362	0.0263733	1.34005	0.0274063
Lchi18010	8921	0.0263733	1.34005	0.0277589
Lchi21651	12575	0.0263733	1.34005	0.0204028
Lchi08337	3567	0.0983926	1.33928	0.000110833
Lchi22106	566	0.0436174	1.33833	0.0023099
Lchi03636	1	0.0213015	1.33833	0.0304179
Lchi27428	6678	0.0334738	1.33559	0.00593568
Lchi21146	1675	0.304307	1.33539	9.04195e-07
Lchi04206	3476	0.126795	1.33464	3.9943e-05
Lchi04502	8003	0.0628901	1.33464	0.000462185
Lchi16492	8704	0.028402	1.33352	0.0194757
Lchi26339	8347	0.0578184	1.33352	0.000650074
Lchi11455	249	0.395599	1.33298	1.48041e-06
Lchi16763	274	0.0405743	1.33267	0.00278984
Lchi05944	8605	0.0649189	1.3319	0.000485947
Lchi18461	9410	2.77528	1.33112	5.65072e-08
Lchi16435	135	0.157225	1.33059	9.45459e-06
Lchi01030	875	0.0963639	1.33059	7.23375e-05
Lchi12975	10305	0.0476748	1.33059	0.0021923
Lchi24859	4740	0.0233302	1.33059	0.0251291
Lchi10336	573	0.30025	1.32974	1.90018e-06
Lchi05157	4306	0.491963	1.32955	6.91269e-07
Lchi17049	17694	0.984941	1.32955	2.87839e-07
Lchi29101	6572	0.173455	1.32862	9.90093e-06
Lchi00644	13225	0.042603	1.32862	0.00278708
Lchi28803	68970	0.0933208	1.32786	9.59246e-05
Lchi03244	7798	0.247503	1.32679	1.76301e-06
Lchi03011	5760	0.0182584	1.32613	0.0466056
Lchi12752	1382	0.793227	1.32572	1.40988e-07
Lchi17320	5299	0.327637	1.32432	1.38926e-06
Lchi03785	67484	2.43243	1.32322	7.74554e-08
Lchi19199	70658	0.180556	1.32256	8.6238e-06
Lchi03487	67407	0.617743	1.32255	2.16283e-07
Lchi24827	2584	0.0872347	1.32184	0.000331367
Lchi14761	2261	0.406757	1.32175	3.01927e-06
Lchi01126	1533	0.0537609	1.3212	0.00113852
Lchi22929	9242	0.0537609	1.3212	0.00113852
Lchi01648	4659	0.246489	1.32089	1.94434e-06
Lchi23177	27913	0.388499	1.32002	7.56599e-07
Lchi30694	85	0.103464	1.31992	0.00735082
Lchi08629	3961	1.29026	1.31977	1.81727e-07
Lchi11299	2130	0.0273876	1.31852	0.0227062
Lchi03519	25	0.0202871	1.31852	0.0477638
Lchi11988	1550	0.0273876	1.31852	0.0127774
Lchi04911	78	0.123752	1.31618	4.64649e-05
Lchi11189	67204	0.127809	1.31398	0.000106548
Lchi22107	985	0.0294164	1.31372	0.0369625
Lchi00510	7167	0.0456461	1.31226	0.00263618
Lchi04237	970	0.0223159	1.31226	0.0315607
Lchi08858	3090	0.0223159	1.31226	0.0315607
Lchi00349	11836	0.0223159	1.31226	0.0315607
Lchi15297	11880	0.0223159	1.31226	0.0470209
Lchi24674	6795	0.124766	1.31156	3.29041e-05
Lchi11413	2733	0.253589	1.30878	2.8478e-06
Lchi03476	67406	0.172441	1.30843	8.53387e-06
Lchi10142	9445	0.0659332	1.30763	0.00049431
Lchi08850	5200	0.545724	1.30732	2.86317e-07
Lchi18958	10102	0.0750624	1.30703	0.000893852
Lchi00340	3412	0.0243446	1.30703	0.0343692
Lchi00783	214	0.32358	1.3064	1.3378e-06
Lchi08525	11968	0.0334738	1.30585	0.0268244
Lchi08078	5857	0.042603	1.30516	0.00307146
Lchi16877	41	0.0862203	1.30516	0.000303251
Lchi08215	8049	0.0263733	1.30258	0.0358326
Lchi23257	1298	0.101436	1.30148	8.8916e-05
Lchi01529	64	0.0740481	1.30108	0.000871613
Lchi19676	1948	0.719179	1.30055	3.89515e-07
Lchi02063	1142	0.0466604	1.30022	0.00237656
Lchi05326	8764	0.0466604	1.30022	0.00237656
Lchi11040	7562	0.0375312	1.29966	0.0099606
Lchi01830	8	0.0669476	1.29927	0.00133736
Lchi20672	3851	0.0963639	1.29912	0.000145494
Lchi28435	67164	0.0689763	1.29776	0.000682665
Lchi19898	2062	0.0395599	1.29704	0.00494444
Lchi15182	10544	0.0192728	1.29704	0.0412314
Lchi33770	49	0.0912921	1.29649	0.00358549
Lchi12734	4984	0.698892	1.29488	1.01064e-06
Lchi34042	33	1.60167	1.29327	2.07213e-07
Lchi19932	7275	0.153168	1.29312	1.75201e-05
Lchi15835	5129	0.329666	1.29308	1.44643e-06
Lchi01595	314	0.0456461	1.29057	0.00283764
Lchi18962	1674	0.127809	1.2904	3.6897e-05
Lchi01483	4678	0.0811486	1.2903	0.000507667
Lchi03310	6889	0.234316	1.2902	5.26362e-06
Lchi30203	7491	0.0699906	1.28995	0.000978576
Lchi23032	4018	0.395599	1.2893	2.70569e-06
Lchi10611	2138	0.266776	1.28877	5.60525e-06
Lchi11686	12496	0.109551	1.2884	0.000170838
Lchi15264	3001	0.383427	1.28801	1.08821e-06
Lchi22110	12160	0.595428	1.28793	8.24376e-06
Lchi08386	68933	0.14911	1.28766	4.21758e-05
Lchi03772	1714	0.0365169	1.28766	0.00597708
Lchi02756	7839	0.380384	1.28702	2.10374e-05
Lchi34207	2081	0.0760768	1.28661	0.00041884
Lchi18384	4216	0.57514	1.28587	1.15321e-06
Lchi20535	7669	0.0253589	1.28561	0.0359605
Lchi14560	46	0.0253589	1.28561	0.0299072
Lchi29664	3985	0.0253589	1.28561	0.0385393
Lchi22327	2093	0.0821629	1.28376	0.000283468
Lchi18242	2111	0.208958	1.28341	1.40574e-05
Lchi01910	11466	3.76935	1.2823	1.4345e-07
Lchi16468	5362	0.329666	1.28096	1.81354e-06
Lchi16914	12034	0.831773	1.28071	2.87784e-05
Lchi01615	2784	0.0446317	1.28055	0.00339637
Lchi03230	629	0.105493	1.28055	0.000177344
Lchi05983	1650	0.0446317	1.28055	0.00339637
Lchi25201	1270	0.0943352	1.27916	0.000808923
Lchi28341	21357	0.111579	1.27878	8.67686e-05
Lchi01815	456	0.38647	1.27867	2.63497e-06
Lchi14052	8246	0.0486891	1.27788	0.0026649
Lchi16393	804	0.0659332	1.27758	0.00111391
Lchi15590	2939	0.085206	1.2767	0.000547349
Lchi01395	1650	0.138967	1.27628	3.74521e-05
Lchi01548	3902	0.0892634	1.2754	0.000196586
Lchi02292	5291	0.179541	1.2754	3.11172e-05
Lchi03999	23	0.0355025	1.2751	0.0158338
Lchi13751	6191	0.0547753	1.2746	0.00163268
Lchi17135	721	0.22823	1.27389	1.07252e-05
Lchi11624	1411	0.0781055	1.27301	0.000353641
Lchi26314	4861	12.364	1.2724	1.74776e-07
Lchi18001	1003	0.511236	1.27214	1.01371e-06
Lchi09759	5387	0.124766	1.27159	6.288e-05
Lchi01502	21187	0.295178	1.27137	1.14797e-05
Lchi17523	989	0.0841916	1.27122	0.000317
Lchi01851	343	0.23736	1.27082	9.89023e-06
Lchi12214	27719	0.0882491	1.27016	0.000524373
Lchi28449	3612	0.0223159	1.26919	0.037803
Lchi08579	3237	2.2681	1.26914	3.70239e-07
Lchi19066	12909	0.543695	1.26888	0.000103027
Lchi11679	17347	0.0476748	1.26831	0.00316401
Lchi25006	109	0.0730337	1.26803	0.00101458
Lchi24192	1	0.0243446	1.2675	0.0392201
Lchi05149	5394	0.0243446	1.2675	0.0284984
Lchi09186	4354	0.0243446	1.2675	0.0401905
Lchi03670	1472	0.0263733	1.26605	0.0451128
Lchi20053	1833	0.280977	1.26553	5.23482e-06
Lchi20284	18	0.139981	1.26553	0.000130583
Lchi02731	6	0.0557896	1.26541	0.0068699
Lchi02219	9129	0.0557896	1.26541	0.00150448
Lchi16077	816	6.27278	1.26526	3.29885e-06
Lchi19886	129	0.130852	1.263	5.32382e-05
Lchi24278	68308	0.0324594	1.26278	0.0173305
Lchi10356	12052	0.0344881	1.26194	0.0155006
Lchi09130	9422	0.105493	1.26194	0.000127888
Lchi29465	18325	0.476748	1.26147	7.77121e-06
Lchi17949	1004	0.0385456	1.26052	0.00651634
Lchi04535	1005	0.0385456	1.26052	0.0315607
Lchi19247	26643	0.0943352	1.2584	0.000721502
Lchi09277	15770	0.239388	1.25831	7.10558e-06
Lchi13899	1840	0.148096	1.25798	6.83109e-05
Lchi32356	3502	0.236345	1.25638	7.2241e-06
Lchi09586	12767	0.128823	1.25567	0.000431956
Lchi09314	11160	0.0730337	1.25473	0.00221171
Lchi06745	1742	0.0750624	1.25456	0.000867103
Lchi08280	12664	0.30735	1.25447	6.02873e-06
Lchi03699	993	0.109551	1.25255	0.000234897
Lchi00072	14040	0.712079	1.25156	8.233e-07
Lchi17347	6784	0.150125	1.25136	6.03553e-05
Lchi15898	922	0.172441	1.25095	2.27823e-05
Lchi16221	5008	0.178527	1.25085	2.24963e-05
Lchi05558	3753	0.122737	1.24813	0.000102012
Lchi12466	275	0.0213015	1.24813	0.0463492
Lchi22829	68399	0.0375312	1.24813	0.00786375
Lchi14223	1793	0.0415886	1.24813	0.00587887
Lchi11717	7758	0.147082	1.24813	4.61758e-05
Lchi00833	7123	0.0233302	1.24813	0.030506
Lchi14215	2470	0.0375312	1.24813	0.00786375
Lchi09809	6509	0.214029	1.24813	0.00013209
Lchi04043	1707	0.0355025	1.24813	0.0113214
Lchi24452	2067	0.0882491	1.24813	0.000311215
Lchi05176	3932	0.138967	1.24813	5.08262e-05
Lchi07749	27625	0.707007	1.24675	1.56403e-06
Lchi00542	5336	0.172441	1.24532	3.51246e-05
Lchi14230	786	0.144039	1.24477	7.87841e-05
Lchi10026	858	0.103464	1.24347	0.00029516
Lchi30228	6086	0.171426	1.24249	3.00971e-05
Lchi05844	1037	0.567026	1.24128	2.93231e-06
Lchi12530	8682	0.0689763	1.24118	0.00223476
Lchi07910	11012	0.176498	1.23991	5.92918e-05
Lchi13749	7095	0.46559	1.23979	9.17061e-06
Lchi21615	6198	0.391542	1.23946	4.73577e-06
Lchi30970	399	0.209972	1.23891	1.50727e-05
Lchi22848	1020	0.0486891	1.23835	0.00312685
Lchi04491	3587	0.0466604	1.23794	0.00405578
Lchi12281	4283	0.0446317	1.23748	0.00412413
Lchi09256	68335	3.83833	1.23662	7.87347e-07
Lchi26414	505	0.0405743	1.23645	0.0114506
Lchi16140	67784	0.785112	1.23639	1.27147e-06
Lchi14018	6511	6.76678	1.23564	5.21243e-07
Lchi31450	4357	0.0760768	1.23553	0.00144291
Lchi03500	1275	1.09956	1.23446	1.1444e-06
Lchi03538	438	0.387484	1.23439	3.08577e-06
Lchi16996	6804	0.0324594	1.23363	0.0310337
Lchi29165	2965	0.383427	1.23173	4.83089e-06
Lchi04211	2108	0.028402	1.23164	0.0187191
Lchi09013	3592	0.0872347	1.23164	0.000375852
Lchi25830	4323	0.028402	1.23164	0.0370702
Lchi12192	5683	0.028402	1.23164	0.0187191
Lchi14820	1503	0.144039	1.23141	0.000128187
Lchi01244	6717	0.0750624	1.22902	0.000852652
Lchi21924	67085	0.0750624	1.22902	0.000759746
Lchi15541	3885	0.0243446	1.22902	0.0366833
Lchi15719	1780	0.347924	1.22869	1.09171e-05
Lchi00236	103	1.22331	1.22795	1.69529e-06
Lchi07633	12719	0.637016	1.22764	2.50707e-06
Lchi04956	7229	0.208958	1.22737	2.52404e-05
Lchi06034	9969	0.0689763	1.22737	0.00113096
Lchi21808	15102	0.0436174	1.22644	0.00492225
Lchi01742	1946	0.0436174	1.22644	0.00941387
Lchi17636	69829	0.0436174	1.22644	0.00492225
Lchi20103	5417	0.0628901	1.22541	0.0208563
Lchi03422	67398	1.05189	1.22515	1.61519e-06
Lchi11120	2268	0.0821629	1.22486	0.000955578
Lchi14813	4047	0.120708	1.22428	0.000191303
Lchi17565	1489	0.242431	1.22428	2.23271e-05
Lchi29898	10048	0.0801342	1.22428	0.00067095
Lchi18139	809	0.0973783	1.22355	0.00039422
Lchi29476	304	1.21723	1.22312	1.53672e-06
Lchi24621	11480	0.0375312	1.22304	0.0130066
Lchi15889	4582	0.0334738	1.22012	0.0120331
Lchi20891	9439	0.0486891	1.21899	0.00538717
Lchi01119	2959	0.0983926	1.21899	0.000369078
Lchi05224	9493	0.0486891	1.21899	0.00442512
Lchi16885	4029	0.0811486	1.21875	0.000635711
Lchi25237	5090	0.195771	1.21869	2.62631e-05
Lchi08116	1644	0.210986	1.21853	3.74607e-05
Lchi00676	733	0.128823	1.21838	0.000120407
Lchi21837	2469	0.193742	1.21838	4.02038e-05
Lchi05846	16163	0.161283	1.21838	0.000176093
Lchi06656	8297	2.43851	1.21825	2.72775e-06
Lchi10405	1654	0.208958	1.21824	5.56721e-05
Lchi27426	9191	0.0791199	1.21801	0.00179422
Lchi15920	970	0.0618758	1.21743	0.00283035
Lchi05235	13164	0.0750624	1.21642	0.00081239
Lchi27226	2696	0.253589	1.21592	1.85118e-05
Lchi08871	5868	0.101436	1.21518	0.000289527
Lchi05706	7837	0.114622	1.21477	0.0001905
Lchi22893	2664	0.123752	1.21337	0.000237729
Lchi13457	4965	1.89786	1.21311	2.57277e-06
Lchi15702	4608	0.239388	1.21008	2.59181e-05
Lchi27089	3429	0.0365169	1.20966	0.010446
Lchi16536	549	0.955524	1.20939	3.25851e-06
Lchi02122	5649	0.0233302	1.2086	0.0456741
Lchi17053	699	0.360097	1.20817	1.43166e-05
Lchi11151	3425	0.202871	1.20802	5.52973e-05
Lchi32028	5450	0.0344881	1.20749	0.0193149
Lchi03741	757	1.08435	1.20649	4.27773e-06
Lchi15157	94	7.75679	1.20624	8.40498e-07
Lchi07862	68491	0.117665	1.20361	0.000197632
Lchi08602	186	0.126795	1.20304	0.000283492
Lchi20122	914	0.0933208	1.20233	0.000409097
Lchi10291	70173	0.0304307	1.20233	0.044342
Lchi00059	10630	0.124766	1.20233	0.000147917
Lchi24800	641	0.0395599	1.20083	0.0267302
Lchi20524	17395	0.0598471	1.20083	0.00209928
Lchi09808	4617	0.109551	1.2004	0.00078838
Lchi13923	613	4.84153	1.20018	2.03365e-06
Lchi26939	2292	0.329666	1.19883	4.92551e-05
Lchi30254	1155	0.0355025	1.19566	0.0274107
Lchi18499	69102	0.0355025	1.19566	0.0208907
Lchi18317	10449	0.0811486	1.19566	0.0035955
Lchi22242	6634	0.0446317	1.19566	0.00619497
Lchi06399	4716	1.26795	1.19492	4.22707e-06
Lchi08845	2213	0.193742	1.19406	4.04036e-05
Lchi18985	1392	0.200843	1.19359	6.17091e-05
Lchi11616	20254	0.384441	1.1935	7.16316e-06
Lchi03635	5389	0.042603	1.19327	0.00817923
Lchi30225	6623	0.10245	1.19264	0.000443769
Lchi01375	3187	0.11868	1.19218	0.000199803
Lchi27482	9142	0.0588327	1.19218	0.00358739
Lchi04694	3837	0.501092	1.19192	4.43519e-06
Lchi00367	6042	0.0750624	1.19155	0.00150876
Lchi14934	5451	0.0243446	1.19155	0.0394921
Lchi11400	4180	0.23736	1.18997	2.64554e-05
Lchi31971	13566	0.163311	1.18995	0.00111824
Lchi32009	27592	0.0476748	1.18924	0.0200261
Lchi23096	21307	0.071005	1.18843	0.00200045
Lchi07999	5301	0.0781055	1.18776	0.000894471
Lchi14422	70053	0.0385456	1.18776	0.0166022
Lchi03819	6344	0.352996	1.18742	1.07584e-05
Lchi28922	593	0.0618758	1.18738	0.00224987
Lchi25278	4563	0.148096	1.18728	0.000104359
Lchi10761	4369	0.554853	1.18629	9.13765e-06
Lchi19173	3768	0.23736	1.18605	2.73057e-05
Lchi11342	20700	0.251561	1.18577	0.000109665
Lchi11398	3184	0.195771	1.18508	4.5263e-05
Lchi16409	13560	0.0669476	1.18494	0.00377557
Lchi18722	515	0.224173	1.18457	3.26131e-05
Lchi12962	7235	0.10245	1.18359	0.000436189
Lchi18279	3863	0.0507179	1.18359	0.00713272
Lchi03030	9066	0.168383	1.18338	0.000132534
Lchi06242	4858	0.0862203	1.18254	0.000670985
Lchi06280	2272	0.135924	1.18199	0.000162157
Lchi17854	69772	0.0273876	1.18102	0.0333333
Lchi07355	1462	0.117665	1.1799	0.000294116
Lchi25722	2104	0.0821629	1.17942	0.00244735
Lchi29460	253	25.6673	1.1791	1.55537e-06
Lchi19059	5480	0.0608614	1.17887	0.0057715
Lchi09072	727	0.0537609	1.17859	0.00416668
Lchi02203	3757	0.216058	1.17796	9.75949e-05
Lchi34256	21362	0.0395599	1.17774	0.0105097
Lchi16670	2857	4.30493	1.17728	3.48297e-06
Lchi24843	4149	0.099407	1.17705	0.000514146
Lchi00278	2062	0.0324594	1.17705	0.0481107
Lchi14950	1485	0.1978	1.17634	8.015e-05
Lchi21630	6201	0.0253589	1.17598	0.0350338
Lchi11114	10590	0.0253589	1.17598	0.0350338
Lchi01346	3762	0.121723	1.17453	0.000971742
Lchi02189	7744	0.114622	1.17413	0.000588701
Lchi08377	20300	0.201857	1.17317	5.59849e-05
Lchi20078	928	0.0304307	1.17258	0.0215328
Lchi22118	112	0.519351	1.17235	8.05034e-06
Lchi18241	33	0.292135	1.17197	2.05141e-05
Lchi05968	3187	0.042603	1.1719	0.0116549
Lchi16378	9203	0.0547753	1.17151	0.00949409
Lchi19729	7018	0.134909	1.17126	0.000360343
Lchi11411	4707	0.0476748	1.17013	0.0144448
Lchi09347	2724	0.0233302	1.17013	0.0482208
Lchi19290	10619	0.0233302	1.17013	0.0482208
Lchi19583	7846	0.194757	1.16816	7.75727e-05
Lchi01441	67961	0.182584	1.16803	8.71912e-05
Lchi12519	1161	0.028402	1.16751	0.0321267
Lchi16207	830	0.741495	1.1664	4.24602e-06
Lchi06444	1458	0.161283	1.16634	0.000107669
Lchi26761	933	0.0973783	1.16622	0.00144575
Lchi14978	10008	0.0334738	1.16567	0.0236607
Lchi11684	5341	0.0507179	1.16567	0.0105433
Lchi08968	6327	0.0730337	1.16494	0.00158195
Lchi21053	7101	0.0436174	1.16324	0.00906835
Lchi16813	68852	0.0486891	1.1624	0.00892935
Lchi05367	3574	0.103464	1.16204	0.000493937
Lchi10695	129	0.0263733	1.16172	0.0409892
Lchi30245	2497	0.0811486	1.16172	0.00116289
Lchi27738	8315	0.308365	1.16095	2.48625e-05
Lchi09943	330	0.947409	1.16082	6.65069e-06
Lchi04082	6830	0.18867	1.16082	7.55826e-05
Lchi18993	1525	0.443274	1.1608	1.09791e-05
Lchi00083	2233	0.0314451	1.16067	0.0250036
Lchi34020	3599	0.0314451	1.16067	0.0348677
Lchi11355	354	0.219101	1.16002	0.000258979
Lchi05671	66956	0.186642	1.1599	8.34084e-05
Lchi21209	866	0.912921	1.15963	1.10901e-05
Lchi21650	11357	0.0892634	1.15908	0.000875464
Lchi24796	2583	0.0517322	1.15849	0.00496342
Lchi22034	2812	0.581227	1.15722	1.02457e-05
Lchi25835	3767	0.0598471	1.15502	0.00322259
Lchi03781	67483	0.0446317	1.15502	0.0123165
Lchi24466	2410	0.0699906	1.15502	0.00223544
Lchi16343	3681	0.0344881	1.15502	0.0229124
Lchi34573	12784	0.0446317	1.15502	0.00996454
Lchi14941	12762	0.0699906	1.15502	0.00366128
Lchi01960	5222	0.0547753	1.15502	0.00446485
Lchi16163	2376	4.39318	1.15382	3.22937e-06
Lchi05677	3128	0.47269	1.15348	1.42915e-05
Lchi01793	5005	0.147082	1.15255	0.000217835
Lchi10331	399	0.147082	1.15255	0.0001905
Lchi20750	9736	0.0628901	1.15216	0.00297016
Lchi18525	5421	0.116651	1.15192	0.0004146
Lchi31098	786	0.101436	1.15146	0.000610356
Lchi07163	7553	0.0476748	1.15127	0.00655635
Lchi05195	2932	0.042603	1.15083	0.009746
Lchi19771	5952	0.0375312	1.15028	0.0450887
Lchi03170	3857	0.410815	1.1497	2.30471e-05
Lchi02153	9980	0.0659332	1.14957	0.00505654
Lchi26735	6029	0.328652	1.14948	3.73822e-05
Lchi03944	10571	0.189685	1.14928	0.000124673
Lchi01036	68612	10.2359	1.14871	8.79363e-06
Lchi03013	9791	1.07319	1.14772	1.57635e-05
Lchi26466	882	0.468633	1.14687	2.4478e-05
Lchi24640	74	0.0405743	1.14625	0.0202184
Lchi25356	3899	0.243446	1.14607	5.30777e-05
Lchi30334	2746	0.482834	1.14598	1.20986e-05
Lchi03490	3981	0.113608	1.14548	0.000445594
Lchi10162	10762	0.0720194	1.14504	0.00192822
Lchi03374	1497	0.176498	1.14475	0.000297059
Lchi06009	3391	0.0801342	1.1438	0.00259917
Lchi08896	4638	0.135924	1.14173	0.000496629
Lchi09427	6838	0.0253589	1.14122	0.0496994
Lchi22799	3533	0.0517322	1.14122	0.0100813
Lchi04353	5431	0.0862203	1.14042	0.00123898
Lchi23923	1393	0.115637	1.13943	0.000588701
Lchi28208	8466	0.0334738	1.1392	0.0398415
Lchi13211	5132	0.0578184	1.13649	0.00434122
Lchi14091	10091	0.028402	1.13649	0.0319007
Lchi08853	5201	0.0365169	1.13566	0.0169645
Lchi18387	233	0.428059	1.13554	5.41121e-05
Lchi13058	1336	0.189685	1.13502	0.000158895
Lchi13611	9870	0.319522	1.13406	5.68205e-05
Lchi03607	7737	0.085206	1.13396	0.00139469
Lchi17268	5830	0.14201	1.13344	0.000345606
Lchi31178	9949	0.844959	1.13292	1.18873e-05
Lchi01182	10246	0.0314451	1.13265	0.02676
Lchi19532	2940	0.0395599	1.13265	0.0192923
Lchi31706	434	0.638031	1.1323	1.08629e-05
Lchi10896	67236	0.504135	1.13132	1.52242e-05
Lchi08834	5865	0.578184	1.13091	2.08731e-05
Lchi16824	3608	0.333723	1.13064	3.15533e-05
Lchi09733	8755	0.0507179	1.13048	0.00786838
Lchi01248	2838	2.45474	1.12977	1.21293e-05
Lchi01784	947	0.0618758	1.12908	0.00621688
Lchi09213	69808	0.351982	1.12883	8.38669e-05
Lchi08400	140	0.0811486	1.12855	0.00305104
Lchi01265	67932	0.0730337	1.1281	0.00268466
Lchi01122	2957	0.317494	1.12771	8.33522e-05
Lchi03677	67468	0.0649189	1.12754	0.00333405
Lchi16030	23705	0.0841916	1.12738	0.00175878
Lchi12478	11915	0.161283	1.12712	0.000476251
Lchi23197	12	0.0375312	1.12683	0.0270712
Lchi10180	607	0.145053	1.1265	0.000868595
Lchi00323	10638	0.0679619	1.12614	0.00858239
Lchi12312	10278	0.123752	1.12456	0.00325269
Lchi07837	1688	0.0405743	1.12456	0.0133953
Lchi08569	11887	0.0628901	1.12387	0.0164479
Lchi02552	416	0.085206	1.12354	0.00269719
Lchi03380	1598	0.0963639	1.12344	0.00129213
Lchi10236	8726	0.140996	1.12317	0.00680266
Lchi02500	2907	1.73252	1.12288	8.86512e-06
Lchi19709	5220	4.91862	1.12285	6.76024e-06
Lchi03656	4781	0.194757	1.12177	0.000203591
Lchi19289	2838	0.452403	1.12153	5.88294e-05
Lchi25365	777	0.329666	1.12113	4.87817e-05
Lchi00585	2452	0.0466604	1.1209	0.0166905
Lchi21507	7043	0.321551	1.12084	4.04069e-05
Lchi29935	2108	0.215044	1.12072	0.000139368
Lchi19561	68771	0.0831773	1.12067	0.00215599
Lchi00141	7612	0.0355025	1.12038	0.0269571
Lchi13423	5888	0.0355025	1.12038	0.0203639
Lchi06344	7616	0.0781055	1.1185	0.0018945
Lchi07028	6875	0.146067	1.11819	0.000314308
Lchi16259	12800	0.0527466	1.11807	0.00653583
Lchi02773	17787	2.97917	1.1174	9.59734e-06
Lchi13731	9089	0.0557896	1.11689	0.00583832
Lchi07564	3184	0.0557896	1.11689	0.00583832
Lchi05164	70826	0.183599	1.11689	0.000170111
Lchi12264	838	0.378355	1.11555	4.00116e-05
Lchi07828	2279	0.690777	1.11487	1.66386e-05
Lchi18526	67313	0.570069	1.11366	2.02664e-05
Lchi00785	2483	0.0334738	1.1132	0.0367613
Lchi28312	422	0.0507179	1.1132	0.012825
Lchi19047	2391	0.136938	1.1132	0.000614256
Lchi25045	7034	0.0334738	1.1132	0.0414768
Lchi12517	7790	0.0334738	1.1132	0.0274107
Lchi00579	8664	1.32475	1.11301	1.9548e-05
Lchi16001	4159	0.495006	1.11215	3.34028e-05
Lchi14823	4	0.0912921	1.11207	0.00217583
Lchi11195	2202	0.056804	1.1114	0.00539114
Lchi14653	1712	0.056804	1.1114	0.00539114
Lchi16611	7614	0.109551	1.10943	0.00121528
Lchi00971	4179	0.109551	1.10943	0.00108878
Lchi02703	67853	0.517322	1.10917	7.13564e-05
Lchi21752	10886	0.115637	1.10873	0.00161296
Lchi13346	27748	0.0456461	1.10873	0.0121085
Lchi06319	2399	0.127809	1.10753	0.00049923
Lchi12479	296	0.0517322	1.10727	0.0164049
Lchi26156	7984	0.0933208	1.10547	0.00145454
Lchi28307	3720	0.0639045	1.10517	0.00409116
Lchi28058	19627	9.37367	1.10433	8.67954e-06
Lchi23183	9299	0.174469	1.10282	0.000779814
Lchi09246	3448	0.0436174	1.1027	0.0149775
Lchi04641	5982	0.0466604	1.10228	0.0109957
Lchi19890	2616	0.0943352	1.10228	0.00136147
Lchi18331	6276	0.0466604	1.10228	0.0109957
Lchi15178	1435	0.100421	1.10191	0.00123351
Lchi05226	5489	0.0527466	1.10158	0.00868582
Lchi05509	14108	0.0527466	1.10158	0.0134579
Lchi01225	5199	0.692806	1.1012	1.90528e-05
Lchi01336	240	0.247503	1.10085	0.000138151
Lchi06996	6926	0.667447	1.10051	5.78009e-05
Lchi20726	874	0.0679619	1.10038	0.006586
Lchi02443	67038	0.0831773	1.09961	0.00558642
Lchi13916	5446	0.43313	1.09883	4.1781e-05
Lchi27968	15797	0.107522	1.09883	0.000896036
Lchi21410	703	0.116651	1.09862	0.00078515
Lchi18583	1081	0.259675	1.09725	0.000128648
Lchi00812	1924	0.547753	1.0972	3.53739e-05
Lchi27900	3206	0.624844	1.0966	4.24005e-05
Lchi01381	27526	0.056804	1.09613	0.0163677
Lchi04718	2874	0.336767	1.09613	8.03625e-05
Lchi21033	9593	0.0263733	1.09613	0.0472592
Lchi15165	4590	0.0355025	1.09613	0.02218
Lchi05496	8955	0.295178	1.09514	0.000467428
Lchi29246	845	0.15824	1.09429	0.000522844
Lchi03311	6890	0.688748	1.09274	2.76503e-05
Lchi05932	1102	0.0791199	1.09248	0.00237216
Lchi07042	1559	0.822644	1.09223	2.0144e-05
Lchi16451	70082	0.273876	1.09188	0.000116232
Lchi13357	7565	0.0608614	1.09141	0.00583832
Lchi18562	7103	0.28402	1.091	0.00017026
Lchi07710	67433	0.0517322	1.09059	0.010125
Lchi21078	11180	0.0486891	1.09025	0.0113872
Lchi28317	3720	0.235331	1.08995	0.00050221
Lchi22843	8690	0.0923065	1.08987	0.0016977
Lchi00026	6751	0.042603	1.08943	0.0147168
Lchi17201	10785	0.301264	1.08937	0.000330914
Lchi01770	4436	0.762797	1.08925	2.74612e-05
Lchi22887	7752	0.295178	1.08923	8.61306e-05
Lchi28618	4791	0.167369	1.08919	0.000318774
Lchi16617	2394	0.279963	1.08886	9.6374e-05
Lchi06961	351	0.0770911	1.08865	0.00424726
Lchi03611	629	0.114622	1.08856	0.00180179
Lchi22400	6703	0.0365169	1.08835	0.0497876
Lchi18789	4447	0.506164	1.08807	4.49679e-05
Lchi04456	2973	0.240403	1.08767	0.000140829
Lchi27869	10051	0.71715	1.0876	3.33037e-05
Lchi07557	189	0.288077	1.08705	0.000100155
Lchi11130	7747	0.0618758	1.08685	0.00691247
Lchi01039	68613	0.0902778	1.08654	0.00220123
Lchi23035	2503	0.175484	1.08621	0.000516214
Lchi29454	21362	0.790184	1.08618	4.29967e-05
Lchi01504	3492	0.0557896	1.08586	0.00889339
Lchi02702	580	0.128823	1.0849	0.00131426
Lchi00390	808	0.100421	1.08463	0.00141088
Lchi01729	812	0.0497035	1.08463	0.0173111
Lchi10244	70165	0.0720194	1.08416	0.00714697
Lchi04615	1148	0.507179	1.08408	4.61163e-05
Lchi01274	7848	0.0466604	1.0839	0.0189458
Lchi00606	9471	0.0689763	1.08364	0.00412083
Lchi30361	4976	0.0882491	1.08307	0.00201647
Lchi17884	289	0.0436174	1.08307	0.0291171
Lchi17120	4408	0.104479	1.08232	0.00199081
Lchi19698	2861	0.172441	1.08102	0.000320769
Lchi01762	10741	0.124766	1.07993	0.000824822
Lchi07083	7655	0.0344881	1.07973	0.0265005
Lchi01439	67959	0.979869	1.07893	3.74607e-05
Lchi30734	4589	0.0639045	1.07821	0.0102621
Lchi07992	882	0.0639045	1.07821	0.0121709
Lchi02228	641	0.0476748	1.07821	0.0275936
Lchi12884	8180	0.0801342	1.07821	0.00618817
Lchi33910	4580	0.0639045	1.07821	0.0104781
Lchi02923	140	0.34691	1.07774	0.000209835
Lchi16543	2360	0.64716	1.07729	3.90158e-05
Lchi17803	1211	0.168383	1.07725	0.000353885
Lchi05631	9764	0.14911	1.07676	0.00081523
Lchi12248	514	1.3633	1.0761	3.15412e-05
Lchi11464	68194	0.434145	1.07609	9.49275e-05
Lchi03779	5373	0.113608	1.07584	0.00108878
Lchi15100	68413	0.0415886	1.07566	0.0210894
Lchi11729	1765	0.123752	1.07517	0.00150549
Lchi01609	7674	0.192728	1.07513	0.000275089
Lchi33534	214	0.104479	1.0741	0.00165904
Lchi00151	9276	0.0517322	1.0741	0.0189474
Lchi14969	8434	0.167369	1.07371	0.000377671
Lchi17036	3503	0.203886	1.07345	0.000302503
Lchi26828	5783	0.0618758	1.07304	0.00949409
Lchi13608	7370	0.0618758	1.07304	0.00748533
Lchi19237	983	0.0953496	1.07203	0.00600229
Lchi25818	4754	0.146067	1.07049	0.000597288
Lchi21142	374	0.303293	1.07039	0.00011871
Lchi13734	6155	0.0628901	1.06891	0.00641185
Lchi21944	1758	0.305321	1.06868	0.000282216
Lchi16195	3282	0.0933208	1.06847	0.00272645
Lchi05795	2956	0.37024	1.06802	8.44607e-05
Lchi23731	307	0.0902778	1.06756	0.00220815
Lchi28049	70241	0.0598471	1.06756	0.0117365
[truncated: 1,295 more rows]

## Sheet: Lch5
Additional file 7. DEGs in the single-cell major clusters of SDX in L. chinense.
The lists of DEGs in cell cluster Lch1 to Lch9 with cutoff set as the absolute value of log2FC ≥ 1 and adjusted P value < 0.05.
L. chinense DEGs for cell cluster 5
Gene ID	Orthologous group	Mean UMI count	Log2FC	Adjusted P value
Lchi21281	21315	0.00523583	4.47655	0.0122331
Lchi31125	68417	0.00523583	4.47655	0.0122331
Lchi31126	68418	0.00523583	4.47655	0.0122331
Lchi29142	7	0.00418866	4.21352	0.0378478
Lchi11324	219	0.00418866	4.21352	0.0378478
Lchi06171	0	0.006283	3.69894	0.0148013
Lchi30819	4087	0.0104717	3.35102	0.00197792
Lchi18751	10277	0.00733016	3.30663	0.0434729
Lchi16551	8180	0.006283	3.11398	0.0360827
Lchi27812	27660	0.006283	3.11398	0.0360827
Lchi13889	70493	0.006283	3.11398	0.0360827
Lchi17470	10023	0.374885	2.78697	3.06498e-20
Lchi30049	8	0.00837733	2.73959	0.0243132
Lchi33309	1101	0.0230377	2.71471	4.15028e-05
Lchi11896	1979	0.0178018	2.60208	0.000630396
Lchi22576	1317	0.728828	2.53894	3.06498e-20
Lchi14608	4473	0.0136132	2.52902	0.00482332
Lchi28614	3168	0.00837733	2.47655	0.0410947
Lchi27053	5026	0.0115188	2.47655	0.0119635
Lchi02197	708	0.156028	2.4622	4.739e-12
Lchi31366	70201	0.0219905	2.44413	0.00427155
Lchi11957	799	0.0387451	2.43908	1.7154e-05
Lchi26090	3375	0.0094245	2.40616	0.0323549
Lchi26806	0	0.0094245	2.40616	0.0323549
Lchi30475	149	0.0115188	2.30663	0.039622
Lchi04236	970	0.227235	2.30222	3.39468e-09
Lchi05992	503	0.050264	2.29685	5.48264e-07
Lchi25810	69570	0.0931978	2.29598	2.16687e-10
Lchi28031	145	0.511017	2.29001	9.2353e-15
Lchi15202	1839	0.012566	2.2701	0.0148098
Lchi19505	1373	0.550809	2.26436	6.56068e-14
Lchi08698	134	0.208386	2.25004	6.56068e-14
Lchi03560	12760	0.018849	2.23263	0.00230681
Lchi19346	67634	0.0146603	2.21352	0.0091067
Lchi32654	3512	0.0219905	2.1811	0.00115894
Lchi32966	70419	0.0104717	2.1811	0.0426889
Lchi04235	145	0.0460753	2.17399	0.000611353
Lchi14406	27515	0.0167547	2.1717	0.00893019
Lchi04233	145	0.0994808	2.1367	1.12229e-06
Lchi29392	70653	0.0198962	2.12606	0.0027696
Lchi00586	11938	1.17283	2.11677	6.68628e-16
Lchi13753	70361	1.23775	2.09982	1.17768e-15
Lchi22577	1317	0.407348	2.09378	2.63191e-12
Lchi00053	10633	0.0554998	2.09189	1.72635e-06
Lchi12172	9921	0.0366508	2.06151	0.00153927
Lchi00476	69043	0.037698	2.05665	0.000806567
Lchi32698	8873	2.13308	2.01185	1.15758e-15
Lchi28135	10419	0.012566	2.00707	0.0327382
Lchi13166	18276	0.174877	1.99851	2.16687e-10
Lchi00014	261	0.0136132	1.99851	0.0252074
Lchi17559	68911	2.07548	1.98475	1.83093e-15
Lchi15007	57	0.0157075	1.9847	0.014965
Lchi01359	4821	0.0157075	1.9847	0.0241178
Lchi09721	7284	2.46712	1.98319	6.38597e-15
Lchi24834	11827	0.0366508	1.97405	0.00112224
Lchi09232	69813	0.018849	1.96959	0.0172924
Lchi32920	593	0.0198962	1.96559	0.0059573
Lchi29459	18325	0.218858	1.96198	4.96423e-09
Lchi15578	13828	0.025132	1.95048	0.00182714
Lchi04231	145	0.218858	1.94762	9.70698e-10
Lchi27404	70186	1.33618	1.94686	3.1125e-13
Lchi05993	503	0.696365	1.94454	6.56068e-14
Lchi13310	10623	0.0827261	1.92812	5.10825e-07
Lchi13062	166	0.043981	1.92554	0.0339558
Lchi21279	67389	0.0178018	1.89159	0.0126981
Lchi25714	665	0.0157075	1.89159	0.0252074
Lchi27967	6490	0.0418866	1.89159	0.000101074
Lchi00049	21179	0.0209433	1.89159	0.00645323
Lchi26121	69210	0.012566	1.89159	0.0450124
Lchi04992	3613	1.77495	1.88734	6.56068e-14
Lchi14542	67985	0.443998	1.87808	3.14966e-11
Lchi28127	18276	2.10376	1.87092	3.94657e-13
Lchi05633	9764	0.229329	1.85277	2.80469e-10
Lchi30623	1158	0.101575	1.84809	1.72635e-06
Lchi02935	6514	0.0293207	1.84268	0.00168996
Lchi10780	68868	0.0858676	1.84036	1.98068e-06
Lchi17309	3637	0.0272263	1.83912	0.00831085
Lchi08076	424	0.174877	1.8327	7.50059e-07
Lchi13652	1757	0.0219905	1.82746	0.0235677
Lchi02878	11177	0.201056	1.81871	3.14845e-08
Lchi01406	67957	0.818884	1.81446	2.94912e-12
Lchi27238	5339	0.0146603	1.79848	0.0441291
Lchi25586	5108	0.0146603	1.79848	0.0366286
Lchi14411	16331	0.0136132	1.79205	0.046733
Lchi06768	1821	0.0408395	1.78725	0.00257951
Lchi22359	7890	0.0659715	1.78307	0.00474223
Lchi01546	9447	0.0240848	1.77611	0.00835748
Lchi01710	1632	4.66513	1.77025	1.1331e-12
Lchi05408	1233	0.0209433	1.76035	0.0133739
Lchi21084	67691	0.264933	1.75099	9.23102e-09
Lchi17315	1042	0.39897	1.7445	6.76685e-10
Lchi19584	12077	0.0167547	1.73113	0.0368082
Lchi22122	1100	0.928836	1.72745	8.11956e-11
Lchi01595	314	0.0544526	1.71262	9.18253e-05
Lchi00158	11234	0.413631	1.70717	9.70698e-10
Lchi33111	799	1.76866	1.70301	2.98027e-11
Lchi29398	2889	0.465989	1.70097	5.01041e-10
Lchi11989	10116	0.0418866	1.69455	0.00195271
Lchi21394	466	0.225141	1.69228	1.77961e-06
Lchi02740	2686	0.0198962	1.68996	0.0210442
Lchi14823	4	0.116235	1.68772	2.07779e-06
Lchi05907	9216	0.0261792	1.68514	0.0254138
Lchi19000	1723	2.67132	1.68104	3.85352e-11
Lchi25972	1395	0.0869148	1.6692	1.07606e-05
Lchi00160	11228	0.0178018	1.6692	0.0343828
Lchi11482	5808	0.0230377	1.66026	0.0128524
Lchi33142	27729	0.0167547	1.65712	0.0436713
Lchi16355	1743	0.172782	1.65192	2.62095e-06
Lchi01868	7762	0.0471225	1.63379	0.000832362
Lchi27084	1045	0.0806318	1.6224	2.25246e-05
Lchi01858	2346	0.277499	1.62044	8.51816e-08
Lchi06764	8	0.0293207	1.62029	0.00654756
Lchi17017	4229	0.103669	1.61658	8.22183e-06
Lchi03530	9551	0.018849	1.61596	0.0329911
Lchi03088	1587	0.018849	1.61596	0.0329911
Lchi06211	16518	0.018849	1.61596	0.0329911
Lchi28812	7200	0.0282735	1.61148	0.00810951
Lchi16243	8544	0.0272263	1.60208	0.00989086
Lchi26532	6529	0.031415	1.59786	0.0157644
Lchi04244	145	0.711026	1.59708	3.39468e-09
Lchi01031	68609	0.0356036	1.59461	0.00348227
Lchi08524	8233	10.4842	1.59399	1.33923e-10
Lchi25172	70121	5.82643	1.58724	2.4774e-10
Lchi00107	6777	1.94563	1.58574	6.91361e-10
Lchi34960	8873	0.0785375	1.58493	0.00031429
Lchi04239	145	1.7006	1.5791	1.13109e-09
Lchi16043	7402	0.724639	1.57508	2.97249e-09
Lchi09560	8048	0.451329	1.57234	4.6735e-08
Lchi35161	24383	0.0198962	1.56966	0.0425334
Lchi22011	27892	0.703696	1.56325	1.16524e-08
Lchi09229	155	0.27331	1.56307	7.94606e-07
Lchi07489	1936	0.208386	1.55817	8.24117e-07
Lchi12858	68016	0.0471225	1.55717	0.0132089
Lchi12036	5016	0.0303678	1.55055	0.00981465
Lchi17334	10014	0.11833	1.54457	6.97898e-06
Lchi25963	1395	0.0293207	1.54012	0.0142614
Lchi29465	18325	0.537196	1.53746	1.55589e-07
Lchi15181	12129	0.0324622	1.53404	0.00747014
Lchi11800	10079	0.075396	1.52683	0.000734748
Lchi13923	613	5.56045	1.5211	4.04614e-09
Lchi03796	67486	0.830403	1.52036	2.15946e-08
Lchi06673	1019	0.681705	1.51922	3.84089e-08
Lchi04241	145	0.944544	1.51911	2.15832e-08
Lchi33991	4229	0.685894	1.51274	7.20185e-08
Lchi24852	708	4.15411	1.50594	7.5259e-09
Lchi00973	6622	0.0397923	1.50457	0.00376293
Lchi01932	2552	2.8462	1.50279	5.66604e-09
Lchi13142	69447	0.0429338	1.50255	0.00445783
Lchi13392	1206	0.518347	1.50149	6.12046e-08
Lchi01360	453	0.0324622	1.49927	0.00855356
Lchi14401	1655	0.12566	1.49757	2.28595e-05
Lchi03474	67404	0.0450281	1.49304	0.00254656
Lchi02678	1183	0.619922	1.49245	3.28371e-08
Lchi06375	4715	0.175924	1.49157	4.94933e-06
Lchi09889	9168	6.44426	1.49134	4.01005e-09
Lchi02396	250	0.025132	1.49105	0.0336272
Lchi00025	1025	0.0575941	1.48949	0.00230681
Lchi04237	970	0.0240848	1.47655	0.0361024
Lchi19586	2917	0.124613	1.47655	5.84848e-05
Lchi07909	68496	0.0460753	1.47655	0.00697431
Lchi06923	135	0.981195	1.47617	1.1556e-07
Lchi00587	1588	1.80217	1.4753	2.25117e-08
Lchi00276	4439	1.18853	1.4658	3.54118e-08
Lchi31433	7048	0.324622	1.465	1.13043e-06
Lchi01774	10402	0.413631	1.45217	3.56426e-06
Lchi31297	6839	0.25132	1.45133	9.64345e-07
Lchi07100	9124	1.50582	1.45096	4.81875e-08
Lchi15836	7402	0.156028	1.44798	2.19378e-05
Lchi31773	614	0.025132	1.44798	0.0320887
Lchi18741	11591	0.0890091	1.44749	0.00189975
Lchi16489	3228	1.20319	1.44338	1.09959e-07
Lchi33063	517	0.30682	1.43663	1.88401e-06
Lchi04243	66699	0.0722545	1.43591	0.00039778
Lchi26781	1308	0.104717	1.43086	6.9895e-05
Lchi28869	1589	4.72586	1.42885	3.06422e-08
Lchi03282	68689	0.0869148	1.42593	0.000171001
Lchi35423	2599	0.0659715	1.41586	0.00259535
Lchi16102	3290	0.0575941	1.41354	0.00640489
Lchi25272	1440	0.0335093	1.41242	0.0135756
Lchi20465	13419	1.22518	1.4074	1.24274e-07
Lchi17581	1865	0.348706	1.40493	6.04128e-05
Lchi05632	9764	0.256556	1.40365	4.97044e-06
Lchi04947	799	0.291112	1.401	5.67445e-06
Lchi15097	8858	0.0261792	1.38258	0.0331931
Lchi02943	15304	0.962346	1.38063	7.82964e-07
Lchi22284	61	1.31734	1.37908	9.65972e-07
Lchi11372	1415	0.241895	1.37888	9.34066e-06
Lchi00010	11574	4.19495	1.37684	1.95595e-07
Lchi09026	1599	0.0596885	1.37453	0.00177793
Lchi06305	70868	0.0471225	1.37076	0.0181829
Lchi03961	6596	0.164405	1.36882	3.5568e-05
Lchi24392	8963	0.0324622	1.36803	0.0181829
Lchi06576	1284	0.194773	1.36702	0.000364627
Lchi13922	613	0.357084	1.36693	1.713e-06
Lchi11938	67735	0.220952	1.36684	9.2041e-06
Lchi22253	11796	0.144509	1.36667	0.00010623
Lchi18393	1153	2.80745	1.3648	3.2787e-07
Lchi06163	1589	3.53837	1.35613	2.07863e-07
Lchi01416	1296	0.100528	1.35195	0.000229717
Lchi18996	1580	0.0240848	1.34727	0.0490575
Lchi24857	708	0.215716	1.34667	2.92278e-05
Lchi09842	11277	0.245037	1.34604	2.04411e-05
Lchi12598	9187	0.200009	1.34213	2.08046e-05
Lchi06717	5462	0.0282735	1.34139	0.0353899
Lchi02758	2914	0.0282735	1.34139	0.0353899
Lchi25392	70279	0.0733016	1.3409	0.0010818
Lchi14464	12516	0.0303678	1.33905	0.0269854
Lchi11709	69712	0.332999	1.33864	5.00395e-06
Lchi15287	132	0.25865	1.33799	4.16487e-05
Lchi15006	10287	0.081679	1.33739	0.00283005
Lchi09565	42	0.0837733	1.33662	0.0013661
Lchi06696	8669	0.206292	1.33607	1.57758e-05
Lchi01867	953	0.382216	1.33583	1.47936e-05
Lchi20764	2491	0.0345565	1.3352	0.0450194
Lchi21078	11180	0.0544526	1.33411	0.00385576
Lchi05135	11896	0.0387451	1.33216	0.0335977
Lchi24428	7530	0.0649243	1.32971	0.00207007
Lchi01248	2838	2.68493	1.32531	1.01061e-06
Lchi08409	1964	0.346612	1.32411	6.51763e-05
Lchi30360	75	0.261792	1.32397	9.21404e-06
Lchi03941	145	1.643	1.32388	1.44215e-06
Lchi16253	13419	1.35608	1.32305	9.90856e-07
Lchi17997	3597	0.094245	1.32257	0.00225404
Lchi25451	67837	0.0994808	1.31668	0.000586533
Lchi16536	549	1.00528	1.31315	2.05482e-06
Lchi06401	11233	2.84096	1.30344	8.5312e-07
Lchi23303	8036	0.069113	1.29947	0.00215024
Lchi10079	3542	0.0586413	1.29822	0.0174981
Lchi02443	67038	0.0911035	1.29574	0.00289437
Lchi04221	12200	1.7739	1.29335	1.02813e-05
Lchi06756	7852	0.031415	1.2912	0.0343764
Lchi22094	7828	0.0921506	1.29051	0.00139532
Lchi28922	593	0.0649243	1.28391	0.00334712
Lchi07895	7399	0.0586413	1.28154	0.00998749
Lchi04596	517	3.4745	1.28149	1.43738e-06
Lchi03741	757	1.12675	1.28052	5.26242e-06
Lchi31378	75	0.127754	1.27952	0.000270637
Lchi07270	517	0.345565	1.27928	1.40861e-05
Lchi13457	4965	1.96344	1.27669	3.97727e-06
Lchi14319	8254	0.0984336	1.27162	0.00186535
Lchi26353	4492	3.46298	1.27102	1.72635e-06
Lchi29455	253	3.15302	1.26943	3.84481e-06
Lchi02702	580	0.14032	1.26797	0.000507996
Lchi29423	2684	2.06815	1.26773	2.70861e-06
Lchi32024	4844	0.362319	1.26429	3.50742e-05
Lchi27405	5180	7.46315	1.26303	1.74927e-06
Lchi23229	3228	1.22309	1.26247	6.56313e-06
Lchi29576	4070	0.0638771	1.26082	0.0448794
Lchi07463	4492	0.0523583	1.26023	0.00846826
Lchi28989	549	1.21681	1.25904	4.07164e-06
Lchi25808	7777	0.0554998	1.25416	0.00946014
Lchi25718	665	0.0366508	1.25416	0.0338779
Lchi12266	838	0.134037	1.25177	0.000314542
Lchi17369	69978	0.115188	1.25138	0.00184175
Lchi06262	1821	0.127754	1.24914	0.000409746
Lchi26950	1397	0.128801	1.24587	0.00171976
Lchi08579	3237	2.25769	1.24061	4.94933e-06
Lchi29454	21362	0.848205	1.23548	1.1256e-05
Lchi13211	5132	0.0607356	1.23507	0.006388
Lchi06971	222	0.0607356	1.23507	0.0069908
Lchi02670	3022	0.0534055	1.23448	0.0104248
Lchi18963	33	1.68803	1.23424	5.96111e-06
Lchi10587	10798	0.0858676	1.23321	0.00578599
Lchi30802	1763	0.0785375	1.23263	0.00297824
Lchi08311	1653	0.0638771	1.23108	0.00605332
Lchi09734	44	0.373838	1.23075	3.17121e-05
Lchi20460	2633	0.782233	1.22903	1.16724e-05
Lchi29088	8597	0.0722545	1.22646	0.00394551
Lchi10475	6286	0.0722545	1.22646	0.00609182
Lchi01929	9855	0.487979	1.22554	2.13871e-05
Lchi33062	517	4.42951	1.22027	4.97044e-06
Lchi05004	2489	0.397923	1.21968	2.70553e-05
Lchi19049	68878	0.176971	1.21883	0.000362655
Lchi12734	4984	0.681705	1.21795	2.97533e-05
Lchi14405	4269	1.08591	1.21769	1.44522e-05
Lchi06185	2922	1.332	1.21763	9.9119e-06
Lchi13731	9089	0.0586413	1.21669	0.00837121
Lchi03013	9791	1.11209	1.21505	2.25246e-05
Lchi02069	9627	0.108905	1.21352	0.0010563
Lchi32512	3196	0.0785375	1.20878	0.00715118
Lchi15579	779	0.420961	1.2086	2.58805e-05
Lchi14016	69396	0.0973865	1.20777	0.00899657
Lchi01413	9196	0.161264	1.20771	0.000298822
Lchi08850	5200	0.526725	1.20531	1.82055e-05
Lchi15445	67007	0.993761	1.205	6.22282e-05
Lchi32824	517	3.77503	1.20444	8.46496e-06
Lchi11368	11321	0.0429338	1.19644	0.0245494
Lchi06247	650	0.0931978	1.19362	0.00445783
Lchi01661	4662	0.0774903	1.18967	0.00483129
Lchi15862	2266	0.226188	1.18962	0.000514164
Lchi04232	145	0.196867	1.18705	0.00104068
Lchi02419	4651	0.0554998	1.18705	0.0252563
Lchi05645	66952	0.0586413	1.18532	0.0115197
Lchi00718	8932	0.419914	1.18509	0.000101299
Lchi27337	10835	0.169641	1.18504	0.00127456
Lchi18461	9410	2.62734	1.1826	1.44522e-05
Lchi19234	3024	0.087962	1.18204	0.00481353
Lchi03089	5460	0.0659715	1.17734	0.00765
Lchi12400	12547	1.17492	1.17376	2.81588e-05
Lchi00617	1212	0.043981	1.16811	0.0360827
Lchi12068	69778	0.179065	1.16811	0.000724816
Lchi08070	1502	0.0743488	1.1667	0.00831085
Lchi22118	112	0.521489	1.16624	4.996e-05
Lchi22664	4363	0.0774903	1.16621	0.0100719
Lchi12674	8319	0.0931978	1.16427	0.00356474
Lchi01052	68615	0.115188	1.16244	0.00234315
Lchi08327	6261	0.11833	1.16224	0.00242331
Lchi20009	11984	0.497404	1.1607	7.2173e-05
Lchi32702	69823	0.0513111	1.16041	0.0210442
Lchi05032	8716	0.0513111	1.16041	0.0210442
Lchi04187	2194	0.128801	1.15929	0.00206763
Lchi25370	67509	0.337188	1.15552	0.000314542
Lchi32211	12188	0.0900563	1.15462	0.00378672
Lchi21777	10334	0.0492168	1.15462	0.0329519
Lchi05235	13164	0.0733016	1.14652	0.00832908
Lchi02079	2895	0.224094	1.14393	0.00035875
Lchi22170	69330	0.331952	1.14378	0.000294141
Lchi24408	14700	0.100528	1.14277	0.00324288
Lchi13921	70407	0.196867	1.14095	0.00231407
Lchi16170	10596	0.175924	1.13765	0.00110146
Lchi09724	10615	0.0837733	1.13341	0.00570857
Lchi00198	1458	0.0837733	1.13341	0.00640489
Lchi20113	936	0.0638771	1.13154	0.0129141
Lchi10416	327	0.0471225	1.12975	0.0288435
Lchi18125	2879	0.0921506	1.12892	0.0111708
Lchi16688	10079	0.852393	1.12866	0.000108102
Lchi24099	7551	0.491121	1.12786	0.000184015
Lchi00579	8664	1.34142	1.12698	8.0947e-05
Lchi24796	2583	0.0513111	1.12606	0.0235677
Lchi23731	307	0.0931978	1.12606	0.00496533
Lchi12698	4727	0.498451	1.12588	0.000129453
Lchi32420	3964	0.104717	1.12354	0.00674937
Lchi25794	1772	0.094245	1.12326	0.00920713
Lchi01132	1964	0.667045	1.12154	0.000260456
Lchi00450	16175	0.0638771	1.11787	0.023959
Lchi13764	7937	0.0712073	1.11747	0.0170501
Lchi08292	8863	0.0575941	1.11398	0.0282734
Lchi26045	5320	0.285876	1.11311	0.000748657
Lchi20470	6796	0.65762	1.11036	0.000173694
Lchi06617	27601	5.18033	1.11012	5.15087e-05
Lchi31302	69936	0.0701601	1.10869	0.0169748
Lchi01096	67906	0.043981	1.1084	0.041335
Lchi25960	3570	3.10275	1.10807	7.06387e-05
Lchi03740	33	2.12784	1.10785	9.67455e-05
Lchi07882	3532	0.0973865	1.10633	0.004856
Lchi02815	1829	0.0900563	1.10571	0.00716377
Lchi06913	996	1.56342	1.10564	8.2795e-05
Lchi02009	1315	0.0911035	1.10309	0.006388
Lchi32151	70717	0.0450281	1.10309	0.0379896
Lchi19562	1470	0.152886	1.10258	0.0126456
Lchi06859	10177	1.09952	1.10179	0.000115385
Lchi08628	66769	0.169641	1.10077	0.00483129
Lchi05195	2932	0.0418866	1.09939	0.0441291
Lchi13069	166	1.43148	1.09938	0.00014988
Lchi21583	27886	0.0575941	1.09903	0.0211492
Lchi06616	27600	7.60557	1.09483	6.80375e-05
Lchi01579	283	0.907893	1.09376	0.000131765
Lchi04909	4992	0.24399	1.09307	0.000935026
Lchi21384	1640	0.0963393	1.0909	0.00652653
Lchi21615	6198	0.36965	1.09007	0.000444267
Lchi14814	68791	0.113094	1.08992	0.00616093
Lchi29466	21362	0.550809	1.08776	0.00152864
Lchi02741	3512	0.217811	1.0872	0.00102656
Lchi05159	13335	0.115188	1.08609	0.00626657
Lchi13893	1330	0.0827261	1.08423	0.0115197
Lchi15989	146	0.0575941	1.08423	0.0499653
Lchi00774	2402	0.0554998	1.07662	0.0277012
Lchi02215	2552	0.0994808	1.07567	0.00845115
Lchi03161	5023	0.0952921	1.0753	0.00899094
Lchi08588	7927	4.32898	1.07336	0.000112277
Lchi01650	8360	0.056547	1.07304	0.0486209
Lchi01662	17960	0.108905	1.06668	0.00889579
Lchi10611	2138	0.24399	1.06499	0.00155602
Lchi19217	1632	0.200009	1.06292	0.0036539
Lchi03014	9791	1.09324	1.0629	0.000573513
Lchi35317	584	0.267027	1.06187	0.00143541
Lchi00971	4179	0.107858	1.06065	0.00791541
Lchi17316	1042	0.240848	1.06034	0.00172538
Lchi30524	6502	5.77093	1.05771	0.000152278
Lchi06296	4231	0.32881	1.05637	0.0010372
Lchi27435	370	0.249226	1.05436	0.00106999
Lchi25216	1103	3.82425	1.05381	0.00016899
Lchi15835	5129	0.29949	1.05368	0.000748657
Lchi31332	1938	0.807365	1.05359	0.000290434
Lchi10117	1873	0.863912	1.05118	0.000329777
Lchi21146	1675	0.271216	1.04977	0.0010818
Lchi17340	3421	0.504734	1.04925	0.000806567
Lchi13745	9090	0.223046	1.04809	0.00199675
Lchi06716	5463	1.52572	1.04767	0.000329777
Lchi18956	33	1.07544	1.04079	0.00039778
Lchi00852	389	0.0575941	1.04073	0.0420899
Lchi26383	69662	0.117283	1.03934	0.00887959
Lchi04661	4271	0.101575	1.03869	0.00900263
Lchi04058	67629	0.145556	1.03788	0.0048502
Lchi26314	4861	11.2528	1.03776	0.000221685
Lchi03353	32	0.911035	1.03607	0.000393068
Lchi08438	11379	0.286924	1.03488	0.00143541
Lchi13063	69412	1.09115	1.03471	0.00100157
Lchi25539	10799	0.160216	1.03426	0.00620439
Lchi01771	9627	0.600026	1.03413	0.00058865
Lchi00236	103	1.13199	1.0337	0.000501347
Lchi28803	68970	0.0827261	1.03361	0.014608
Lchi11710	13882	0.0994808	1.03361	0.0372589
Lchi00074	3112	0.765478	1.03116	0.000385879
Lchi08937	1	0.0617828	1.0303	0.0437957
Lchi10646	993	0.0848205	1.02997	0.0352207
Lchi09408	689	0.0513111	1.02765	0.0458392
Lchi01986	15121	0.0764431	1.02423	0.0202742
Lchi29960	6837	0.14032	1.02004	0.0168497
Lchi27164	330	0.671234	1.01957	0.000610735
Lchi13338	7568	0.21048	1.01842	0.00315716
Lchi20524	17395	0.0554998	1.01712	0.0392507
Lchi19289	2838	0.434574	1.01649	0.00168396
Lchi05514	66930	0.375933	1.01494	0.0022172
Lchi08779	1048	0.270169	1.01358	0.00300552
Lchi30439	352	0.0764431	1.01358	0.0463149
Lchi15981	10393	0.0963393	1.0129	0.0205155
Lchi12949	104	0.0513111	1.01188	0.0479217
Lchi33525	1591	0.993761	1.00776	0.000691634
Lchi06758	66967	0.103669	1.00406	0.0120431
Lchi03508	783	0.302631	1.00272	0.00168693
Lchi02703	67853	0.496357	1.00201	0.00198974
Lchi31377	75	13.9493	1.0013	0.000471451
Lchi04346	1578	0.280641	-1.00201	0.00855356
Lchi22442	69797	0.259697	-1.0025	0.0113503
Lchi05760	66818	0.225141	-1.00368	0.0102274
Lchi26137	3253	0.0994808	-1.00525	0.0232045
Lchi27086	3180	0.272263	-1.00532	0.0119566
Lchi22964	3070	0.522536	-1.00565	0.00897021
Lchi34348	746	0.0921506	-1.00772	0.0333268
Lchi12463	4825	0.0911035	-1.00873	0.0199385
Lchi16608	7583	0.087962	-1.00963	0.0312338
Lchi25373	216	0.104717	-1.01053	0.0187827
Lchi08418	7136	0.0659715	-1.01229	0.0267963
Lchi18969	4312	0.0984336	-1.01429	0.0175974
Lchi05248	3224	0.337188	-1.01441	0.00791541
Lchi13584	2389	0.237707	-1.0153	0.00814849
Lchi17566	7897	0.129849	-1.01607	0.0119635
Lchi16615	3113	0.279593	-1.02603	0.00918946
Lchi12870	6902	0.13299	-1.03619	0.0113459
Lchi28557	8028	0.0911035	-1.03915	0.0170576
Lchi28070	1193	0.419914	-1.04232	0.00445252
Lchi10478	69340	0.0460753	-1.04282	0.0460403
Lchi25819	5174	0.0827261	-1.04387	0.0216456
Lchi21147	938	0.539291	-1.04592	0.00702348
Lchi25822	1465	0.135084	-1.04604	0.0103419
Lchi04418	426	0.139273	-1.04935	0.0112035
Lchi10502	480	0.283782	-1.04954	0.00594663
Lchi22216	695	0.225141	-1.04962	0.0075989
Lchi18508	5409	0.0890091	-1.06152	0.0169545
Lchi05922	140	0.0806318	-1.0638	0.0175149
Lchi13060	2071	0.240848	-1.06402	0.00537369
Lchi06994	3732	0.0356036	-1.06659	0.0484744
Lchi08833	1033	0.0649243	-1.06777	0.0243132
Lchi03473	7959	0.0806318	-1.07094	0.0141554
Lchi15560	3886	0.0848205	-1.07279	0.0174031
Lchi07473	10082	0.0366508	-1.07804	0.047901
Lchi11578	7287	0.0617828	-1.08416	0.0245035
Lchi23651	2135	1.8095	-1.08623	0.00143166
Lchi00594	583	0.0481696	-1.0891	0.0310006
Lchi00023	3113	0.240848	-1.08955	0.00777888
Lchi18325	5981	0.0858676	-1.09092	0.0122331
Lchi27735	1265	0.094245	-1.09247	0.0101992
Lchi07858	10617	0.0460753	-1.09634	0.0267508
Lchi05231	5490	0.129849	-1.10118	0.00679226
Lchi23035	2503	0.0534055	-1.10146	0.0221353
Lchi04819	39	0.0586413	-1.10524	0.0172423
Lchi22671	6060	0.103669	-1.10661	0.00640109
Lchi30801	5289	0.0460753	-1.10841	0.0289397
Lchi26968	3329	0.0722545	-1.10841	0.0132376
Lchi09879	13871	0.0649243	-1.11127	0.0181477
Lchi29383	8410	0.0356036	-1.11355	0.0398782
Lchi00332	21	0.0523583	-1.11546	0.0246105
Lchi32588	487	0.353942	-1.1169	0.0126086
Lchi08193	210	0.0994808	-1.12522	0.0160537
Lchi02062	328	0.346612	-1.12622	0.00310563
Lchi30328	27952	0.0984336	-1.13101	0.0376296
Lchi14149	714	0.0397923	-1.13135	0.0245494
Lchi12503	10131	0.330905	-1.13211	0.00198402
Lchi17725	5934	1.38959	-1.13278	0.000792949
Lchi21590	4293	0.043981	-1.13336	0.0168497
Lchi07841	18251	0.341376	-1.13627	0.00230929
Lchi00895	716	0.332999	-1.1364	0.0016278
Lchi30640	108	0.0586413	-1.13661	0.0144372
Lchi19041	68875	0.13299	-1.14183	0.00720771
Lchi15784	5126	0.0806318	-1.14494	0.00831085
Lchi08439	68944	0.165452	-1.14978	0.00510711
Lchi04564	68732	0.313103	-1.15105	0.0038821
Lchi13971	122	0.0785375	-1.1551	0.0115197
Lchi26634	9919	0.113094	-1.15561	0.00618197
Lchi14846	2179	0.069113	-1.15606	0.00899094
Lchi01643	14352	0.0450281	-1.16073	0.0210442
Lchi10732	2281	0.0335093	-1.16205	0.0387795
Lchi20791	5578	0.0890091	-1.16999	0.00599712
Lchi04975	9656	0.111	-1.1743	0.00349899
Lchi21160	11011	17.7023	-1.178	0.000387886
Lchi19201	5841	0.187443	-1.17975	0.00172675
Lchi26061	3086	0.0303678	-1.18451	0.0361545
Lchi08197	2668	0.211528	-1.18538	0.0016152
Lchi09812	455	0.33614	-1.19006	0.00107712
Lchi07295	6273	0.0366508	-1.19587	0.0201565
Lchi08798	66889	0.0460753	-1.19776	0.0150417
Lchi26970	70301	0.0774903	-1.20377	0.00506991
Lchi04928	8071	0.0523583	-1.20747	0.0150781
Lchi31260	2397	0.202103	-1.2098	0.00171976
Lchi13320	1088	0.0240848	-1.20995	0.0324921
Lchi04276	66705	0.0230377	-1.2142	0.0406357
Lchi26393	3538	0.0230377	-1.2142	0.0406113
Lchi21174	2663	0.119377	-1.2142	0.00182089
Lchi03769	10871	0.0240848	-1.21693	0.0427371
Lchi00639	7686	0.0335093	-1.22389	0.0132834
Lchi13097	13808	0.180113	-1.22453	0.00111834
Lchi17788	376	0.0345565	-1.22552	0.0129533
Lchi05116	295	0.0837733	-1.22799	0.0349996
Lchi06003	3752	0.0575941	-1.22883	0.00720771
Lchi23065	6230	0.0366508	-1.23311	0.0150599
Lchi23904	2801	0.0240848	-1.23769	0.0282734
Lchi18797	1061	0.031415	-1.24168	0.025865
Lchi05536	6420	0.204197	-1.24273	0.000832362
Lchi00530	3387	0.111	-1.24346	0.00172538
Lchi32218	2341	0.0282735	-1.24357	0.036435
Lchi11752	3950	0.0733016	-1.24407	0.00342855
Lchi06985	346	0.031415	-1.25225	0.0120431
Lchi08449	68946	0.0240848	-1.25816	0.0384338
Lchi09744	1377	0.0293207	-1.26166	0.0299244
Lchi11863	5358	0.0209433	-1.26299	0.0366975
Lchi02923	140	0.0963393	-1.26448	0.00267629
Lchi00056	387	0.387451	-1.27184	0.000333026
Lchi09612	757	0.0534055	-1.27525	0.00626657
Lchi18977	1109	0.101575	-1.27834	0.00159552
Lchi21881	5177	0.087962	-1.28022	0.00183898
Lchi09658	7732	0.0795846	-1.28042	0.00182089
Lchi07050	3289	0.0471225	-1.28182	0.00631699
Lchi18441	1576	0.0293207	-1.28385	0.0179603
Lchi06022	1453	0.0335093	-1.29283	0.0084849
Lchi16799	13998	0.0701601	-1.2994	0.00563467
Lchi33652	1864	0.0607356	-1.29991	0.016665
Lchi06047	1	0.0890091	-1.30053	0.00238575
Lchi02978	7378	0.037698	-1.3041	0.00774487
Lchi12622	21	0.183254	-1.30451	0.00076072
Lchi16680	68842	0.0198962	-1.31004	0.0296746
Lchi00337	6757	0.0167547	-1.31557	0.0413683
Lchi02490	93	0.0366508	-1.31786	0.00758467
Lchi34843	2199	0.146603	-1.33299	0.000259859
Lchi11622	798	0.018849	-1.33622	0.0474186
Lchi27467	598	0.145556	-1.33888	0.00034174
Lchi10137	12658	0.031415	-1.33909	0.00893019
Lchi31575	1720	0.0198962	-1.34107	0.0196874
Lchi14344	11754	0.0146603	-1.34107	0.0450751
Lchi21818	27888	0.0178018	-1.34788	0.0331931
Lchi19544	258	0.0198962	-1.34872	0.0372589
Lchi15823	7401	0.0408395	-1.35254	0.00445783
Lchi06036	14709	0.518347	-1.35511	9.27274e-05
Lchi14387	3830	0.0209433	-1.35995	0.0254138
Lchi10745	6168	0.0931978	-1.36643	0.000625398
Lchi13452	11403	0.0523583	-1.36672	0.00490733
Lchi06914	387	0.182207	-1.37488	0.000173694
Lchi23843	1452	0.0450281	-1.3769	0.00640109
Lchi05138	2715	0.0324622	-1.37987	0.00630334
Lchi23135	608	0.0722545	-1.38427	0.000611283
Lchi09726	1008	0.0743488	-1.38557	0.00702348
Lchi22291	8006	0.0198962	-1.38639	0.0276029
Lchi14257	5114	0.111	-1.38792	0.000270355
Lchi03040	68129	0.729875	-1.39222	4.37964e-05
Lchi22138	588	0.446093	-1.39269	4.73938e-05
Lchi19896	1888	0.0282735	-1.39381	0.0112035
Lchi09805	102	0.0827261	-1.39566	0.000637275
Lchi07484	12652	0.0136132	-1.39909	0.0301215
Lchi11113	11192	0.0136132	-1.39909	0.0314057
Lchi12161	696	0.807365	-1.40394	0.000300913
Lchi03854	12065	0.0230377	-1.40503	0.0091067
Lchi07108	2407	0.0554998	-1.40609	0.00127456
Lchi08156	2563	0.0575941	-1.40696	0.000824713
Lchi00680	10339	0.0397923	-1.40797	0.00277668
Lchi28265	776	0.32148	-1.41669	4.16515e-05
Lchi03055	8243	0.0115188	-1.41827	0.0386955
Lchi08473	1836	0.226188	-1.421	8.0175e-05
Lchi09722	676	0.45447	-1.42269	0.000217288
Lchi13387	1011	0.0198962	-1.42311	0.020149
Lchi01003	6620	0.0240848	-1.42431	0.00855356
Lchi25330	9083	0.547668	-1.42537	2.81588e-05
Lchi34467	4031	0.0167547	-1.43034	0.0181993
Lchi13912	168	0.0418866	-1.43385	0.00193842
Lchi05581	25	0.0335093	-1.4347	0.00918335
Lchi01325	6260	0.0198962	-1.43753	0.0239416
Lchi16914	12034	0.190584	-1.43977	0.00135039
Lchi22977	1878	0.0261792	-1.44689	0.00539084
Lchi03043	1744	0.031415	-1.44883	0.0334871
Lchi25213	341	0.211528	-1.4508	4.44955e-05
Lchi24404	6635	0.0157075	-1.45714	0.0252074
Lchi08400	140	0.018849	-1.4604	0.0133174
Lchi04348	10138	0.012566	-1.46325	0.0244271
Lchi16595	6750	0.012566	-1.46325	0.0419312
Lchi18204	4918	0.0198962	-1.46596	0.0153633
Lchi19679	17367	0.184301	-1.47053	8.12275e-05
Lchi20861	4606	0.012566	-1.47406	0.0252074
Lchi16334	2554	0.0607356	-1.4808	0.0440661
Lchi32173	4985	0.0157075	-1.48345	0.0187497
Lchi13966	122	0.335093	-1.48588	0.000143471
Lchi16664	8534	0.0774903	-1.49246	0.000215284
Lchi09022	6325	0.0104717	-1.49447	0.0360955
Lchi24060	43	0.018849	-1.49711	0.0125558
Lchi16645	1912	0.329857	-1.50333	1.38025e-05
Lchi22582	2121	0.0094245	-1.5144	0.0486525
Lchi11059	27697	0.0418866	-1.51573	0.000816807
Lchi00615	12156	0.0178018	-1.51591	0.0308261
Lchi28264	6914	0.0397923	-1.51649	0.000676575
Lchi35469	6792	0.0198962	-1.52119	0.0102251
Lchi15062	8653	0.087962	-1.52239	9.83929e-05
Lchi26727	68949	0.00837733	-1.52345	0.0457113
Lchi18386	4278	0.0146603	-1.52345	0.0266499
Lchi19867	1834	0.0450281	-1.5255	0.00958377
Lchi29535	4176	0.163358	-1.52889	3.17165e-05
Lchi08123	1771	0.0282735	-1.52987	0.00269685
Lchi26319	3922	0.0418866	-1.53222	0.00143509
Lchi05384	2563	0.0680658	-1.53366	0.000108102
Lchi14675	5887	0.0701601	-1.53467	0.000176938
Lchi24287	11640	0.0178018	-1.54582	0.0162614
Lchi31971	13566	0.0356036	-1.54898	0.00574647
Lchi28746	1751	0.00837733	-1.55319	0.0345743
Lchi06446	3117	0.031415	-1.55509	0.000748657
Lchi22930	1324	0.018849	-1.56092	0.00501437
Lchi33935	4364	0.0774903	-1.56259	7.7919e-05
Lchi17116	1506	0.134037	-1.56987	1.44522e-05
Lchi11327	2783	0.230377	-1.57021	4.83118e-06
Lchi13508	984	0.354989	-1.57054	0.000453389
Lchi09671	2656	0.750818	-1.57222	4.37964e-05
Lchi08959	306	0.0167547	-1.57554	0.0069908
Lchi22540	232	0.0261792	-1.5779	0.0046736
Lchi01019	7471	0.0240848	-1.57873	0.00182714
Lchi18677	3708	0.0094245	-1.5809	0.0246752
Lchi14980	5619	0.169641	-1.58225	8.22183e-06
Lchi26009	1703	0.00837733	-1.58234	0.0296628
Lchi13628	5419	0.279593	-1.58342	4.94933e-06
Lchi08832	6621	0.0345565	-1.587	0.000895059
Lchi24379	552	0.0303678	-1.58954	0.00204153
Lchi04333	66716	0.832497	-1.59461	2.07779e-06
Lchi06695	2455	0.437715	-1.61162	1.72635e-06
Lchi20892	4757	0.0324622	-1.61224	0.00059298
Lchi14302	795	0.0743488	-1.61268	0.00380222
Lchi08886	10584	0.127754	-1.61608	5.77811e-05
Lchi15909	220	0.0481696	-1.61991	0.000126592
Lchi06052	12135	0.037698	-1.62347	0.00198402
Lchi16801	13121	0.122518	-1.62558	8.8214e-06
Lchi13451	79	0.0198962	-1.62569	0.00844149
Lchi31845	11551	0.386404	-1.63095	1.5862e-06
Lchi06124	5681	0.012566	-1.63679	0.0143219
Lchi30715	2812	0.00837733	-1.63892	0.0320818
Lchi34330	3080	0.0272263	-1.63892	0.000786335
Lchi21758	557	0.124613	-1.63927	7.21492e-06
Lchi08289	5624	0.0764431	-1.64042	2.55231e-05
Lchi11663	4031	0.0356036	-1.64091	0.000257529
Lchi21707	27782	0.0094245	-1.64446	0.0159358
Lchi03481	680	0.0418866	-1.6487	0.000258673
Lchi10705	2115	0.025132	-1.64943	0.00116986
Lchi02553	605	0.056547	-1.65348	9.18253e-05
Lchi21497	557	0.0408395	-1.65376	0.000483429
Lchi10394	398	0.0513111	-1.65685	0.000411914
Lchi10924	5887	0.094245	-1.65861	1.44522e-05
Lchi12997	2910	0.0324622	-1.663	0.000226017
Lchi12454	2097	0.13299	-1.66396	0.000717824
Lchi10923	551	0.0219905	-1.66579	0.00223451
Lchi08605	66768	0.228282	-1.6679	2.13628e-06
Lchi06931	637	0.0094245	-1.66913	0.0128524
Lchi23472	117	0.0094245	-1.66913	0.0327549
Lchi15602	131	0.056547	-1.67356	2.84649e-05
Lchi10499	4182	0.00733016	-1.67827	0.0451955
Lchi10715	1412	0.142415	-1.68634	2.13628e-06
Lchi25331	2199	0.512064	-1.69165	3.13221e-07
Lchi13169	3353	0.0617828	-1.69337	1.97983e-05
Lchi00001	27497	1.44299	-1.6999	1.81521e-07
Lchi02184	12009	0.012566	-1.70259	0.00618197
Lchi28743	530	0.0094245	-1.70535	0.0311775
Lchi20429	1105	0.018849	-1.71223	0.00845115
Lchi26638	68536	0.0429338	-1.71891	0.000352159
Lchi05219	11340	0.148698	-1.72085	1.20578e-06
Lchi08440	1747	0.025132	-1.72665	0.00126889
Lchi22591	1068	0.0136132	-1.72732	0.00626657
Lchi22699	69424	0.546621	-1.7335	4.4757e-06
Lchi18401	763	0.0408395	-1.73777	6.07429e-05
Lchi16552	8180	0.0136132	-1.744	0.029539
Lchi09050	2307	0.012566	-1.7567	0.0042867
Lchi17753	5449	0.0712073	-1.75811	7.10918e-06
Lchi28024	7419	0.00837733	-1.75866	0.0233934
Lchi05696	66806	0.0136132	-1.76049	0.01497
Lchi13505	984	0.0115188	-1.76185	0.0162651
Lchi16428	10073	0.141367	-1.77249	1.01061e-06
Lchi03482	552	0.294254	-1.7738	3.71769e-06
Lchi05909	500	0.0136132	-1.78487	0.0104752
Lchi04600	68735	0.694271	-1.78594	8.08486e-08
Lchi28052	11237	0.255509	-1.78832	1.02484e-06
Lchi14391	8542	0.0335093	-1.78853	5.60872e-05
Lchi10219	316	0.229329	-1.79415	2.08046e-05
Lchi20068	7143	0.00733016	-1.79491	0.0257138
Lchi12727	13931	0.0429338	-1.79824	9.5043e-06
Lchi00036	16492	0.037698	-1.80885	2.05469e-05
Lchi17002	934	0.239801	-1.81078	4.38953e-07
Lchi26445	2276	0.25865	-1.81153	1.30551e-07
Lchi19991	10912	0.00837733	-1.82113	0.00719168
Lchi18631	12597	0.006283	-1.82462	0.0440661
Lchi11543	6094	0.420961	-1.83396	1.41517e-07
Lchi00683	3406	0.0157075	-1.83633	0.00170549
Lchi01147	67912	0.0104717	-1.8388	0.00616093
Lchi04338	341	0.127754	-1.84097	4.52371e-07
Lchi19909	279	0.0293207	-1.84662	0.0105185
Lchi17187	14215	0.0240848	-1.85436	0.00325336
Lchi10757	1696	0.0157075	-1.8633	0.00100711
Lchi00958	698	0.604215	-1.87453	3.28371e-08
Lchi13931	5607	0.0952921	-1.88176	5.80839e-07
Lchi17745	12417	0.00523583	-1.89849	0.0299398
Lchi29382	3769	0.006283	-1.91577	0.0094989
Lchi35096	6	0.006283	-1.91577	0.0221353
Lchi16018	1140	0.00837733	-1.91577	0.00765
Lchi20022	1	0.00733016	-1.91577	0.0168497
Lchi34495	27	0.0303678	-1.9192	3.68977e-05
Lchi05113	295	0.0471225	-1.9247	0.000309321
Lchi08876	10583	0.00523583	-1.93284	0.0324436
Lchi21352	435	0.0293207	-1.93342	1.40861e-05
Lchi08147	630	0.149745	-1.93919	1.10515e-07
Lchi04977	10880	0.0167547	-1.93981	0.000300913
Lchi02517	10756	0.018849	-1.94795	0.000106757
Lchi21447	519	2.82002	-1.95053	2.32407e-09
Lchi16723	14734	0.0167547	-1.95168	0.000109483
Lchi05216	988	0.187443	-1.95585	0.000191889
Lchi29817	70423	0.148698	-1.96465	2.75411e-06
Lchi17305	160	0.00733016	-1.96639	0.00526887
Lchi01365	9425	0.00523583	-1.96639	0.019749
Lchi19677	2689	0.123566	-1.97098	2.00214e-07
Lchi24396	27817	0.0554998	-1.97557	1.72635e-06
Lchi29104	3710	0.0408395	-1.9837	0.00998749
Lchi02056	495	0.0146603	-2.00242	0.000244524
Lchi17781	4646	0.006283	-2.02898	0.0048502
Lchi06950	180	0.0115188	-2.03124	0.00422994
Lchi30181	6	0.0198962	-2.03441	0.0135762
Lchi19006	67175	0.174877	-2.03576	6.29354e-08
Lchi14332	4116	0.119377	-2.06947	1.36404e-06
Lchi15512	385	0.0324622	-2.08282	5.30154e-06
Lchi14001	1433	0.00733016	-2.08569	0.0148825
Lchi17174	6050	0.0418866	-2.09071	3.29837e-07
Lchi22888	11011	0.225141	-2.09583	6.13096e-08
Lchi15201	726	0.322527	-2.10724	1.13109e-09
Lchi02785	210	0.00418866	-2.12633	0.00855356
Lchi10750	8697	0.0031415	-2.13078	0.0329911
Lchi12460	12583	0.0157075	-2.13078	0.000899053
Lchi08103	11196	0.0115188	-2.13816	0.000510605
Lchi13027	3967	0.0031415	-2.1528	0.0486838
Lchi09093	148	0.00418866	-2.16152	0.0197364
Lchi16506	1247	0.00733016	-2.16369	0.0103419
Lchi09115	8546	0.0554998	-2.1753	4.30342e-08
Lchi24334	133	0.33614	-2.17677	1.01139e-08
Lchi01249	11208	0.00837733	-2.19587	0.000611353
Lchi28274	8582	0.00418866	-2.19587	0.0146617
Lchi29822	13566	0.0219905	-2.21122	0.000229717
Lchi18372	177	0.00418866	-2.21275	0.0375167
Lchi01267	4685	0.00733016	-2.21693	0.00334712
Lchi05118	70815	0.006283	-2.21992	0.00855191
Lchi26882	1941	0.0261792	-2.22495	1.11295e-06
Lchi21634	51	0.00418866	-2.22943	0.00740945
Lchi17639	667	0.00523583	-2.23769	0.0085389
Lchi32439	27888	0.0146603	-2.24044	2.28595e-05
Lchi17339	10659	0.0670186	-2.24213	8.90696e-06
Lchi22522	4121	0.00523583	-2.25137	0.0200789
Lchi20114	341	0.0031415	-2.25816	0.0378734
Lchi12291	11811	0.0031415	-2.25816	0.0195969
Lchi03291	68690	0.00418866	-2.26222	0.0109169
Lchi12054	9979	0.00523583	-2.26491	0.00501243
Lchi05504	14108	0.00733016	-2.26828	0.0350229
Lchi13509	984	0.38431	-2.2755	2.65343e-10
Lchi03675	2656	0.179065	-2.28948	7.23974e-11
Lchi06248	4820	0.00209433	-2.30481	0.0209169
Lchi28090	487	0.00209433	-2.30481	0.0417705
Lchi01930	69490	0.0209433	-2.35634	1.88401e-06
Lchi00917	17	0.0293207	-2.35895	3.80023e-06
Lchi23938	10042	0.459706	-2.36133	5.41796e-12
Lchi05373	630	0.105764	-2.36302	5.94027e-10
Lchi04606	11557	0.00418866	-2.37144	0.0103632
Lchi16436	1314	0.0146603	-2.37645	1.60624e-05
Lchi26513	2852	0.00733016	-2.39381	0.030649
Lchi05374	630	0.0460753	-2.39628	4.3997e-09
Lchi17239	10958	0.031415	-2.42334	3.70082e-06
Lchi21161	11011	2.83468	-2.42535	6.36609e-13
Lchi31144	225	0.00209433	-2.43034	0.0292348
Lchi23901	5155	0.00418866	-2.43034	0.00616093
Lchi06109	5252	0.00209433	-2.43034	0.0136924
Lchi30427	1774	0.0429338	-2.44401	4.18232e-09
Lchi25649	3892	0.00209433	-2.45418	0.027253
Lchi14182	8911	0.0115188	-2.46009	9.5043e-06
Lchi02521	11311	0.0031415	-2.46596	0.0387795
Lchi05746	66813	0.00209433	-2.47764	0.0322982
Lchi09572	3604	0.006283	-2.48096	0.00134068
Lchi14097	67357	0.108905	-2.48956	3.23214e-05
Lchi16915	12034	0.00104717	-2.50073	0.0391243
Lchi33383	1234	0.0366508	-2.50454	2.10841e-07
Lchi13469	11401	0.0136132	-2.56784	4.07164e-06
Lchi25371	1327	0.0335093	-2.57181	1.43738e-06
Lchi11659	383	0.0335093	-2.57181	5.86163e-07
Lchi29361	4708	0.186396	-2.5947	1.02627e-13
Lchi19502	9745	0.006283	-2.59568	0.000151114
Lchi20667	664	0.00104717	-2.60026	0.0314057
Lchi13404	2148	2.41162	-2.6308	1.15758e-15
Lchi31338	1754	0.00209433	-2.63197	0.0113679
Lchi02636	6	0.00209433	-2.65273	0.00758467
Lchi31846	70272	0.0450281	-2.66021	2.97249e-09
Lchi16500	8588	0.0146603	-2.68534	1.76979e-07
Lchi06261	10781	0.00104717	-2.69337	0.0387104
Lchi06206	3518	0.116235	-2.69337	6.17626e-12
Lchi32025	62	0.0167547	-2.71791	1.31595e-06
Lchi00627	2042	0.00523583	-2.72312	0.000152278
Lchi13761	419	0.0492168	-2.73412	1.33923e-10
Lchi24273	350	0.0031415	-2.73777	0.00159055
Lchi31968	13566	0.006283	-2.76049	0.000449209
Lchi19074	325	0.00104717	-2.78084	0.0441291
Lchi26308	2080	0.00418866	-2.80885	0.0001108
Lchi19286	14749	0.00837733	-2.8333	0.000157202
Lchi30086	35	0.00104717	-2.83633	0.0116541
Lchi20362	11311	0.0607356	-2.84599	3.75289e-11
Lchi29830	3443	0.00104717	-2.8633	0.0135352
Lchi13145	906	0.00209433	-2.881	0.00570617
Lchi24340	4312	0.00209433	-2.881	0.00216738
Lchi09499	2813	0.0261792	-2.88573	1.2575e-09
Lchi25537	12147	0.00104717	-2.88977	0.0165929
Lchi18724	99	0.00523583	-2.88977	0.000309321
Lchi03691	95	0.00209433	-2.89849	0.00375853
Lchi20431	605	0.0345565	-2.91273	9.88594e-12
Lchi16088	690	0.00104717	-2.91577	0.0242756
Lchi30003	69298	0.290065	-2.93857	1.24274e-07
Lchi23422	3218	0.0104717	-2.94819	1.10515e-07
Lchi15653	435	0.006283	-2.95211	1.11439e-05
Lchi29945	9005	0.0094245	-2.96639	0.0314057
Lchi05117	295	0.00418866	-3.00565	0.000215284
Lchi32209	1571	0.0104717	-3.03268	0.000292138
Lchi02653	2069	0.0240848	-3.03322	4.739e-12
Lchi13844	11941	0.00104717	-3.03915	0.00334381
Lchi23487	8974	0.0094245	-3.0765	6.29354e-08
Lchi19873	6060	0.0031415	-3.10841	6.52085e-05
Lchi01038	1358	0.00523583	-3.1159	0.00811596
Lchi29820	13566	0.0554998	-3.12171	8.15674e-10
Lchi29839	1452	0.0146603	-3.1411	2.06781e-09
Lchi05727	6990	0.00418866	-3.14403	6.74043e-05
Lchi06126	11333	0	-3.1528	0.0492271
Lchi02701	580	0.00104717	-3.1528	0.00863994
Lchi16087	690	0.0450281	-3.18911	6.22282e-05
Lchi19685	6	0	-3.19587	0.0211601
Lchi06125	1407	0.00104717	-3.21693	0.00300602
Lchi27520	15122	0.0209433	-3.22982	1.36404e-06
Lchi35004	13548	0.00104717	-3.23769	0.00143166
Lchi03875	4393	0	-3.23769	0.0221353
Lchi21315	6	0.00104717	-3.27834	0.00863994
Lchi15117	1291	0.0031415	-3.31786	0.00172538
Lchi30887	1448	0.00733016	-3.31786	8.63912e-08
Lchi03148	134	0.00104717	-3.3752	0.00123144
Lchi20509	2534	0.018849	-3.45107	7.32947e-07
Lchi16086	690	0.00209433	-3.46596	0.000865918
Lchi01196	2490	0	-3.50073	0.0135352
Lchi05365	17390	0	-3.53467	0.00774487
Lchi01845	6442	0	-3.53467	0.0406113
Lchi23462	27922	0	-3.53467	0.030249
Lchi12933	58	0.0209433	-3.53946	1.1447e-11
Lchi05761	10772	0.00733016	-3.59223	2.92315e-09
Lchi14413	11935	0	-3.60026	0.0113072
Lchi07475	14724	0.00104717	-3.6162	0.0277489
Lchi23833	1862	0.012566	-3.67007	1.28617e-05
Lchi19288	14749	0.00209433	-3.70336	2.59803e-06
Lchi27806	3936	0	-3.78084	0.00505702
Lchi15257	4471	0	-3.88977	0.00300602
Lchi35278	27504	0.00104717	-3.91577	4.64674e-06
Lchi23856	1452	0.00209433	-3.91577	0.000393068
Lchi17171	66982	0	-3.9413	0.00120105
Lchi05596	5677	0	-3.9413	0.012672
Lchi02910	3689	0	-4.19587	0.000199633
Lchi10495	24	0.00209433	-4.285	3.82408e-06
Lchi02144	6442	0	-4.39381	0.000734748
Lchi04649	13548	0.00104717	-4.43933	1.68985e-07
Lchi15752	2554	0	-4.48345	0.0460427
Lchi03987	666	0.00104717	-4.50929	1.6116e-06
Lchi24809	69849	0	-4.53467	0.00058865
Lchi26335	27973	0.00733016	-4.57193	0.000151284
Lchi19070	12909	0	-4.78084	2.84649e-05
Lchi05053	294	0	-4.8633	5.32969e-07
Lchi17645	1862	0.00418866	-4.9106	7.82964e-07
Lchi27391	105	0	-4.96639	0.00702348
Lchi01984	68446	0.00733016	-5.04505	6.25723e-13
Lchi01846	6442	0.00104717	-5.32273	8.06547e-05

## Sheet: Lch6
Additional file 7. DEGs in the single-cell major clusters of SDX in L. chinense.
The lists of DEGs in cell cluster Lch1 to Lch9 with cutoff set as the absolute value of log2FC ≥ 1 and adjusted P value < 0.05.
L. chinense DEGs for cell cluster 6
Gene ID	Orthologous group	Mean UMI count	Log2FC	Adjusted P value
Lchi08510	508	1.20383	7.60282	3.22616e-08
Lchi14077	13558	0.0975217	7.58355	1.34191e-05
Lchi12955	616	0.0319743	7.02167	7.29293e-13
Lchi24863	27952	0.0255795	6.71682	1.99233e-10
Lchi07357	722	0.0399679	6.3298	0.000145857
Lchi01670	9180	0.0175859	6.21432	0.00821827
Lchi03719	251	0.0143884	5.95129	4.05666e-06
Lchi03807	24	0.0751397	5.89239	0.0017363
Lchi17185	66984	0.0367705	5.62936	7.84786e-10
Lchi22143	369	0.011191	5.62936	0.0011051
Lchi25319	18316	0.00799358	5.21432	0.00182164
Lchi00751	27513	0.0879294	4.97728	0.000791717
Lchi11590	14366	0.00639487	4.95129	0.00808171
Lchi20551	329	0.00639487	4.95129	0.00808171
Lchi07850	10413	0.00639487	4.95129	0.00808171
Lchi32183	11322	0.00639487	4.95129	0.00808171
Lchi06355	2236	0.00639487	4.95129	0.00808171
Lchi12090	9102	0.00479615	4.62936	0.0347623
Lchi05661	4719	0.00479615	4.62936	0.0347623
Lchi17186	14215	0.0303756	4.62936	3.00445e-09
Lchi30743	406	0.0303756	4.62936	7.27106e-05
Lchi19335	600	0.00479615	4.62936	0.0347623
Lchi06883	618	0.00479615	4.62936	0.0347623
Lchi00902	68591	0.00479615	4.62936	0.0347623
Lchi13558	430	0.00479615	4.62936	0.0347623
Lchi01746	69469	0.00479615	4.62936	0.0347623
Lchi09194	180	0.00479615	4.62936	0.0347623
Lchi18796	5595	0.00479615	4.62936	0.0347623
Lchi09328	6557	0.0415666	4.38424	3.25773e-08
Lchi19281	12827	0.0143884	4.36632	9.0459e-05
Lchi31177	18316	0.0271782	4.21432	1.56911e-05
Lchi04266	4582	0.00799358	4.21432	0.00684858
Lchi14635	10727	0.00799358	4.21432	0.00684858
Lchi30397	4184	0.00799358	4.21432	0.00684858
Lchi14099	828	0.108713	4.15292	0.00366913
Lchi08277	12026	0.0303756	4.14393	1.3083e-05
Lchi02631	677	0.0207833	4.11478	0.000909131
Lchi23492	8963	0.0159872	4.08879	0.000736701
Lchi04226	11543	0.084732	4.06232	2.55028e-05
Lchi33790	14351	0.011191	4.04439	0.0091853
Lchi29941	9005	0.0431653	3.97728	0.00177137
Lchi28527	8580	0.00639487	3.95129	0.0253348
Lchi18928	27837	0.00639487	3.95129	0.0253348
Lchi13532	15991	0.19984	3.87872	1.33106e-08
Lchi05554	10609	0.0095923	3.85175	0.00472047
Lchi27571	1121	0.0095923	3.85175	0.00472047
Lchi26285	75	0.0383692	3.81378	4.46266e-06
Lchi08817	70768	0.0127897	3.79928	0.0312089
Lchi02521	11311	0.0927256	3.75711	2.34529e-09
Lchi06392	12803	0.132693	3.66412	1.91856e-09
Lchi06950	180	0.206234	3.65173	2.66735e-17
Lchi31181	14662	0.00799358	3.62936	0.0161786
Lchi17171	66982	0.0591525	3.55536	5.3041e-10
Lchi30794	11123	0.0239807	3.45943	1.20431e-05
Lchi21935	728	0.0095923	3.43671	0.010286
Lchi09196	180	0.0095923	3.43671	0.0297742
Lchi35143	160	0.0799358	3.39489	7.98127e-10
Lchi26643	978	0.0255795	3.39489	3.4429e-05
Lchi06858	1589	0.022382	3.36632	3.50761e-05
Lchi15752	2554	0.0815345	3.3298	0.000976079
Lchi20069	4428	0.011191	3.30743	0.0419978
Lchi18683	5814	0.0207833	3.26679	0.000296542
Lchi17187	14215	0.334132	3.25614	4.93413e-16
Lchi33755	11007	0.00799358	3.21432	0.0309268
Lchi06255	68226	0.00799358	3.21432	0.0309268
Lchi04223	7015	0.0351718	3.15292	0.0100556
Lchi02431	12501	0.0143884	3.14393	0.00992964
Lchi02793	4347	0.011191	3.04439	0.0105698
Lchi16737	59	0.0431653	3.04439	1.89842e-06
Lchi02437	67037	0.0127897	2.99193	0.00642177
Lchi28960	9871	0.0127897	2.99193	0.00642177
Lchi34029	6373	0.0207833	2.97728	0.00682974
Lchi04023	3238	0.0143884	2.95129	0.00931253
Lchi29820	13566	1.58912	2.93865	2.19998e-16
Lchi09899	184	0.0159872	2.91886	0.0175454
Lchi09193	180	0.0207833	2.85175	0.00415644
Lchi17701	187	0.0095923	2.85175	0.0297859
Lchi11659	383	0.650678	2.83826	2.72603e-15
Lchi29830	3443	0.0463628	2.83581	4.37666e-06
Lchi11890	14164	0.0383692	2.81378	2.40329e-05
Lchi32848	9861	0.0383692	2.81378	8.72739e-06
Lchi33659	7532	0.0287769	2.78982	5.47201e-05
Lchi12818	68009	0.0607512	2.78548	5.2105e-08
Lchi14567	305	0.0175859	2.75489	0.00718485
Lchi04940	407	0.0175859	2.75489	0.00449243
Lchi16252	234	0.0895281	2.73433	0.000657913
Lchi01135	4348	0.0591525	2.66783	8.23179e-07
Lchi18724	99	0.135891	2.64623	6.37625e-08
Lchi31968	13566	0.145483	2.64512	4.87167e-08
Lchi33246	28060	0.0207833	2.62936	0.00130532
Lchi19409	3812	0.0447641	2.62936	0.0066253
Lchi23577	4149	0.0159872	2.62936	0.00565933
Lchi21866	4890	0.0095923	2.62936	0.0456362
Lchi13040	11364	0.0143884	2.62936	0.0311987
Lchi09191	180	0.0175859	2.62936	0.00957373
Lchi22936	12579	0.0127897	2.62936	0.0156004
Lchi32466	8385	0.0159872	2.62936	0.00565933
Lchi13837	1499	0.0159872	2.62936	0.00565933
Lchi08449	68946	0.18705	2.61718	3.59656e-12
Lchi10973	5052	0.241406	2.58266	2.51533e-10
Lchi29528	6606	0.0255795	2.5469	0.00504767
Lchi17519	1923	0.0479615	2.53916	0.000365653
Lchi21216	8223	0.022382	2.53625	0.00298661
Lchi23023	6443	0.0207833	2.52982	0.00194016
Lchi24764	14215	0.527576	2.51623	7.17576e-15
Lchi03544	481	0.0527576	2.50737	0.00341047
Lchi09731	7170	0.0159872	2.50383	0.00830765
Lchi32173	4985	0.13749	2.50245	4.54266e-10
Lchi17639	667	0.0831333	2.4993	8.22799e-07
Lchi22651	2929	0.0143884	2.49185	0.0136017
Lchi03302	11268	0.0143884	2.49185	0.0368884
Lchi30328	27952	0.655474	2.47946	2.5589e-12
Lchi05869	66826	0.0271782	2.47735	0.00565933
Lchi17464	116	0.0255795	2.46889	0.0136819
Lchi03036	2557	0.0751397	2.45943	5.2105e-08
Lchi03960	67616	0.011191	2.45943	0.0380064
Lchi12049	8395	0.0495602	2.45943	1.38576e-05
Lchi16606	1555	0.011191	2.45943	0.0380064
Lchi05117	295	0.113509	2.44173	9.84161e-07
Lchi05596	5677	0.0415666	2.43005	0.00310507
Lchi20362	11311	1.21183	2.42582	3.25052e-14
Lchi00391	269	0.0399679	2.42291	0.000287725
Lchi26638	68536	0.409271	2.41581	2.81442e-12
Lchi20417	572	0.0175859	2.40696	0.00726597
Lchi14040	211	0.0159872	2.38835	0.0116165
Lchi19634	18299	0.297361	2.38184	1.39153e-10
Lchi02144	6442	0.0559551	2.37302	0.000446107
Lchi14671	12609	0.0559551	2.37302	2.41619e-06
Lchi19830	9744	0.0143884	2.36632	0.0328995
Lchi06649	10564	0.0879294	2.34925	0.00012388
Lchi17595	7730	0.0127897	2.33985	0.0317335
Lchi03527	11986	0.0255795	2.3245	0.00137683
Lchi02227	2009	0.0255795	2.3245	0.00137683
Lchi07307	6807	0.0175859	2.30743	0.00992964
Lchi20579	1785	0.0239807	2.30743	0.0111437
Lchi02944	68119	0.0303756	2.30743	0.00367578
Lchi10590	17	0.0175859	2.30743	0.00992964
Lchi13256	99	0.0175859	2.30743	0.00992964
Lchi29683	70637	0.022382	2.28832	0.0125848
Lchi29817	70423	1.55715	2.28366	3.19831e-12
Lchi27364	7259	0.033573	2.28143	0.000298149
Lchi28764	9085	0.0207833	2.26679	0.00534446
Lchi00382	2303	1.48841	2.26232	1.47867e-08
Lchi14552	7411	0.095923	2.25631	5.23169e-07
Lchi29679	28029	0.0575538	2.25385	0.000167685
Lchi21634	51	0.0623499	2.25085	8.90396e-06
Lchi16134	4297	0.0303756	2.25085	0.00069904
Lchi30445	7086	0.281374	2.24521	1.2176e-09
Lchi07532	10639	0.0191846	2.24233	0.0214706
Lchi27386	10980	0.0191846	2.24233	0.00845333
Lchi16779	2232	0.0287769	2.23343	0.00277448
Lchi19635	18299	0.113509	2.22943	5.20964e-05
Lchi00380	2303	1.34772	2.22375	5.05671e-14
Lchi28766	3996	0.110311	2.21948	9.0762e-08
Lchi03129	68672	0.022382	2.21432	0.00926077
Lchi21863	781	0.0863307	2.20126	3.82655e-06
Lchi03898	9521	0.0351718	2.19872	0.00344511
Lchi09189	180	0.0575538	2.19495	8.49751e-05
Lchi04079	6873	0.0207833	2.18878	0.00718485
Lchi17968	69726	0.0207833	2.18878	0.00718485
Lchi32968	3534	0.033573	2.1819	0.000540093
Lchi07183	180	0.0767384	2.17798	0.000199013
Lchi02087	7644	0.132693	2.17618	8.44054e-08
Lchi14337	7388	0.123101	2.15987	8.57914e-07
Lchi27221	539	0.0191846	2.15987	0.0182574
Lchi02634	6011	0.022382	2.14393	0.0293081
Lchi13098	1280	0.0143884	2.14393	0.0346997
Lchi27284	67982	0.0367705	2.12686	0.000423574
Lchi29822	13566	0.26219	2.11916	8.20695e-07
Lchi17380	1383	0.107114	2.11691	5.23169e-07
Lchi03101	13910	0.0431653	2.11478	0.000490699
Lchi03278	12513	0.0207833	2.11478	0.0187448
Lchi00871	68585	0.0607512	2.1074	5.91563e-05
Lchi19873	6060	0.084732	2.09884	1.28296e-05
Lchi30801	5289	0.26219	2.08879	7.84786e-10
Lchi01249	11208	0.103917	2.08879	9.01198e-07
Lchi19307	2569	0.022382	2.07682	0.0137804
Lchi17373	7778	0.142286	2.07682	2.15424e-07
Lchi27884	342	0.022382	2.07682	0.00788723
Lchi34969	518	0.022382	2.07682	0.0343027
Lchi31971	13566	0.266986	2.07331	1.30485e-07
Lchi19345	1028	0.105515	2.03724	1.05515e-05
Lchi09014	2985	0.417265	2.02979	2.51533e-10
Lchi07968	68511	0.276578	2.02245	2.83235e-08
Lchi06106	10932	0.167865	2.01743	1.08137e-07
Lchi19010	1277	0.0703435	2.01269	9.54198e-05
Lchi21790	5282	0.0191846	2.00787	0.0186832
Lchi25649	3892	0.0383692	1.98781	0.00374598
Lchi13673	10549	0.0383692	1.98781	0.00744412
Lchi13671	1443	0.0495602	1.9855	0.00102303
Lchi20537	2129	0.0287769	1.97039	0.00394753
Lchi18622	19748	0.0175859	1.96639	0.046196
Lchi30543	10254	0.0175859	1.96639	0.046776
Lchi27520	15122	0.462029	1.95752	6.15428e-05
Lchi27029	747	0.102318	1.95129	5.89791e-05
Lchi11642	66740	0.474819	1.95068	1.33106e-08
Lchi05379	1378	0.290966	1.9503	2.30368e-09
Lchi18790	10274	0.0271782	1.9413	0.0327606
Lchi26979	5614	0.0191846	1.93748	0.023638
Lchi33013	939	0.247801	1.93177	3.13135e-06
Lchi00626	4680	0.478016	1.9304	5.58088e-10
Lchi00305	7588	0.0239807	1.92892	0.0165725
Lchi16484	170	0.0239807	1.92892	0.0104378
Lchi17023	4690	0.0239807	1.92892	0.0104378
Lchi24862	10039	0.0239807	1.92892	0.0104378
Lchi11622	798	0.118305	1.92744	1.0687e-05
Lchi28090	487	0.033573	1.91886	0.00765247
Lchi15259	69108	0.0159872	1.91886	0.0459485
Lchi30204	3821	0.143884	1.91798	2.17494e-06
Lchi02653	2069	0.454036	1.91381	2.35192e-09
Lchi15220	1818	0.0207833	1.91315	0.0286785
Lchi12409	180	1.53637	1.90626	8.08336e-11
Lchi10750	8697	0.0399679	1.90353	0.00313866
Lchi24340	4312	0.0495602	1.90144	0.000996983
Lchi34242	1265	0.0687448	1.89896	9.48076e-05
Lchi31338	1754	0.0415666	1.89239	0.00347096
Lchi03039	3683	0.022382	1.89239	0.0377457
Lchi15512	385	0.318145	1.8852	7.55222e-08
Lchi17239	10958	0.385291	1.88288	2.47482e-06
Lchi04740	12697	0.0431653	1.88212	0.00548283
Lchi12963	9660	0.0799358	1.87552	3.71718e-05
Lchi07538	3117	0.151878	1.87447	1.32421e-06
Lchi03221	3207	0.0447641	1.87263	0.001511
Lchi28128	6562	0.0191846	1.87037	0.0324449
Lchi02184	12009	0.0991204	1.86517	9.75657e-06
Lchi22790	245	0.131095	1.86485	1.09561e-06
Lchi24272	9076	0.0255795	1.85884	0.0136819
Lchi17733	8302	0.0255795	1.85884	0.0107053
Lchi27511	1676	0.140687	1.85716	2.45283e-06
Lchi16428	10073	1.09512	1.85421	4.95195e-10
Lchi30909	3575	0.0543564	1.85175	0.00124395
Lchi13489	3771	0.0415666	1.82966	0.00193915
Lchi30412	68189	0.0703435	1.81743	0.00015013
Lchi06248	4820	0.0319743	1.81222	0.00538205
Lchi18887	67884	0.0607512	1.80624	0.00574706
Lchi18109	4057	0.0511589	1.79111	0.00112723
Lchi09840	6044	0.0367705	1.78806	0.00957373
Lchi02625	11156	0.0831333	1.78742	4.26731e-05
Lchi06640	6759	0.0527576	1.78608	0.00117688
Lchi27341	10625	0.0607512	1.78548	0.000626557
Lchi13027	3967	0.0383692	1.78136	0.0115115
Lchi17726	5934	0.0239807	1.77138	0.0396927
Lchi27476	3775	0.123101	1.76501	2.13769e-05
Lchi17645	1862	0.316546	1.75819	0.00855335
Lchi23713	11197	0.0863307	1.75251	0.000474051
Lchi09397	2717	0.0479615	1.75066	0.00464418
Lchi22877	5588	0.0287769	1.748	0.0110224
Lchi33330	6558	0.0319743	1.73627	0.0190192
Lchi03748	465	0.134292	1.73497	0.000156671
Lchi00764	5004	0.198241	1.73096	5.55176e-06
Lchi00336	6758	0.0703435	1.72889	0.000518581
Lchi02560	216	0.0703435	1.72889	0.000313859
Lchi32313	1884	0.0767384	1.72051	0.000324407
Lchi13929	12125	0.0383692	1.71862	0.00403896
Lchi03138	6883	0.0383692	1.71862	0.0242699
Lchi01982	6671	0.119904	1.71741	4.17948e-05
Lchi04606	11557	0.0543564	1.71425	0.00695611
Lchi28746	1751	0.0575538	1.70953	0.000722991
Lchi11727	3456	0.238209	1.70843	6.53896e-07
Lchi32789	686	0.0927256	1.70465	0.00015013
Lchi00063	7631	0.171063	1.69774	6.93249e-06
Lchi27959	9148	0.033573	1.69647	0.0116154
Lchi17168	2653	1.749	1.6961	8.08054e-09
Lchi23422	3218	0.177458	1.69525	2.40154e-05
Lchi23332	168	0.0591525	1.68746	0.00634792
Lchi14641	10097	0.0431653	1.68182	0.00787543
Lchi22690	69423	0.338928	1.67407	1.32421e-06
Lchi00794	10240	0.0527576	1.67243	0.00542062
Lchi11507	68202	0.233413	1.66916	5.42422e-06
Lchi13262	11141	0.0607512	1.66683	0.000884348
Lchi18204	4918	0.119904	1.65812	0.000138981
Lchi04810	1391	0.0831333	1.65684	0.00998725
Lchi05838	385	0.252597	1.65684	7.14362e-06
Lchi07612	9094	0.489207	1.64828	3.78554e-07
Lchi22582	2121	0.0607512	1.64797	0.00255779
Lchi15743	3756	0.0607512	1.62936	0.00251584
Lchi01365	9425	0.0479615	1.62936	0.00467344
Lchi14009	327	0.0367705	1.62936	0.0110224
Lchi09609	465	0.0463628	1.62936	0.0118093
Lchi09595	69176	0.0303756	1.62936	0.0208818
Lchi09121	3490	0.0383692	1.62936	0.0142898
Lchi00162	150	0.113509	1.61937	6.34509e-05
Lchi18718	67541	0.0639487	1.61187	0.0010371
Lchi07192	8648	0.281374	1.60912	4.53518e-06
Lchi05027	7228	0.0751397	1.59961	0.00279025
Lchi07226	9709	0.0351718	1.59833	0.0297859
Lchi16334	2554	0.350119	1.59694	0.00249805
Lchi07529	2234	0.279775	1.59694	3.13135e-06
Lchi32302	27964	0.0303756	1.59373	0.0278245
Lchi13518	3772	0.0607512	1.59283	0.00553494
Lchi13406	6374	0.0271782	1.58983	0.0347623
Lchi19284	11209	0.0543564	1.58872	0.00701818
Lchi20853	6791	0.0543564	1.58872	0.0134393
Lchi01269	7557	0.241406	1.58727	2.13581e-05
Lchi16506	1247	0.0719422	1.58306	0.011417
Lchi09893	8734	0.0447641	1.58045	0.00519014
Lchi03691	95	0.0431653	1.57873	0.0203763
Lchi15944	2184	0.0431653	1.57873	0.0137993
Lchi02978	7378	0.193445	1.57141	1.83377e-05
Lchi30003	69298	4.2382	1.56812	0.00116087
Lchi06125	1407	0.0351718	1.56796	0.0306013
Lchi16836	68854	0.0351718	1.56796	0.0478486
Lchi33383	1234	0.409271	1.5662	6.26598e-05
Lchi20627	6027	0.0319743	1.56224	0.0207877
Lchi22671	6060	0.462029	1.55897	7.816e-07
Lchi19313	2345	0.0815345	1.54844	0.00116336
Lchi16647	3900	0.148681	1.54732	0.00120217
Lchi02576	9263	0.0383692	1.54529	0.0331082
Lchi16164	16546	0.0383692	1.54529	0.0319474
Lchi10499	4182	0.0511589	1.54447	0.00952833
Lchi19651	5455	0.0479615	1.53916	0.00630077
Lchi22699	69424	3.54276	1.52731	4.65281e-06
Lchi13478	9992	0.426857	1.52552	3.43377e-06
Lchi03660	8552	0.0303756	1.52502	0.0339646
Lchi26050	5996	0.0511589	1.524	0.0104046
Lchi13267	1437	0.0463628	1.51388	0.0161977
Lchi31341	1754	0.198241	1.51299	8.5722e-05
Lchi12933	58	0.465227	1.50857	0.000197035
Lchi07331	3802	0.171063	1.50773	0.000179883
Lchi15062	8653	0.497201	1.50749	3.69201e-06
Lchi14208	7251	0.244604	1.49954	2.65573e-05
Lchi14001	1433	0.0655474	1.49811	0.0195051
Lchi19331	5794	0.204636	1.49593	6.26891e-05
Lchi14733	1711	0.441246	1.49517	5.026e-06
Lchi18489	4885	0.0879294	1.4942	0.000775704
Lchi13358	3771	0.856912	1.48746	1.2866e-06
Lchi30640	108	0.257393	1.47735	3.00394e-05
Lchi17753	5449	0.462029	1.47611	9.3039e-06
Lchi05721	7836	0.0687448	1.47408	0.00291216
Lchi27905	193	0.0463628	1.47016	0.0184899
Lchi16432	70079	0.0319743	1.46709	0.0294155
Lchi19806	6085	0.0975217	1.46461	0.00151115
Lchi24392	8963	0.0367705	1.45943	0.0250313
Lchi00807	5095	0.0303756	1.45943	0.0352185
Lchi26395	9	0.0367705	1.45943	0.0296562
Lchi21161	11011	27.8369	1.45617	2.51133e-06
Lchi14292	5116	0.0415666	1.45351	0.0239353
Lchi17487	10668	0.0719422	1.45248	0.00253621
Lchi18340	13365	0.0831333	1.45039	0.00124956
Lchi02294	1791	0.22382	1.44248	5.27623e-05
Lchi26634	9919	0.490806	1.44082	1.68471e-05
Lchi09657	4681	0.107114	1.4407	0.00100125
Lchi02013	9628	0.0383692	1.44032	0.0223948
Lchi12044	12449	0.0383692	1.44032	0.0223948
Lchi28084	6496	0.139088	1.43774	0.000693927
Lchi18471	5501	0.0431653	1.43671	0.0337452
Lchi01619	2376	0.0799358	1.43142	0.00430525
Lchi16377	1418	0.0575538	1.42942	0.00999272
Lchi01264	4214	0.439647	1.42273	1.31829e-05
Lchi31749	612	0.0751397	1.40696	0.00265457
Lchi14492	834	0.0415666	1.40696	0.0188132
Lchi13635	12532	0.0559551	1.40696	0.00767467
Lchi16801	13121	0.701837	1.40369	1.0687e-05
Lchi34573	12784	0.0543564	1.40109	0.00952833
Lchi00458	15866	0.105515	1.40083	0.0311987
Lchi18799	2983	0.0719422	1.39803	0.00339484
Lchi13189	1200	0.135891	1.39741	0.000453003
Lchi20971	1349	0.121502	1.3963	0.00163954
Lchi07484	12652	0.0703435	1.39329	0.0038204
Lchi20400	16552	0.121502	1.38835	0.000884348
Lchi27247	5339	0.239807	1.38798	0.000159869
Lchi25371	1327	0.359711	1.38614	0.00218802
Lchi13584	2389	0.917663	1.38421	7.06642e-06
Lchi19544	258	0.0975217	1.38388	0.00443175
Lchi21827	3943	0.113509	1.37302	0.00208035
Lchi07286	11508	0.203037	1.36726	0.00016939
Lchi04365	5508	0.0463628	1.36632	0.0190046
Lchi10150	355	0.0687448	1.36087	0.0140778
Lchi24580	4112	0.0607512	1.36017	0.00855282
Lchi22540	232	0.145483	1.3585	0.00258684
Lchi16063	18287	0.0719422	1.3585	0.00526553
Lchi02525	5437	0.0447641	1.35806	0.027416
Lchi20515	1404	0.0751397	1.35634	0.0043514
Lchi05649	3806	0.0351718	1.34556	0.0412357
Lchi00226	1659	1.26139	1.34293	1.82196e-05
Lchi11185	67203	0.527576	1.34183	4.34727e-05
Lchi02506	5271	0.073541	1.33846	0.0060276
Lchi16421	1935	0.033573	1.3339	0.0497864
Lchi08031	4598	0.180655	1.33296	0.000402003
Lchi00907	70	0.127897	1.33258	0.0341892
Lchi08133	12019	0.0911268	1.32747	0.00527482
Lchi31574	584	0.657073	1.32292	4.90288e-05
Lchi03064	9874	0.0623499	1.32193	0.00926077
Lchi05761	10772	0.166267	1.3157	0.00447452
Lchi17082	10197	0.225419	1.30743	0.000261861
Lchi09914	8850	0.0431653	1.30743	0.0303393
Lchi19036	349	0.116706	1.30743	0.0042159
Lchi15345	1156	0.0463628	1.30743	0.0236922
Lchi15254	9642	0.621901	1.30595	4.31257e-05
Lchi08197	2668	0.872899	1.30585	4.17948e-05
Lchi04196	2260	0.0671461	1.30073	0.00926077
Lchi04402	10262	0.717824	1.29721	6.34509e-05
Lchi01643	14352	0.183852	1.29258	0.00114108
Lchi19326	4583	0.59792	1.28984	0.000110868
Lchi04186	2836	0.073541	1.28913	0.0130136
Lchi33685	68151	0.18705	1.288	0.0019538
Lchi02973	1521	0.11191	1.28725	0.00225313
Lchi15560	3886	0.324539	1.28497	0.000355243
Lchi25030	12453	0.0623499	1.27886	0.0136376
Lchi13021	8749	0.123101	1.27813	0.00217803
Lchi04824	733	0.0591525	1.27737	0.0217914
Lchi28488	69	0.0575538	1.26896	0.030389
Lchi18386	4278	0.0767384	1.26679	0.0204181
Lchi11288	17780	0.0431653	1.26679	0.0350406
Lchi24489	70433	0.0623499	1.26478	0.0143796
Lchi16168	15119	0.139088	1.26224	0.00615412
Lchi05177	2282	0.0479615	1.26163	0.0367276
Lchi11996	10364	0.0639487	1.25899	0.0135215
Lchi34121	134	1.13349	1.25868	5.29621e-05
Lchi14190	3016	0.073541	1.25321	0.00972403
Lchi12463	4825	0.329336	1.25138	0.00029662
Lchi26773	6387	0.150279	1.25085	0.00154588
Lchi11338	1525	0.155076	1.24971	0.00274113
Lchi02499	8626	0.115108	1.24933	0.00487152
Lchi12114	103	0.0751397	1.24854	0.0200237
Lchi28216	1664	0.334132	1.24294	0.000408891
Lchi27735	1265	0.356514	1.2395	0.000393998
Lchi16020	27787	0.0575538	1.2389	0.0217858
Lchi06124	5681	0.0703435	1.23857	0.0229751
Lchi04276	66705	0.095923	1.23817	0.0078061
Lchi26393	3538	0.095923	1.23817	0.00780143
Lchi27135	3127	0.0495602	1.23704	0.0303393
Lchi21367	11198	0.0543564	1.23508	0.0372058
Lchi32967	2465	0.0975217	1.23483	0.00763453
Lchi15258	8864	0.0895281	1.23343	0.00865365
Lchi26686	5960	0.466825	1.23166	0.000254654
Lchi21826	545	0.692244	1.23104	0.000145857
Lchi13387	1011	0.0943243	1.22337	0.0140929
Lchi19298	7407	0.0623499	1.22337	0.0476827
Lchi27910	8780	3.03756	1.22155	9.0459e-05
Lchi04341	66717	0.123101	1.22127	0.00354017
Lchi27970	5186	0.13749	1.22055	0.00249805
Lchi17083	68524	0.0447641	1.22055	0.0490586
Lchi00301	11530	0.260591	1.21542	0.0012326
Lchi18244	1600	0.0511589	1.21432	0.047811
Lchi09607	3854	0.084732	1.21432	0.00952833
Lchi01235	702	0.575538	1.21232	0.000292346
Lchi04399	10262	0.0703435	1.20235	0.0273765
Lchi13791	2223	0.159872	1.20011	0.0025004
Lchi10179	2682	0.119904	1.1978	0.00621299
Lchi26539	6980	0.0991204	1.19725	0.00945751
Lchi06732	9473	0.0623499	1.1964	0.02336
Lchi18644	4927	0.0575538	1.19495	0.0404977
Lchi06052	12135	0.196642	1.19124	0.00910427
Lchi05325	7842	0.217425	1.18823	0.00126464
Lchi02368	3839	0.116706	1.18776	0.0079654
Lchi30982	6606	0.107114	1.18544	0.0118093
Lchi09429	2869	0.0991204	1.18037	0.00826147
Lchi28739	16560	0.0639487	1.17955	0.0269443
Lchi13150	9	0.0831333	1.17737	0.017047
Lchi13354	8413	0.0591525	1.17685	0.0305119
Lchi16553	5882	0.530774	1.17585	0.000518152
Lchi12997	2910	0.172661	1.17354	0.00300325
Lchi28530	5404	0.16147	1.1725	0.00574706
Lchi07509	13245	0.126299	1.16993	0.0072954
Lchi06464	5273	1.88329	1.15851	0.000320268
Lchi01399	8375	0.0831333	1.15761	0.0207535
Lchi24375	6521	0.0927256	1.15445	0.0121285
Lchi12460	12583	0.115108	1.15385	0.0391515
Lchi03406	156	0.095923	1.1507	0.037667
Lchi24405	6870	0.073541	1.15052	0.0255207
Lchi22691	4886	1.82573	1.14546	0.000658559
Lchi16383	3756	0.126299	1.14393	0.0196161
Lchi19471	7987	0.164668	1.13997	0.00467344
Lchi12952	1345	0.0751397	1.1375	0.0218963
Lchi18855	1593	0.151878	1.13217	0.00927427
Lchi02553	605	0.289368	1.12872	0.00347212
Lchi01102	4574	0.073541	1.12866	0.0253348
Lchi32290	3875	0.073541	1.12866	0.0313191
Lchi02446	2075	0.11191	1.12805	0.0224237
Lchi07322	3428	0.0671461	1.12488	0.0345203
Lchi15515	67790	0.383692	1.12439	0.00123415
Lchi33452	9419	0.177458	1.12383	0.0039641
Lchi04820	24579	0.211031	1.1224	0.0055954
Lchi19761	7033	0.0703435	1.12121	0.0291071
Lchi12493	13893	0.0815345	1.12034	0.0312901
Lchi27077	3816	6.95761	1.11945	0.000469138
Lchi03482	552	1.59552	1.11139	0.00301762
Lchi14703	8835	0.0975217	1.10782	0.0170382
Lchi01325	6260	0.0895281	1.1047	0.0451465
Lchi06639	5786	0.116706	1.1041	0.0116268
Lchi21736	6076	0.0655474	1.10281	0.0441892
Lchi24348	1058	0.292565	1.10035	0.00350569
Lchi17811	3646	0.180655	1.1003	0.00792726
Lchi27871	1153	0.316546	1.09856	0.00321425
Lchi15204	1526	0.334132	1.09805	0.00193372
Lchi25843	2873	0.147082	1.09705	0.0074218
Lchi02822	428	0.623499	1.097	0.00115541
Lchi17717	5269	0.0607512	1.09458	0.0448919
Lchi02951	9882	0.549959	1.09258	0.00142275
Lchi11902	9651	0.0719422	1.08683	0.0360938
Lchi19006	67175	1.11111	1.08646	0.00267949
Lchi04141	5402	0.153477	1.07952	0.0154447
Lchi07308	1664	0.11191	1.07866	0.014672
Lchi24054	1446	2.60431	1.07662	0.0010434
Lchi08512	10377	0.215827	1.07658	0.00608083
Lchi03401	6726	0.241406	1.07315	0.0046578
Lchi11012	2716	0.278177	1.07214	0.00382388
Lchi08392	7133	1.40687	1.07139	0.000999324
Lchi02889	5767	0.0799358	1.06338	0.0315113
Lchi23134	67330	0.529175	1.06335	0.00249723
Lchi05373	630	0.824938	1.06218	0.00360197
Lchi20760	21311	0.150279	1.05455	0.0136446
Lchi08967	69301	0.0911268	1.05271	0.0275617
Lchi16499	12566	0.0927256	1.05257	0.0349315
Lchi12792	4315	0.300559	1.05205	0.00457961
Lchi23388	1153	0.404475	1.04629	0.00488651
Lchi11164	3227	0.422061	1.04621	0.00280798
Lchi17405	4039	0.661869	1.04555	0.00191706
Lchi12762	132	0.0879294	1.04439	0.0492616
Lchi13117	1890	0.195043	1.04439	0.0100632
Lchi24838	3786	0.119904	1.04439	0.0342829
Lchi20463	234	1.29176	1.04202	0.00201489
Lchi24270	6518	0.17426	1.04003	0.00950296
Lchi21096	67693	0.127897	1.03847	0.0229751
Lchi34561	8270	1.92485	1.03802	0.00198553
Lchi24334	133	2.27657	1.03632	0.00750421
Lchi03445	9554	0.166267	1.03526	0.0135472
Lchi00765	5004	0.0767384	1.03461	0.0404925
Lchi02643	5902	0.145483	1.03398	0.0133133
Lchi14779	231	0.158273	1.03004	0.0151048
Lchi21732	868	0.254196	1.02944	0.00796803
Lchi01428	10606	0.201438	1.02933	0.00908089
Lchi26297	7720	1.40527	1.02755	0.00208337
Lchi00639	7686	0.1247	1.02625	0.0180827
Lchi15591	4892	0.808951	1.02368	0.00238469
Lchi03199	2256	0.0991204	1.02167	0.0328131
Lchi08886	10584	0.599519	1.02155	0.0086051
Lchi09091	5594	0.198241	1.02149	0.00992964
Lchi03257	6431	0.164668	1.02146	0.0229798
Lchi18664	2577	0.126299	1.02055	0.0207931
Lchi05219	11340	0.745002	1.01989	0.00310507
Lchi24205	5653	0.260591	1.01824	0.00671825
Lchi01451	3760	0.254196	1.01759	0.00750317
Lchi18094	7077	0.215827	1.01638	0.00869885
Lchi11570	66729	0.159872	1.01611	0.0136688
Lchi06120	1779	0.0911268	1.0116	0.0394953
Lchi16644	7593	0.132693	1.01045	0.0240173
Lchi07841	18251	1.17346	1.00949	0.00333435
Lchi09280	213	0.390087	1.00757	0.00565933
Lchi25310	27961	0.219024	1.00656	0.0132581
Lchi04863	7047	0.135891	1.00577	0.0199982
Lchi06774	1002	0.625098	1.00447	0.00486668
Lchi10766	12155	0.321342	1.00217	0.00833615
Lchi09590	1714	0.177458	1.00208	0.015058
Lchi23743	610	0.478016	-1.00446	0.0343027
Lchi26063	3086	0.26219	-1.00502	0.0459073
Lchi18789	4447	0.156674	-1.01625	0.044824
Lchi25216	1103	1.19904	-1.02117	0.0243734
Lchi12230	710	0.844122	-1.02634	0.0242407
Lchi01770	4436	0.235011	-1.02692	0.0347091
Lchi15555	18284	0.302157	-1.02961	0.0337452
Lchi03104	1958	0.110311	-1.05032	0.0399846
Lchi29398	2889	0.108713	-1.05328	0.0472727
Lchi01910	11466	1.05036	-1.06262	0.0172875
Lchi06163	1589	0.948039	-1.06415	0.0180319
Lchi20293	9929	0.447641	-1.06871	0.0233114
Lchi03353	32	0.278177	-1.06918	0.0253348
Lchi30012	1517	0.147082	-1.06989	0.0393304
Lchi12842	3867	0.297361	-1.06989	0.0283557
Lchi16688	10079	0.2494	-1.07108	0.0308057
Lchi08697	9406	0.217425	-1.07593	0.0351731
Lchi01032	8956	0.0975217	-1.07644	0.0485947
Lchi04718	2874	0.0991204	-1.08161	0.040999
Lchi22004	9393	0.441246	-1.08464	0.0226643
Lchi06399	4716	0.359711	-1.08768	0.0217579
Lchi02678	1183	0.153477	-1.0904	0.0277551
Lchi06185	2922	0.370902	-1.09095	0.0184899
Lchi11991	4736	0.274979	-1.09147	0.0232065
Lchi31819	6395	0.521182	-1.09197	0.0190055
Lchi21263	1624	0.994402	-1.09598	0.0156296
Lchi00906	1	0.193445	-1.10168	0.0401563
Lchi11309	6303	0.0927256	-1.10271	0.0425448
Lchi29455	253	0.852116	-1.10639	0.0171043
Lchi25234	10376	0.370902	-1.10776	0.0197952
Lchi28754	33	0.314947	-1.11143	0.0208257
Lchi01036	68612	2.92086	-1.11403	0.0117709
Lchi11694	7418	0.254196	-1.1148	0.0216995
Lchi24099	7551	0.139088	-1.11578	0.0299336
Lchi06749	2106	0.166267	-1.11685	0.0213353
Lchi18963	33	0.458832	-1.11846	0.0137026
Lchi16120	507	0.77218	-1.11933	0.0199982
Lchi00742	344	18.4428	-1.12123	0.00701479
Lchi12698	4727	0.140687	-1.12253	0.0237276
Lchi15835	5129	0.0863307	-1.13038	0.0285701
Lchi29892	852	2.06075	-1.1309	0.0072264
Lchi16958	3217	0.16147	-1.13285	0.0208589
Lchi03870	225	0.116706	-1.13417	0.0314343
Lchi04596	517	0.917663	-1.13433	0.0103904
Lchi19661	70559	0.0607512	-1.14052	0.0450607
Lchi30428	1774	0.123101	-1.14323	0.042268
Lchi05059	7798	0.191846	-1.14352	0.0168905
Lchi07749	27625	0.188649	-1.14382	0.0187485
Lchi00388	69028	2.01598	-1.14688	0.00612796
Lchi06401	11233	0.737008	-1.14734	0.00945259
Lchi20754	3998	0.0895281	-1.14878	0.0284687
Lchi05914	3284	0.0623499	-1.14938	0.0464985
Lchi10200	82	5.53636	-1.15464	0.0199982
Lchi20251	1427	0.103917	-1.15597	0.0283557
Lchi10105	3622	1.22781	-1.15776	0.00830765
Lchi19698	2861	0.0479615	-1.15791	0.0461311
Lchi03944	10571	0.0511589	-1.1623	0.0482148
Lchi06296	4231	0.0927256	-1.16396	0.0281652
Lchi16628	70467	0.084732	-1.16458	0.0227109
Lchi26974	785	0.0751397	-1.16506	0.0337452
Lchi06761	2272	0.0527576	-1.16582	0.0391423
Lchi01579	283	0.252597	-1.1728	0.0118093
Lchi06929	6024	0.681053	-1.17292	0.0100632
Lchi18253	2180	0.214228	-1.17341	0.0125378
Lchi03989	23	0.246202	-1.17667	0.0131066
Lchi26954	315	0.0815345	-1.178	0.0303393
Lchi11909	128	0.159872	-1.18004	0.0127362
Lchi16634	5294	0.297361	-1.18185	0.0126406
Lchi12141	5157	0.247801	-1.18196	0.010286
Lchi14890	3145	0.0911268	-1.19038	0.023638
Lchi05632	9764	0.0607512	-1.19376	0.0346374
Lchi32453	8934	0.297361	-1.19444	0.00849937
Lchi13069	166	0.391686	-1.19755	0.00867811
Lchi29460	253	6.8457	-1.19897	0.00358603
Lchi10936	9189	0.0431653	-1.19991	0.0408852
Lchi22576	1317	0.118305	-1.20117	0.0311611
Lchi23745	3602	0.150279	-1.20167	0.0167288
Lchi16221	5008	0.0447641	-1.20266	0.0364255
Lchi07633	12719	0.164668	-1.20353	0.0120784
Lchi09057	2105	0.327737	-1.20378	0.0104582
Lchi11917	9656	0.126299	-1.20606	0.0138912
Lchi03538	438	0.0991204	-1.20714	0.0144906
Lchi07973	9905	0.102318	-1.20781	0.0165449
Lchi03215	4783	0.220623	-1.21025	0.0105108
Lchi11386	10642	0.0367705	-1.21613	0.048326
Lchi16790	661	0.121502	-1.2163	0.0116268
Lchi02534	7806	0.0431653	-1.21792	0.0391363
Lchi33515	3575	0.0831333	-1.21826	0.0162842
Lchi03968	1564	0.508392	-1.22065	0.00609416
Lchi01371	3882	0.118305	-1.22264	0.0130988
Lchi33281	9131	0.0367705	-1.22447	0.0466955
Lchi16486	1903	0.957631	-1.2253	0.00567913
Lchi04784	2565	0.294164	-1.2262	0.00994078
Lchi25446	70199	0.687448	-1.22782	0.00565933
Lchi04037	1859	0.0431653	-1.22862	0.0325653
Lchi04918	4055	0.107114	-1.23155	0.0110756
Lchi23177	27913	0.0943243	-1.23194	0.0148225
Lchi06094	735	0.0511589	-1.23314	0.0271638
Lchi19033	144	0.0463628	-1.23524	0.0284243
Lchi00232	13923	0.246202	-1.23981	0.00833796
Lchi03237	294	0.16147	-1.24028	0.0100065
Lchi13044	69411	0.0831333	-1.24077	0.0139783
Lchi30064	320	0.110311	-1.24136	0.0104563
Lchi15157	94	1.98241	-1.24635	0.00236122
Lchi17199	283	0.0383692	-1.24642	0.0399508
Lchi16105	8116	0.0943243	-1.24839	0.0142463
Lchi17320	5299	0.0783371	-1.24839	0.0180319
Lchi06729	3919	0.233413	-1.24979	0.00588807
Lchi06673	1019	0.150279	-1.25303	0.0110467
Lchi22284	61	0.308552	-1.25303	0.00870696
Lchi03014	9791	0.292565	-1.25488	0.00781461
Lchi18393	1153	0.661869	-1.25558	0.00486668
Lchi09811	4110	0.0591525	-1.25714	0.0247722
Lchi01593	314	0.19984	-1.25987	0.0118726
Lchi21075	77	0.225419	-1.2605	0.00788723
Lchi18349	7452	0.0367705	-1.26141	0.0489361
Lchi03087	31	0.0367705	-1.26141	0.0374652
Lchi14357	67	0.222222	-1.26234	0.00791152
Lchi16450	9334	0.0303756	-1.26303	0.0453702
Lchi04768	84	0.527576	-1.26381	0.00603973
Lchi19821	3537	0.0287769	-1.26737	0.0466555
Lchi27791	3225	0.0719422	-1.26915	0.0216698
Lchi09695	4585	0.0367705	-1.2695	0.0441747
Lchi27164	330	0.180655	-1.27162	0.00626856
Lchi02752	1587	0.0367705	-1.27352	0.0382746
Lchi27958	2363	0.102318	-1.27605	0.0106897
Lchi22880	7753	0.0367705	-1.27753	0.0322255
Lchi07148	3267	0.0303756	-1.27753	0.0417294
Lchi13922	613	0.0815345	-1.28123	0.0100065
Lchi12030	10324	0.302157	-1.28259	0.0046578
Lchi14275	1079	0.0431653	-1.28439	0.028287
Lchi01199	2956	0.0527576	-1.2888	0.0196161
Lchi10814	8701	0.183852	-1.2973	0.00647842
Lchi15966	174	0.151878	-1.29743	0.0234297
Lchi03466	10307	0.546761	-1.30228	0.00367578
Lchi00990	2213	0.0303756	-1.3061	0.0356253
Lchi03469	1924	0.273381	-1.30961	0.00405131
Lchi04681	3453	0.0351718	-1.31061	0.028277
Lchi11987	77	0.0575538	-1.31347	0.0162386
Lchi23878	69264	0.0527576	-1.31385	0.0237259
Lchi11709	69712	0.0751397	-1.31511	0.0103249
Lchi02981	3686	0.0303756	-1.3155	0.0466955
Lchi27432	370	0.0527576	-1.3166	0.0137026
Lchi32533	14	0.0799358	-1.31844	0.0136216
Lchi05067	1229	0.29896	-1.32038	0.00295425
Lchi06116	150	0.147082	-1.32434	0.00705802
Lchi06740	6147	0.850517	-1.33189	0.00249805
Lchi11717	7758	0.033573	-1.33328	0.026996
Lchi34154	2731	0.382093	-1.33681	0.00255779
Lchi08850	5200	0.1247	-1.33832	0.00404601
Lchi28989	549	0.282973	-1.33992	0.00240586
Lchi19398	2028	0.0319743	-1.34027	0.0297734
Lchi17049	17694	0.22382	-1.34027	0.00333703
Lchi00235	9002	0.022382	-1.34027	0.0443187
Lchi15702	4608	0.0559551	-1.34538	0.0118792
Lchi01421	481	0.0447641	-1.34555	0.0230266
Lchi06716	5463	0.386889	-1.34971	0.00237789
Lchi01929	9855	0.113509	-1.35046	0.00515335
Lchi04774	1742	0.0591525	-1.35633	0.0118154
Lchi05510	35	0.204636	-1.3573	0.00392448
Lchi22876	70752	0.0319743	-1.3577	0.0291527
Lchi03819	6344	0.0831333	-1.3604	0.00558557
Lchi09709	10098	0.0767384	-1.36326	0.0267019
Lchi04772	67590	0.0879294	-1.3658	0.00698278
Lchi33991	4229	0.140687	-1.36658	0.00565933
Lchi00276	4439	0.2494	-1.36662	0.00217803
Lchi06822	1767	0.0415666	-1.3673	0.0223948
Lchi29457	253	0.0687448	-1.37474	0.0102291
Lchi16153	4658	0.0943243	-1.37514	0.00515808
Lchi04666	67579	0.230215	-1.37747	0.00565933
Lchi24431	2002	0.0719422	-1.38041	0.0104563
Lchi14117	13160	0.113509	-1.38063	0.00424236
Lchi05633	9764	0.0399679	-1.38445	0.0136446
Lchi19217	1632	0.0479615	-1.38799	0.019057
Lchi04453	123	0.0463628	-1.39153	0.0100556
Lchi02152	680	0.257393	-1.39383	0.00405075
Lchi03310	6889	0.0511589	-1.39503	0.00915532
Lchi03003	7377	0.0319743	-1.39618	0.0217223
Lchi09256	68335	0.877695	-1.39632	0.00123415
Lchi00236	103	0.279775	-1.39654	0.00156136
Lchi05682	77	0.250999	-1.39946	0.00233914
Lchi18962	1674	0.0271782	-1.40039	0.023638
Lchi26344	77	0.175859	-1.40039	0.00366981
Lchi13371	69293	0.0239807	-1.40407	0.0276448
Lchi05845	66823	0.0239807	-1.40407	0.0276448
Lchi14368	738	0.0367705	-1.40407	0.0216961
Lchi20302	69	0.0447641	-1.40445	0.0475527
Lchi05103	295	0.458832	-1.40773	0.00603003
Lchi08252	874	0.0207833	-1.40878	0.0379005
Lchi35471	1349	0.0351718	-1.40932	0.0170666
Lchi00145	846	0.0687448	-1.41106	0.00783997
Lchi02209	68467	0.0607512	-1.41167	0.0476033
Lchi01745	4321	0.0271782	-1.41504	0.021839
Lchi18139	809	0.0207833	-1.41504	0.0372186
Lchi08845	2213	0.0431653	-1.41816	0.00953711
Lchi01953	1898	0.0575538	-1.42328	0.0104821
Lchi09120	3489	0.0575538	-1.42328	0.0109135
Lchi03156	90	0.0607512	-1.42509	0.00642177
Lchi24368	1039	0.375698	-1.42574	0.00117051
Lchi16271	10924	0.543564	-1.42666	0.00185305
Lchi08219	4403	0.100719	-1.42728	0.00341047
Lchi10851	393	0.0351718	-1.42828	0.0160319
Lchi27405	5180	1.64188	-1.42841	0.000409756
Lchi07147	67142	4.40446	-1.43056	0.000340893
Lchi08334	68927	0.282973	-1.43164	0.00112288
Lchi01768	328	0.0607512	-1.43175	0.015058
Lchi05134	6890	0.59792	-1.43207	0.000840338
Lchi18384	4216	0.1247	-1.43209	0.00293027
Lchi08388	3568	0.108713	-1.43329	0.00347096
Lchi01119	2959	0.0207833	-1.43365	0.033925
Lchi23592	978	0.119904	-1.43446	0.00220479
Lchi21650	11357	0.0191846	-1.43839	0.0333622
Lchi03741	757	0.243005	-1.44025	0.00132138
Lchi12675	5560	0.0319743	-1.44185	0.0143489
Lchi01515	186	0.18705	-1.44583	0.00149348
Lchi00390	808	0.022382	-1.44675	0.0262762
Lchi03298	11268	0.282973	-1.44806	0.00265457
Lchi05215	3449	0.345323	-1.44869	0.000950163
Lchi08168	304	0.0767384	-1.44942	0.00457965
Lchi14230	786	0.0303756	-1.44959	0.0163904
Lchi19676	1948	0.153477	-1.45021	0.00167658
Lchi19056	3989	0.465227	-1.45316	0.000726949
Lchi24798	8306	0.386889	-1.45496	0.000966539
Lchi22034	2812	0.131095	-1.45503	0.00172374
Lchi11515	462	0.0271782	-1.45811	0.0391319
Lchi11879	1842	0.0415666	-1.46125	0.00718485
Lchi29058	6154	0.0303756	-1.46234	0.0169399
Lchi09759	5387	0.0255795	-1.46309	0.0182404
Lchi00971	4179	0.0239807	-1.4634	0.0252119
Lchi10405	1654	0.0447641	-1.46395	0.0102381
Lchi01750	3361	0.0351718	-1.46913	0.026574
Lchi06655	820	0.022382	-1.46938	0.0387583
Lchi06856	6896	0.235011	-1.47123	0.00115541
Lchi00088	531	0.671461	-1.47195	0.00109975
Lchi05648	2860	0.0143884	-1.47498	0.0481491
Lchi04041	29	0.0319743	-1.47817	0.0156184
Lchi18369	942	0.0303756	-1.47917	0.0181372
Lchi12058	34	0.449239	-1.48169	0.00269266
Lchi01563	3281	0.0255795	-1.48285	0.0353938
Lchi27304	3433	0.0287769	-1.48904	0.0141282
Lchi14018	6511	1.45483	-1.49208	0.000215338
Lchi18125	2879	0.0191846	-1.49675	0.0466825
Lchi25730	2714	0.0671461	-1.49897	0.00296347
Lchi08834	5865	0.127897	-1.50145	0.00125638
Lchi15646	241	0.0159872	-1.50367	0.0335856
Lchi14329	3690	0.0863307	-1.50367	0.00248079
Lchi26045	5320	0.0623499	-1.50815	0.0043905
Lchi10916	7516	0.0207833	-1.51165	0.0274125
Lchi26937	1178	0.206234	-1.51192	0.000622699
Lchi21994	4383	0.0207833	-1.51748	0.0186063
Lchi05415	2433	0.0127897	-1.52265	0.0492949
Lchi18697	1279	0.103917	-1.52592	0.00139801
Lchi10737	4280	0.0255795	-1.52635	0.0116268
Lchi08322	2124	0.0175859	-1.52715	0.0242407
Lchi06602	6616	0.0415666	-1.53163	0.00616631
Lchi06689	5671	0.0255795	-1.53585	0.0193689
Lchi29454	21362	0.17426	-1.53984	0.000756217
Lchi06475	429	0.0207833	-1.54057	0.0242442
Lchi08108	2210	0.0127897	-1.54057	0.0425448
Lchi13971	122	0.0575538	-1.54273	0.00486668
Lchi07518	3116	0.215827	-1.54292	0.000418838
Lchi00676	733	0.0255795	-1.54527	0.0109228
Lchi28917	593	0.0367705	-1.54723	0.00504831
Lchi15590	2939	0.0159872	-1.54784	0.037495
Lchi09671	2656	0.721021	-1.54976	0.00173783
Lchi04558	3412	0.0207833	-1.55197	0.0211682
Lchi05581	25	0.0287769	-1.55317	0.0267062
Lchi29390	1938	0.0175859	-1.55386	0.0475888
Lchi22118	112	0.108713	-1.55559	0.000775379
Lchi00903	522	0.0687448	-1.55687	0.00205184
Lchi02690	5220	0.791365	-1.55728	0.000199013
Lchi00991	7475	0.0527576	-1.5593	0.00276592
Lchi21142	374	0.0655474	-1.56141	0.00150747
Lchi16611	7614	0.022382	-1.56178	0.0171615
Lchi12119	5811	0.0351718	-1.56476	0.00565933
Lchi32211	12188	0.0175859	-1.56704	0.0198112
Lchi06034	9969	0.0127897	-1.56704	0.0375249
Lchi32969	4880	0.952835	-1.5673	0.000242078
Lchi05278	393	0.0159872	-1.56942	0.03381
Lchi19248	676	0.116706	-1.57164	0.000908146
Lchi28062	1279	0.668264	-1.57216	0.000169682
Lchi22972	1447	0.0143884	-1.57228	0.0490507
Lchi07878	7872	0.022382	-1.57228	0.0140728
Lchi21944	1758	0.0655474	-1.57265	0.00266716
Lchi33040	2728	1.07434	-1.57295	0.000322439
Lchi30359	75	2.72261	-1.57661	8.61763e-05
Lchi16536	549	0.195043	-1.57851	0.000326015
Lchi32420	3964	0.0207833	-1.5801	0.0192975
Lchi16691	164	0.438048	-1.58024	0.000249023
Lchi33276	8859	0.0191846	-1.58309	0.0487124
Lchi16489	3228	0.220623	-1.58486	0.000363126
Lchi20053	1833	0.0543564	-1.59671	0.00188904
Lchi13004	3503	0.0367705	-1.59946	0.00341138
Lchi25156	6872	0.0751397	-1.59946	0.000771471
Lchi27738	8315	0.0623499	-1.60138	0.00115038
Lchi13926	1710	0.115108	-1.60183	0.000451862
Lchi02165	5139	0.0463628	-1.6033	0.00215166
Lchi04564	68732	0.222222	-1.6033	0.00074019
Lchi01744	69468	0.0143884	-1.6033	0.0231333
Lchi26314	4861	2.43325	-1.60404	5.68682e-05
Lchi00090	531	0.0175859	-1.60586	0.0236458
Lchi22116	3878	0.0239807	-1.60905	0.0105437
Lchi17572	4891	0.110311	-1.61314	0.000496679
Lchi19737	2850	0.350119	-1.61338	0.000142852
Lchi29003	2283	0.0511589	-1.61627	0.00146886
Lchi08311	1653	0.011191	-1.61857	0.0370061
Lchi04816	12490	0.0351718	-1.61857	0.00315289
Lchi02024	2131	0.0415666	-1.62138	0.00249723
Lchi07572	70396	0.113509	-1.62173	0.000507913
Lchi12549	2308	0.0287769	-1.62256	0.00522561
Lchi01502	21187	0.0559551	-1.62488	0.00231918
Lchi14073	1596	0.0127897	-1.62698	0.0472727
Lchi27438	11818	0.0255795	-1.62748	0.00948422
Lchi11811	11272	0.011191	-1.62803	0.042105
Lchi14813	4047	0.022382	-1.63368	0.00912375
Lchi14295	12733	0.022382	-1.63368	0.0117059
Lchi00430	69038	0.0655474	-1.63475	0.00109975
Lchi23096	21307	0.0127897	-1.63535	0.032142
Lchi21615	6198	0.0751397	-1.63587	0.000834702
Lchi17820	8168	1.80175	-1.63623	4.05419e-05
Lchi13996	5113	0.0367705	-1.63743	0.00300081
Lchi10040	1976	0.0783371	-1.63968	0.00367578
Lchi01774	10402	0.0719422	-1.63987	0.00263314
Lchi31377	75	2.9928	-1.6409	4.05419e-05
Lchi13966	122	0.28617	-1.64242	0.000867474
Lchi27968	15797	0.0207833	-1.64544	0.00887983
Lchi21755	4041	0.0511589	-1.65043	0.00184079
Lchi11217	6568	0.258992	-1.65218	0.00052818
Lchi28127	18276	0.314947	-1.6523	0.000207783
Lchi12400	12547	0.230215	-1.65477	0.00011695
Lchi29476	304	0.235011	-1.65604	0.000134151
Lchi22395	32	0.123101	-1.65889	0.000235367
Lchi02955	5113	0.143884	-1.66294	0.000325328
Lchi05471	874	0.011191	-1.66526	0.028287
Lchi09702	9090	0.0415666	-1.6656	0.00143633
Lchi08489	3550	0.0511589	-1.6661	0.000949982
Lchi19199	70658	0.0319743	-1.66832	0.00315289
Lchi24044	12266	0.0127897	-1.66832	0.02336
Lchi22722	592	0.0191846	-1.6702	0.012184
Lchi20041	1895	0.0799358	-1.67407	0.000518152
Lchi04856	9507	0.0271782	-1.67645	0.00406101
Lchi14791	2738	0.022382	-1.67807	0.00750317
Lchi02986	95	0.0383692	-1.68098	0.00182859
Lchi01248	2838	0.48601	-1.6826	8.33911e-05
Lchi05414	210	0.0495602	-1.68353	0.000885845
Lchi29166	5571	0.127897	-1.68453	0.000178515
Lchi22472	9152	0.0703435	-1.68775	0.000518152
Lchi08698	134	0.0255795	-1.68832	0.00467344
Lchi07991	882	0.0271782	-1.68856	0.00612796
Lchi02898	1880	0.0351718	-1.69257	0.00248468
Lchi00786	2122	0.155076	-1.69551	0.000215338
Lchi10180	607	0.0271782	-1.69657	0.00776923
Lchi19092	2138	0.022382	-1.69737	0.00616631
Lchi29839	1452	0.0367705	-1.69857	0.00781461
Lchi21164	453	0.0127897	-1.70056	0.0176863
Lchi35097	3310	0.153477	-1.70147	0.00265889
Lchi03405	67395	0.011191	-1.70156	0.0405062
Lchi15719	1780	0.0639487	-1.70309	0.00072518
Lchi12734	4984	0.126299	-1.70335	0.000288326
Lchi26466	882	0.0895281	-1.70642	0.000337042
Lchi00821	1347	0.0127897	-1.70851	0.0180827
Lchi19009	20	0.0991204	-1.70964	0.000228431
Lchi31956	1788	0.0207833	-1.71303	0.00755554
Lchi25346	8630	0.0255795	-1.71363	0.00341138
Lchi22891	453	0.0495602	-1.71494	0.000666169
Lchi05076	5850	0.00799358	-1.71642	0.0497864
Lchi28444	67165	0.00799358	-1.71642	0.0497864
Lchi00603	2454	0.0175859	-1.71642	0.0159614
Lchi33111	799	0.268584	-1.72089	6.11102e-05
Lchi05073	70807	0.0239807	-1.72379	0.00375676
Lchi11783	135	0.0191846	-1.72549	0.0149721
Lchi32469	964	0.0943243	-1.72585	0.000269362
Lchi30734	4589	0.011191	-1.72819	0.0363686
Lchi06443	5281	0.0127897	-1.7321	0.0215585
Lchi05585	5998	0.134292	-1.73357	0.000156808
Lchi08629	3961	0.227018	-1.7358	6.11102e-05
Lchi16277	8459	0.011191	-1.73696	0.0352185
Lchi02056	495	0.0159872	-1.73776	0.0135472
Lchi10696	1152	0.0639487	-1.73931	0.000373104
Lchi26689	10010	0.0319743	-1.73988	0.0025297
Lchi27363	12545	1.51398	-1.74238	1.80159e-05
Lchi29451	253	2.3661	-1.74283	1.49735e-05
Lchi21752	10886	0.0207833	-1.74816	0.00937809
Lchi23490	2610	0.0511589	-1.75041	0.000756217
Lchi08638	472	0.00799358	-1.75146	0.0428969
Lchi11774	69367	0.011191	-1.75435	0.0211711
Lchi08535	2255	0.0255795	-1.75485	0.0025902
Lchi01661	4662	0.0127897	-1.75531	0.0162395
Lchi07971	7409	0.0127897	-1.75531	0.0175329
Lchi04954	1013	0.0287769	-1.75571	0.00341138
Lchi00579	8664	0.250999	-1.75599	4.69423e-05
Lchi12169	6416	0.0143884	-1.75607	0.0221793
Lchi01039	68613	0.0159872	-1.7567	0.0100632
Lchi09160	2624	0.0159872	-1.7567	0.0297859
Lchi19466	1180	0.330934	-1.76032	0.000417288
Lchi15981	10393	0.0175859	-1.76296	0.0100566
Lchi02292	5291	0.0303756	-1.76296	0.00230652
Lchi23731	307	0.0159872	-1.76919	0.00733082
Lchi14778	10318	0.0511589	-1.77126	0.000324775
Lchi17633	27821	0.156674	-1.77126	0.000102438
Lchi11825	9343	0.0815345	-1.77218	0.000256337
Lchi18288	67348	0.292565	-1.77338	0.000292346
Lchi18387	233	0.0783371	-1.77527	0.000342081
Lchi31332	1938	0.153477	-1.77565	5.44281e-05
Lchi21215	2770	0.0143884	-1.77663	0.0165449
Lchi13826	554	0.0799358	-1.77903	0.000238358
Lchi22012	27892	0.0303756	-1.78003	0.00164461
Lchi19193	1489	0.0991204	-1.7803	0.000113174
Lchi05844	1037	0.0991204	-1.78246	0.000143863
Lchi24075	3811	0.0319743	-1.78246	0.00162108
Lchi10761	4369	0.0991204	-1.78461	0.000136535
Lchi13377	2612	0.0415666	-1.78568	0.000984937
Lchi02458	6232	0.0175859	-1.7913	0.0110756
Lchi00010	11574	0.692244	-1.7918	2.03317e-05
Lchi26939	2292	0.0575538	-1.796	0.000804413
Lchi18291	1829	0.00799358	-1.79691	0.0304453
Lchi05846	16163	0.0271782	-1.79691	0.00351611
Lchi17317	7255	0.0431653	-1.7993	0.000518581
Lchi17056	70695	0.0511589	-1.80401	0.000242078
Lchi00951	68596	0.0351718	-1.80418	0.000661049
Lchi17757	7257	0.0239807	-1.80527	0.00225709
Lchi19958	657	0.0191846	-1.80975	0.00358674
Lchi08386	68933	0.0239807	-1.81359	0.00274113
Lchi27404	70186	0.17426	-1.8157	8.05503e-05
Lchi25539	10799	0.0287769	-1.8162	0.00193915
Lchi22245	5207	0.0831333	-1.8189	0.000136895
Lchi15955	174	0.0623499	-1.8235	0.00127227
Lchi19280	232	0.0159872	-1.8241	0.00542062
Lchi26427	5225	0.0767384	-1.83007	0.000184137
Lchi10142	9445	0.0095923	-1.83007	0.0186832
Lchi14086	25	0.0143884	-1.83007	0.0089022
Lchi13389	70029	0.0095923	-1.83007	0.0265635
Lchi32308	3725	0.0127897	-1.83734	0.00959783
Lchi29961	7540	0.380495	-1.83774	1.85762e-05
Lchi13120	4604	0.011191	-1.83825	0.0146425
Lchi13715	99	0.0639487	-1.84281	0.000210935
Lchi28613	69613	0.0143884	-1.84313	0.00647302
Lchi20755	2635	0.0367705	-1.84638	0.0022275
Lchi33963	55	0.0143884	-1.84961	0.0104582
Lchi21178	33	0.257393	-1.85017	1.20431e-05
Lchi05738	66812	0.0271782	-1.85177	0.00145068
Lchi22809	9486	0.271782	-1.8529	1.38576e-05
Lchi35257	1385	0.0207833	-1.85331	0.00308354
Lchi19000	1723	0.3741	-1.85771	1.11242e-05
Lchi27226	2696	0.0415666	-1.86605	0.000331138
Lchi26583	9051	0.0095923	-1.86707	0.0136446
Lchi22402	4224	0.0831333	-1.86913	5.78157e-05
Lchi00009	1919	0.22382	-1.87043	1.33593e-05
Lchi01244	6717	0.011191	-1.87049	0.0113677
Lchi13127	871	0.00799358	-1.87314	0.0321327
Lchi33739	8115	0.0191846	-1.87477	0.00315289
Lchi08617	1112	0.11191	-1.87553	2.91238e-05
Lchi01212	3566	0.185451	-1.87586	1.46946e-05
Lchi15898	922	0.0271782	-1.87667	0.000733254
Lchi18984	9383	0.123101	-1.87803	2.24958e-05
Lchi10942	169	0.0255795	-1.87937	0.00110774
Lchi01416	1296	0.0143884	-1.8816	0.00488706
Lchi13786	4401	0.00639487	-1.8816	0.0360314
Lchi21836	647	0.0239807	-1.8824	0.00101351
Lchi21209	866	0.155076	-1.88522	3.23459e-05
Lchi25365	777	0.0559551	-1.88722	0.000104167
Lchi12884	8180	0.0127897	-1.88722	0.0125848
Lchi26345	8539	0.177458	-1.88859	2.01042e-05
Lchi08348	380	0.0527576	-1.89051	0.000346451
Lchi10479	1090	0.0271782	-1.89072	0.00235682
Lchi28317	3720	0.0399679	-1.89179	0.000789658
Lchi01564	1972	0.00799358	-1.8942	0.0199242
Lchi06300	70867	0.0287769	-1.8942	0.000514337
Lchi15188	1527	0.00799358	-1.8942	0.0318116
Lchi03089	5460	0.0095923	-1.90314	0.0122923
Lchi23655	475	0.00799358	-1.90462	0.0237276
Lchi34506	2857	3.63069	-1.91756	1.06105e-06
Lchi02511	885	0.0383692	-1.91908	0.000212273
Lchi13899	1840	0.022382	-1.91908	0.00156807
Lchi07323	10978	0.0143884	-1.91908	0.00922711
Lchi13157	303	0.0879294	-1.92413	0.000104516
Lchi02702	580	0.0207833	-1.92523	0.00206716
Lchi30802	1763	0.011191	-1.92523	0.00710056
Lchi08039	6554	0.0479615	-1.92622	0.000531328
Lchi11828	1049	0.746601	-1.92916	5.55176e-06
Lchi26085	2218	0.164668	-1.92995	1.03463e-05
Lchi01132	1964	0.110311	-1.93485	4.99638e-05
Lchi20748	3999	0.0367705	-1.93543	0.000165434
Lchi12530	8682	0.0095923	-1.93833	0.0183186
Lchi08838	1504	0.0431653	-1.9405	0.000145857
Lchi23546	12	0.00479615	-1.9405	0.0448735
Lchi30970	399	0.0319743	-1.94699	0.000224559
Lchi22664	4363	0.011191	-1.94807	0.0110756
Lchi15905	312	1.25659	-1.94994	2.51356e-05
Lchi08077	424	0.132693	-1.95202	5.17447e-05
Lchi29466	21362	0.0911268	-1.95249	0.000215324
Lchi08409	1964	0.0511589	-1.95378	0.000486265
Lchi01379	56	0.00799358	-1.95561	0.0209201
Lchi18525	5421	0.0175859	-1.96559	0.00138914
Lchi21707	27782	0.00639487	-1.96758	0.021694
Lchi10813	2323	0.0143884	-1.96758	0.00463312
Lchi00375	164	0.0719422	-1.96861	8.41461e-05
Lchi01928	5741	0.0383692	-1.96996	0.000218141
Lchi09808	4617	0.0159872	-1.97191	0.00469317
Lchi15893	1166	0.0383692	-1.97471	0.000515547
Lchi28443	21300	0.0927256	-1.97985	7.08649e-05
Lchi21293	3060	0.0095923	-1.98114	0.00966935
Lchi09117	3852	0.011191	-1.98535	0.0104189
Lchi25108	11199	0.0175859	-1.99025	0.00157936
Lchi15989	146	0.00799358	-1.99513	0.027416
Lchi09735	44	0.00799358	-1.99513	0.0223658
Lchi18345	116	0.113509	-1.99513	4.63884e-05
Lchi09157	222	0.0383692	-1.99825	0.000170545
Lchi23900	471	0.011191	-2	0.0045977
Lchi11422	67	0.00479615	-2	0.0389919
Lchi25726	64	0.00639487	-2.00291	0.0176999
Lchi21323	20	0.0175859	-2.00485	0.00471462
Lchi22247	14700	0.0191846	-2.00559	0.000844459
Lchi21063	31	0.0895281	-2.00638	3.34611e-05
Lchi05496	8955	0.0463628	-2.01257	0.000309065
Lchi01322	4420	0.033573	-2.0145	0.000143038
Lchi02355	741	0.00479615	-2.0145	0.0403786
Lchi14941	12762	0.0095923	-2.0145	0.00965321
Lchi08936	340	0.159872	-2.02191	1.96033e-05
Lchi00823	27514	0.0479615	-2.02193	0.000129788
Lchi16160	12442	0.0415666	-2.02302	0.00280798
Lchi33709	1325	0.00799358	-2.02408	0.0132275
Lchi10690	1492	0.0175859	-2.02408	0.00341138
Lchi05634	6811	0.00639487	-2.02599	0.0242407
Lchi11856	742	0.0159872	-2.03015	0.00154588
Lchi03048	4617	0.0095923	-2.03089	0.00791586
Lchi02215	2552	0.0143884	-2.04307	0.0022366
Lchi04828	8538	0.00479615	-2.04307	0.0255207
Lchi13719	1271	0.0303756	-2.04307	0.000232985
Lchi15178	1435	0.0143884	-2.04871	0.00139801
Lchi15647	5245	0.0143884	-2.04871	0.00139801
Lchi19729	7018	0.0191846	-2.04958	0.000943486
Lchi01858	2346	0.033573	-2.05332	0.000175539
Lchi17364	3791	0.011191	-2.05714	0.00527432
Lchi02670	3022	0.00639487	-2.05994	0.0127335
Lchi00341	25	0.0815345	-2.06145	1.23388e-05
Lchi21146	1675	0.0415666	-2.0649	3.61885e-05
Lchi08484	6209	0.073541	-2.06635	8.90396e-06
Lchi21924	67085	0.0095923	-2.07108	0.00407377
Lchi16439	1158	0.0319743	-2.07899	8.88848e-05
Lchi31370	1015	0.0639487	-2.07918	7.9232e-06
Lchi29459	18325	0.022382	-2.08946	0.00138914
Lchi18405	3810	0.00799358	-2.08946	0.00763453
Lchi03361	5587	0.00799358	-2.08946	0.0162842
Lchi06759	6148	0.00319743	-2.08946	0.0495396
Lchi01710	1632	0.541965	-2.09102	5.40814e-07
Lchi18490	219	0.0655474	-2.09207	5.91563e-05
Lchi23533	12	0.00639487	-2.09311	0.024472
Lchi29835	8489	0.16147	-2.09643	1.8194e-06
Lchi19606	735	0.115108	-2.09744	1.94944e-06
Lchi04661	4271	0.0143884	-2.09856	0.00105549
Lchi00052	17785	0.185451	-2.09926	1.53629e-06
Lchi06656	8297	0.351718	-2.10115	1.62357e-06
Lchi12479	296	0.00639487	-2.104	0.0243734
Lchi03367	177	0.0671461	-2.10425	2.1015e-05
Lchi02356	2136	0.0207833	-2.10632	0.000320078
Lchi05158	4307	0.0127897	-2.10761	0.00341449
Lchi21558	6676	0.0175859	-2.10761	0.00277095
Lchi25105	10093	0.183852	-2.10978	2.34909e-06
Lchi13457	4965	0.271782	-2.11329	9.86258e-07
Lchi24269	3337	0.0479615	-2.11341	2.51356e-05
Lchi21674	274	0.00639487	-2.1148	0.0166332
Lchi20646	1596	0.0175859	-2.1166	0.000631813
Lchi28819	70000	0.0399679	-2.11729	3.75139e-05
Lchi03378	853	0.0127897	-2.11958	0.00139801
Lchi15874	10753	0.0143884	-2.12018	0.00289503
Lchi13988	2188	0.281374	-2.12432	8.20695e-07
Lchi26066	1643	0.00319743	-2.12553	0.0396009
Lchi02124	1182	0.00799358	-2.12553	0.0206348
Lchi14192	8099	0.0143884	-2.13086	0.00114327
Lchi10308	7089	0.0783371	-2.13299	1.17288e-05
Lchi06075	533	0.00799358	-2.13441	0.00565933
Lchi25960	3570	0.455634	-2.13633	2.76767e-07
Lchi17781	4646	0.00479615	-2.13883	0.0188797
Lchi03656	4781	0.0271782	-2.1403	0.00011715
Lchi32135	3247	0.00319743	-2.14323	0.0408384
Lchi01875	299	0.41087	-2.14507	3.57465e-07
Lchi19773	10793	0.033573	-2.14723	0.000136535
Lchi25409	2796	0.0095923	-2.14825	0.00294087
Lchi25725	64	0.0095923	-2.14825	0.00340741
Lchi12889	14	0.00479615	-2.152	0.048822
Lchi19562	1470	0.0207833	-2.15948	0.00221736
Lchi02741	3512	0.0303756	-2.16246	4.55602e-05
Lchi10947	289	0.0143884	-2.16246	0.00163954
Lchi06173	7007	0.00479615	-2.16506	0.0380064
Lchi05326	8764	0.00479615	-2.16506	0.0156004
Lchi32907	49	0.0175859	-2.16506	0.000440052
Lchi22501	3694	0.0143884	-2.16766	0.00140666
Lchi17565	1489	0.0319743	-2.17062	4.87822e-05
Lchi13574	1208	0.227018	-2.1715	5.36126e-07
Lchi24408	14700	0.0127897	-2.17226	0.000850416
Lchi07905	115	0.0127897	-2.17226	0.00138914
Lchi29461	253	0.033573	-2.17331	4.72387e-05
Lchi01803	13219	0.116706	-2.18147	2.44359e-06
Lchi26117	2266	0.0191846	-2.1859	0.000175955
Lchi25392	70279	0.00799358	-2.18656	0.00343162
Lchi22623	2858	0.0207833	-2.189	0.000138755
Lchi12055	3398	0.0127897	-2.1894	0.000771471
Lchi33856	7312	0.0191846	-2.19376	0.000615996
Lchi31245	3436	0.00319743	-2.19507	0.0365869
Lchi19066	12909	0.0703435	-2.20746	0.000216034
Lchi10170	8635	0.0175859	-2.20774	0.000174029
Lchi06449	6752	0.103917	-2.20813	1.02447e-06
Lchi11670	2928	0.0911268	-2.20876	8.65511e-07
Lchi27576	34	0.139088	-2.21156	2.7117e-05
Lchi21084	67691	0.0271782	-2.21194	9.12357e-05
Lchi30360	75	0.0319743	-2.21194	1.81907e-05
Lchi07483	992	0.570742	-2.21704	1.24084e-07
Lchi17678	11503	0.0303756	-2.22114	8.00723e-05
Lchi26781	1308	0.011191	-2.22862	0.000851276
Lchi14622	3279	0.0207833	-2.22862	8.37695e-05
Lchi07029	6048	0.0319743	-2.22862	5.93482e-05
Lchi07100	9124	0.179056	-2.2295	2.76135e-07
Lchi26405	4338	0.0575538	-2.23131	4.85341e-06
Lchi01597	69461	0.139088	-2.23258	2.97426e-07
Lchi06874	484	0.0175859	-2.23276	0.00015013
Lchi14171	8536	0.00639487	-2.23854	0.00869833
Lchi19289	2838	0.0607512	-2.24006	4.99874e-06
Lchi19867	1834	0.0255795	-2.24028	0.00207803
Lchi14133	27758	0.0175859	-2.24101	0.000136598
Lchi29037	689	0.00799358	-2.24511	0.00314032
Lchi08292	8863	0.00639487	-2.24839	0.00824129
Lchi19371	1800	0.0143884	-2.25329	0.000920167
Lchi14100	3143	0.0159872	-2.25551	0.000169881
Lchi06770	2221	0.0575538	-2.25659	2.04193e-06
Lchi20524	17395	0.00639487	-2.25817	0.0044329
Lchi04072	14355	0.0143884	-2.25817	0.00062402
Lchi25396	70280	0.385291	-2.26074	1.9684e-07
Lchi20790	3583	0.00799358	-2.26141	0.00733415
Lchi18690	9918	0.095923	-2.26168	4.9231e-07
Lchi09122	6926	0.00639487	-2.26788	0.00935723
Lchi03249	1229	1.02797	-2.26997	5.2105e-08
Lchi30404	326	0.0239807	-2.27151	3.82542e-05
Lchi01115	3570	0.0719422	-2.2723	6.46074e-07
Lchi06912	3183	0.0207833	-2.27409	0.000136535
Lchi17822	8168	0.0127897	-2.27753	0.00262225
Lchi06745	1742	0.00799358	-2.28553	0.0031922
Lchi08193	210	0.0431653	-2.2861	2.90062e-05
Lchi24106	6711	0.0159872	-2.28625	0.000150432
Lchi25548	3235	0.00319743	-2.29347	0.0293081
Lchi26347	774	0.00479615	-2.30138	0.00808171
Lchi09213	69808	0.0447641	-2.30382	7.31425e-06
Lchi09879	13871	0.0271782	-2.30401	3.30549e-05
Lchi16463	9338	0.209432	-2.30567	1.01832e-07
Lchi27901	9461	0.115108	-2.30752	4.9231e-07
Lchi16813	68852	0.00479615	-2.31316	0.0105201
Lchi09518	6581	0.022382	-2.3155	2.76164e-05
Lchi05505	14108	0.0479615	-2.31731	8.23175e-06
Lchi09734	44	0.0447641	-2.31841	2.50137e-06
Lchi17201	10785	0.0383692	-2.31924	2.03317e-05
Lchi09586	12767	0.0143884	-2.32018	0.000951713
Lchi24024	69190	0.00319743	-2.32484	0.0191412
Lchi16764	8484	0.00319743	-2.32484	0.0191412
Lchi22354	5500	0.00479615	-2.32484	0.0156332
Lchi24286	11640	0.00319743	-2.32484	0.02619
Lchi11121	352	0.0319743	-2.32705	2.46995e-05
Lchi03624	6520	0.129496	-2.32824	1.18648e-07
Lchi17340	3421	0.0655474	-2.33037	1.3413e-06
Lchi02315	138	0.00479615	-2.33643	0.00698278
Lchi17812	69765	0.0927256	-2.33819	1.29642e-07
Lchi20933	2593	0.0143884	-2.33873	0.000141114
Lchi17949	1004	0.00319743	-2.34027	0.0200192
Lchi25948	6911	0.00319743	-2.34027	0.0261953
Lchi01694	7773	0.00319743	-2.34027	0.0207535
Lchi31895	134	0.0239807	-2.34506	0.00486668
Lchi10550	2702	0.102318	-2.34687	1.31739e-06
Lchi22726	721	0.0751397	-2.35364	3.7982e-07
Lchi02432	1316	0.0703435	-2.35554	7.06642e-06
Lchi29589	28026	0.00319743	-2.35554	0.0155389
Lchi02189	7744	0.0127897	-2.35554	0.000446107
Lchi15281	660	0.00799358	-2.35554	0.00225263
Lchi26237	23	0.0655474	-2.35879	5.06832e-07
Lchi28130	10419	0.033573	-2.36448	2.74676e-06
Lchi05978	6684	0.0239807	-2.37064	1.05482e-05
Lchi19330	1530	0.00479615	-2.37064	0.0212062
Lchi10824	68871	0.00319743	-2.37064	0.032648
Lchi11355	354	0.0255795	-2.37594	4.91141e-05
Lchi00477	548	0.119904	-2.37597	1.06105e-06
Lchi25201	1270	0.0095923	-2.37707	0.00249805
Lchi03275	88	0.00479615	-2.38187	0.0378405
Lchi18461	9410	0.314947	-2.38852	1.33106e-08
Lchi01543	3504	0.00479615	-2.39301	0.00491432
Lchi23532	69555	0.00159872	-2.39301	0.0412357
Lchi08094	437	0.00159872	-2.39301	0.0412357
Lchi07134	6338	0.00159872	-2.39301	0.0412357
Lchi26926	70310	0.00799358	-2.39301	0.00133647
Lchi16454	10709	0.00319743	-2.40039	0.0130265
Lchi29898	10048	0.00799358	-2.40039	0.00101241
Lchi04174	29	0.00799358	-2.40039	0.0011051
Lchi15941	1698	0.0495602	-2.40269	3.82655e-06
Lchi09691	1029	0.543564	-2.40281	1.33106e-08
Lchi25961	67304	0.0127897	-2.40529	0.00014813
Lchi12598	9187	0.0207833	-2.40564	1.72297e-05
Lchi12036	5016	0.00159872	-2.41504	0.0428678
Lchi07894	400	0.011191	-2.41504	0.000564746
Lchi09722	676	0.222222	-2.41566	4.0947e-07
Lchi21424	1208	0.0095923	-2.42127	0.000358298
Lchi07164	27614	0.00479615	-2.42593	0.00473376
Lchi05086	88	0.326138	-2.42947	5.16657e-08
Lchi26414	505	0.00319743	-2.42954	0.0168594
Lchi16409	13560	0.00639487	-2.43242	0.00372251
Lchi09627	5647	0.022382	-2.4353	7.81982e-06
Lchi02910	3689	0.00159872	-2.43673	0.0437651
Lchi25197	27956	0.00159872	-2.43673	0.0476123
Lchi31378	75	0.0127897	-2.43912	9.54198e-05
Lchi19423	3817	0.0095923	-2.4398	0.000554662
Lchi16995	9974	0.0287769	-2.4469	1.80159e-05
Lchi19929	2744	0.0399679	-2.4532	9.79491e-07
Lchi06262	1821	0.0127897	-2.45811	7.78549e-05
Lchi12006	540	0.00639487	-2.45811	0.00645421
Lchi16422	2650	0.00479615	-2.45811	0.00363826
Lchi14016	69396	0.0095923	-2.45811	0.00192408
Lchi30570	15866	0.0095923	-2.46415	0.00151115
Lchi31111	1484	0.17426	-2.46426	2.00589e-08
Lchi05639	10681	0.00479615	-2.46867	0.00292627
Lchi12302	77	0.00799358	-2.47218	0.00181623
Lchi08431	7974	0.00159872	-2.47917	0.0428168
Lchi13923	613	0.543564	-2.48791	4.3358e-09
Lchi01594	314	0.0607512	-2.49463	1.24084e-07
Lchi20735	3575	0.0559551	-2.50678	1.68502e-07
Lchi11117	9956	0.0095923	-2.51165	0.000170971
Lchi00719	1601	0.0095923	-2.51165	0.000242127
Lchi09012	12606	0.00639487	-2.51632	0.00238469
Lchi30628	38	0.00479615	-2.52039	0.00274113
Lchi08313	1147	0.0271782	-2.5249	1.51392e-05
Lchi13119	11773	0.0159872	-2.5296	1.89639e-05
Lchi23773	23	0.00479615	-2.53051	0.00218809
Lchi13047	4398	0.0303756	-2.53051	2.51133e-06
Lchi16030	23705	0.00799358	-2.53387	0.000423574
Lchi05410	855	0.0095923	-2.53483	0.000162944
Lchi17218	2436	0.0639487	-2.54837	3.7982e-07
Lchi11420	27705	0.00639487	-2.54856	0.000804413
Lchi21811	48	0.00639487	-2.54856	0.00121517
Lchi13745	9090	0.0239807	-2.55552	3.08621e-06
Lchi21725	9383	0.0751397	-2.56047	5.21193e-08
Lchi15967	174	0.0271782	-2.57141	1.03463e-05
Lchi04845	9508	0.0143884	-2.57228	1.76879e-05
Lchi09239	996	0.29896	-2.57511	1.53768e-09
Lchi03590	634	0.00319743	-2.5801	0.0228915
Lchi07974	3697	0.00159872	-2.5801	0.0224358
Lchi33190	6029	0.0175859	-2.5801	6.85335e-06
Lchi03374	1497	0.0175859	-2.58334	1.73969e-05
Lchi08579	3237	0.230215	-2.58921	1.46047e-09
Lchi31693	530	0.00319743	-2.59304	0.0138293
Lchi24388	67506	0.0415666	-2.59732	9.01198e-07
Lchi02435	67035	0.00159872	-2.59946	0.024691
Lchi29863	1405	0.00159872	-2.59946	0.0253348
Lchi23514	21333	0.00159872	-2.59946	0.0235793
Lchi13756	676	0.0095923	-2.60768	7.43767e-05
Lchi01031	68609	0.00159872	-2.61857	0.0177542
Lchi29465	18325	0.0463628	-2.61984	4.39788e-07
Lchi08433	68942	0.0255795	-2.6208	9.84161e-07
Lchi02810	67862	0.0095923	-2.62398	0.000122484
Lchi17894	21297	0.0191846	-2.6244	0.000104516
Lchi18028	579	0.00639487	-2.62614	0.000618565
Lchi33395	5852	0.139088	-2.63445	8.44239e-09
Lchi25810	69570	0.00479615	-2.63743	0.00117893
Lchi01596	314	0.116706	-2.63844	4.3114e-09
Lchi18096	15316	0.00639487	-2.64117	0.000373104
Lchi12890	7016	0.00479615	-2.64677	0.00169759
Lchi21922	69	0.0095923	-2.65604	0.000855675
Lchi27439	3749	0.00159872	-2.65604	0.0456362
Lchi10203	1000	0.084732	-2.65878	1.8194e-06
Lchi27567	1662	0.0159872	-2.6594	2.13976e-05
Lchi27068	10043	0.0159872	-2.66276	3.82655e-06
Lchi20697	2369	0.00159872	-2.67442	0.0220062
Lchi02249	3438	0.00159872	-2.67442	0.0166444
Lchi27396	12093	0.0095923	-2.68741	3.7906e-05
Lchi12683	12808	0.0159872	-2.69257	2.67144e-06
Lchi17057	1144	0.00159872	-2.69257	0.0257221
Lchi12876	176	0.00639487	-2.69977	0.00302014
Lchi15965	174	0.00479615	-2.71049	0.00163954
Lchi07081	2348	0.00639487	-2.71405	0.000214071
Lchi20113	936	0.00479615	-2.71937	0.000600246
Lchi06926	155	0.0143884	-2.72114	2.60222e-05
Lchi02726	37	0.0159872	-2.72819	2.13999e-06
Lchi25238	67765	0.00159872	-2.72819	0.0328125
Lchi14486	911	0.00159872	-2.72819	0.0119277
Lchi16877	41	0.00639487	-2.72819	0.000334679
Lchi22854	1749	0.0255795	-2.73233	1.43166e-07
Lchi08937	1	0.00479615	-2.73696	0.000969469
Lchi27651	695	0.0255795	-2.73851	2.51133e-06
Lchi04437	68720	0.0239807	-2.73915	8.90396e-06
Lchi00039	897	0.34852	-2.74386	7.23118e-08
Lchi32562	56	0.00159872	-2.74568	0.0156817
Lchi16077	816	0.573939	-2.75079	4.3358e-09
Lchi05118	70815	0.00319743	-2.75146	0.0120183
Lchi06996	6926	0.0639487	-2.7554	1.33106e-08
Lchi17880	1194	0.00159872	-2.76296	0.00957373
Lchi15804	5127	0.00479615	-2.77152	0.000906225
Lchi10611	2138	0.022382	-2.77209	4.54714e-07
Lchi33537	47	0.0207833	-2.78003	2.06638e-06
Lchi13063	69412	0.105515	-2.78887	1.9208e-09
Lchi35277	2621	0.193445	-2.79084	2.51533e-10
Lchi09745	4401	0.0687448	-2.79767	3.16425e-09
Lchi16962	1459	0.0255795	-2.80478	1.48856e-07
Lchi11099	981	0.00319743	-2.80805	0.00156255
Lchi31732	3419	0.0591525	-2.80922	3.46168e-09
Lchi29306	582	0.00159872	-2.81359	0.00796797
Lchi17581	1865	0.0271782	-2.81543	5.42371e-06
Lchi00508	69048	0.00319743	-2.8191	0.00260931
Lchi30477	149	0.00159872	-2.83007	0.00835153
Lchi00156	4716	0.0191846	-2.83259	5.60801e-07
Lchi15572	245	0.0975217	-2.83483	7.84786e-10
Lchi09929	14182	0.00319743	-2.84096	0.00205184
Lchi18372	177	0.00159872	-2.84638	0.0352597
Lchi03772	1714	0.00159872	-2.84638	0.00634792
Lchi01508	1053	0.00159872	-2.8625	0.00862232
Lchi20878	3306	0.0239807	-2.87447	4.21225e-06
Lchi09885	66916	0.0191846	-2.89179	5.29325e-07
Lchi07329	988	0.17426	-2.89249	7.96373e-08
Lchi28498	67874	0.00319743	-2.8942	0.00205184
Lchi15008	70585	0.330934	-2.9092	6.49731e-11
Lchi35484	5023	0.00159872	-2.9098	0.00553494
Lchi28290	528	0.00799358	-2.92011	2.53081e-05
Lchi29458	253	0.258992	-2.92033	2.51533e-10
Lchi30242	12	0.0095923	-2.92961	2.24465e-05
Lchi29115	1484	0.0671461	-2.93093	9.3005e-10
Lchi25374	11315	0.022382	-2.94151	6.40015e-08
Lchi20009	11984	0.0399679	-2.94633	1.9208e-09
Lchi14084	25	0.00479615	-2.94807	0.000240272
Lchi20142	2327	0	-2.95561	0.0395814
Lchi30013	64	0.00159872	-2.95561	0.00465605
Lchi26477	3540	0	-2.95561	0.0365357
Lchi22399	2216	0.00159872	-2.95561	0.00465605
Lchi16538	5224	0.011191	-2.95936	4.61371e-06
Lchi24926	68480	0.225419	-2.96909	1.47867e-08
Lchi19102	603	0.0175859	-2.9755	1.41054e-07
Lchi26994	9522	0	-2.98535	0.0379005
Lchi17451	14355	0	-2.98535	0.0379005
Lchi01782	11245	0.00159872	-2.98535	0.00959783
Lchi13475	5377	0	-2.98535	0.0379005
Lchi10219	316	0.095923	-2.98584	5.2105e-08
Lchi24940	14	0.00319743	-2.99513	0.00429659
Lchi16880	41	0.00159872	-3	0.00780143
Lchi21116	9130	0.0287769	-3.01146	7.31508e-09
Lchi04720	11169	0	-3.0145	0.0449798
Lchi12454	2097	0.0495602	-3.0154	1.49796e-06
Lchi05646	11865	0	-3.04307	0.0289699
Lchi05521	1385	0.0591525	-3.04456	8.67993e-10
Lchi10360	3130	0	-3.07108	0.030228
Lchi28185	264	0.0143884	-3.07108	1.8194e-06
Lchi31879	2814	0	-3.07108	0.043589
Lchi03636	1	0	-3.07108	0.0362563
Lchi09292	696	0.0367705	-3.07455	6.5398e-07
Lchi24287	11640	0.00479615	-3.078	0.000256337
Lchi11686	12496	0.00639487	-3.08763	2.2391e-05
Lchi26963	245	0.00319743	-3.08946	0.000242078
Lchi13701	3346	0	-3.09856	0.0253348
Lchi03569	1	0.00319743	-3.09856	0.0226141
Lchi28749	9749	0	-3.09856	0.022171
Lchi22091	25	0.00319743	-3.1166	0.00049941
Lchi10014	14363	0.00319743	-3.1166	0.00114372
Lchi30086	35	0	-3.12553	0.0291683
Lchi28867	4830	0.00159872	-3.12553	0.00164622
Lchi28762	13061	0.0703435	-3.1279	3.8713e-11
Lchi00038	68992	0.0191846	-3.15402	6.12763e-08
Lchi03172	19	0.00639487	-3.15724	4.85341e-06
Lchi01595	314	0.00159872	-3.16506	0.00139782
Lchi31627	438	0	-3.178	0.0175427
Lchi06193	1694	0	-3.178	0.0347623
Lchi33910	4580	0.00319743	-3.18656	0.00032226
Lchi14761	2261	0.0255795	-3.18706	8.44239e-09
Lchi18188	68960	0	-3.20353	0.0182181
Lchi16402	5898	0	-3.20353	0.0182181
Lchi22346	12134	0	-3.20353	0.0497864
Lchi14780	4486	0.00799358	-3.22031	6.73228e-07
Lchi08062	194	0	-3.22862	0.0179529
Lchi11446	10563	0	-3.22862	0.0257437
Lchi05063	8555	0	-3.25329	0.0138594
Lchi14154	7070	0.00479615	-3.25329	1.06776e-05
Lchi14823	4	0.00479615	-3.25939	1.96904e-05
Lchi18677	3708	0.00159872	-3.26546	0.000811802
Lchi23228	2284	0.426857	-3.27439	4.06995e-13
Lchi17470	10023	0.0127897	-3.28553	4.39048e-07
Lchi19328	9905	0.00639487	-3.29189	2.48326e-06
Lchi17305	160	0.00159872	-3.30138	0.000647738
Lchi09303	9113	0	-3.30138	0.0106785
Lchi05798	66820	0.00159872	-3.30138	0.00106817
Lchi27595	1130	0.0143884	-3.30138	2.16183e-08
Lchi12832	29	0	-3.30138	0.0210348
Lchi00859	420	0.00479615	-3.30728	1.31829e-05
Lchi16086	690	0.00159872	-3.32484	0.0132829
Lchi33769	49	0	-3.32484	0.0154555
Lchi13637	68	0	-3.32484	0.0293081
Lchi25800	67499	0	-3.34792	0.0183593
Lchi30062	69689	0	-3.34792	0.0117475
Lchi09219	20	0.011191	-3.34792	3.19199e-06
Lchi24611	13556	0	-3.37064	0.00867811
Lchi15060	49	0.0143884	-3.37514	1.6636e-06
Lchi20509	2534	0.0175859	-3.38931	0.000184865
Lchi25963	1395	0	-3.39301	0.0105294
Lchi22308	69275	0.00159872	-3.39301	0.000518152
Lchi01038	1358	0.00319743	-3.40039	0.0319474
Lchi25168	7718	0.0095923	-3.40249	3.43625e-08
Lchi01729	812	0.00159872	-3.41504	0.00064309
Lchi05819	283	0.00639487	-3.43242	8.65511e-07
Lchi25795	12	0	-3.43673	0.0124459
Lchi03032	116	0.0095923	-3.45811	2.07891e-07
Lchi15216	16291	0	-3.45811	0.0265635
Lchi06103	2835	0.0639487	-3.47764	3.38849e-12
Lchi09584	4465	0	-3.47917	0.00543255
Lchi11109	42	0.0303756	-3.49373	3.65868e-12
Lchi02193	11146	0.00319743	-3.50678	8.78095e-06
Lchi35004	13548	0	-3.52039	0.00568227
Lchi33735	70572	0.00159872	-3.52039	0.000160616
Lchi31070	69243	0.00319743	-3.54723	6.02356e-05
Lchi09814	597	0	-3.56047	0.0122923
Lchi17400	67550	0.00799358	-3.56376	3.17014e-08
Lchi33652	1864	0.011191	-3.57521	4.27337e-07
Lchi20689	67369	0	-3.5801	0.00341138
Lchi08751	3401	0.0095923	-3.58843	3.41892e-09
Lchi13845	8854	0.0127897	-3.59732	1.6636e-06
Lchi32534	14	0	-3.61857	0.01162
Lchi17634	27821	0.00639487	-3.62236	1.74713e-06
Lchi09900	10409	0	-3.63743	0.0100632
Lchi32063	1176	0	-3.63743	0.00338715
Lchi19712	27853	0	-3.63743	0.00303598
Lchi28046	8080	0.0559551	-3.65347	3.54665e-13
Lchi10394	398	0.011191	-3.66296	3.17014e-08
Lchi02917	4569	0	-3.67442	0.00329449
Lchi25433	3629	0	-3.69257	0.0110271
Lchi27360	1833	0	-3.69257	0.00592523
Lchi00705	68565	0	-3.72819	0.00291216
Lchi26236	23	0	-3.72819	0.00509382
Lchi19909	279	0.00639487	-3.73171	0.000106776
Lchi15782	15322	0	-3.74568	0.00185305
Lchi25694	3090	0.00319743	-3.84638	4.1454e-07
Lchi06871	363	0.00639487	-3.84638	1.69974e-08
Lchi02734	9542	0	-3.84638	0.00126464
Lchi08092	437	0.0239807	-3.86849	1.75251e-10
Lchi28738	8155	0.0095923	-3.87163	1.40104e-07
Lchi04912	78	0.00479615	-3.87447	5.2105e-08
Lchi09845	11278	0.00319743	-3.90462	2.15424e-07
Lchi02194	11764	0	-3.9098	0.00216879
Lchi14215	2470	0	-3.92523	0.000826961
Lchi14332	4116	0.0303756	-3.92983	7.39621e-11
Lchi00917	17	0.00799358	-3.9531	7.82842e-08
Lchi04750	17	0.119904	-3.96585	2.71407e-15
Lchi01846	6442	0.00319743	-3.99513	0.0219322
Lchi16270	12485	0.0095923	-3.99583	4.55727e-10
Lchi19003	7815	0	-4	0.00163431
Lchi00053	10633	0	-4.0145	0.000390187
Lchi06985	346	0.00319743	-4.02408	7.67357e-08
Lchi21702	616	0.00159872	-4.02885	0.000552596
Lchi10872	1169	0.00319743	-4.0618	1.30485e-07
Lchi29104	3710	0.00799358	-4.06413	6.82877e-05
Lchi19210	70662	0	-4.08489	0.000256052
Lchi11578	7287	0.00639487	-4.09037	1.40158e-09
Lchi05053	294	0	-4.12553	0.000215338
Lchi33770	49	0.00159872	-4.15855	7.45112e-05
Lchi11241	2078	0.00159872	-4.19082	5.94539e-07
Lchi08944	70789	0	-4.21613	0.00203622
Lchi14127	67360	0.188649	-4.21982	9.62609e-18
Lchi19397	27844	0.00159872	-4.26546	0.0181195
Lchi16029	3155	0.00319743	-4.28154	1.33106e-08
Lchi29552	27849	0.00159872	-4.29546	1.11653e-06
Lchi19287	14749	0.00479615	-4.29842	1.2176e-09
Lchi20429	1105	0.00159872	-4.32484	6.62159e-06
Lchi09109	9644	0	-4.38187	8.43377e-05
Lchi25434	3629	0	-4.39301	0.000101916
Lchi10923	551	0.00159872	-4.49476	1.74627e-07
Lchi19288	14749	0	-4.57031	4.60976e-05
Lchi15117	1291	0	-4.60905	0.00249805
Lchi30181	6	0.00159872	-4.70156	6.71144e-05
Lchi07954	68507	0	-4.70156	0.0004598
Lchi04649	13548	0	-4.71049	2.7117e-05
Lchi03987	666	0	-4.78003	0.000137445
Lchi27351	1	0	-4.78003	1.95287e-06
Lchi26680	768	0	-4.7885	2.10161e-06
Lchi32209	1571	0.00159872	-4.79271	0.000103983
Lchi13196	4580	0.00159872	-4.79691	1.16679e-05
Lchi05909	500	0	-4.95561	1.11242e-05
Lchi08959	306	0	-5.04307	5.20683e-07
Lchi27978	2016	0.00319743	-5.08489	2.61112e-13
Lchi14302	795	0.00479615	-5.16018	7.92669e-10
Lchi32755	47	0.00159872	-5.29546	3.05443e-11
Lchi30694	85	0	-5.33064	2.7117e-05
Lchi05216	988	0.0143884	-5.47969	3.13838e-12
Lchi23899	70133	0	-6.51019	3.65868e-12

## Sheet: Lch7
Additional file 7. DEGs in the single-cell major clusters of SDX in L. chinense.
The lists of DEGs in cell cluster Lch1 to Lch9 with cutoff set as the absolute value of log2FC ≥ 1 and adjusted P value < 0.05.
L. chinense DEGs for cell cluster 7
Gene ID	Orthologous group	Mean UMI count	Log2FC	Adjusted P value
Lchi32280	90	0.0143501	6.2381	0.000594567
Lchi20416	313	0.0107626	5.91617	0.00532311
Lchi19202	15012	0.0107626	5.91617	0.00532311
Lchi24744	5640	0.00717505	5.50114	0.0445782
Lchi07316	67270	0.00717505	5.50114	0.0445782
Lchi14085	25	0.00717505	5.50114	0.0445782
Lchi19332	9375	0.00717505	5.50114	0.0445782
Lchi12849	2194	0.00717505	5.50114	0.0445782
Lchi12246	10601	0.00717505	5.50114	0.0445782
Lchi28659	60	0.00717505	5.50114	0.0445782
Lchi04470	433	0.00717505	5.50114	0.0445782
Lchi09592	10290	0.00717505	5.50114	0.0445782
Lchi01565	5006	0.00717505	5.50114	0.0445782
Lchi17905	872	0.00717505	5.50114	0.0445782
Lchi25042	187	0.0179376	5.50114	0.00268336
Lchi12451	2097	0.00717505	5.50114	0.0445782
Lchi24127	134	0.00717505	5.50114	0.0445782
Lchi06798	55	0.0251127	5.33121	0.0230264
Lchi03303	11268	0.0538129	5.33121	0.0152941
Lchi35158	174	0.0143501	5.2381	0.00218593
Lchi34734	8185	0.0143501	5.2381	0.00218593
Lchi26883	68353	0.0215252	5.13857	0.000123221
Lchi16659	27805	0.0215252	5.13857	0.000123221
Lchi26608	27908	0.0179376	4.91617	0.00147556
Lchi29471	6657	0.0107626	4.91617	0.0158358
Lchi04849	68232	0.0179376	4.91617	0.00079263
Lchi26868	915	0.0107626	4.91617	0.0158358
Lchi19904	70238	0.0287002	4.76417	1.91198e-05
Lchi08809	18258	0.0143501	4.65314	0.00977395
Lchi02620	279	0.0143501	4.65314	0.0194451
Lchi32419	1413	0.0251127	4.59425	0.000108875
Lchi28445	21300	0.0215252	4.4016	0.000594567
Lchi06868	7009	0.0107626	4.33121	0.0310355
Lchi17537	7636	0.0107626	4.33121	0.0310355
Lchi01843	18	0.0107626	4.33121	0.0310355
Lchi13612	4564	0.0107626	4.33121	0.0310355
Lchi28772	26	0.0107626	4.33121	0.0310355
Lchi17022	70690	0.0107626	4.33121	0.0310355
Lchi27694	12631	0.0322877	4.2381	0.000124341
Lchi27779	130	0.0143501	4.2381	0.0100369
Lchi30916	69053	0.0358753	4.20568	1.15725e-05
Lchi09637	7731	0.0179376	4.17921	0.0032487
Lchi18842	69	0.0179376	4.17921	0.0032487
Lchi04178	29	0.114801	4.15321	1.52858e-11
Lchi04676	1955	0.0215252	4.13857	0.0012951
Lchi21130	151	0.0251127	4.10882	0.000379642
Lchi03360	68701	0.0251127	4.10882	0.0070134
Lchi19683	247	0.0287002	4.0861	0.00216314
Lchi24840	10649	0.068163	3.99017	0.0315395
Lchi21303	3415	0.0789256	3.9803	9.73189e-10
Lchi17914	45	0.0358753	3.91617	3.68432e-05
Lchi26062	3086	0.0179376	3.91617	0.00545843
Lchi03780	367	0.0143501	3.91617	0.0167234
Lchi30031	398	0.0251127	3.91617	0.00253566
Lchi19664	9467	0.0179376	3.91617	0.00545843
Lchi24136	2	0.0143501	3.91617	0.0167234
Lchi27886	4	0.0179376	3.91617	0.0305042
Lchi10196	82	0.595529	3.86525	7.29759e-13
Lchi06508	62	0.107626	3.82598	3.75474e-07
Lchi06784	55	0.0896882	3.80926	1.95656e-06
Lchi16053	55	0.0394628	3.8007	0.00070638
Lchi07562	2781	0.459203	3.78785	5.88106e-15
Lchi18081	1564	0.254714	3.76417	5.95626e-14
Lchi11423	67	0.0430503	3.70972	1.34475e-05
Lchi12316	9623	0.0179376	3.69378	0.0230439
Lchi09524	184	0.0179376	3.69378	0.00854229
Lchi27139	26	0.0179376	3.69378	0.0329959
Lchi22618	6810	0.0179376	3.69378	0.00854229
Lchi10192	82	3.15702	3.69074	2.82709e-25
Lchi27559	5494	0.104038	3.65314	2.07408e-10
Lchi23658	3264	0.0322877	3.65314	0.00228239
Lchi06937	5277	0.0861006	3.65314	3.00007e-07
Lchi15979	174	0.0143501	3.65314	0.0251279
Lchi33800	45	0.0645755	3.64054	2.13999e-07
Lchi10200	82	82.6817	3.62855	8.15882e-26
Lchi16211	6760	0.0287002	3.62667	0.000566842
Lchi03405	67395	0.269064	3.62494	5.38073e-15
Lchi31493	182	0.0753381	3.62072	0.000236464
Lchi31662	38	0.0430503	3.61661	0.000170318
Lchi10550	2702	3.38662	3.61299	3.6863e-26
Lchi14834	4601	0.0251127	3.59425	0.0015444
Lchi11229	5150	0.0251127	3.59425	0.00753301
Lchi33415	5244	0.0358753	3.56825	0.00014231
Lchi14720	962	0.0609879	3.56254	9.20945e-06
Lchi06757	3212	0.0215252	3.5536	0.00436228
Lchi26408	1167	0.0215252	3.5536	0.0346585
Lchi25790	96	0.0215252	3.5536	0.00436228
Lchi28497	26	0.0322877	3.53766	0.00633242
Lchi23514	21333	0.114801	3.50114	2.16338e-10
Lchi07655	18	0.0179376	3.50114	0.0161572
Lchi24367	10032	0.0179376	3.50114	0.0124787
Lchi01084	563	0.0179376	3.50114	0.0214728
Lchi08199	8584	0.0179376	3.50114	0.0144403
Lchi07865	4873	0.0179376	3.50114	0.0124787
Lchi00002	27497	0.0179376	3.50114	0.0140402
Lchi16603	897	0.0179376	3.50114	0.0205641
Lchi08702	66876	0.0358753	3.46871	0.00202378
Lchi18828	69	0.0251127	3.45674	0.00225097
Lchi14394	9610	0.0251127	3.45674	0.00453636
Lchi27605	1622	0.0430503	3.44669	0.000394737
Lchi12861	944	0.0322877	3.43075	0.000459312
Lchi22705	5274	0.0502254	3.43075	1.15725e-05
Lchi01253	5916	0.0143501	3.43075	0.0354257
Lchi16837	12029	0.0322877	3.43075	0.00529412
Lchi31100	12631	0.0143501	3.43075	0.0354257
Lchi33875	69	0.165026	3.42637	2.2508e-12
Lchi15967	174	1.00451	3.41035	6.03435e-19
Lchi12874	2	0.0717505	3.4016	3.07816e-07
Lchi22716	7935	0.0215252	3.4016	0.00625125
Lchi29933	18	0.0215252	3.4016	0.0248565
Lchi35125	55	0.0215252	3.4016	0.0115026
Lchi19697	6812	0.330052	3.40005	5.63313e-11
Lchi06799	55	0.0861006	3.3901	3.95251e-06
Lchi15965	174	0.240364	3.38893	2.20723e-12
Lchi11775	69368	0.0358753	3.3756	0.00305187
Lchi14288	4569	0.157851	3.36363	3.66211e-09
Lchi25841	7	0.0502254	3.36363	0.000594567
Lchi32257	1590	0.0179376	3.33121	0.0356685
Lchi29176	3256	0.0251127	3.33121	0.00875833
Lchi15787	16291	0.0394628	3.33121	0.00025743
Lchi00037	897	0.0179376	3.33121	0.0176277
Lchi09719	127	0.0251127	3.33121	0.00321882
Lchi23472	117	0.179376	3.32181	1.30605e-09
Lchi22098	109	0.0358753	3.28814	0.00572263
Lchi00906	1	2.43234	3.26951	2.10707e-20
Lchi13763	70366	9.65045	3.26502	2.10707e-20
Lchi18645	3831	0.0215252	3.2641	0.0490653
Lchi07065	29	0.0215252	3.2641	0.0339618
Lchi25027	1294	0.0215252	3.2641	0.00874855
Lchi33709	1325	0.215252	3.26195	5.45195e-12
Lchi18940	55	0.0394628	3.25321	0.00151743
Lchi09059	6323	0.0394628	3.25321	0.000371896
Lchi05102	295	0.566829	3.25178	1.71164e-09
Lchi26064	3086	0.161439	3.24991	2.69581e-10
Lchi33963	55	0.31929	3.24815	1.35496e-13
Lchi28354	8	0.0143501	3.2381	0.0482021
Lchi25833	4323	0.0143501	3.2381	0.0482021
Lchi31693	530	0.154264	3.22586	1.28264e-08
Lchi30627	38	0.782081	3.22335	1.17893e-16
Lchi06197	1694	0.0251127	3.21573	0.00441381
Lchi28141	656	0.0251127	3.21573	0.0123194
Lchi13127	871	0.190139	3.21163	7.09216e-11
Lchi06975	68365	0.0861006	3.20248	6.71571e-06
Lchi28100	5	0.0287002	3.17921	0.00228122
Lchi20494	4739	0.0179376	3.17921	0.0445782
Lchi32066	27	0.0179376	3.17921	0.0235065
Lchi26304	31	0.283415	3.17201	3.49121e-11
Lchi18288	67348	5.41716	3.15272	6.14674e-18
Lchi21318	11965	0.0322877	3.15064	0.00121021
Lchi32407	1	1.42784	3.14491	1.59054e-18
Lchi09725	1008	10.7626	3.14406	2.15519e-18
Lchi23069	3098	0.0215252	3.13857	0.0327172
Lchi15955	174	1.20541	3.13536	2.28887e-15
Lchi09117	3852	0.265477	3.13376	2.83993e-11
Lchi02209	68467	0.893294	3.13041	4.19836e-12
Lchi16630	70469	0.0358753	3.12768	0.00300696
Lchi16634	5294	3.6808	3.11869	2.25564e-20
Lchi05103	295	6.56517	3.11751	3.8911e-17
Lchi27576	34	3.40815	3.11338	2.0798e-15
Lchi04460	1844	0.0251127	3.10882	0.0183682
Lchi21711	616	0.0251127	3.10882	0.00591212
Lchi26924	2496	0.068163	3.10882	4.20893e-06
Lchi07811	45	0.0251127	3.10882	0.0201827
Lchi29215	635	0.0251127	3.10882	0.035327
Lchi27719	11745	0.0538129	3.10882	0.000269224
Lchi05049	8649	0.0717505	3.09904	6.54116e-06
Lchi21388	70075	0.132738	3.07664	1.10113e-07
Lchi03546	481	0.132738	3.07664	8.10593e-05
Lchi18749	445	0.0322877	3.06818	0.0142619
Lchi14791	2738	0.394628	3.05954	5.95626e-14
Lchi06166	1303	0.36234	3.05722	4.19135e-13
Lchi29802	5063	0.0574004	3.04944	2.59871e-05
Lchi03899	67608	0.0179376	3.0417	0.0307159
Lchi11837	377	0.0179376	3.0417	0.04642
Lchi02790	1107	0.0645755	3.03482	4.62188e-05
Lchi35395	444	0.0215252	3.02309	0.0153202
Lchi12883	14	0.179376	3.00364	2.46187e-09
Lchi26750	26	0.0574004	3.00364	0.000494174
Lchi31767	69	0.0287002	2.99864	0.00749063
Lchi30895	1299	0.104038	2.99017	2.48156e-05
Lchi16160	12442	0.868181	2.98612	1.11033e-10
Lchi09445	8501	0.301352	2.98571	1.10643e-10
Lchi05089	11291	0.111213	2.98544	4.62188e-05
Lchi27551	7771	0.0394628	2.97757	0.00100579
Lchi01445	625	0.0861006	2.94532	0.000175665
Lchi18267	67345	0.100451	2.94126	3.22526e-07
Lchi13719	1271	0.634992	2.93247	3.35192e-14
Lchi21915	69	0.796431	2.92266	8.44752e-14
Lchi11486	1888	0.0502254	2.91617	0.00016045
Lchi26536	1282	0.0789256	2.91617	4.29349e-06
Lchi09952	67104	0.0574004	2.91617	5.71427e-05
Lchi18941	55	0.0215252	2.91617	0.0469072
Lchi03645	19	0.0322877	2.91617	0.0232203
Lchi04076	67630	0.0251127	2.91617	0.0100542
Lchi14609	4473	0.0179376	2.91617	0.0385759
Lchi06092	2834	0.0251127	2.91617	0.0408354
Lchi33267	587	0.0287002	2.91617	0.00520724
Lchi01975	4661	0.0287002	2.91617	0.00520724
Lchi16658	27805	0.0322877	2.91617	0.00275298
Lchi00177	69005	0.0179376	2.91617	0.0385759
Lchi15240	1	0.0215252	2.91617	0.0195432
Lchi24542	2117	0.0251127	2.91617	0.0107614
Lchi31719	69686	0.0179376	2.91617	0.0385759
Lchi14409	2245	0.0179376	2.91617	0.0385759
Lchi32315	2649	0.0215252	2.91617	0.0195432
Lchi28101	7180	0.0179376	2.91617	0.0385759
Lchi04041	29	0.452028	2.90486	1.3701e-12
Lchi05800	3050	0.165026	2.90091	4.26815e-06
Lchi16215	11423	0.322877	2.90041	4.01098e-11
Lchi29514	393	0.118388	2.89511	2.57014e-06
Lchi12130	659	0.287002	2.8897	8.85328e-11
Lchi03298	11268	3.75614	2.88958	2.28887e-15
Lchi16271	10924	7.05666	2.87676	3.28512e-16
Lchi00701	371	0.107626	2.87037	1.23862e-05
Lchi02173	8314	0.0502254	2.86887	0.00043426
Lchi12175	1889	0.0466378	2.86555	0.000398579
Lchi07733	18230	0.0466378	2.86555	0.00071451
Lchi19723	2929	0.0430503	2.86173	0.00380858
Lchi32535	14	0.0825131	2.85728	0.000138822
Lchi35257	1385	0.37669	2.85619	1.00847e-11
Lchi19072	18295	0.107626	2.848	4.19582e-07
Lchi16889	70	0.0287002	2.83817	0.0123194
Lchi14357	67	2.55073	2.8354	5.93382e-16
Lchi12166	66642	0.0251127	2.82871	0.0252927
Lchi15508	3884	0.0251127	2.82871	0.0294337
Lchi18832	69	0.107626	2.82598	1.46109e-05
Lchi21310	3415	0.0789256	2.82503	9.51679e-05
Lchi11807	14772	1.43501	2.82216	5.95626e-14
Lchi25886	924	0.0968632	2.81664	4.27347e-06
Lchi25082	8041	0.0896882	2.80926	3.0834e-06
Lchi19005	9327	0.111213	2.80765	5.57373e-07
Lchi13157	303	1.5534	2.80582	7.75177e-14
Lchi05521	1385	2.23862	2.80194	1.50455e-14
Lchi20569	67895	0.0179376	2.8007	0.0482323
Lchi00700	371	1.06191	2.79287	2.23341e-12
Lchi18303	27834	0.0358753	2.79064	0.00237383
Lchi31160	513	0.0753381	2.79064	0.000636504
Lchi01203	39	0.0358753	2.79064	0.00237383
Lchi09378	1708	0.118388	2.77482	5.17879e-07
Lchi31076	13066	0.0825131	2.77322	8.08653e-06
Lchi01145	6263	0.179376	2.76842	4.28399e-08
Lchi32100	4176	0.0287002	2.76417	0.0262941
Lchi29360	847	0.0287002	2.76417	0.0233039
Lchi01782	11245	0.107626	2.76184	1.49463e-05
Lchi04359	2443	0.326465	2.76025	8.62905e-10
Lchi17100	262	0.0538129	2.74625	0.00155215
Lchi05387	3176	0.0394628	2.74625	0.00168676
Lchi06793	55	0.0251127	2.74625	0.0340568
Lchi21129	151	0.0251127	2.74625	0.0257201
Lchi07952	400	0.068163	2.74625	5.62505e-05
Lchi11217	6568	3.63058	2.72068	4.43651e-13
Lchi13251	11759	0.068163	2.71454	0.000253148
Lchi16309	48	0.0322877	2.71454	0.0200053
Lchi33107	6850	0.068163	2.71454	5.24835e-05
Lchi29080	69568	0.631405	2.71135	8.35021e-12
Lchi24798	8306	4.72836	2.7087	8.49439e-15
Lchi05114	295	1.6395	2.70825	3.28439e-11
Lchi01768	328	0.742618	2.70372	7.61806e-11
Lchi00663	1416	0.37669	2.70158	8.25757e-07
Lchi14359	1302	0.197314	2.70116	1.18438e-07
Lchi13475	5377	0.0502254	2.69378	0.000481625
Lchi10263	1956	0.0825131	2.69378	2.32971e-05
Lchi35045	1452	0.0717505	2.69378	0.000981841
Lchi11206	8291	0.0287002	2.69378	0.0101848
Lchi05704	1487	0.0287002	2.69378	0.0101848
Lchi32014	800	0.0287002	2.69378	0.0218214
Lchi07915	4575	0.0394628	2.69378	0.00203784
Lchi01554	8634	0.0287002	2.69378	0.0101848
Lchi30713	70342	0.0287002	2.69378	0.0101848
Lchi30428	1774	1.22693	2.69258	5.70269e-12
Lchi23533	12	0.143501	2.68876	3.62643e-06
Lchi01719	9629	0.215252	2.68704	3.53639e-09
Lchi00333	69024	0.0896882	2.68588	2.28996e-05
Lchi14954	49	0.068163	2.68351	0.000266641
Lchi04783	1094	0.068163	2.68351	0.00374807
Lchi05642	4269	0.0645755	2.67225	0.000102035
Lchi26344	77	2.03772	2.66438	3.47411e-13
Lchi20018	1	0.0430503	2.66242	0.00423308
Lchi23990	2014	0.233189	2.65679	1.28264e-08
Lchi22175	9999	0.642167	2.65648	8.0438e-12
Lchi12143	4914	0.0322877	2.65314	0.00667374
Lchi18717	67540	4.16153	2.64921	2.53627e-13
Lchi35101	28067	0.0753381	2.64768	0.000201047
Lchi09709	10098	0.868181	2.64623	8.96815e-10
Lchi13197	4580	0.0394628	2.64315	0.00774971
Lchi04901	38	0.0825131	2.64315	0.000222358
Lchi20746	719	0.39104	2.64225	1.55066e-09
Lchi07314	45	0.0215252	2.63607	0.0363623
Lchi03909	1350	1.34891	2.6291	6.21407e-12
Lchi03683	337	1.44936	2.62521	9.05122e-13
Lchi06905	998	0.100451	2.62441	0.000696406
Lchi20302	69	0.520191	2.62218	3.17109e-08
Lchi12236	1672	0.0358753	2.62072	0.0148069
Lchi00038	68992	0.753381	2.62046	7.3047e-11
Lchi06839	27604	1.496	2.61791	9.05122e-13
Lchi28444	67165	0.129151	2.61783	7.66069e-07
Lchi06740	6147	9.14819	2.61555	8.77899e-14
Lchi10851	393	0.416153	2.61161	2.25364e-10
Lchi01032	8956	0.893294	2.60351	6.6057e-12
Lchi17892	21297	0.444853	2.60119	1.47684e-09
Lchi12876	176	0.208077	2.59914	8.54691e-06
Lchi02579	645	0.154264	2.59425	2.09697e-06
Lchi18793	907	0.125563	2.59425	5.96317e-05
Lchi14745	1717	0.0538129	2.59425	0.00655704
Lchi29083	5007	0.0251127	2.59425	0.0231661
Lchi19947	720	0.0394628	2.59425	0.00304839
Lchi16770	806	0.0251127	2.59425	0.0231661
Lchi11694	7418	2.357	2.59337	4.43651e-13
Lchi05682	77	2.79468	2.58908	4.47642e-13
Lchi27650	695	0.344403	2.58535	1.55272e-09
Lchi03466	10307	5.67905	2.58227	3.74793e-13
Lchi19679	17367	2.03054	2.58158	2.63929e-12
Lchi09728	1008	0.918407	2.57972	6.1231e-09
Lchi23278	2971	0.0896882	2.57222	1.91198e-05
Lchi11052	4686	9.80112	2.57214	1.83398e-13
Lchi00762	2230	0.0753381	2.56825	0.000338079
Lchi19274	582	0.0358753	2.56825	0.0054152
Lchi09726	1008	0.774906	2.56659	2.33118e-08
Lchi01400	5236	0.218839	2.56659	0.000118733
Lchi28428	99	0.272652	2.5536	4.5256e-08
Lchi20206	1649	0.0717505	2.5536	0.00176559
Lchi00332	21	0.459203	2.55236	1.47684e-09
Lchi08908	34	0.0825131	2.54694	0.000198569
Lchi03438	204	0.0394628	2.54694	0.0114734
Lchi08039	6554	0.756968	2.54606	9.40774e-10
Lchi00005	2626	0.0502254	2.53766	0.00219506
Lchi12913	8827	1.35967	2.5362	1.52999e-11
Lchi05797	271	0.0609879	2.53151	0.000336032
Lchi10321	892	1.48165	2.52618	1.15897e-11
Lchi16615	3113	2.26732	2.52527	3.59698e-12
Lchi19512	68761	0.0358753	2.51762	0.027995
Lchi29551	573	0.0358753	2.51762	0.0240609
Lchi12882	14	0.523779	2.51593	8.12824e-10
Lchi00145	846	0.749793	2.5063	1.73168e-10
Lchi20041	1895	1.03321	2.50426	2.02025e-11
Lchi08257	1059	0.0717505	2.50114	0.000221409
Lchi06705	1239	0.172201	2.49746	2.85426e-06
Lchi19700	1231	0.728268	2.49584	7.80531e-11
Lchi12889	14	0.107626	2.49533	0.000175665
Lchi06719	887	0.0645755	2.49168	0.000297623
Lchi05399	2087	0.0430503	2.48733	0.00365982
Lchi31459	70345	0.0789256	2.48554	0.000919089
Lchi11275	2087	0.0574004	2.48007	0.00204036
Lchi09101	328	0.0466378	2.4756	0.00207669
Lchi14680	2501	0.0861006	2.47257	0.000507038
Lchi16633	113	0.0609879	2.47139	0.000800868
Lchi08123	1771	0.312115	2.46871	5.69829e-08
Lchi27456	99	0.0358753	2.46871	0.0141182
Lchi01694	7773	0.0896882	2.46687	4.65782e-05
Lchi08401	221	0.118388	2.46448	9.68388e-05
Lchi14971	3118	0.118388	2.46448	2.67004e-05
Lchi11025	2293	0.068163	2.45674	0.000320006
Lchi08926	5517	0.0968632	2.45674	0.000384981
Lchi19031	204	0.254714	2.45674	4.86633e-08
Lchi01695	2222	0.068163	2.45674	0.00173256
Lchi20684	67368	0.0394628	2.45674	0.0166038
Lchi13587	4594	0.0394628	2.45674	0.0244554
Lchi17906	69682	9.12667	2.4536	4.48475e-12
Lchi31456	1501	0.175789	2.4515	2.53144e-06
Lchi23524	12	0.272652	2.44825	5.86214e-08
Lchi03989	23	2.20633	2.44571	1.52999e-11
Lchi10860	8	0.121976	2.44554	2.70343e-05
Lchi06386	846	0.0753381	2.44487	0.000227659
Lchi17661	1083	0.509429	2.44305	6.63997e-08
Lchi00111	292	1.22335	2.44224	1.42012e-09
Lchi25410	23784	0.0287002	2.44224	0.0262941
Lchi14455	20432	0.0287002	2.44224	0.0310967
Lchi19064	12909	0.0287002	2.44224	0.0211205
Lchi07009	7184	0.595529	2.4419	2.39389e-09
Lchi06929	6024	6.05216	2.44006	1.28016e-11
Lchi29362	11227	0.0789256	2.43974	0.000249349
Lchi26809	69970	0.0789256	2.43974	0.000119555
Lchi10690	1492	0.294177	2.43946	6.87107e-07
Lchi03883	3957	0.498666	2.43075	6.47755e-08
Lchi13348	7566	0.0502254	2.43075	0.00172782
Lchi07076	168	0.068163	2.43075	0.00107457
Lchi13664	57	0.125563	2.42789	6.37775e-06
Lchi04866	68236	0.0717505	2.42585	0.00387599
Lchi10014	14363	0.150676	2.42357	4.69864e-05
Lchi19502	9745	0.150676	2.42357	2.28996e-05
Lchi11422	67	0.0932757	2.42313	4.57183e-05
Lchi05112	295	0.114801	2.42141	0.00239177
Lchi24996	636	0.0789256	2.41737	0.000881107
Lchi08339	39	0.513016	2.41721	2.95694e-09
Lchi19147	8044	0.0825131	2.41367	0.000333947
Lchi20599	38	0.0394628	2.41367	0.00614361
Lchi12003	1501	0.0394628	2.41367	0.0150423
Lchi00786	2122	1.92291	2.41036	7.61806e-11
Lchi09041	943	1.496	2.40921	2.59382e-10
Lchi03814	135	0.0645755	2.40921	0.00197136
Lchi00210	5944	0.0430503	2.40716	0.0076835
Lchi22216	695	1.74354	2.40516	6.41705e-11
Lchi19469	1180	0.165026	2.40467	9.31831e-05
Lchi14402	8470	0.269064	2.40255	1.63793e-06
Lchi17587	3861	0.0968632	2.4016	0.00025743
Lchi12667	520	0.129151	2.39771	8.55206e-06
Lchi16707	2420	0.0502254	2.3968	0.0052397
Lchi22152	69325	0.0502254	2.3968	0.0169326
Lchi18078	12428	0.297765	2.3956	1.33123e-07
Lchi28599	4016	0.0251127	2.39261	0.0411695
Lchi19593	5753	0.0251127	2.39261	0.0467452
Lchi06424	5293	0.0251127	2.39261	0.0381118
Lchi12890	7016	0.143501	2.39108	1.19388e-05
Lchi07905	115	0.236777	2.38981	4.19582e-07
Lchi28731	1498	41.7803	2.38862	1.42231e-11
Lchi19470	1180	1.39555	2.38651	2.40729e-09
Lchi33668	6897	0.0932757	2.38566	6.05871e-05
Lchi10478	69340	0.355165	2.3851	4.93589e-08
Lchi23617	6324	0.129151	2.38416	2.50907e-05
Lchi25405	3071	0.0645755	2.38274	0.00385651
Lchi02041	8482	0.136326	2.3814	1.93608e-05
Lchi09075	69320	0.491491	2.38084	4.53702e-07
Lchi10514	7392	0.068163	2.38012	0.000566842
Lchi29066	184	0.0322877	2.38012	0.0162337
Lchi08459	563	0.143501	2.37891	0.000254653
Lchi29961	7540	5.07276	2.37784	7.55501e-11
Lchi03457	3979	0.606292	2.3772	9.93905e-09
Lchi33910	4580	0.154264	2.3756	1.5703e-05
Lchi16625	70465	0.0753381	2.3756	0.00136192
Lchi02152	680	2.56149	2.37491	6.29499e-10
Lchi02194	11764	0.0825131	2.37185	0.000636504
Lchi29437	68709	0.0394628	2.37185	0.0253657
Lchi07662	2586	0.172201	2.37101	1.32965e-06
Lchi00360	12477	0.129151	2.37074	2.74173e-05
Lchi12009	3288	0.315702	2.36954	3.18273e-07
Lchi03519	25	0.0430503	2.36869	0.0108251
Lchi09826	12754	0.0430503	2.36869	0.0182948
Lchi05115	295	0.294177	2.3664	0.000850939
Lchi06856	6896	2.45028	2.36608	1.02842e-10
Lchi11145	25	0.258302	2.36453	3.18273e-07
Lchi26063	3086	2.01619	2.36404	1.36551e-10
Lchi17034	70694	0.0502254	2.36363	0.00383826
Lchi02916	68113	0.0574004	2.35978	0.00209225
Lchi22625	11246	0.0574004	2.35978	0.00397985
Lchi13785	1377	0.33364	2.35702	9.28701e-08
Lchi27923	2085	2.36777	2.35616	3.05409e-10
Lchi05145	49	4.30862	2.35298	7.80531e-11
Lchi14810	9680	0.104038	2.34733	0.000187139
Lchi06463	606	2.09512	2.34359	1.76139e-10
Lchi04856	9507	0.33364	2.34148	5.18545e-08
Lchi05104	70812	0.111213	2.33121	0.000679474
Lchi23357	1907	0.226014	2.33121	3.4332e-06
Lchi15257	4471	0.0466378	2.33121	0.0152909
Lchi11914	3005	0.0502254	2.33121	0.00525907
Lchi09238	387	0.0502254	2.33121	0.0148783
Lchi32527	1823	0.0466378	2.33121	0.00396008
Lchi14979	70580	0.0322877	2.33121	0.0364531
Lchi07734	11861	0.254714	2.33121	1.90327e-06
Lchi29441	20362	0.0430503	2.33121	0.0101138
Lchi17244	10078	0.0574004	2.33121	0.00361861
Lchi19531	68766	0.0502254	2.33121	0.00277819
Lchi08358	315	0.0358753	2.33121	0.029204
Lchi22153	21318	0.0466378	2.33121	0.0150423
Lchi26571	9052	0.0251127	2.33121	0.0445782
Lchi06822	1767	0.40539	2.3228	1.04414e-07
Lchi16120	507	6.22795	2.31963	9.15545e-10
Lchi26975	416	1.73636	2.31936	8.1564e-10
Lchi02814	67864	0.114801	2.31671	0.000119333
Lchi28079	31	0.0861006	2.3121	0.00197136
Lchi07346	9291	0.0825131	2.31131	0.000702074
Lchi21811	48	0.161439	2.31045	1.36021e-05
Lchi23233	67689	0.157851	2.30999	3.02086e-05
Lchi28490	69	0.222427	2.30849	2.38361e-06
Lchi27186	5884	0.136326	2.30676	0.0018024
Lchi32534	14	0.0645755	2.30612	0.00697524
Lchi15978	24280	0.0609879	2.30474	0.00204036
Lchi30491	28013	0.121976	2.30399	0.000115266
Lchi00702	2862	0.0574004	2.3032	0.00799628
Lchi18629	2719	0.0574004	2.3032	0.00444756
Lchi21821	6183	0.0538129	2.30146	0.00370579
Lchi21075	77	1.98031	2.30109	8.1564e-10
Lchi32371	3823	0.0502254	2.2995	0.0115703
Lchi20765	1096	0.208077	2.29897	2.15656e-06
Lchi09149	66	0.423328	2.29529	1.19679e-07
Lchi04741	67585	0.0896882	2.29468	0.000497651
Lchi06753	418	0.584767	2.29359	5.351e-08
Lchi12996	79	0.30494	2.29259	7.03702e-06
Lchi21063	31	1.29151	2.29179	6.48514e-09
Lchi03520	25	0.0394628	2.29168	0.00980708
Lchi18335	68801	0.168614	2.29168	8.55206e-06
Lchi32216	12173	0.0394628	2.29168	0.0399924
Lchi01634	910	0.326465	2.28999	2.09185e-07
Lchi11991	4736	2.14893	2.28857	6.32989e-10
Lchi17726	5934	0.0358753	2.28814	0.0328843
Lchi18204	4918	0.193726	2.28814	1.34475e-05
Lchi29302	2529	0.0358753	2.28814	0.0245427
Lchi03361	5587	0.139914	2.2839	0.000135226
Lchi23198	12	0.0322877	2.2839	0.0465537
Lchi04928	8071	0.423328	2.28351	3.61496e-07
Lchi01732	70	2.62966	2.27973	5.86943e-09
Lchi15253	18	0.0609879	2.27874	0.00273669
Lchi27086	3180	1.91933	2.27749	1.66029e-09
Lchi08452	9896	0.175789	2.27463	1.36021e-05
Lchi01574	1	0.0861006	2.27463	0.00070415
Lchi22591	1068	0.157851	2.26847	3.45821e-05
Lchi03367	177	1.02603	2.2673	1.44506e-08
Lchi16235	21	0.179376	2.26667	5.65719e-05
Lchi02614	67843	0.426916	2.26464	2.81815e-07
Lchi27549	1996	0.147089	2.2641	1.85479e-05
Lchi06948	2729	0.0968632	2.2641	0.000228995
Lchi32217	3170	0.193726	2.2629	9.60797e-06
Lchi05116	295	0.674455	2.25925	1.24542e-05
Lchi01781	850	10.7518	2.25849	4.94069e-10
Lchi10645	1698	0.0645755	2.25721	0.0130626
Lchi23246	5476	0.312115	2.25666	3.60973e-07
Lchi18266	4396	2.84132	2.25388	9.96325e-10
Lchi05038	4847	0.0394628	2.25321	0.0112077
Lchi18435	1463	0.0609879	2.25321	0.00306441
Lchi05769	1585	0.0394628	2.25321	0.0325853
Lchi17857	3374	0.530954	2.2527	6.92549e-08
Lchi08310	7559	0.33364	2.25159	9.40826e-07
Lchi13738	4585	0.0789256	2.24991	0.000797019
Lchi31005	1010	0.240364	2.24875	2.09697e-06
Lchi07780	77	0.0753381	2.24632	0.000758504
Lchi11978	371	0.0753381	2.24632	0.00809563
Lchi06274	1372	0.853831	2.24529	1.08116e-08
Lchi21263	1624	7.59479	2.24506	8.12824e-10
Lchi28754	33	2.42876	2.23983	2.00994e-09
Lchi31144	225	0.0502254	2.2381	0.011946
Lchi14564	3149	0.0502254	2.2381	0.0118658
Lchi23903	7496	0.0322877	2.2381	0.0345813
Lchi19866	1834	4.71042	2.23426	1.91146e-08
Lchi19291	10619	0.0466378	2.23167	0.00609157
Lchi11768	4768	0.0466378	2.23167	0.0114899
Lchi01828	1769	0.0466378	2.23167	0.0105964
Lchi13451	79	0.208077	2.22896	5.67892e-05
Lchi16538	5224	0.330052	2.22651	1.16541e-06
Lchi03347	56	0.0753381	2.22586	0.000624952
Lchi30992	7239	0.154264	2.22586	0.000149039
Lchi19268	3343	8.63518	2.22442	1.23478e-09
Lchi33276	8859	0.211664	2.22315	5.84438e-05
Lchi23114	3129	0.104038	2.22315	0.000394808
Lchi17235	5477	0.104038	2.22315	0.000114649
Lchi22024	69902	0.0717505	2.22103	0.00121743
Lchi28087	1359	0.114801	2.2191	0.000363615
Lchi22977	1878	0.240364	2.21573	3.4332e-06
Lchi12362	14918	0.0394628	2.21573	0.0154853
Lchi33279	801	0.355165	2.21573	7.27443e-07
Lchi10232	10806	0.111213	2.21573	0.000221409
Lchi23784	14371	0.0394628	2.21573	0.0277492
Lchi22377	6156	0.0394628	2.21573	0.0381118
Lchi34395	68427	1.14083	2.21539	1.2029e-08
Lchi32809	2087	0.218839	2.21216	5.2292e-06
Lchi08077	424	1.76148	2.21213	4.0752e-08
Lchi06857	1303	0.0932757	2.21163	0.000898225
Lchi20851	6	0.0645755	2.2099	0.00149356
Lchi04221	12200	3.58035	2.20897	4.48996e-08
Lchi22396	69548	0.0502254	2.20835	0.00943408
Lchi25548	3235	0.0753381	2.20568	0.00110204
Lchi10302	8728	0.0609879	2.20346	0.0122596
Lchi00745	68571	0.62423	2.20248	5.01176e-08
Lchi17826	6863	0.175789	2.20248	2.00798e-05
Lchi22025	27893	0.0861006	2.20248	0.0354257
Lchi18657	7695	0.251127	2.20173	6.44524e-06
Lchi02963	68121	0.0717505	2.19997	0.00160575
Lchi11317	796	0.143501	2.19691	5.54379e-05
Lchi32533	14	0.69598	2.19483	1.00521e-07
Lchi05767	31	0.0322877	2.19371	0.0407846
Lchi21147	938	3.72385	2.19316	1.23823e-08
Lchi08677	18	0.0789256	2.19181	0.00103745
Lchi26315	7864	0.254714	2.19128	8.24131e-06
Lchi02176	299	1.3812	2.19009	1.53663e-08
Lchi12836	68012	0.387453	2.1885	5.42683e-07
Lchi17035	14907	0.0538129	2.18825	0.00793187
Lchi24926	68480	5.82256	2.1833	1.04627e-06
Lchi11059	27697	0.39104	2.18183	7.6689e-07
Lchi05746	66813	0.0502254	2.17921	0.0269672
Lchi10505	480	0.0502254	2.17921	0.00554875
Lchi06379	5967	0.477141	2.17813	2.7242e-07
Lchi05113	295	0.570417	2.17741	3.93558e-05
Lchi14086	25	0.186551	2.17649	1.40972e-05
Lchi08362	25970	0.287002	2.17387	2.53687e-06
Lchi03400	88	0.530954	2.17245	1.52562e-07
Lchi04838	337	0.322877	2.1713	1.38728e-06
Lchi03406	156	0.186551	2.16836	0.000225558
Lchi10573	5504	0.0358753	2.16615	0.0326306
Lchi01628	12442	0.0358753	2.16615	0.0297359
Lchi01696	2222	0.0358753	2.16615	0.0216398
Lchi11722	80	4.90056	2.16242	9.27753e-09
Lchi05427	4632	1.17671	2.16177	2.91703e-08
Lchi18819	69	0.663692	2.16071	2.49323e-07
Lchi29421	8316	0.387453	2.15688	7.80591e-07
Lchi18852	1099	10.9168	2.1517	4.68908e-09
Lchi10203	1000	1.76148	2.15133	2.85426e-06
Lchi05922	140	0.552479	2.1479	2.90037e-07
Lchi25948	6911	0.0753381	2.14679	0.00286728
Lchi00023	3113	1.6682	2.14646	8.11491e-08
Lchi03574	7115	0.136326	2.14629	0.000234327
Lchi28038	429	0.398215	2.1461	3.88993e-07
Lchi10520	10201	0.0574004	2.14565	0.00372751
Lchi16970	2800	0.143501	2.14444	4.98209e-05
Lchi03636	1	0.0394628	2.14358	0.0213683
Lchi22664	4363	0.157851	2.14124	9.25909e-05
Lchi16080	816	0.0717505	2.13857	0.0342057
Lchi06527	8	0.0717505	2.13857	0.00134898
Lchi23065	6230	0.279827	2.1378	4.93529e-06
Lchi20372	4833	1.96596	2.13572	1.76451e-08
Lchi05388	3176	0.0538129	2.13481	0.00809563
Lchi00944	1053	0.258302	2.13445	6.54116e-06
Lchi34025	3083	0.0861006	2.13376	0.00113896
Lchi04050	5018	0.247539	2.13257	1.21787e-05
Lchi04004	23	0.0609879	2.1319	0.00896584
Lchi07978	2613	0.0287002	2.1319	0.048622
Lchi08999	3264	0.0609879	2.1319	0.0174934
Lchi12361	4970	0.114801	2.12768	0.000167566
Lchi10538	1175	1.93726	2.12761	3.46727e-08
Lchi26583	9051	0.129151	2.12563	8.07402e-05
Lchi02691	4192	0.0968632	2.12362	0.000998045
Lchi03908	1350	6.48984	2.12278	5.11768e-08
Lchi15203	67251	0.118388	2.12099	0.000320376
Lchi10944	13876	0.0861006	2.11709	0.00106256
Lchi14104	1282	0.107626	2.11548	0.000719404
Lchi18527	67314	0.121976	2.11472	0.000142448
Lchi02027	2408	12.2371	2.11439	1.54902e-08
Lchi22891	453	0.541716	2.11425	1.71938e-07
Lchi19578	3702	0.27624	2.11411	7.81201e-06
Lchi32218	2341	0.215252	2.1122	5.24835e-05
Lchi14938	361	0.68163	2.11206	2.50982e-07
Lchi16691	164	4.27274	2.10916	3.17888e-08
Lchi25877	36	0.0322877	2.10882	0.0364515
Lchi33269	587	0.118388	2.10882	0.000382959
Lchi27558	10229	0.118388	2.10882	0.000549718
Lchi11144	25	0.785668	2.10882	1.70063e-07
Lchi09161	2624	0.0466378	2.10882	0.0412762
Lchi15430	9380	0.0609879	2.10882	0.00715905
Lchi09379	4003	0.0394628	2.10882	0.0256444
Lchi00826	7420	0.125563	2.10882	0.000351546
Lchi04591	4239	0.0466378	2.10882	0.0214805
Lchi00127	5058	0.0466378	2.10882	0.0191263
Lchi09603	3163	0.0322877	2.10882	0.048744
Lchi28937	678	0.0466378	2.10882	0.0157658
Lchi10312	70178	0.0466378	2.10882	0.0425575
Lchi19516	9727	0.218839	2.10219	2.37585e-05
Lchi05247	7878	0.369515	2.10091	1.21831e-06
Lchi12846	3868	0.118388	2.09675	0.000573379
Lchi21215	2770	0.172201	2.09625	9.26996e-05
Lchi03582	20	0.0502254	2.09514	0.0224458
Lchi15243	21279	0.0502254	2.09514	0.029022
Lchi09596	8547	0.150676	2.09451	7.42777e-05
Lchi24784	1063	0.0968632	2.09417	0.000877817
Lchi03417	10527	0.261889	2.0922	1.45707e-05
Lchi05573	25	0.0825131	2.09174	0.00264708
Lchi10988	6631	0.340815	2.09174	1.63793e-06
Lchi29162	2964	0.0358753	2.0902	0.027664
Lchi27431	3097	0.308527	2.08765	4.34168e-06
Lchi25344	337	0.0932757	2.0861	0.001128
Lchi18276	70	0.0932757	2.0861	0.00253207
Lchi07223	2269	0.157851	2.0861	0.000156606
Lchi01888	4792	0.121976	2.07967	0.000240367
Lchi03402	67393	0.0717505	2.07967	0.00903393
Lchi00905	300	0.265477	2.0789	8.97278e-06
Lchi04437	68720	0.527366	2.0785	1.49053e-05
Lchi25137	6740	0.0896882	2.07745	0.000692685
Lchi00870	1339	0.0645755	2.07664	0.00652801
Lchi00908	5349	0.0394628	2.07487	0.0246393
Lchi18112	606	1.90139	2.07392	5.61121e-08
Lchi32221	1207	1.18388	2.07376	3.13689e-07
Lchi23904	2801	0.179376	2.0729	2.94156e-05
Lchi00137	4713	0.111213	2.07068	0.000989524
Lchi15481	11191	0.0502254	2.06818	0.0192123
Lchi17096	2110	0.0502254	2.06818	0.022158
Lchi33537	47	0.469966	2.06272	4.94936e-06
Lchi32222	9940	0.462791	2.05896	1.93096e-05
Lchi00125	5297	0.340815	2.05819	3.95251e-06
Lchi18079	9101	1.60362	2.05553	3.08876e-07
Lchi31227	25533	0.0358753	2.05368	0.0309707
Lchi10782	2934	0.243952	2.05315	1.23862e-05
Lchi18345	116	1.42425	2.05096	1.03342e-06
Lchi19041	68875	0.904057	2.04898	1.03698e-06
Lchi16780	7570	0.599117	2.0464	6.78564e-06
Lchi04976	3005	0.111213	2.04581	0.000983373
Lchi04878	3619	0.121976	2.04546	0.000254276
Lchi18245	4458	0.143501	2.04491	0.000244658
Lchi16616	5942	0.437678	2.04491	2.93249e-06
Lchi15281	660	0.147089	2.0417	0.000245828
Lchi10626	313	0.0717505	2.0417	0.00585494
Lchi03321	49	0.340815	2.0417	6.9451e-06
Lchi24645	360	0.0394628	2.0417	0.0236284
Lchi18802	2133	0.0394628	2.0417	0.0263201
Lchi07117	5270	0.0394628	2.0417	0.0236284
Lchi21162	6079	0.0502254	2.0417	0.012395
Lchi03359	506	0.383865	2.0417	3.32863e-06
Lchi13710	1560	0.0502254	2.0417	0.0101657
Lchi24410	8337	0.0394628	2.0417	0.0236284
Lchi02490	93	0.279827	2.04004	1.17458e-05
Lchi27901	9461	1.76865	2.03879	2.4046e-07
Lchi11913	67731	2.09512	2.03633	1.05278e-07
Lchi23596	79	1.77224	2.03536	6.38465e-07
Lchi11828	1049	8.79661	2.03392	1.46276e-07
Lchi22138	588	3.50501	2.03248	1.02787e-07
Lchi13041	11364	0.0430503	2.03165	0.0351324
Lchi21649	8727	0.0430503	2.03165	0.0183682
Lchi20062	5855	0.0430503	2.03165	0.0288192
Lchi07466	1400	0.125563	2.03082	0.00366281
Lchi20293	9929	2.992	2.02701	9.76692e-08
Lchi19795	2295	0.0574004	2.02636	0.00646747
Lchi13912	168	0.340815	2.0254	9.39866e-06
Lchi34330	3080	0.254714	2.0254	1.96556e-05
Lchi19172	2703	0.168614	2.0254	0.000169325
Lchi12959	19	0.0466378	2.02309	0.0143123
Lchi23321	68754	0.0466378	2.02309	0.0249004
Lchi09791	1361	26.7163	2.02283	6.88194e-08
Lchi26319	3922	0.36234	2.02254	2.10956e-05
Lchi20790	3583	0.136326	2.02167	0.000860474
Lchi08939	70787	0.0861006	2.02087	0.00532311
Lchi07728	11861	0.283415	2.01893	2.32056e-05
Lchi32907	49	0.258302	2.01853	2.09007e-05
Lchi00342	909	0.0753381	2.01805	0.00453918
Lchi21083	18301	0.631405	2.01746	1.10388e-06
Lchi15557	6519	0.172201	2.01518	0.000115272
Lchi16680	68842	0.150676	2.01152	0.000171525
Lchi32588	487	2.31395	2.01018	6.08772e-06
Lchi17126	760	0.0394628	2.00928	0.0299501
Lchi01653	3383	0.778493	2.0084	1.04627e-06
Lchi26954	315	0.584767	2.00694	2.47441e-06
Lchi14619	3638	3.39021	2.00583	1.87277e-07
Lchi26830	361	0.283415	2.00448	0.000460658
Lchi31260	2397	1.39555	2.00288	5.9982e-07
Lchi12832	29	0.0430503	2.0019	0.0385759
Lchi09347	2724	0.0430503	2.0019	0.0204025
Lchi14590	3609	0.294177	2.00119	1.91198e-05
Lchi12976	10885	0.656517	2.00094	1.08102e-06
Lchi31099	12631	0.279827	2.00079	2.68169e-05
Lchi06916	5418	3.4512	1.99864	2.99051e-07
Lchi29995	1755	0.0609879	1.99864	0.0103689
Lchi01003	6620	0.193726	1.99709	8.01257e-05
Lchi08705	776	0.211664	1.99652	0.000300987
Lchi15114	4021	0.792843	1.99634	1.03342e-06
Lchi29383	8410	0.233189	1.99478	4.85918e-05
Lchi11199	27701	0.0645755	1.99418	0.0227467
Lchi02604	6962	0.0645755	1.99418	0.0099395
Lchi13089	5920	0.200901	1.99418	0.00011588
Lchi21640	5514	0.118388	1.99241	0.00071451
Lchi06448	6753	2.24938	1.99163	1.8271e-07
Lchi14506	10703	0.0502254	1.99017	0.0125466
Lchi11237	4589	0.068163	1.99017	0.0039333
Lchi26140	67819	0.97222	1.98962	0.000117378
Lchi28598	4016	0.161439	1.98852	0.000241629
Lchi01684	7509	0.272652	1.9882	0.000269875
Lchi18696	2799	0.936344	1.98815	7.98687e-07
Lchi12894	3494	0.330052	1.98773	9.39866e-06
Lchi17333	197	0.520191	1.98706	3.95251e-06
Lchi29863	1405	0.0538129	1.98544	0.011092
Lchi20886	8505	0.283415	1.98544	2.09007e-05
Lchi16799	13998	0.509429	1.98329	2.0288e-05
Lchi19351	2777	0.552479	1.98284	2.66187e-06
Lchi19056	3989	3.89605	1.98272	2.73337e-07
Lchi00650	2727	0.100451	1.97974	0.00309209
Lchi08873	5869	0.828719	1.97811	1.21823e-06
Lchi02035	70	0.0609879	1.97757	0.0190628
Lchi04286	3888	0.301352	1.97684	1.03571e-05
Lchi09077	6321	0.548892	1.97595	4.97788e-06
Lchi05278	393	0.154264	1.97473	0.000305919
Lchi02021	53	0.0430503	1.97276	0.0227501
Lchi15966	174	1.14801	1.97231	1.72113e-05
Lchi13460	3823	0.161439	1.97213	0.000200945
Lchi03409	1077	0.279827	1.97203	3.34632e-05
Lchi01832	1760	0.068163	1.97131	0.00563935
Lchi09120	3489	0.477141	1.96824	1.19388e-05
Lchi00594	583	0.30494	1.9674	2.47349e-05
Lchi27318	2612	0.182964	1.96556	8.36154e-05
Lchi11421	21257	0.0502254	1.96508	0.0139735
Lchi01557	1689	0.215252	1.96427	8.47222e-05
Lchi26089	8342	0.0789256	1.964	0.00398998
Lchi18779	188	0.272652	1.96379	0.000385796
Lchi23703	168	0.33364	1.96297	3.59474e-05
Lchi08719	7062	0.139914	1.96198	0.000318318
Lchi08829	907	0.821544	1.96076	2.63137e-06
Lchi11032	66848	0.182964	1.9584	0.000307242
Lchi22435	69795	0.0896882	1.9584	0.0482323
Lchi00618	2043	0.161439	1.95592	0.000379642
Lchi00375	164	0.846656	1.95473	5.12374e-06
Lchi29960	6837	0.27624	1.95365	0.000176703
Lchi07990	68067	0.068163	1.9527	0.0104168
Lchi03988	2096	0.401803	1.95172	2.03956e-05
Lchi07203	8647	0.703155	1.95139	9.60797e-06
Lchi05383	9397	0.190139	1.94996	0.000111582
Lchi12896	27733	0.0358753	1.94934	0.0481421
Lchi10811	3224	0.204489	1.94761	0.000120187
Lchi00535	3747	0.660105	1.94572	2.75256e-06
Lchi05836	10553	0.0861006	1.94532	0.00575567
Lchi13051	7118	0.136326	1.94419	0.00072935
Lchi11261	585	0.0896882	1.94419	0.00168362
Lchi02188	1372	0.0968632	1.94217	0.00839789
Lchi10826	583	0.419741	1.94084	1.41652e-05
Lchi18369	942	0.261889	1.94075	6.37536e-05
Lchi01360	453	0.0502254	1.94042	0.0154512
Lchi00231	1792	2.42158	1.93984	4.19582e-07
Lchi02062	328	2.19198	1.93934	1.08417e-06
Lchi05239	70836	0.111213	1.93889	0.00133942
Lchi20895	339	0.0538129	1.93889	0.0342057
Lchi04006	23	0.0538129	1.93889	0.0309707
Lchi15245	13933	0.0609879	1.93635	0.00892604
Lchi27851	7766	0.129151	1.9358	0.000597679
Lchi22757	3650	0.0645755	1.93528	0.0148384
Lchi01108	843	0.068163	1.93432	0.00988227
Lchi11985	69773	0.139914	1.93432	0.000493606
Lchi11823	31	0.0717505	1.93345	0.00901331
Lchi00039	897	6.7302	1.93338	2.50907e-05
Lchi17210	11334	2.00543	1.93041	5.22919e-07
Lchi25330	9083	4.15077	1.92994	7.4089e-07
Lchi01729	812	0.0932757	1.92959	0.00374807
Lchi26396	9747	0.412566	1.92866	1.89376e-05
Lchi00910	10935	0.240364	1.92682	6.66041e-05
Lchi23423	67011	0.570417	1.92522	6.81203e-06
Lchi28391	11636	0.150676	1.92459	0.000591885
Lchi25177	70124	0.487904	1.92409	6.54116e-06
Lchi16155	910	0.161439	1.92404	0.000394808
Lchi06003	3752	0.387453	1.92281	2.2729e-05
Lchi00807	5095	0.0430503	1.91617	0.0277789
Lchi17731	2407	0.118388	1.91617	0.00238981
Lchi02546	598	0.132738	1.91617	0.000640533
Lchi27564	800	0.0861006	1.91617	0.00554731
Lchi07227	9621	0.0861006	1.91617	0.00236036
Lchi04830	7533	0.0430503	1.91617	0.0277789
Lchi20486	9710	0.513016	1.91367	1.4213e-05
Lchi01989	7509	1.03321	1.91119	0.000721252
Lchi00604	39	0.513016	1.91117	2.50907e-05
Lchi20791	5578	0.570417	1.90718	8.80121e-06
Lchi11721	80	0.462791	1.90512	1.4213e-05
Lchi02871	673	0.104038	1.9042	0.00187835
Lchi30628	38	0.100451	1.90379	0.00138945
Lchi26081	4645	0.197314	1.90335	0.000232163
Lchi05026	68256	0.365928	1.90223	1.91198e-05
Lchi10757	1696	0.161439	1.90058	0.000565064
Lchi22600	6739	0.157851	1.90023	0.000253645
Lchi01181	485	0.520191	1.89898	1.04866e-05
Lchi13789	7094	1.00809	1.89838	2.7285e-06
Lchi08697	9406	1.36326	1.8983	3.97056e-06
Lchi24412	8336	0.068163	1.89825	0.011326
Lchi22413	39	0.595529	1.89687	1.24776e-05
Lchi17638	3924	0.452028	1.89643	0.000130267
Lchi00530	3387	0.73903	1.89541	4.8284e-06
Lchi27833	3968	0.0502254	1.89233	0.0258209
Lchi29404	8577	0.0466378	1.89064	0.0443197
Lchi20924	5585	0.0466378	1.89064	0.0384
Lchi03043	1744	0.240364	1.88989	0.00343538
Lchi06417	7609	0.33364	1.88956	5.44815e-05
Lchi08049	21238	1.24846	1.88854	7.66474e-06
Lchi04977	10880	0.179376	1.88816	0.000380683
Lchi09927	1836	0.0861006	1.8876	0.0171083
Lchi06326	945	0.0753381	1.88375	0.0224024
Lchi08074	424	0.143501	1.88141	0.000404733
Lchi32955	1104	0.459203	1.88028	5.31025e-05
Lchi01283	10614	0.136326	1.87965	0.000656874
Lchi12058	34	3.61981	1.87916	2.05862e-05
Lchi18441	1576	0.200901	1.8787	0.000316567
Lchi02841	485	0.326465	1.87749	5.0545e-05
Lchi17201	10785	0.556067	1.87739	3.93558e-05
Lchi03766	204	0.990157	1.87636	4.97771e-06
Lchi11984	4735	0.606292	1.87435	1.62286e-05
Lchi31704	3310	0.0574004	1.87435	0.0222654
Lchi05475	1059	0.817956	1.87426	6.44524e-06
Lchi02907	25976	2.82697	1.87383	1.30016e-06
Lchi05118	70815	0.0861006	1.87353	0.0204418
Lchi28939	5854	0.0861006	1.87353	0.00421363
Lchi26968	3329	0.437678	1.87285	2.18924e-05
Lchi13247	7579	0.0538129	1.87178	0.023935
Lchi20704	238	0.161439	1.86988	0.000636504
Lchi11919	5244	0.0502254	1.86887	0.0488415
Lchi14295	12733	0.208077	1.86808	0.000270056
Lchi10813	2323	0.172201	1.86555	0.000609006
Lchi21033	9593	0.0466378	1.86555	0.0260817
Lchi06403	4712	0.197314	1.86555	0.000227964
Lchi10412	5156	0.147089	1.86555	0.000594567
Lchi08114	3845	0.121976	1.86555	0.000850939
Lchi09586	12767	0.218839	1.86474	0.000711402
Lchi21748	635	1.10855	1.86474	5.39387e-06
Lchi13377	2612	0.416153	1.86173	3.45821e-05
Lchi32958	6235	0.182964	1.86173	0.000394808
Lchi32032	7376	0.0430503	1.86173	0.0342057
Lchi25201	1270	0.157851	1.86113	0.00179734
Lchi02367	1398	0.0645755	1.86032	0.0132776
Lchi01319	1077	0.154264	1.8599	0.000381254
Lchi02565	11925	1.17312	1.85904	3.88829e-06
Lchi18454	1334	0.839481	1.859	6.54116e-06
Lchi16664	8534	0.591942	1.85658	2.03112e-05
Lchi12872	3173	0.882532	1.85471	6.08772e-06
Lchi04174	29	0.136326	1.85285	0.000776476
Lchi08439	68944	1.01168	1.85016	1.384e-05
Lchi07133	6032	0.0538129	1.85008	0.0385759
Lchi30392	4359	0.0896882	1.84843	0.011946
Lchi23843	1452	0.31929	1.84578	0.000294619
Lchi06105	39	0.229602	1.84578	0.000219672
Lchi18201	2481	0.104038	1.84578	0.00329216
Lchi14329	3690	0.699568	1.84438	1.44107e-05
Lchi01875	299	5.03689	1.84261	3.466e-06
Lchi10824	68871	0.0645755	1.84217	0.0231382
Lchi07411	5343	0.0645755	1.84217	0.0223537
Lchi00958	698	5.80821	1.84197	4.9314e-06
Lchi27467	598	0.997332	1.84185	6.64165e-06
Lchi17379	241	0.0466378	1.84088	0.0286992
Lchi05284	82	0.0466378	1.84088	0.0386567
Lchi01330	193	0.0466378	1.84088	0.0385759
Lchi00242	7163	0.613467	1.8406	2.0452e-05
Lchi34737	70541	0.129151	1.84022	0.00326634
Lchi19381	175	0.129151	1.84022	0.00434556
Lchi01002	1033	1.25563	1.84012	5.2075e-06
Lchi17868	4600	0.240364	1.83873	0.000366772
Lchi32347	9583	0.0932757	1.83817	0.00830204
Lchi11294	56	0.853831	1.8369	7.11411e-06
Lchi28557	8028	0.516604	1.83399	2.20036e-05
Lchi08055	4431	0.0574004	1.83371	0.0177105
Lchi15946	7826	0.161439	1.8324	0.000569311
Lchi08029	8271	0.114801	1.83128	0.00190692
Lchi03769	10871	0.154264	1.82871	0.00112269
Lchi09774	6998	0.380278	1.82792	5.06322e-05
Lchi04762	3080	1.65385	1.82687	4.11541e-06
Lchi16641	2626	0.150676	1.82674	0.00114309
Lchi26844	26989	0.107626	1.82598	0.00818131
Lchi24075	3811	0.315702	1.82585	0.000106161
Lchi00574	7943	0.0502254	1.82306	0.0369935
Lchi11593	2208	0.513016	1.82166	8.36941e-05
Lchi16153	4658	0.692393	1.82086	1.42294e-05
Lchi25504	7894	0.0609879	1.81931	0.0177503
Lchi12554	353	0.226014	1.81814	0.000295214
Lchi04759	2357	0.0717505	1.81664	0.018404
Lchi02668	415	0.132738	1.81537	0.00149467
Lchi06548	3856	0.175789	1.81184	0.00168676
Lchi05479	5622	0.358753	1.80951	9.26996e-05
Lchi20030	1492	0.147089	1.80864	0.000804603
Lchi05117	295	0.100451	1.80837	0.0205365
Lchi13797	9532	0.204489	1.80837	0.000636504
Lchi01930	69490	0.279827	1.80633	0.000464313
Lchi25911	69218	0.143501	1.80612	0.00196525
Lchi08394	705	0.0753381	1.80575	0.0124178
Lchi08361	3625	0.312115	1.80575	0.000139296
Lchi02799	2685	0.0968632	1.80466	0.00520724
Lchi19201	5841	1.13725	1.80384	8.90128e-06
Lchi16858	1606	1.47806	1.80285	7.12403e-06
Lchi06996	6926	1.17671	1.80137	1.85088e-05
Lchi29067	70648	0.27624	1.8007	0.000174767
Lchi16307	5312	0.0717505	1.8007	0.0190628
Lchi24716	850	0.861006	1.79978	1.19714e-05
Lchi30408	441	0.480729	1.79823	7.59549e-05
Lchi03968	1564	3.30052	1.79817	7.23501e-06
Lchi01928	5741	0.419741	1.796	8.10593e-05
Lchi08876	10583	0.0574004	1.79418	0.0343577
Lchi17882	5433	15.4192	1.7939	4.71455e-06
Lchi16465	8185	0.107626	1.79355	0.00248104
Lchi01039	68613	0.157851	1.79332	0.000838562
Lchi05524	10337	1.07267	1.79295	2.41883e-05
Lchi30583	68616	0.0466378	1.79279	0.0337349
Lchi00508	69048	0.0861006	1.79184	0.00970448
Lchi10502	480	1.57492	1.78989	8.08653e-06
Lchi19753	7275	0.211664	1.78964	0.00147219
Lchi14469	181	0.0932757	1.78842	0.00563935
Lchi04333	66716	6.48266	1.78725	9.02122e-06
Lchi10140	4838	0.139914	1.78689	0.00228564
Lchi05510	35	1.44577	1.78485	1.5517e-05
Lchi30929	31	0.513016	1.7846	6.35452e-05
Lchi32075	1493	0.118388	1.78447	0.00536188
Lchi08211	4632	0.0896882	1.78372	0.00591212
Lchi03279	6070	0.154264	1.78315	0.000940523
Lchi02534	7806	0.283415	1.78277	0.00016045
Lchi29723	8647	2.04489	1.7812	3.93622e-05
Lchi31819	6395	3.08169	1.7802	7.31243e-06
Lchi30581	5900	0.344403	1.77799	0.000146591
Lchi05042	4846	1.04756	1.77777	1.41001e-05
Lchi07385	8498	0.513016	1.77776	5.42046e-05
Lchi17924	2580	0.147089	1.77711	0.00307799
Lchi16277	8459	0.111213	1.77662	0.00466134
Lchi01267	4685	0.0932757	1.77624	0.016058
Lchi28755	33	1.89063	1.77569	1.1891e-05
Lchi21449	519	2.59378	1.77532	0.000164793
Lchi18797	1061	0.197314	1.77516	0.000911845
Lchi28355	7096	0.0574004	1.77482	0.0200495
Lchi26882	1941	0.312115	1.77198	0.000244316
Lchi03008	5105	0.814369	1.77178	2.06094e-05
Lchi06057	1032	0.157851	1.7714	0.00285241
Lchi02111	9663	0.0717505	1.76933	0.0141182
Lchi05588	10035	0.469966	1.76827	7.37543e-05
Lchi13357	7565	0.104038	1.76778	0.00307123
Lchi05025	5567	0.226014	1.76643	0.000440104
Lchi13120	4604	0.118388	1.76523	0.00286942
Lchi11766	5366	0.118388	1.76523	0.00497551
Lchi16993	90	0.326465	1.76378	0.000204491
Lchi10449	11831	0.172201	1.7627	0.00121352
Lchi24060	43	0.139914	1.76237	0.00277994
Lchi06656	8297	4.00368	1.76227	2.48156e-05
Lchi30808	5214	0.29059	1.76197	0.000311556
Lchi15359	3122	0.186551	1.76145	0.00096838
Lchi07578	7596	0.193726	1.76089	0.000707674
Lchi14744	3630	0.588354	1.76089	3.93622e-05
Lchi16711	2420	1.47447	1.76032	1.49463e-05
Lchi35169	2110	0.0825131	1.75967	0.0179422
Lchi09729	1008	0.606292	1.75951	0.00257934
Lchi04362	10141	0.0896882	1.75863	0.0068053
Lchi22836	4364	2.9059	1.75796	9.02122e-06
Lchi00225	4022	0.452028	1.75765	7.52364e-05
Lchi04886	68239	0.0717505	1.7539	0.0200263
Lchi30783	69541	0.394628	1.75349	0.000219563
Lchi21334	1851	0.365928	1.75092	0.00017273
Lchi33850	1053	0.129151	1.75059	0.00273669
Lchi05144	5275	0.0538129	1.74625	0.033552
Lchi18569	5545	0.068163	1.74625	0.0385759
Lchi23774	23	0.154264	1.74625	0.00179734
Lchi28671	60	0.0825131	1.74625	0.0168566
Lchi03215	4783	1.3812	1.74127	2.23047e-05
Lchi29695	7294	0.728268	1.73998	4.18046e-05
Lchi09057	2105	2.03772	1.73922	2.20065e-05
Lchi29359	517	0.0717505	1.73863	0.0187196
Lchi02926	9885	2.32113	1.73835	1.80398e-05
Lchi15349	2871	0.0574004	1.73685	0.0235189
Lchi13682	5801	0.584767	1.73651	7.64685e-05
Lchi08473	1836	1.53546	1.73619	2.48156e-05
Lchi26974	785	0.459203	1.73511	0.000115272
Lchi32025	62	0.27624	1.73397	0.00331946
Lchi07224	73	0.129151	1.73331	0.009068
Lchi08765	3446	0.161439	1.73238	0.00268336
Lchi28024	7419	0.0753381	1.73175	0.0214728
Lchi19240	3402	0.0753381	1.73175	0.0130749
Lchi04673	2403	0.502254	1.73154	0.000145199
Lchi16275	1220	0.186551	1.7312	0.00228181
Lchi04277	6111	0.107626	1.73082	0.00983279
Lchi14675	5887	0.513016	1.73075	0.000140289
Lchi09748	95	0.179376	1.73062	0.000764644
Lchi13172	3706	1.18747	1.72992	2.54489e-05
Lchi13389	70029	0.100451	1.72976	0.0071888
Lchi23197	12	0.0609879	1.72855	0.0291228
Lchi20133	1099	0.118388	1.72751	0.0071888
Lchi00946	68595	0.0538129	1.72635	0.0294051
Lchi18310	68796	0.868181	1.72464	3.7789e-05
Lchi29552	27849	0.154264	1.72455	0.00313983
Lchi18977	1109	0.627817	1.72455	7.90135e-05
Lchi08289	5624	0.595529	1.72434	8.44186e-05
Lchi05413	2893	0.301352	1.72194	0.000318318
Lchi02174	3722	0.0896882	1.7218	0.010497
Lchi04828	8538	0.0645755	1.72116	0.0180364
Lchi24334	133	3.67004	1.71773	0.000206965
Lchi26970	70301	0.455616	1.7165	0.000146591
Lchi12663	25	0.129151	1.71624	0.0117443
Lchi00738	3580	0.104038	1.71454	0.00792446
Lchi17420	10814	0.0502254	1.71454	0.0366422
Lchi26405	4338	0.706743	1.70948	8.47222e-05
Lchi14362	4842	0.222427	1.70858	0.000569311
Lchi11863	5358	0.129151	1.70777	0.00365707
Lchi01305	6139	0.129151	1.70777	0.00321979
Lchi23184	587	0.0825131	1.70672	0.0109848
Lchi07342	361	1.79376	1.70618	2.21548e-05
Lchi19844	2278	0.509429	1.70536	0.000133341
Lchi01863	622	0.186551	1.70158	0.00155309
Lchi11198	1761	0.218839	1.70044	0.000881107
Lchi08056	27639	0.068163	1.69894	0.0287596
Lchi31042	12478	0.139914	1.69894	0.00400366
Lchi28464	6632	0.233189	1.69847	0.000679079
Lchi01202	9560	4.45571	1.69544	3.6561e-05
Lchi02707	622	0.0609879	1.69378	0.0323238
Lchi05815	7845	0.125563	1.69378	0.00464106
Lchi16139	6876	0.114801	1.69378	0.00733267
Lchi00856	10243	0.803606	1.69241	6.6611e-05
Lchi19465	1180	0.358753	1.69174	0.0166038
Lchi05845	66823	0.172201	1.69168	0.00131028
Lchi13468	299	0.143501	1.68876	0.00423308
Lchi18348	3774	0.0645755	1.68837	0.0385759
Lchi02873	1197	0.100451	1.68669	0.00782783
Lchi16958	3217	0.932757	1.68551	5.62505e-05
Lchi22929	9242	0.0789256	1.68485	0.0119568
Lchi19749	4881	0.0789256	1.68485	0.0180632
Lchi11752	3950	0.434091	1.68452	0.000217877
Lchi29834	9539	0.114801	1.68444	0.00694765
Lchi07006	7728	0.412566	1.68404	0.000224818
Lchi24000	884	2.30678	1.68342	2.61828e-05
Lchi17949	1004	0.0574004	1.68171	0.0294717
Lchi09928	1836	0.301352	1.68171	0.00275298
Lchi20815	5974	0.0825131	1.68096	0.013053
Lchi01953	1898	0.40539	1.68028	0.000394808
Lchi03058	1629	0.358753	1.67957	0.000315398
Lchi10641	7079	1.46012	1.67946	3.68432e-05
Lchi01378	56	0.247539	1.67913	0.000911845
Lchi19303	4129	0.161439	1.67818	0.00280939
Lchi17357	291	0.0861006	1.67739	0.00971892
Lchi18091	5529	0.563242	1.67692	0.000110309
Lchi12937	3679	0.165026	1.67635	0.00267766
Lchi03158	4782	0.193726	1.67517	0.00177513
Lchi08832	6621	0.254714	1.67247	0.00119405
Lchi06287	418	0.254714	1.67247	0.000939097
Lchi13349	6731	0.121976	1.67042	0.005244
Lchi22373	3548	0.0825131	1.66825	0.018382
Lchi01508	1053	0.0538129	1.66825	0.0442698
Lchi24510	5141	4.49876	1.66806	0.000249849
Lchi00778	204	2.14175	1.66799	3.42348e-05
Lchi03481	680	0.31929	1.66656	0.000716496
Lchi08400	140	0.129151	1.66619	0.00566431
Lchi15804	5127	0.104038	1.66319	0.00970448
Lchi06404	4712	0.0753381	1.66136	0.0310917
Lchi05293	858	0.154264	1.66136	0.0035492
Lchi06206	3518	1.73636	1.66122	0.000253645
Lchi12125	659	1.0655	1.66062	8.44186e-05
Lchi27425	3388	0.287002	1.65983	0.00063446
Lchi31302	69936	0.111213	1.65879	0.0075212
Lchi32243	371	0.111213	1.65879	0.0160962
Lchi18142	3965	0.534541	1.65715	0.000157905
Lchi08605	66768	1.73278	1.65699	7.11748e-05
Lchi05258	14358	0.283415	1.6569	0.00168094
Lchi33685	68151	0.254714	1.65565	0.00215323
Lchi20777	3584	2.78033	1.655	3.83578e-05
Lchi09658	7732	0.473553	1.65404	0.000236464
Lchi08976	8033	0.459203	1.6536	0.000270056
Lchi12562	9185	0.312115	1.64768	0.000711402
Lchi07405	23977	0.114801	1.64768	0.00704385
Lchi23546	12	0.0574004	1.64608	0.0337349
Lchi08937	1	0.100451	1.64487	0.0116001
Lchi12585	2825	0.168614	1.64315	0.00480167
Lchi24705	5831	0.0825131	1.64315	0.013069
Lchi24717	8899	0.0609879	1.64315	0.0294517
Lchi08564	737	0.0609879	1.64315	0.046507
Lchi11334	2000	1.4099	1.64265	6.55028e-05
Lchi11073	3445	0.240364	1.64169	0.00118215
Lchi05398	2087	0.71033	1.63991	0.00018628
Lchi19006	67175	1.6682	1.63953	0.000245663
Lchi12059	313	0.0896882	1.63933	0.0106132
Lchi06744	66964	0.233189	1.63864	0.00140694
Lchi29535	4176	1.1229	1.63715	0.000140962
Lchi24409	70761	0.896882	1.63623	0.000114139
Lchi16213	1	0.121976	1.63607	0.0148228
Lchi09050	2307	0.104038	1.63324	0.010673
Lchi10745	6168	0.577592	1.63214	0.000256794
Lchi00680	10339	0.254714	1.63077	0.00129679
Lchi03349	56	0.0825131	1.63077	0.0224024
Lchi05138	2715	0.204489	1.6295	0.00217549
Lchi23651	2135	9.35986	1.62893	5.98864e-05
Lchi08313	1147	0.398215	1.62813	0.00139741
Lchi20878	3306	0.448441	1.62667	0.00259195
Lchi26132	1211	0.193726	1.62607	0.00400895
Lchi18293	847	0.139914	1.62339	0.00613616
Lchi19423	3817	0.143501	1.62267	0.00539686
Lchi07808	67446	0.548892	1.62263	0.000232436
Lchi08929	8763	0.107626	1.62244	0.0124916
Lchi21362	7367	0.147089	1.62199	0.00426519
Lchi09260	1196	0.147089	1.62199	0.00686494
Lchi13715	99	0.574004	1.62138	0.000361244
Lchi02968	9071	0.27624	1.62037	0.00100579
Lchi25819	5174	0.416153	1.61912	0.000549718
Lchi32439	27888	0.165026	1.61901	0.00453853
Lchi19466	1180	2.76598	1.61837	0.00052683
Lchi14189	4047	0.825131	1.61818	0.000239138
Lchi16845	13213	0.222427	1.61733	0.00122557
Lchi27496	3611	0.821544	1.617	0.000175741
Lchi25977	941	0.778493	1.61692	0.00017273
Lchi21558	6676	0.197314	1.615	0.00727863
Lchi11982	26373	2.15969	1.61448	7.56303e-05
Lchi21164	453	0.111213	1.61239	0.00680054
Lchi05184	1696	3.99292	1.6117	9.76025e-05
Lchi07029	6048	0.37669	1.61067	0.00104029
Lchi23939	6820	0.365928	1.60832	0.000640072
Lchi00603	2454	0.150676	1.60773	0.00821905
Lchi12530	8682	0.100451	1.60423	0.0192011
Lchi13196	4580	0.204489	1.60423	0.0414302
Lchi17112	2153	0.419741	1.60406	0.000566842
Lchi18741	11591	0.118388	1.60276	0.0287569
Lchi19009	20	0.800018	1.60199	0.000208331
Lchi28488	69	0.0753381	1.59425	0.0323211
Lchi13826	554	0.674455	1.59425	0.000366772
Lchi13169	3353	0.462791	1.59425	0.000481625
Lchi02125	694	0.0932757	1.59425	0.0164574
Lchi22408	6702	0.401803	1.59425	0.000713988
Lchi22248	11803	1.54981	1.59225	0.000145199
Lchi02213	1133	2.34983	1.59029	0.000177657
Lchi26507	11852	0.240364	1.59001	0.00179734
Lchi10648	9535	0.215252	1.58952	0.00222382
Lchi08823	449	0.574004	1.58888	0.000346453
Lchi15413	672	0.182964	1.58871	0.0037036
Lchi30557	5172	0.165026	1.58812	0.00298825
Lchi03156	90	0.40539	1.58667	0.000656874
Lchi04350	232	0.498666	1.58602	0.000462551
Lchi14846	2179	0.365928	1.58587	0.000768679
Lchi16828	288	0.229602	1.58539	0.00156588
Lchi18377	10693	0.810781	1.58537	0.000251148
Lchi25006	109	0.104038	1.58466	0.017676
Lchi06652	7443	0.0861006	1.58275	0.016058
Lchi20741	5876	0.419741	1.57965	0.000565064
Lchi18451	1388	0.200901	1.57914	0.00394423
Lchi24605	363	0.462791	1.57879	0.000541855
Lchi24748	7236	1.3238	1.57873	0.000171525
Lchi12302	77	0.121976	1.57785	0.0177023
Lchi18508	5409	0.441266	1.57575	0.00074309
Lchi03038	68128	0.107626	1.57575	0.0185095
Lchi35132	12269	0.157851	1.57514	0.00626754
Lchi10413	5156	0.469966	1.5747	0.000611326
Lchi05747	1829	0.100451	1.57448	0.0289051
Lchi05248	3224	1.61797	1.57396	0.000170318
Lchi08833	1033	0.322877	1.57222	0.0015631
Lchi16712	2420	3.39739	1.5707	0.000186937
Lchi00822	2123	0.0825131	1.5704	0.0445782
Lchi04109	1109	0.165026	1.5699	0.0100369
Lchi21994	4383	0.150676	1.56765	0.00440619
Lchi26717	2242	0.150676	1.56765	0.0071888
Lchi16431	4356	0.104038	1.56568	0.0187162
Lchi31771	4997	0.315702	1.56536	0.00155215
Lchi28738	8155	0.373103	1.56433	0.00840943
Lchi27438	11818	0.197314	1.56366	0.00438509
Lchi04661	4271	0.157851	1.56254	0.00400366
Lchi11368	11321	0.0609879	1.56254	0.0422166
Lchi24399	2215	0.455616	1.56082	0.000694396
Lchi28443	21300	0.875356	1.56049	0.000850939
Lchi20524	17395	0.0861006	1.56003	0.018008
Lchi22884	70753	0.114801	1.55969	0.0151816
Lchi13971	122	0.408978	1.55954	0.00147556
Lchi17581	1865	0.466378	1.55943	0.00464406
Lchi03249	1229	11.6128	1.55599	0.000216805
Lchi07374	2243	0.498666	1.55561	0.000573906
Lchi15563	7789	0.100451	1.55499	0.0187162
Lchi14387	3830	0.125563	1.55472	0.0140494
Lchi04771	8803	0.706743	1.55401	0.000414004
Lchi12884	8180	0.121976	1.5536	0.0176769
Lchi10685	3338	0.642167	1.5516	0.000536299
Lchi20238	260	0.699568	1.54789	0.000586416
Lchi14890	3145	0.505841	1.54432	0.000749424
Lchi01312	11467	0.179376	1.5442	0.00566301
Lchi09160	2624	0.136326	1.54336	0.0252927
Lchi11966	67739	0.33364	1.54298	0.00138017
Lchi23030	7209	0.0753381	1.54271	0.0310355
Lchi19182	18296	2.19915	1.54255	0.000611326
Lchi13452	11403	0.308527	1.53894	0.00423308
Lchi14659	4455	0.226014	1.53679	0.0037082
Lchi13214	4514	0.699568	1.53512	0.000410271
Lchi04700	4335	0.0645755	1.53474	0.0408926
Lchi23037	11410	0.423328	1.53254	0.00107068
Lchi01128	3250	0.240364	1.53196	0.00351099
Lchi19586	2917	0.157851	1.53151	0.0110623
Lchi04015	5423	0.0932757	1.53151	0.0351019
Lchi17614	2777	0.893294	1.53102	0.000381254
Lchi13047	4398	0.419741	1.52969	0.00159983
Lchi14490	67156	0.469966	1.52803	0.000956827
Lchi07841	18251	1.71843	1.52729	0.00034995
Lchi09805	102	0.491491	1.52685	0.00115136
Lchi04819	39	0.29059	1.52553	0.00210861
Lchi02976	68123	0.358753	1.52454	0.00155215
Lchi07187	3497	0.541716	1.52386	0.000759127
Lchi16130	67782	0.240364	1.52386	0.00385651
Lchi01933	2079	0.37669	1.52256	0.00133054
Lchi15757	5099	0.179376	1.52251	0.00631542
Lchi22722	592	0.150676	1.52226	0.00803329
Lchi06914	387	1.06191	1.52131	0.000459354
Lchi17557	1248	0.0932757	1.52131	0.0334953
Lchi34154	2731	2.28167	1.51966	0.000269365
Lchi12934	6495	0.588354	1.51928	0.000737701
Lchi27907	3911	0.182964	1.51858	0.00560954
Lchi04938	2146	0.154264	1.51762	0.00901331
Lchi02986	95	0.294177	1.51643	0.00199822
Lchi12281	4283	0.0609879	1.51624	0.0486774
Lchi31590	39	0.0861006	1.51564	0.0492992
Lchi24269	3337	0.487904	1.51436	0.00112407
Lchi09235	27662	0.0968632	1.51407	0.0202097
Lchi01931	6690	0.444853	1.51345	0.00101149
Lchi17364	3791	0.118388	1.51178	0.0187196
Lchi17810	4047	0.434091	1.51152	0.00204447
Lchi06468	2625	1.77224	1.51101	0.000336032
Lchi05179	336	0.104038	1.51018	0.0229676
Lchi01854	69477	0.0789256	1.509	0.046805
Lchi20370	583	0.136326	1.50809	0.011092
Lchi22895	5400	0.340815	1.50678	0.00182466
Lchi08830	6621	0.111213	1.50678	0.0214741
Lchi06641	5886	0.340815	1.50678	0.00197136
Lchi23216	631	0.351578	1.50661	0.00188811
Lchi18325	5981	0.416153	1.50577	0.00140781
Lchi21597	4200	0.0861006	1.50475	0.0291228
Lchi17040	9239	0.0861006	1.50475	0.0314698
Lchi18147	7080	0.0968632	1.50436	0.0210641
Lchi10924	5887	0.65293	1.50409	0.00106498
Lchi19146	507	0.0717505	1.50114	0.0482323
Lchi14209	3555	0.294177	1.50005	0.00215323
Lchi05362	66672	0.154264	1.49909	0.0128023
Lchi23938	10042	4.99025	1.49861	0.000636504
Lchi12119	5811	0.247539	1.49856	0.00306441
Lchi16675	10270	0.168614	1.49551	0.00874855
Lchi26127	321	0.218839	1.49533	0.00744901
Lchi21293	3060	0.0968632	1.49471	0.0241653
Lchi21922	69	0.154264	1.49296	0.0330474
Lchi03576	67415	0.240364	1.49188	0.00289914
Lchi17563	3232	0.315702	1.49104	0.00219319
Lchi01295	8814	0.218839	1.49099	0.0065796
Lchi19519	2654	1.21617	1.4903	0.000459312
Lchi08440	1747	0.182964	1.48733	0.0149621
Lchi28078	5610	0.182964	1.48733	0.00686494
Lchi23928	3440	0.229602	1.48733	0.00560954
Lchi09640	27671	0.387453	1.48714	0.00204976
Lchi01627	6747	0.154264	1.48686	0.0135309
Lchi07329	988	2.89513	1.4856	0.00402752
Lchi13265	99	0.0968632	1.48512	0.0303469
Lchi19736	5576	0.383865	1.48371	0.00138945
Lchi21881	5177	0.473553	1.48362	0.00169797
Lchi13932	6326	0.104038	1.48321	0.0364515
Lchi14888	66779	0.441266	1.48235	0.00179797
Lchi19729	7018	0.190139	1.48124	0.00763236
Lchi20438	4704	2.0987	1.4793	0.000421499
Lchi04331	11309	0.283415	1.47655	0.00447994
Lchi31694	530	0.0968632	1.4756	0.0315891
Lchi26061	3086	0.154264	1.47474	0.0148395
Lchi25446	70199	3.72026	1.47454	0.000656874
Lchi15293	616	0.104038	1.47434	0.0409056
Lchi09634	17899	0.0789256	1.47395	0.0414516
Lchi06034	9969	0.0932757	1.47139	0.0263201
Lchi03714	67473	2.57943	1.47139	0.000507638
Lchi18387	233	0.613467	1.47053	0.00179734
Lchi31892	4119	0.204489	1.47037	0.00619632
Lchi07295	6273	0.186551	1.46917	0.00901331
Lchi19708	4192	0.114801	1.46871	0.03328
Lchi01134	140	0.269064	1.46713	0.00634144
Lchi04577	4960	0.0896882	1.46687	0.0296659
Lchi01421	481	0.265477	1.46551	0.00563935
Lchi06749	2106	0.835894	1.46461	0.000801013
Lchi29919	1409	0.186551	1.46418	0.00890593
Lchi05231	5490	0.617055	1.46358	0.00127026
Lchi20892	4757	0.215252	1.46321	0.0066066
Lchi07894	400	0.147089	1.463	0.0196717
Lchi16044	5128	0.197314	1.46143	0.0106866
Lchi21818	27888	0.100451	1.46127	0.0306575
Lchi11514	8350	0.114801	1.46072	0.0242499
Lchi16029	3155	0.197314	1.45674	0.00898416
Lchi07108	2407	0.31929	1.45674	0.00393748
Lchi17497	8382	0.251127	1.4549	0.00588801
Lchi20200	3861	0.272652	1.45164	0.00613616
Lchi18028	579	0.104038	1.44802	0.0260583
Lchi06697	39	0.150676	1.44762	0.0173278
Lchi19896	1888	0.161439	1.44538	0.017676
Lchi07088	7449	1.13007	1.44517	0.000962286
Lchi05496	8955	0.423328	1.44467	0.00615494
Lchi29892	852	10.2819	1.44449	0.000726064
Lchi13399	2506	0.193726	1.44014	0.0111475
Lchi02413	7699	0.179376	1.43885	0.00955177
Lchi05150	2884	0.631405	1.43833	0.00161439
Lchi16456	5360	3.25389	1.43438	0.000933433
Lchi24082	941	0.118388	1.43378	0.0408669
Lchi01309	3400	0.226014	1.42833	0.00878218
Lchi18072	2587	0.229602	1.42679	0.00988227
Lchi11901	4476	0.211664	1.42646	0.00830204
Lchi14016	69396	0.129151	1.42519	0.0488423
Lchi15827	3198	0.455616	1.42432	0.00277994
Lchi16835	4851	0.254714	1.42432	0.00450819
Lchi09213	69808	0.491491	1.42293	0.0037036
Lchi12477	69986	1.13725	1.42251	0.00104614
Lchi01892	7743	0.104038	1.42218	0.0250738
Lchi05003	2083	0.771318	1.41958	0.00168857
Lchi09049	1403	0.121976	1.4161	0.046507
Lchi08227	4025	0.197314	1.41519	0.0099735
Lchi06467	2625	0.520191	1.41425	0.00274829
Lchi31860	3869	0.157851	1.41367	0.0123277
Lchi19617	589	0.634992	1.41177	0.00296938
Lchi33856	7312	0.200901	1.40921	0.0175744
Lchi22972	1447	0.100451	1.40783	0.0458815
Lchi10118	4484	0.229602	1.40716	0.00819401
Lchi00056	387	1.97673	1.40677	0.00116725
Lchi15051	361	0.272652	1.40488	0.00619632
Lchi02553	605	0.369515	1.40472	0.00615604
Lchi01290	3881	1.51752	1.4045	0.00121352
Lchi06689	5671	0.168614	1.4031	0.0194692
Lchi27082	588	1.20182	1.4031	0.0012757
Lchi12854	3475	0.100451	1.39911	0.0394749
Lchi11774	69367	0.0896882	1.39744	0.0407302
Lchi03718	67474	0.330052	1.39734	0.00617803
Lchi17337	1661	0.147089	1.3956	0.01947
Lchi04957	4477	0.355165	1.39512	0.0044395
Lchi11458	700	0.175789	1.39512	0.0183515
Lchi07880	68493	0.760556	1.39467	0.00213709
Lchi05082	70809	0.0968632	1.39261	0.0458261
Lchi31259	11745	0.398215	1.39261	0.00502048
Lchi07062	1707	0.114801	1.39071	0.047125
Lchi09385	9609	0.161439	1.38989	0.0218214
Lchi02517	10756	0.150676	1.38824	0.0229676
Lchi11201	4146	0.990157	1.38696	0.00211032
Lchi07328	7649	0.265477	1.38677	0.0101316
Lchi05536	6420	1.01168	1.38664	0.00204036
Lchi27791	3225	0.383865	1.38566	0.00660612
Lchi10854	197	0.125563	1.38566	0.0279119
Lchi02569	3122	0.226014	1.38479	0.0111852
Lchi00941	10238	0.161439	1.38445	0.0177023
Lchi11355	354	0.294177	1.38432	0.0129557
Lchi06716	5463	2.14893	1.38219	0.00147556
Lchi11342	20700	0.33364	1.38065	0.0106989
Lchi08168	304	0.459203	1.38051	0.00452551
Lchi14347	3638	0.272652	1.37883	0.009068
Lchi03318	6891	0.136326	1.37503	0.0286992
Lchi09744	1377	0.147089	1.37185	0.0370928
Lchi28149	1992	1.0942	1.36943	0.00194124
Lchi35469	6792	0.118388	1.36701	0.0459561
Lchi02424	67031	0.541716	1.36482	0.00358647
Lchi02418	2203	0.591942	1.36195	0.00382812
Lchi09982	67111	0.233189	1.36065	0.0129932
Lchi19661	70559	0.294177	1.36048	0.00774971
Lchi16459	2074	0.121976	1.35896	0.0273184
Lchi02964	68122	0.204489	1.3563	0.0214728
Lchi05771	485	0.251127	1.35511	0.0122596
Lchi15008	70585	5.12299	1.35274	0.00367937
Lchi25721	10834	0.125563	1.35139	0.038228
Lchi09696	1755	0.315702	1.35025	0.0112077
Lchi14475	181	0.182964	1.34983	0.0239327
Lchi12549	2308	0.193726	1.3488	0.0142514
Lchi34495	27	0.229602	1.34608	0.0198229
Lchi10885	2318	0.186551	1.34489	0.0174164
Lchi06036	14709	2.68347	1.34379	0.00219506
Lchi10715	1412	0.911232	1.34257	0.00321882
Lchi16527	2109	0.197314	1.33982	0.0139735
Lchi07136	5612	0.602704	1.33977	0.00433513
Lchi07572	70396	0.73903	1.3382	0.00403566
Lchi17131	4246	0.121976	1.3381	0.0342472
Lchi17120	4408	0.139914	1.33723	0.0351019
Lchi16643	3789	0.147089	1.33695	0.0314775
Lchi28676	2185	0.154264	1.33669	0.0302717
Lchi04947	799	0.340815	1.33372	0.0108325
Lchi01965	4660	0.520191	1.33286	0.00541744
Lchi13794	95	0.121976	1.33121	0.0461332
Lchi07004	8546	0.30494	1.33121	0.0101741
Lchi25779	8328	0.132738	1.33121	0.0482323
Lchi07951	1813	5.68982	1.3303	0.00286978
Lchi10761	4369	0.713918	1.32402	0.00504668
Lchi00991	7475	0.330052	1.32347	0.00911954
Lchi03675	2656	1.67537	1.32301	0.00362108
Lchi14117	13160	0.62423	1.32162	0.00499132
Lchi19192	3232	0.251127	1.32109	0.0185817
Lchi27595	1130	0.312115	1.32032	0.0116873
Lchi05920	8110	0.204489	1.31883	0.0194692
Lchi01798	4482	0.40539	1.31861	0.00911944
Lchi10394	398	0.31929	1.31791	0.0230264
Lchi11161	5646	0.556067	1.31588	0.00581549
Lchi14761	2261	0.491491	1.31561	0.0111852
Lchi02478	1669	0.326465	1.31561	0.00965985
Lchi02955	5113	0.947107	1.31407	0.00504668
Lchi09695	4585	0.190139	1.31351	0.0220924
Lchi04247	1325	3.24312	1.31326	0.00372751
Lchi22577	1317	0.365928	1.31265	0.0193494
Lchi12503	10131	1.46371	1.31252	0.00327779
Lchi28265	776	1.6969	1.31056	0.00321882
Lchi11663	4031	0.218839	1.30813	0.0179818
Lchi07991	882	0.186551	1.30424	0.0285011
Lchi11543	6094	2.88796	1.30402	0.00443134
Lchi17725	5934	6.11315	1.30355	0.0037082
Lchi09151	66	0.150676	1.30352	0.0333279
Lchi02745	6992	0.165026	1.30084	0.028174
Lchi00150	12109	1.70408	1.30072	0.00358091
Lchi00760	7238	0.236777	1.29927	0.0174164
Lchi13060	2071	1.01168	1.29596	0.00443134
Lchi15905	312	9.82623	1.29473	0.0114219
Lchi15860	3497	0.258302	1.29222	0.0176005
Lchi03087	31	0.186551	1.29095	0.0221252
Lchi22576	1317	0.566829	1.28801	0.0142619
Lchi16077	816	7.65937	1.28676	0.0121772
Lchi17218	2436	0.756968	1.28544	0.0106104
Lchi00477	548	1.24846	1.28111	0.0106753
Lchi15823	7401	0.204489	1.2783	0.0262773
Lchi25428	7255	0.139914	1.27232	0.0377938
Lchi01179	2084	0.229602	1.26966	0.021592
Lchi16645	1912	1.79018	1.26541	0.00532665
Lchi12161	696	4.11131	1.26504	0.0173278
Lchi02195	11529	2.43234	1.26308	0.00430743
Lchi29389	1115	1.41707	1.26244	0.00499126
Lchi30395	2927	0.312115	1.26186	0.0166299
Lchi04042	123	0.150676	1.26029	0.039198
Lchi06695	2455	2.53279	1.25794	0.00500042
Lchi02752	1587	0.182964	1.24593	0.0347079
Lchi13097	13808	0.810781	1.24487	0.00862458
Lchi29791	3494	0.287002	1.2448	0.0198229
Lchi09862	56	0.150676	1.24441	0.0473928
Lchi08886	10584	0.735443	1.24073	0.0192553
Lchi06421	5961	0.73903	1.24006	0.00901622
Lchi12030	10324	1.47447	1.23744	0.00702331
Lchi22472	9152	0.452028	1.2342	0.0132073
Lchi33526	7767	0.186551	1.21783	0.0314634
Lchi03870	225	0.513016	1.21728	0.0176238
Lchi04262	0	0.785668	1.21674	0.0104533
Lchi18514	4913	0.27624	1.21573	0.0243253
Lchi04259	5675	0.179376	1.21356	0.0344308
Lchi00001	27497	8.59571	1.21347	0.0107733
Lchi09150	66	0.226014	1.21227	0.0465537
Lchi28819	70000	0.340815	1.20651	0.0230264
Lchi18626	1010	0.817956	1.20463	0.0129288
Lchi05373	630	0.968632	1.20228	0.0184095
Lchi21209	866	1.10137	1.1957	0.0136719
Lchi03040	68129	3.5373	1.19486	0.0128736
Lchi33500	8731	1.09778	1.19029	0.0119522
Lchi22376	4905	0.40539	1.18873	0.0230264
Lchi32755	47	0.226014	1.18825	0.0443493
Lchi20962	554	0.735443	1.18799	0.0149965
Lchi24740	10884	0.65293	1.18632	0.0151053
Lchi00834	13367	0.204489	1.1817	0.0481792
Lchi20938	1010	0.197314	1.17663	0.0467452
Lchi13628	5419	1.50676	1.16879	0.013592
Lchi02581	67061	0.200901	1.16786	0.0450198
Lchi00320	965	0.330052	1.16531	0.0324729
Lchi26673	1791	1.0655	1.16452	0.0135893
Lchi26401	4650	1.27357	1.16309	0.0129557
Lchi05067	1229	1.42066	1.15256	0.0139735
Lchi04601	68736	0.878944	1.15219	0.0179411
Lchi14257	5114	0.523779	1.1515	0.0238629
Lchi14821	7249	1.40631	1.1487	0.0138098
Lchi02527	67052	0.265477	1.14218	0.0407846
Lchi34348	746	0.340815	1.14139	0.0446017
Lchi04768	84	2.39647	1.1409	0.0179959
Lchi01327	585	0.355165	1.14007	0.0355716
Lchi24388	67506	0.469966	1.1372	0.0422166
Lchi13966	122	1.66461	1.13702	0.0325853
Lchi30353	2367	8.26925	1.13388	0.0179354
Lchi08851	547	0.344403	1.13022	0.0362066
Lchi05374	630	0.416153	1.13011	0.0409056
Lchi08779	1048	0.330052	1.1289	0.0416636
Lchi13761	419	0.556067	1.12877	0.0486774
Lchi23743	610	1.82246	1.12839	0.0167234
Lchi23040	9377	0.692393	1.12807	0.0221971
Lchi29380	4218	0.516604	1.1231	0.0291228
Lchi06078	3103	0.340815	1.11743	0.0397052
Lchi02741	3512	0.254714	1.11455	0.048622
Lchi07881	10790	0.419741	1.11232	0.0329732
Lchi07034	8924	0.434091	1.09369	0.0364531
Lchi01036	68612	11.6738	1.09182	0.0339618
Lchi00311	3275	0.868181	1.09112	0.025002
Lchi05844	1037	0.617055	1.08519	0.0371153
Lchi18384	4216	0.609879	1.07311	0.0404947
Lchi00754	27513	1.68972	1.07175	0.0379917
Lchi18285	12046	0.441266	1.06785	0.0461529
Lchi00587	1588	1.74713	1.06064	0.0306575
Lchi12622	21	0.774906	1.05934	0.0462544
Lchi05130	8558	1.82605	1.058	0.0279119
Lchi33135	776	0.717505	1.05646	0.0385759
Lchi04541	1656	8.915	1.05511	0.0335546
Lchi19347	1885	1.64309	1.04471	0.0321496
Lchi00586	11938	0.893294	1.04433	0.0470089
Lchi29163	776	2.15252	1.02651	0.0327172
Lchi07549	2623	1.14442	1.02257	0.0407846
Lchi18097	8022	1.35608	1.02177	0.0373668
Lchi17480	68635	20.4059	1.00515	0.0482323
Lchi00742	344	15.0138	-1.36377	0.0459561
Lchi00310	3636	4.80729	-1.36804	0.0441016
Lchi14286	1363	3.4799	-1.44051	0.0310893
Lchi17524	68638	4.20099	-1.46783	0.027664
Lchi11912	1892	1.13366	-1.46799	0.0484379
Lchi08276	2286	1.209	-1.48324	0.04539
Lchi32152	70718	1.97314	-1.50038	0.0407794
Lchi10834	67228	0.509429	-1.50915	0.0443493
Lchi25331	2199	0.513016	-1.51637	0.0465546
Lchi09124	69801	0.387453	-1.52144	0.0433928
Lchi19094	10807	0.31929	-1.52271	0.0461945
Lchi03599	8451	0.251127	-1.52326	0.046507
Lchi34338	1027	0.541716	-1.53069	0.0398939
Lchi26320	1510	0.932757	-1.53835	0.0356685
Lchi26086	6941	0.383865	-1.53839	0.0401665
Lchi18991	1078	1.69331	-1.5472	0.0335546
Lchi22431	1630	0.965045	-1.56495	0.0316507
Lchi14392	1928	0.40539	-1.57004	0.0347153
Lchi08684	66872	0.699568	-1.57372	0.03328
Lchi07313	3137	0.448441	-1.57644	0.03328
Lchi03478	4419	0.954282	-1.58728	0.0289436
Lchi02582	2027	0.31929	-1.58774	0.0337349
Lchi17026	2249	0.62423	-1.59135	0.029204
Lchi14808	3646	0.613467	-1.5942	0.0291423
Lchi18560	1913	0.121976	-1.5984	0.0445782
Lchi22897	1027	0.437678	-1.59895	0.0299501
Lchi05697	66807	0.34799	-1.60001	0.0309707
Lchi04536	2618	0.200901	-1.60188	0.0363478
Lchi00095	1592	1.08343	-1.602	0.0264908
Lchi08818	1286	0.839481	-1.60592	0.0265525
Lchi02872	7390	0.315702	-1.60598	0.0314698
Lchi13205	1027	1.31303	-1.60918	0.0252569
Lchi10783	5672	0.229602	-1.61605	0.0324846
Lchi14054	69403	0.538129	-1.61897	0.0262773
Lchi26327	2052	0.179376	-1.62936	0.0340579
Lchi15896	1237	0.73903	-1.63083	0.023935
Lchi34121	134	0.186551	-1.63957	0.0327047
Lchi00812	1924	0.104038	-1.64046	0.0454121
Lchi29040	10974	0.107626	-1.64336	0.0385759
Lchi04839	1693	0.36234	-1.65338	0.0242499
Lchi02550	1460	0.498666	-1.65628	0.0224024
Lchi07685	67426	0.161439	-1.65698	0.0305481
Lchi00052	17785	0.233189	-1.66194	0.03328
Lchi23228	2284	1.19465	-1.66401	0.03328
Lchi33040	2728	0.954282	-1.66642	0.0326869
Lchi02039	3877	0.157851	-1.66678	0.029204
Lchi08799	4279	0.0645755	-1.67195	0.0482021
Lchi04841	1450	0.29059	-1.67355	0.0229922
Lchi04629	6845	0.0861006	-1.67359	0.0426979
Lchi01114	12590	0.104038	-1.67678	0.0352538
Lchi29361	4708	0.301352	-1.67795	0.030742
Lchi03468	263	1.01527	-1.68122	0.0185004
Lchi02918	1363	0.401803	-1.68387	0.0211205
Lchi00661	3021	0.373103	-1.68982	0.0200263
Lchi28706	4987	0.175789	-1.69323	0.0256946
Lchi06938	6017	0.200901	-1.69336	0.0250858
Lchi29788	70885	0.121976	-1.70022	0.0297359
Lchi17485	1305	0.193726	-1.70281	0.0229676
Lchi18391	1657	0.31929	-1.70506	0.0194692
Lchi21425	6536	0.0753381	-1.70654	0.0408354
Lchi03422	67398	0.182964	-1.70982	0.0232463
Lchi03721	5382	0.161439	-1.71128	0.0245597
Lchi12284	68188	0.541716	-1.71472	0.0168566
Lchi02500	2907	0.315702	-1.71662	0.0187162
Lchi16283	1481	0.0753381	-1.71715	0.0355716
Lchi23241	67176	0.0968632	-1.72045	0.0310355
Lchi06855	2273	0.997332	-1.72095	0.0150423
Lchi09653	4299	0.0717505	-1.72768	0.0374365
Lchi26445	2276	0.240364	-1.73192	0.0245597
Lchi26427	5225	0.0753381	-1.73423	0.0493896
Lchi17554	1450	0.455616	-1.73578	0.0153136
Lchi16964	1298	0.0574004	-1.73614	0.0446594
Lchi10764	3222	0.602704	-1.74634	0.0140952
Lchi34843	2199	0.0968632	-1.75928	0.0266123
Lchi32056	6942	0.0609879	-1.76096	0.0404947
Lchi02392	6499	0.254714	-1.76643	0.0151053
Lchi21028	1630	0.0717505	-1.77099	0.0293901
Lchi06351	4510	0.387453	-1.77302	0.0132776
Lchi20797	3079	0.72468	-1.77439	0.012051
Lchi21160	11011	10.7949	-1.77787	0.00587708
Lchi22168	69329	0.552479	-1.77925	0.0120339
Lchi25396	70280	0.498666	-1.78387	0.0200291
Lchi01337	2591	0.466378	-1.78828	0.0119568
Lchi12442	3189	0.0466378	-1.7902	0.04003
Lchi04423	1277	0.104038	-1.79073	0.0229546
Lchi30723	4549	0.0645755	-1.80024	0.0303469
Lchi18969	4312	0.0502254	-1.80629	0.0385759
Lchi30693	85	0.197314	-1.80639	0.0256491
Lchi03244	7798	0.0358753	-1.80927	0.0489552
Lchi15283	8113	0.0502254	-1.82259	0.03721
Lchi05760	66818	0.114801	-1.84518	0.0188204
Lchi21174	2663	0.068163	-1.84538	0.0246918
Lchi17116	1506	0.0968632	-1.84822	0.0214728
Lchi20920	5651	0.100451	-1.84881	0.0183515
Lchi01672	9966	0.0538129	-1.85366	0.0315395
Lchi03558	27555	0.172201	-1.85767	0.0122497
Lchi11739	1991	0.200901	-1.8578	0.0106377
Lchi05996	3935	0.0358753	-1.86757	0.0362598
Lchi22575	1711	0.0574004	-1.87135	0.0278055
Lchi14188	3646	0.480729	-1.87448	0.0076257
Lchi13361	9993	0.0645755	-1.88029	0.0198448
Lchi34180	70207	0.792843	-1.88187	0.00686494
Lchi08158	5259	0.495079	-1.88394	0.00753453
Lchi01593	314	0.121976	-1.88971	0.0255265
Lchi07059	12038	27.6778	-1.88987	0.00303501
Lchi00820	9556	0.369515	-1.89118	0.00829745
Lchi09585	69174	0.742618	-1.89822	0.0062154
Lchi00895	716	0.179376	-1.89824	0.0101238
Lchi19606	735	0.121976	-1.89926	0.0125466
Lchi01022	68607	0.477141	-1.90114	0.00658774
Lchi16177	13191	1.34532	-1.91146	0.00546157
Lchi07500	4140	0.0430503	-1.93798	0.0228089
Lchi13101	5153	0.118388	-1.94254	0.00977043
Lchi07529	2234	0.0287002	-1.95556	0.0407302
Lchi14980	5619	0.114801	-1.96202	0.0111852
Lchi23745	3602	0.0825131	-1.97358	0.0173278
Lchi22553	6153	0.107626	-1.9845	0.00818131
Lchi32969	4880	0.678042	-1.98488	0.00613616
Lchi26660	68539	3.31487	-1.98869	0.00171695
Lchi07334	67274	0.226014	-2.00232	0.00466134
Lchi24346	9345	0.283415	-2.00418	0.00435427
Lchi02643	5902	0.0179376	-2.00666	0.0466016
Lchi04249	7274	0.0538129	-2.01309	0.0136004
Lchi28801	3021	0.520191	-2.02747	0.00325157
Lchi13404	2148	3.08886	-2.06336	0.00309155
Lchi01609	7674	0.0251127	-2.06682	0.0252628
Lchi24345	1404	0.0215252	-2.07089	0.0366049
Lchi11642	66740	0.0394628	-2.0744	0.0407302
Lchi18565	7107	0.0466378	-2.07899	0.0124787
Lchi21005	269	0.0825131	-2.08006	0.0179522
Lchi26088	11190	0.0466378	-2.08865	0.0111475
Lchi28034	235	0.0287002	-2.08883	0.0266286
Lchi03469	1924	0.150676	-2.09167	0.00520724
Lchi16468	5362	0.0394628	-2.12822	0.0113756
Lchi22888	11011	0.190139	-2.1379	0.0137666
Lchi28292	11810	0.0358753	-2.13812	0.0134489
Lchi07257	1711	0.168614	-2.14407	0.00256272
Lchi06217	3805	0.0358753	-2.15578	0.0134727
Lchi05073	70807	0.0143501	-2.16278	0.0354257
Lchi08427	6074	0.0143501	-2.17129	0.0407846
Lchi22281	8005	0.0107626	-2.17129	0.048622
Lchi20002	2526	0.0215252	-2.17734	0.0193059
Lchi03895	4547	0.0179376	-2.18536	0.0267262
Lchi06103	2835	0.143501	-2.19082	0.00635459
Lchi23320	1084	0.0143501	-2.19235	0.03328
Lchi25905	769	0.0143501	-2.19235	0.03328
Lchi28586	12017	0.0143501	-2.20898	0.0375302
Lchi11856	742	0.0107626	-2.23864	0.0459561
Lchi08377	20300	0.0215252	-2.26799	0.0148198
Lchi18198	1429	0.0322877	-2.27563	0.00743099
Lchi09583	5769	0.0394628	-2.303	0.00480503
Lchi06985	346	0.0107626	-2.31745	0.0309587
Lchi07050	3289	0.0179376	-2.32859	0.0210577
Lchi00088	531	0.351578	-2.33635	0.00168676
Lchi08269	2683	0.0753381	-2.38095	0.0013258
Lchi08763	6349	0.0107626	-2.39671	0.0326369
Lchi03634	67460	0.00717505	-2.52123	0.0291228
Lchi05376	1159	0.0143501	-2.55306	0.00854216
Lchi28762	13061	0.0932757	-2.58868	0.000613965
Lchi09135	69803	0.00358753	-2.64607	0.0357633
Lchi16383	3756	0.00717505	-2.73248	0.0328843
Lchi05029	195	0.00358753	-2.79807	0.0272926
Lchi17239	10958	0.0179376	-2.82529	0.0203559
Lchi09722	676	0.150676	-2.86183	0.000382959
Lchi24166	6080	0.00358753	-2.87824	0.0283148
Lchi02056	495	0.00358753	-2.96647	0.0213395
Lchi00859	420	0.00358753	-3.03219	0.0177503
Lchi21161	11011	1.5821	-3.07521	1.96228e-05
Lchi19136	150	0	-3.09505	0.0446107
Lchi15647	5245	0.00358753	-3.12822	0.00701749
Lchi25694	3090	0.00358753	-3.14992	0.00614703
Lchi02191	9935	0.00358753	-3.16598	0.00998523
Lchi11113	11192	0	-3.31265	0.0245758
Lchi16618	464	0	-3.41474	0.0245597
Lchi12073	7545	0	-3.43256	0.0187162
Lchi17187	14215	0.00358753	-3.51009	0.0211709
Lchi19286	14749	0	-4.02634	0.0311225
Lchi09845	11278	0	-4.21311	0.000838737

## Sheet: Lch8
Additional file 7. DEGs in the single-cell major clusters of SDX in L. chinense.
The lists of DEGs in cell cluster Lch1 to Lch9 with cutoff set as the absolute value of log2FC ≥ 1 and adjusted P value < 0.05.
L. chinense DEGs for cell cluster 8
Gene ID	Orthologous group	Mean UMI count	Log2FC	Adjusted P value
Lchi04808	67599	0.0516475	8.23286	0.0270066
Lchi34457	431	0.0516475	8.23286	0.00432627
Lchi13232	16539	0.0516475	8.23286	0.0174738
Lchi18417	27836	0.0344316	7.81783	0.0289824
Lchi27361	3906	0.0688633	7.55479	0.0165638
Lchi31949	41	0.0688633	6.55479	0.00447726
Lchi14514	67160	0.0688633	6.23286	0.0269069
Lchi11983	9294	0.0860791	6.01047	0.0198938
Lchi20155	885	0.0516475	5.6479	0.0306074
Lchi16795	5266	0.103295	5.45526	0.0160848
Lchi02358	8520	0.0516475	5.42551	0.0385063
Lchi28752	184	0.0516475	5.42551	0.0385063
Lchi00361	81	0.0860791	5.35839	0.0160848
Lchi25180	27955	0.0860791	5.35839	0.0422297
Lchi16050	8100	0.154942	5.30686	0.00623052
Lchi35164	10124	0.0516475	5.23286	0.0482276
Lchi02311	3121	0.0688633	5.23286	0.0155771
Lchi29780	1671	0.0516475	5.23286	0.0482276
Lchi27258	5	0.0860791	5.11739	0.0297733
Lchi18179	4007	0.0688633	4.74744	0.0286173
Lchi07969	188	0.103295	4.71829	0.00628808
Lchi04380	68713	0.103295	4.71829	0.0216101
Lchi30719	27895	0.120511	4.7093	0.0150046
Lchi18600	11633	0.154942	4.69681	0.0102581
Lchi18495	3252	0.120511	4.6479	0.0238211
Lchi01655	2035	0.120511	4.6479	0.0382129
Lchi00581	99	0.120511	4.58901	0.0400113
Lchi12236	1672	0.137727	4.54481	0.0119266
Lchi12102	3351	0.103295	4.51666	0.0385063
Lchi00204	13102	0.0860791	4.42551	0.0438637
Lchi29422	70211	0.0860791	4.42551	0.0317974
Lchi23999	1320	0.154942	4.38487	0.00623052
Lchi33833	28067	0.395964	4.31003	0.000534726
Lchi05592	3141	0.0860791	4.29426	0.0340307
Lchi16188	4553	0.0860791	4.23286	0.0269069
Lchi24819	70315	0.241021	4.20902	0.00670866
Lchi23169	2200	0.223806	4.15757	0.00997933
Lchi20207	67750	0.137727	4.15486	0.0161273
Lchi05375	66674	0.103295	4.13333	0.0161273
Lchi26775	369	0.378748	4.11257	0.00220067
Lchi35101	28067	0.223806	4.10948	0.00366225
Lchi16905	5884	0.103295	4.08602	0.0273587
Lchi02753	27544	0.516475	4.06812	0.000463575
Lchi22435	69795	0.378748	4.05598	0.0160848
Lchi06037	1146	0.137727	4.04524	0.0161273
Lchi03486	7144	0.137727	4.04524	0.0306074
Lchi09173	11952	0.20659	4.02641	0.0139761
Lchi22025	27893	0.309885	4.02136	0.0356275
Lchi10014	14363	0.482043	4.01403	0.000534726
Lchi13979	2986	0.189374	3.98494	0.00628808
Lchi13614	4564	0.464827	3.98494	0.00193661
Lchi13291	11526	0.275453	3.96277	0.0155771
Lchi30490	70730	0.120511	3.94746	0.0161888
Lchi17034	70694	0.154942	3.94008	0.00989265
Lchi28606	5878	0.137727	3.8482	0.0351469
Lchi21951	4139	0.223806	3.77343	0.0160848
Lchi20062	5855	0.137727	3.70235	0.0269042
Lchi25948	6911	0.223806	3.66518	0.0088559
Lchi20535	7669	0.137727	3.62143	0.0438873
Lchi10690	1492	0.74028	3.61548	0.000534726
Lchi10079	3542	0.327101	3.61228	0.00661611
Lchi02396	250	0.120511	3.58901	0.0348594
Lchi04666	67579	5.78452	3.56675	9.51565e-06
Lchi34737	70541	0.430396	3.5496	0.00320894
Lchi19381	175	0.430396	3.5496	0.00432627
Lchi31590	39	0.344316	3.53772	0.00447726
Lchi14055	1745	0.327101	3.53242	0.00661611
Lchi17707	69840	0.241021	3.5104	0.0382129
Lchi06548	3856	0.568122	3.46858	0.00220067
Lchi08076	424	0.74028	3.46829	0.00245036
Lchi11333	11137	0.172158	3.46348	0.0422598
Lchi28498	67874	0.292669	3.46027	0.00728518
Lchi14324	331	0.189374	3.40843	0.0244829
Lchi30992	7239	0.378748	3.4077	0.00666007
Lchi29960	6837	0.791928	3.39943	0.00218046
Lchi16773	8415	0.154942	3.38487	0.0254594
Lchi18435	1463	0.137727	3.35839	0.0489434
Lchi25911	69218	0.430396	3.34834	0.00432627
Lchi17247	10965	0.464827	3.33978	0.00432627
Lchi34960	8873	0.327101	3.32597	0.00989265
Lchi26844	26989	0.309885	3.31087	0.0155454
Lchi08573	1464	0.154942	3.30686	0.0254594
Lchi00603	2454	0.482043	3.2643	0.00466625
Lchi15006	10287	0.361532	3.25767	0.00969133
Lchi02981	3686	0.61977	3.25744	0.00220067
Lchi21215	2770	0.41318	3.25467	0.00582742
Lchi06745	1742	0.344316	3.25014	0.00628808
Lchi17884	289	0.20659	3.21906	0.0306778
Lchi21945	170	0.258237	3.21049	0.0244829
Lchi21113	4165	0.241021	3.20902	0.0438873
Lchi09659	5384	0.516475	3.19837	0.0102115
Lchi12302	77	0.378748	3.19418	0.00997933
Lchi10746	2461	0.499259	3.17975	0.00623052
Lchi00399	5584	0.241021	3.15107	0.0255442
Lchi01650	8360	0.258237	3.1454	0.0248065
Lchi33856	7312	0.671417	3.14116	0.00447726
Lchi08925	6239	0.223806	3.13333	0.0443965
Lchi18741	11591	0.344316	3.11739	0.0251708
Lchi29552	27849	0.41318	3.09536	0.00997933
Lchi17201	10785	1.37727	3.0889	0.00220067
Lchi17064	326	0.20659	3.08781	0.0207711
Lchi07982	2422	0.568122	3.06766	0.00628808
Lchi22577	1317	1.23954	3.06514	0.00386448
Lchi29390	1938	0.378748	3.06294	0.0160848
Lchi20726	874	0.292669	3.05406	0.0180886
Lchi21558	6676	0.550906	3.05326	0.0124254
Lchi19753	7275	0.53369	3.05295	0.0110983
Lchi14941	12762	0.292669	3.04524	0.0161273
Lchi04437	68720	1.11903	3.02223	0.00628808
Lchi05498	8748	0.378748	3.02171	0.0180886
Lchi33735	70572	0.223806	3.01785	0.0207711
Lchi00062	12461	0.447611	3.01621	0.0150046
Lchi27049	187	0.241021	3.01047	0.0325456
Lchi01989	7509	2.393	3.0079	0.0161273
Lchi01563	3281	0.499259	3.00533	0.0116998
Lchi26761	933	0.395964	2.99128	0.0138922
Lchi33537	47	0.981302	2.98494	0.00447726
Lchi02458	6232	0.41318	2.94598	0.0155771
Lchi16091	9936	0.275453	2.93662	0.0238211
Lchi19562	1470	0.61977	2.93452	0.0200181
Lchi31302	69936	0.275453	2.92801	0.0244829
Lchi35132	12269	0.41318	2.92252	0.0140259
Lchi05695	11932	0.585338	2.89454	0.0116998
Lchi02152	680	4.30396	2.89096	0.00282646
Lchi03617	5390	0.843575	2.87672	0.00628808
Lchi04232	145	0.723064	2.83258	0.0119266
Lchi03056	349	0.705849	2.83076	0.00989265
Lchi18657	7695	0.430396	2.81436	0.0182532
Lchi16695	3157	0.309885	2.80836	0.0436464
Lchi06363	738	1.11903	2.79748	0.00685615
Lchi11791	1570	0.447611	2.78808	0.0150046
Lchi01750	3361	0.585338	2.78472	0.0216101
Lchi15981	10393	0.361532	2.77343	0.0281248
Lchi18076	4504	0.241021	2.77343	0.0445192
Lchi11458	700	0.464827	2.76875	0.0178399
Lchi12274	2872	1.29119	2.7614	0.00594687
Lchi07991	882	0.516475	2.75243	0.0165638
Lchi05846	16163	0.550906	2.7381	0.0174738
Lchi13749	7095	1.60107	2.7376	0.00670866
Lchi12882	14	0.723064	2.71661	0.0124254
Lchi11515	462	0.430396	2.71413	0.0379425
Lchi01395	1650	0.447611	2.69313	0.0161273
Lchi21752	10886	0.395964	2.6834	0.0342344
Lchi01314	3011	0.516475	2.66742	0.0208267
Lchi09213	69808	1.20511	2.66151	0.0102581
Lchi07589	12057	0.671417	2.65997	0.0171543
Lchi32955	1104	0.860791	2.65974	0.0161273
Lchi10947	289	0.361532	2.64245	0.0465624
Lchi19831	9744	0.929654	2.63701	0.0150046
Lchi13047	4398	0.94687	2.63295	0.0141525
Lchi25370	67509	1.10181	2.61861	0.0141525
Lchi06301	6745	1.34283	2.61332	0.00989265
Lchi18438	3093	0.791928	2.60258	0.0244829
Lchi22004	9393	5.0098	2.60091	0.00638744
Lchi24625	1517	2.68567	2.5857	0.00997933
Lchi19505	1373	1.17068	2.58483	0.0305912
Lchi18730	67543	5.75008	2.56831	0.00694644
Lchi17218	2436	1.89374	2.56171	0.0150046
Lchi01132	1964	2.11755	2.5414	0.0141525
Lchi06912	3183	0.516475	2.53601	0.034948
Lchi02203	3757	0.654201	2.51826	0.0270045
Lchi21063	31	1.77323	2.51334	0.0160848
Lchi19773	10793	0.74028	2.5099	0.0315593
Lchi19049	68878	0.516475	2.50758	0.0336161
Lchi21944	1758	0.964086	2.4997	0.0218821
Lchi07162	1546	1.66993	2.49553	0.0150046
Lchi22536	6946	0.757496	2.4911	0.0346727
Lchi22284	61	3.61532	2.48026	0.0143328
Lchi01867	953	1.05017	2.46938	0.0269042
Lchi26831	7949	0.723064	2.46191	0.0244829
Lchi05908	347	3.89078	2.45996	0.0141525
Lchi08409	1964	0.94687	2.45526	0.0422598
Lchi28317	3720	0.705849	2.44279	0.0438637
Lchi27791	3225	0.826359	2.43183	0.0325456
Lchi05514	66930	1.13624	2.40111	0.0299652
Lchi12842	3867	2.92669	2.3951	0.0165638
Lchi20039	2670	0.929654	2.3776	0.0336161
Lchi15719	1780	0.94687	2.37666	0.0318413
Lchi01122	2957	0.895223	2.36646	0.0346727
Lchi21755	4041	0.723064	2.35763	0.0436464
Lchi02172	4618	0.94687	2.32083	0.0495203
Lchi30600	165	2.0659	2.31805	0.0281248
Lchi31301	5248	0.929654	2.288	0.0436464
Lchi10308	7089	1.44613	2.27375	0.0445056
Lchi26405	4338	1.13624	2.26966	0.0438637
Lchi08936	340	2.68567	2.2502	0.0465701
Lchi00589	1588	2.393	2.2471	0.0368399
Lchi15445	67007	2.47908	2.22418	0.0482276
Lchi00107	6777	4.14901	2.21693	0.0306074
Lchi00587	1588	4.01129	2.21677	0.0325456

## Sheet: Lch9
Additional file 7. DEGs in the single-cell major clusters of SDX in L. chinense.
The lists of DEGs in cell cluster Lch1 to Lch9 with cutoff set as the absolute value of log2FC ≥ 1 and adjusted P value < 0.05.
L. chinense DEGs for cell cluster 9
Gene ID	Orthologous group	Mean UMI count	Log2FC	Adjusted P value
Lchi07479	14724	0.128864	9.30711	0.00943436
Lchi02885	14192	0.112756	8.13718	0.00424168
Lchi24930	2277	0.0483242	8.13718	0.0195445
Lchi03045	1744	0.805403	7.16575	1.65462e-06
Lchi02992	211	0.0322161	6.72215	0.0319795
Lchi12490	21265	0.0322161	6.72215	0.0319795
Lchi24496	2594	0.0322161	6.72215	0.0319795
Lchi05137	287	0.0322161	6.72215	0.0319795
Lchi29955	87	0.306053	6.37165	5.79968e-05
Lchi05108	70814	0.161081	6.27469	0.000519114
Lchi07475	14724	0.708754	6.04407	5.95324e-06
Lchi34296	887	0.177189	6.02171	0.00518239
Lchi33909	4580	0.434917	5.77461	5.38748e-05
Lchi06787	55	0.0644322	5.65176	0.026619
Lchi18943	55	0.0644322	5.65176	0.020363
Lchi23482	58	0.0966483	5.35958	0.00080853
Lchi23856	1452	0.982591	5.3232	8.39294e-07
[truncated: 460 more rows]
