# Supplementary material for: Single-cell transcriptomics unveils xylem cell development and evolution
Source: Genome Biol. 2023 Jan 9;24:3. doi: 10.1186/s13059-022-02845-1 (PMC9830878; doi:10.1186/s13059-022-02845-1)
Supplement: Supplementary file 8 — Additional file 8. Orthologous groups containing DEGs of each cell cluster both in P. trichocarpa and E. grandis scRNA-seq results. [file 13059_2022_2845_MOESM8_ESM.xlsx]

## Sheet: Additional file 8
Additional file 8. Orthologous groups containing DEGs of each cell cluster both in P. trichocarpa and E. grandis scRNA-seq results.
The lists of orthologous groups containing DEGs of the cell cluster with the similar cell types (colors) both in P. trichocarpa and E. grandis scRNA-seq results. Orthologous groups with exclusive gene expression in different cell clusters are marked as marker.
Ptr1 and Egr4		Ptr2 and Egr3		Ptr3 and Egr6		Ptr4 and Egr5		Ptr5 and Egr2		Ptr6 and Egr1		Ptr7 and Egr7		Ptr8 and Egr8
Orthologous group	Marker	Orthologous group	Marker	Orthologous group	Marker	Orthologous group	Marker	Orthologous group	Marker	Orthologous group	Marker	Orthologous group	Marker	Orthologous group	Marker
79		2328		17		33		49		135		15		180	Yes
80		3413		33		80		132	Yes	183		39		1718
108				34		135		249		374		108		3821	Yes
109				302		145		537		1313		109		6298
131				316	Yes	166		736		1385	Yes	131		6671	Yes
145				330		295		2183		1873	Yes	154		7086
154				362		537				2081		204		8926	Yes
216				374		549				2494	Yes	216
240				455		756				2687	Yes	249
263				605		779				9744		268
302				996		1008				15179		335
385				1208		1038						356	Yes
409				2875		1100						385
455				3467	Yes	1135						409
531				4224		1373	Yes					435	Yes
537				6890		1470						488
544				9338		1485						531
698				13334		1588						544
716						1602						556
726						1610						570
739						1889						577
740						1908						579
815						1979						606
830						2183						675	Yes
878						2265						710
960						2552	Yes					757
1054						3231						776
1078						3474						828	Yes
1180						3636						841
1200						4229						960
1207						5807						988	Yes
1238						6198						1067
1247						6502						1068
1267						7095						1207
1286						7265	Yes					1221
1287	Yes					7509	Yes					1289
1292						8048						1327
1361						10023						1371
1363						10093						1398	Yes
1383						11339	Yes					1404
1460						12826						1452
1477						13346						1456
1481						14157						1529
1498						15904	Yes					1559
1506												1622
1510												1638
1538												1794	Yes
1540												1795
1549												1885	Yes
1575												2061
1630												2199
1638												2455
1645												2493
1657												2512
1683												2668
1685												2674
1693												2728
1711												2741
1795												2859	Yes
1874												3044
1928												3113
2052												3404
2142												3429
2289												3538
2299												3551	Yes
2397												4008
2420												4134	Yes
2455												4194
2565												4364
2618												4437
2668												4609
2700												4639
2783												4765
2813	Yes											4798
2987												4921	Yes
3072												5619
3135												6149
3234												7018	Yes
3413												7218
3785												7229	Yes
3895												7685
3923												8061	Yes
4637												8116
4639												8911
4750												9314	Yes
4826												9398	Yes
5102												10831
5303												11258	Yes
5433												11446
5444												16242
5619
6094
6381
7295
7605
7685
7927
9199
9871
10131
11011
11941
12133
13275
20052	Yes
