# Supplementary material for: Single-cell transcriptomics unveils xylem cell development and evolution
Source: Genome Biol. 2023 Jan 9;24:3. doi: 10.1186/s13059-022-02845-1 (PMC9830878; doi:10.1186/s13059-022-02845-1)
Supplement: Supplementary file 9 — Additional file 9. Orthologous groups containing DEGs of each cell cluster both in P. trichocarpa and T. aralioides scRNA-seq results. [file 13059_2022_2845_MOESM9_ESM.xlsx]

## Sheet: Additional file 9
Additional file 9. Orthologous groups containing DEGs of each cell cluster both in P. trichocarpa and T. aralioides scRNA-seq results.
The lists of orthologous groups containing DEGs of the cell cluster with the similar cell types (colors) both in P. trichocarpa and T. aralioides scRNA-seq results. Orthologous groups with exclusive gene expression in different cell clusters are marked as marker.
Ptr1 and Tar1		Ptr2 and Tar4		Ptr3 and Tar6		Ptr4 and Tar9		Ptr5 and Tar8		Ptr6 and Tar5		Ptr8 and Tar2
Orthologous group	Marker	Orthologous group	Marker	Orthologous group	Marker	Orthologous group	Marker	Orthologous group	Marker	Orthologous group	Marker	Orthologous group	Marker
6		455		33		9334	Yes	1723		135		1100
134		1418		112				11955	Yes	3339		1916	Yes
302		3636		5565						4229	Yes	2142
409		9391		11403								6502
487		12089		11582
537
716
740
878
1287	Yes
1848	Yes
2016
2042	Yes
2397
2813	Yes
3072	Yes
3413
10280	Yes
11011
11237
11941
13437	Yes
