# Supplementary material for: Single-cell transcriptomics unveils xylem cell development and evolution
Source: Genome Biol. 2023 Jan 9;24:3. doi: 10.1186/s13059-022-02845-1 (PMC9830878; doi:10.1186/s13059-022-02845-1)
Supplement: Supplementary file 10 — Additional file 10. Orthologous groups identified using orthoMCL. [file 13059_2022_2845_MOESM10_ESM.xlsx]

## Sheet: Additional file 10
Additional file 10. Orthologous groups identified using orthoMCL.
The lists of peptide ID in each species in each orthologous group. Atr, Amborella trichopoda. Ath, Arabidopsis thaliana. Cca, Coffea canephora. Egr, Eucalyptus grandis. Gmo, Gnetum montanum. Lch, Liriodendron chinense. Mpo, Marchantia polymorpha. Osa, Oryza sativa japonica. Ppa, Physcomitrium patens. Pta, Pinus taeda. Ptr, Populus trichocarpa. Smo, Selaginella moellendorffii. Sly, Solanum lycoper…
Orthologous group	Species	Peptide ID
0	Atr	ERM93543
0	Atr	ERM93918
0	Atr	ERM94260
0	Atr	ERM94359
0	Atr	ERM94696
0	Atr	ERM94942
0	Atr	ERM96697
0	Atr	ERM98112
0	Atr	ERM98279
0	Atr	ERM98332
0	Atr	ERM98631
0	Atr	ERM99509
0	Atr	ERN01505
0	Atr	ERN02297
0	Atr	ERN03093
0	Atr	ERN03236
0	Atr	ERN03238
0	Atr	ERN03922
0	Atr	ERN04108
0	Atr	ERN04324
0	Atr	ERN05236
0	Atr	ERN05798
0	Atr	ERN05800
0	Atr	ERN06211
0	Atr	ERN14902
0	Atr	ERN14906
0	Atr	ERN14977
0	Atr	ERN15215
0	Atr	ERN16271
0	Atr	ERN16796
0	Atr	ERN16873
0	Atr	ERN19736
0	Atr	ERN20042
0	Atr	ERN20209
0	Ath	AT1G06140.1
0	Ath	AT1G08070.1
0	Ath	AT1G08070.2
0	Ath	AT1G09410.1
0	Ath	AT1G11290.1
0	Ath	AT1G15510.1
0	Ath	AT1G16480.1
0	Ath	AT1G16480.2
0	Ath	AT1G18485.1
0	Ath	AT1G20230.1
0	Ath	AT1G25360.1
0	Ath	AT1G56690.1
0	Ath	AT1G68930.1
0	Ath	AT1G68930.2
0	Ath	AT1G69350.1
0	Ath	AT2G02980.1
0	Ath	AT2G03880.1
0	Ath	AT2G13600.1
0	Ath	AT2G22070.1
0	Ath	AT2G27610.1
0	Ath	AT2G29760.1
0	Ath	AT2G35030.1
0	Ath	AT2G39620.1
0	Ath	AT2G40720.1
0	Ath	AT2G41080.1
0	Ath	AT3G02010.1
0	Ath	AT3G02330.1
0	Ath	AT3G03580.1
0	Ath	AT3G08820.1
0	Ath	AT3G09040.1
0	Ath	AT3G09040.2
0	Ath	AT3G09040.3
0	Ath	AT3G09040.4
0	Ath	AT3G12770.1
0	Ath	AT3G13770.1
0	Ath	AT3G13770.2
0	Ath	AT3G16610.1
0	Ath	AT3G22690.1
0	Ath	AT3G22690.2
0	Ath	AT3G22690.3
0	Ath	AT3G23330.1
0	Ath	AT3G23330.2
0	Ath	AT3G24000.1
0	Ath	AT3G25060.1
0	Ath	AT3G26782.1
0	Ath	AT3G46790.1
0	Ath	AT3G49142.1
0	Ath	AT3G49170.1
0	Ath	AT3G49710.1
0	Ath	AT3G57430.1
0	Ath	AT3G61170.1
0	Ath	AT3G62890.1
0	Ath	AT3G63370.1
0	Ath	AT3G63370.2
0	Ath	AT4G01030.1
0	Ath	AT4G02750.1
0	Ath	AT4G13650.1
0	Ath	AT4G14050.1
0	Ath	AT4G14050.2
0	Ath	AT4G14820.1
0	Ath	AT4G16835.1
0	Ath	AT4G18750.1
0	Ath	AT4G21300.1
0	Ath	AT4G30700.1
0	Ath	AT4G33170.1
0	Ath	AT4G33990.1
0	Ath	AT4G33990.2
0	Ath	AT4G37170.1
0	Ath	AT4G37380.1
0	Ath	AT4G39530.1
0	Ath	AT5G04780.1
0	Ath	AT5G06540.1
0	Ath	AT5G09950.1
0	Ath	AT5G09950.2
0	Ath	AT5G09950.3
0	Ath	AT5G13230.1
0	Ath	AT5G16860.1
0	Ath	AT5G40405.1
0	Ath	AT5G40405.2
0	Ath	AT5G48910.1
0	Ath	AT5G59200.1
0	Ath	AT5G65570.1
0	Ath	AT5G66520.1
0	Cca	Cc00_g05450
0	Cca	Cc00_g12670
0	Cca	Cc00_g20170
0	Cca	Cc00_g35320
0	Cca	Cc01_g00120
0	Cca	Cc01_g06600
0	Cca	Cc01_g09430
0	Cca	Cc01_g13270
0	Cca	Cc01_g13440
0	Cca	Cc01_g14100
0	Cca	Cc01_g15920
0	Cca	Cc01_g16810
0	Cca	Cc01_g18980
0	Cca	Cc02_g01750
0	Cca	Cc02_g02060
0	Cca	Cc02_g04780
0	Cca	Cc02_g05310
0	Cca	Cc02_g08130
0	Cca	Cc02_g08200
0	Cca	Cc02_g09530
0	Cca	Cc02_g09890
0	Cca	Cc02_g13720
0	Cca	Cc02_g15440
0	Cca	Cc02_g22590
0	Cca	Cc02_g23780
0	Cca	Cc02_g25710
0	Cca	Cc02_g26190
0	Cca	Cc02_g26420
0	Cca	Cc02_g26580
0	Cca	Cc02_g35190
0	Cca	Cc02_g35290
0	Cca	Cc03_g05650
0	Cca	Cc03_g09390
0	Cca	Cc03_g11130
0	Cca	Cc04_g03770
0	Cca	Cc04_g04530
0	Cca	Cc04_g06520
0	Cca	Cc04_g08000
0	Cca	Cc04_g08750
0	Cca	Cc04_g15200
0	Cca	Cc05_g00520
0	Cca	Cc05_g02950
0	Cca	Cc05_g05570
0	Cca	Cc05_g07570
0	Cca	Cc05_g08630
0	Cca	Cc06_g05770
0	Cca	Cc06_g06070
0	Cca	Cc06_g06730
0	Cca	Cc06_g08820
0	Cca	Cc06_g09160
0	Cca	Cc06_g11110
0	Cca	Cc06_g14680
0	Cca	Cc06_g18030
0	Cca	Cc06_g18610
0	Cca	Cc06_g22840
0	Cca	Cc07_g04680
0	Cca	Cc07_g05680
0	Cca	Cc07_g07480
0	Cca	Cc07_g15840
0	Cca	Cc07_g18750
0	Cca	Cc07_g18790
0	Cca	Cc08_g00860
0	Cca	Cc08_g01470
0	Cca	Cc08_g11610
0	Cca	Cc09_g02410
0	Cca	Cc09_g04970
0	Cca	Cc09_g07010
0	Cca	Cc09_g10710
0	Cca	Cc10_g01190
0	Cca	Cc10_g12890
0	Cca	Cc10_g13980
0	Cca	Cc10_g14790
0	Cca	Cc10_g16010
0	Cca	Cc11_g05050
0	Cca	Cc11_g11370
0	Cca	Cc11_g12390
0	Egr	Eucgr.A00379.1.p
0	Egr	Eucgr.A00833.1.p
0	Egr	Eucgr.A00839.1.p
0	Egr	Eucgr.A01046.1.p
0	Egr	Eucgr.A01932.1.p
0	Egr	Eucgr.A02412.1.p
0	Egr	Eucgr.A02542.1.p
0	Egr	Eucgr.B00221.1.p
0	Egr	Eucgr.B01053.1.p
0	Egr	Eucgr.B01082.1.p
0	Egr	Eucgr.B01749.1.p
0	Egr	Eucgr.B01754.1.p
0	Egr	Eucgr.B02659.1.p
0	Egr	Eucgr.B03180.1.p
0	Egr	Eucgr.B03875.1.p
0	Egr	Eucgr.C00245.1.p
0	Egr	Eucgr.C01009.1.p
0	Egr	Eucgr.C01131.1.p
0	Egr	Eucgr.C01234.1.p
0	Egr	Eucgr.C01762.1.p
0	Egr	Eucgr.C02443.1.p
0	Egr	Eucgr.C02875.1.p
0	Egr	Eucgr.C04243.1.p
0	Egr	Eucgr.D00005.1.p
0	Egr	Eucgr.D00959.1.p
0	Egr	Eucgr.D01055.1.p
0	Egr	Eucgr.D01436.1.p
0	Egr	Eucgr.D02363.1.p
0	Egr	Eucgr.E00371.1.p
0	Egr	Eucgr.E03251.1.p
0	Egr	Eucgr.F01621.1.p
0	Egr	Eucgr.F02741.1.p
0	Egr	Eucgr.F02828.1.p
0	Egr	Eucgr.F04214.1.p
0	Egr	Eucgr.F04455.1.p
0	Egr	Eucgr.G00084.1.p
0	Egr	Eucgr.G00458.1.p
0	Egr	Eucgr.G01109.1.p
0	Egr	Eucgr.G01917.1.p
0	Egr	Eucgr.G01955.1.p
0	Egr	Eucgr.G01976.1.p
0	Egr	Eucgr.G02500.1.p
0	Egr	Eucgr.G03194.1.p
0	Egr	Eucgr.H00147.1.p
0	Egr	Eucgr.H00390.1.p
0	Egr	Eucgr.H00392.1.p
0	Egr	Eucgr.H00396.1.p
0	Egr	Eucgr.H00398.1.p
0	Egr	Eucgr.H00570.1.p
0	Egr	Eucgr.H00882.1.p
0	Egr	Eucgr.H01305.1.p
0	Egr	Eucgr.H01992.1.p
0	Egr	Eucgr.H02437.1.p
0	Egr	Eucgr.H02838.1.p
0	Egr	Eucgr.H03168.1.p
0	Egr	Eucgr.H03306.1.p
0	Egr	Eucgr.H04255.1.p
0	Egr	Eucgr.H04826.1.p
0	Egr	Eucgr.I00605.1.p
0	Egr	Eucgr.I00606.1.p
0	Egr	Eucgr.I00616.1.p
0	Egr	Eucgr.I00741.1.p
0	Egr	Eucgr.I01550.1.p
0	Egr	Eucgr.I01602.1.p
0	Egr	Eucgr.I01606.1.p
0	Egr	Eucgr.I02086.1.p
0	Egr	Eucgr.I02728.1.p
0	Egr	Eucgr.I02804.1.p
0	Egr	Eucgr.J00047.1.p
0	Egr	Eucgr.J00110.1.p
0	Egr	Eucgr.J00260.1.p
0	Egr	Eucgr.J00262.1.p
0	Egr	Eucgr.J00275.1.p
0	Egr	Eucgr.J00671.1.p
0	Egr	Eucgr.J01294.1.p
0	Egr	Eucgr.J01306.1.p
0	Egr	Eucgr.J01312.1.p
0	Egr	Eucgr.J01321.1.p
0	Egr	Eucgr.J01329.1.p
0	Egr	Eucgr.J01335.1.p
0	Egr	Eucgr.J02000.1.p
0	Egr	Eucgr.J02956.1.p
0	Egr	Eucgr.J03030.1.p
0	Egr	Eucgr.K00937.1.p
0	Egr	Eucgr.K01259.1.p
0	Egr	Eucgr.K01493.1.p
0	Egr	Eucgr.K01631.1.p
0	Egr	Eucgr.K03322.1.p
0	Egr	Eucgr.K03486.1.p
0	Egr	Eucgr.L00294.1.p
0	Egr	Eucgr.L01955.1.p
0	Egr	Eucgr.L01988.1.p
0	Egr	Eucgr.L02158.1.p
0	Egr	Eucgr.L02875.1.p
0	Gmo	TnS000014621t01
0	Gmo	TnS000014621t02
0	Gmo	TnS000018517t02
0	Gmo	TnS000034679t06
0	Gmo	TnS000055399t03
0	Gmo	TnS000055737t01
0	Gmo	TnS000075309t02
0	Gmo	TnS000078159t01
0	Gmo	TnS000078327t01
0	Gmo	TnS000089107t01
0	Gmo	TnS000120821t09
0	Gmo	TnS000122471t04
0	Gmo	TnS000141159t05
0	Gmo	TnS000146041t02
0	Gmo	TnS000190931t02
0	Gmo	TnS000192081t02
0	Gmo	TnS000237761t06
0	Gmo	TnS000296753t01
0	Gmo	TnS000310325t02
0	Gmo	TnS000312727t02
0	Gmo	TnS000378927t07
0	Gmo	TnS000397867t06
0	Gmo	TnS000401131t03
0	Gmo	TnS000498063t01
0	Gmo	TnS000527835t01
0	Gmo	TnS000574223t04
0	Gmo	TnS000604587t02
0	Gmo	TnS000609043t09
0	Gmo	TnS000663409t03
0	Gmo	TnS000675633t02
0	Gmo	TnS000693017t05
0	Gmo	TnS000702331t03
0	Gmo	TnS000728715t01
0	Gmo	TnS000735819t03
0	Gmo	TnS000755269t01
0	Gmo	TnS000757737t02
0	Gmo	TnS000767679t05
0	Gmo	TnS000811015t04
0	Gmo	TnS000819869t02
0	Gmo	TnS000823479t05
0	Gmo	TnS000850087t06
0	Gmo	TnS000932489t01
0	Gmo	TnS000962589t01
0	Gmo	TnS000996869t03
0	Gmo	TnS000998363t02
0	Gmo	TnS001023411t02
0	Lch	Lchi00112
0	Lch	Lchi00164
0	Lch	Lchi00857
0	Lch	Lchi01162
0	Lch	Lchi01689
0	Lch	Lchi01921
0	Lch	Lchi02073
0	Lch	Lchi02900
0	Lch	Lchi02970
0	Lch	Lchi03354
0	Lch	Lchi03957
0	Lch	Lchi04055
0	Lch	Lchi04063
0	Lch	Lchi04203
0	Lch	Lchi04262
0	Lch	Lchi04316
0	Lch	Lchi04345
0	Lch	Lchi04406
0	Lch	Lchi04446
0	Lch	Lchi04576
0	Lch	Lchi04760
0	Lch	Lchi05008
0	Lch	Lchi05300
0	Lch	Lchi05597
0	Lch	Lchi05830
0	Lch	Lchi05925
0	Lch	Lchi05973
0	Lch	Lchi06171
0	Lch	Lchi06273
0	Lch	Lchi06299
0	Lch	Lchi06402
0	Lch	Lchi07176
0	Lch	Lchi07186
0	Lch	Lchi07751
0	Lch	Lchi09017
0	Lch	Lchi09128
0	Lch	Lchi09153
0	Lch	Lchi09163
0	Lch	Lchi09617
0	Lch	Lchi10323
0	Lch	Lchi10472
0	Lch	Lchi10531
0	Lch	Lchi11070
0	Lch	Lchi11132
0	Lch	Lchi11907
0	Lch	Lchi11952
0	Lch	Lchi12206
0	Lch	Lchi12408
0	Lch	Lchi12609
0	Lch	Lchi13045
0	Lch	Lchi13429
0	Lch	Lchi13744
0	Lch	Lchi13812
0	Lch	Lchi14045
0	Lch	Lchi14207
0	Lch	Lchi14238
0	Lch	Lchi14704
0	Lch	Lchi15490
0	Lch	Lchi15789
0	Lch	Lchi15886
0	Lch	Lchi15951
0	Lch	Lchi15952
0	Lch	Lchi15975
0	Lch	Lchi15980
0	Lch	Lchi16157
0	Lch	Lchi16200
0	Lch	Lchi16372
0	Lch	Lchi16425
0	Lch	Lchi16556
0	Lch	Lchi16594
0	Lch	Lchi16682
0	Lch	Lchi16718
0	Lch	Lchi16791
0	Lch	Lchi17000
0	Lch	Lchi17104
0	Lch	Lchi17267
0	Lch	Lchi17481
0	Lch	Lchi17513
0	Lch	Lchi18726
0	Lch	Lchi18872
0	Lch	Lchi19350
0	Lch	Lchi19690
0	Lch	Lchi19809
0	Lch	Lchi20226
0	Lch	Lchi20249
0	Lch	Lchi20685
0	Lch	Lchi20686
0	Lch	Lchi20687
0	Lch	Lchi20956
0	Lch	Lchi21097
0	Lch	Lchi21266
0	Lch	Lchi21525
0	Lch	Lchi21574
0	Lch	Lchi21577
0	Lch	Lchi21676
0	Lch	Lchi21916
0	Lch	Lchi21918
0	Lch	Lchi22040
0	Lch	Lchi22430
0	Lch	Lchi22857
0	Lch	Lchi23456
0	Lch	Lchi24293
0	Lch	Lchi24300
0	Lch	Lchi24344
0	Lch	Lchi24629
0	Lch	Lchi24676
0	Lch	Lchi24725
0	Lch	Lchi25242
0	Lch	Lchi25303
0	Lch	Lchi25503
0	Lch	Lchi25626
0	Lch	Lchi25856
0	Lch	Lchi26017
0	Lch	Lchi26216
0	Lch	Lchi26806
0	Lch	Lchi26834
0	Lch	Lchi26885
0	Lch	Lchi27566
0	Lch	Lchi28080
0	Lch	Lchi28194
0	Lch	Lchi28849
0	Lch	Lchi29051
0	Lch	Lchi30171
0	Lch	Lchi30396
0	Lch	Lchi30620
0	Lch	Lchi31553
0	Lch	Lchi32112
0	Lch	Lchi32779
0	Lch	Lchi33128
0	Lch	Lchi33139
0	Lch	Lchi34193
0	Lch	Lchi34774
0	Lch	Lchi34884
0	Lch	Lchi34937
0	Lch	Lchi35418
0	Osa	Os01t0101150-00
0	Osa	Os01t0176300-00
0	Osa	Os01t0205200-01
0	Osa	Os01t0355100-01
0	Osa	Os01t0589900-00
0	Osa	Os01t0715700-00
0	Osa	Os01t0848300-01
0	Osa	Os01t0884800-00
0	Osa	Os01t0977400-01
0	Osa	Os02t0106300-01
0	Osa	Os02t0191200-00
0	Osa	Os03t0235200-01
0	Osa	Os03t0241800-00
0	Osa	Os03t0317100-01
0	Osa	Os03t0396200-01
0	Osa	Os03t0441400-01
0	Osa	Os03t0441400-02
0	Osa	Os03t0441400-03
0	Osa	Os03t0775400-01
0	Osa	Os03t0781100-00
0	Osa	Os03t0795200-01
0	Osa	Os03t0816600-01
0	Osa	Os04t0118700-00
0	Osa	Os04t0218100-01
0	Osa	Os04t0218100-02
0	Osa	Os04t0432800-00
0	Osa	Os04t0514500-01
0	Osa	Os04t0514500-02
0	Osa	Os05t0212100-01
0	Osa	Os05t0305300-00
0	Osa	Os05t0370000-01
0	Osa	Os05t0455900-01
0	Osa	Os05t0574800-00
0	Osa	Os05t0586900-01
0	Osa	Os06t0112000-01
0	Osa	Os06t0185800-01
0	Osa	Os06t0231400-01
0	Osa	Os06t0705350-00
0	Osa	Os07t0113500-00
0	Osa	Os07t0163900-00
0	Osa	Os07t0299800-01
0	Osa	Os07t0578800-00
0	Osa	Os07t0588100-00
0	Osa	Os07t0636900-01
0	Osa	Os07t0662700-01
0	Osa	Os08t0153600-00
0	Osa	Os08t0340900-01
0	Osa	Os09t0251500-01
0	Osa	Os09t0327200-00
0	Osa	Os09t0474051-01
0	Osa	Os09t0573000-01
0	Osa	Os10t0444500-00
0	Osa	Os10t0477200-01
0	Osa	Os10t0540100-01
0	Osa	Os10t0558600-00
0	Osa	Os11t0109600-00
0	Osa	Os11t0433101-00
0	Osa	Os11t0661000-01
0	Osa	Os11t0661000-02
0	Osa	Os11t0680200-00
0	Osa	Os12t0109300-01
0	Osa	Os12t0156900-00
0	Osa	Os12t0289800-00
0	Osa	Os12t0552300-01
0	Ppa	Pp3c11_7720V3.1.p
0	Ppa	Pp3c14_16110V3.1.p
0	Ppa	Pp3c17_23250V3.1.p
0	Ppa	Pp3c19_930V3.1.p
0	Ppa	Pp3c27_5540V3.1.p
0	Ppa	Pp3c2_12230V3.1.p
0	Ppa	Pp3c3_24770V3.1.p
0	Ppa	Pp3c4_16600V3.1.p
0	Ppa	Pp3c5_15090V3.1.p
0	Ppa	Pp3c5_7610V3.1.p
0	Pta	PITA_00055
0	Pta	PITA_00225
0	Pta	PITA_00246
0	Pta	PITA_00421
0	Pta	PITA_00496
0	Pta	PITA_00535
0	Pta	PITA_00580
0	Pta	PITA_00604
0	Pta	PITA_00630
0	Pta	PITA_00843
0	Pta	PITA_00925
0	Pta	PITA_01122
0	Pta	PITA_01342
0	Pta	PITA_01349
0	Pta	PITA_01449
0	Pta	PITA_01467
0	Pta	PITA_01534
0	Pta	PITA_01566
0	Pta	PITA_01876
0	Pta	PITA_01947
0	Pta	PITA_02052
0	Pta	PITA_02119
0	Pta	PITA_02194
0	Pta	PITA_02502
0	Pta	PITA_02526
0	Pta	PITA_02599
0	Pta	PITA_02612
0	Pta	PITA_02638
0	Pta	PITA_02670
0	Pta	PITA_02795
0	Pta	PITA_02855
0	Pta	PITA_02868
0	Pta	PITA_03043
0	Pta	PITA_03119
0	Pta	PITA_03134
0	Pta	PITA_03326
0	Pta	PITA_03490
0	Pta	PITA_03575
0	Pta	PITA_03771
0	Pta	PITA_03817
0	Pta	PITA_03862
0	Pta	PITA_03992
0	Pta	PITA_04015
0	Pta	PITA_04178
0	Pta	PITA_04242
0	Pta	PITA_04337
0	Pta	PITA_04376
0	Pta	PITA_04438
0	Pta	PITA_04480
0	Pta	PITA_04914
0	Pta	PITA_04951
0	Pta	PITA_05199
0	Pta	PITA_05254
0	Pta	PITA_05317
0	Pta	PITA_05374
0	Pta	PITA_05523
0	Pta	PITA_05645
0	Pta	PITA_05669
0	Pta	PITA_05763
0	Pta	PITA_05768
0	Pta	PITA_06039
0	Pta	PITA_06043
0	Pta	PITA_06052
0	Pta	PITA_06218
0	Pta	PITA_06250
0	Pta	PITA_06312
0	Pta	PITA_06432
0	Pta	PITA_06732
0	Pta	PITA_06742
0	Pta	PITA_06880
0	Pta	PITA_06937
0	Pta	PITA_06954
0	Pta	PITA_07329
0	Pta	PITA_07345
0	Pta	PITA_07492
0	Pta	PITA_07553
0	Pta	PITA_07586
0	Pta	PITA_07669
0	Pta	PITA_07710
0	Pta	PITA_07729
0	Pta	PITA_07755
0	Pta	PITA_07758
0	Pta	PITA_07842
0	Pta	PITA_07860
0	Pta	PITA_07931
0	Pta	PITA_07963
0	Pta	PITA_07966
0	Pta	PITA_08221
0	Pta	PITA_08266
0	Pta	PITA_08340
0	Pta	PITA_08365
0	Pta	PITA_08377
0	Pta	PITA_08451
0	Pta	PITA_08894
0	Pta	PITA_09488
0	Pta	PITA_09676
0	Pta	PITA_09722
0	Pta	PITA_09742
0	Pta	PITA_09863
0	Pta	PITA_10006
0	Pta	PITA_10048
0	Pta	PITA_10164
0	Pta	PITA_10209
0	Pta	PITA_10434
0	Pta	PITA_10839
0	Pta	PITA_10862
0	Pta	PITA_10868
0	Pta	PITA_10906
0	Pta	PITA_10925
0	Pta	PITA_11214
0	Pta	PITA_11294
0	Pta	PITA_11355
0	Pta	PITA_11442
0	Pta	PITA_11650
0	Pta	PITA_11700
0	Pta	PITA_11717
0	Pta	PITA_11750
0	Pta	PITA_11764
0	Pta	PITA_11781
0	Pta	PITA_12074
0	Pta	PITA_12112
0	Pta	PITA_12323
0	Pta	PITA_12421
0	Pta	PITA_12568
0	Pta	PITA_12805
0	Pta	PITA_12939
0	Pta	PITA_12962
0	Pta	PITA_13128
0	Pta	PITA_13177
0	Pta	PITA_13215
0	Pta	PITA_13243
0	Pta	PITA_13251
0	Pta	PITA_13281
0	Pta	PITA_13453
0	Pta	PITA_13644
0	Pta	PITA_13731
0	Pta	PITA_13844
0	Pta	PITA_13892
0	Pta	PITA_14014
0	Pta	PITA_14179
0	Pta	PITA_14202
0	Pta	PITA_14276
0	Pta	PITA_14281
0	Pta	PITA_14509
0	Pta	PITA_14561
0	Pta	PITA_14598
0	Pta	PITA_14627
0	Pta	PITA_14737
0	Pta	PITA_15041
0	Pta	PITA_15049
0	Pta	PITA_15220
0	Pta	PITA_15282
0	Pta	PITA_15362
0	Pta	PITA_15392
0	Pta	PITA_15679
0	Pta	PITA_15799
0	Pta	PITA_15937
0	Pta	PITA_15964
0	Pta	PITA_15965
0	Pta	PITA_16190
0	Pta	PITA_16317
0	Pta	PITA_16344
0	Pta	PITA_16384
0	Pta	PITA_16427
0	Pta	PITA_16437
0	Pta	PITA_16459
0	Pta	PITA_16488
0	Pta	PITA_16491
0	Pta	PITA_16674
0	Pta	PITA_16711
0	Pta	PITA_16726
0	Pta	PITA_16740
0	Pta	PITA_16870
0	Pta	PITA_16905
0	Pta	PITA_16953
0	Pta	PITA_16993
0	Pta	PITA_17104
0	Pta	PITA_17144
0	Pta	PITA_17207
0	Pta	PITA_17218
0	Pta	PITA_17248
0	Pta	PITA_17401
0	Pta	PITA_17454
0	Pta	PITA_17534
0	Pta	PITA_17706
0	Pta	PITA_17968
0	Pta	PITA_17988
0	Pta	PITA_17998
0	Pta	PITA_18114
0	Pta	PITA_18195
0	Pta	PITA_18261
0	Pta	PITA_18420
0	Pta	PITA_18441
0	Pta	PITA_18665
0	Pta	PITA_18764
0	Pta	PITA_19181
0	Pta	PITA_19404
0	Pta	PITA_19407
0	Pta	PITA_19514
0	Pta	PITA_19534
0	Pta	PITA_19539
0	Pta	PITA_19553
0	Pta	PITA_19563
0	Pta	PITA_19630
0	Pta	PITA_19985
0	Pta	PITA_20469
0	Pta	PITA_20549
0	Pta	PITA_20614
0	Pta	PITA_20691
0	Pta	PITA_20768
0	Pta	PITA_20791
0	Pta	PITA_20993
0	Pta	PITA_21020
0	Pta	PITA_21040
0	Pta	PITA_21303
0	Pta	PITA_21523
0	Pta	PITA_21602
0	Pta	PITA_21682
0	Pta	PITA_21749
0	Pta	PITA_21780
0	Pta	PITA_21926
0	Pta	PITA_21946
0	Pta	PITA_22044
0	Pta	PITA_22176
0	Pta	PITA_22242
0	Pta	PITA_22267
0	Pta	PITA_22556
0	Pta	PITA_22569
0	Pta	PITA_22665
0	Pta	PITA_22830
0	Pta	PITA_22861
0	Pta	PITA_23063
0	Pta	PITA_23584
0	Pta	PITA_23648
0	Pta	PITA_23698
0	Pta	PITA_23728
0	Pta	PITA_23869
0	Pta	PITA_23970
0	Pta	PITA_23977
0	Pta	PITA_24021
0	Pta	PITA_24030
0	Pta	PITA_24106
0	Pta	PITA_24109
0	Pta	PITA_24501
0	Pta	PITA_24556
0	Pta	PITA_24640
0	Pta	PITA_24651
0	Pta	PITA_24774
0	Pta	PITA_24803
0	Pta	PITA_24869
0	Pta	PITA_24882
0	Pta	PITA_25169
0	Pta	PITA_25182
0	Pta	PITA_25411
0	Pta	PITA_25492
0	Pta	PITA_25648
0	Pta	PITA_25805
0	Pta	PITA_25814
0	Pta	PITA_25941
0	Pta	PITA_26024
0	Pta	PITA_26034
0	Pta	PITA_26076
0	Pta	PITA_26094
0	Pta	PITA_26174
0	Pta	PITA_26519
0	Pta	PITA_26629
0	Pta	PITA_26782
0	Pta	PITA_27117
0	Pta	PITA_27213
0	Pta	PITA_27596
0	Pta	PITA_28129
0	Pta	PITA_28140
0	Pta	PITA_28202
0	Pta	PITA_28228
0	Pta	PITA_28250
0	Pta	PITA_28398
0	Pta	PITA_28442
0	Pta	PITA_28615
0	Pta	PITA_28691
0	Pta	PITA_28753
0	Pta	PITA_28878
0	Pta	PITA_29235
0	Pta	PITA_29248
0	Pta	PITA_29388
0	Pta	PITA_29391
0	Pta	PITA_29421
0	Pta	PITA_29448
0	Pta	PITA_29464
0	Pta	PITA_29470
0	Pta	PITA_29501
0	Pta	PITA_29573
0	Pta	PITA_29682
0	Pta	PITA_29850
0	Pta	PITA_29899
0	Pta	PITA_30007
0	Pta	PITA_30073
0	Pta	PITA_30115
0	Pta	PITA_30695
0	Pta	PITA_30806
0	Pta	PITA_31023
0	Pta	PITA_31233
0	Pta	PITA_31268
0	Pta	PITA_31332
0	Pta	PITA_31440
0	Pta	PITA_31488
0	Pta	PITA_31635
0	Pta	PITA_31818
0	Pta	PITA_31855
0	Pta	PITA_31887
0	Pta	PITA_31895
0	Pta	PITA_32037
0	Pta	PITA_32076
0	Pta	PITA_32092
0	Pta	PITA_32493
0	Pta	PITA_32647
0	Pta	PITA_32665
0	Pta	PITA_32709
0	Pta	PITA_32882
0	Pta	PITA_32899
0	Pta	PITA_32919
0	Pta	PITA_33046
0	Pta	PITA_33286
0	Pta	PITA_33364
0	Pta	PITA_33366
0	Pta	PITA_33448
0	Pta	PITA_33716
0	Pta	PITA_33827
0	Pta	PITA_33844
0	Pta	PITA_33972
0	Pta	PITA_34037
0	Pta	PITA_34040
0	Pta	PITA_34134
0	Pta	PITA_34243
0	Pta	PITA_34413
0	Pta	PITA_34421
0	Pta	PITA_34469
0	Pta	PITA_34564
0	Pta	PITA_34963
0	Pta	PITA_35008
0	Pta	PITA_35106
0	Pta	PITA_35113
0	Pta	PITA_35129
0	Pta	PITA_35146
0	Pta	PITA_35220
0	Pta	PITA_35260
0	Pta	PITA_35457
0	Pta	PITA_35619
0	Pta	PITA_35654
0	Pta	PITA_35691
0	Pta	PITA_36020
0	Pta	PITA_36214
0	Pta	PITA_36311
0	Pta	PITA_36513
0	Pta	PITA_36568
0	Pta	PITA_36676
0	Pta	PITA_37263
0	Pta	PITA_37282
0	Pta	PITA_37364
0	Pta	PITA_37439
0	Pta	PITA_37687
0	Pta	PITA_37808
0	Pta	PITA_37866
0	Pta	PITA_37976
0	Pta	PITA_38070
0	Pta	PITA_38112
0	Pta	PITA_38124
0	Pta	PITA_38309
0	Pta	PITA_38452
0	Pta	PITA_38467
0	Pta	PITA_38516
0	Pta	PITA_38664
0	Pta	PITA_38698
0	Pta	PITA_38798
0	Pta	PITA_38894
0	Pta	PITA_38974
0	Pta	PITA_39103
0	Pta	PITA_39122
0	Pta	PITA_39195
0	Pta	PITA_39240
0	Pta	PITA_39275
0	Pta	PITA_39379
0	Pta	PITA_39405
0	Pta	PITA_39597
0	Pta	PITA_39611
0	Pta	PITA_39667
0	Pta	PITA_39749
0	Pta	PITA_40951
0	Pta	PITA_41008
0	Pta	PITA_41077
0	Pta	PITA_41146
0	Pta	PITA_41298
0	Pta	PITA_41319
0	Pta	PITA_41522
0	Pta	PITA_41558
0	Pta	PITA_41580
0	Pta	PITA_41643
0	Pta	PITA_41656
0	Pta	PITA_41757
0	Pta	PITA_41784
0	Pta	PITA_41843
0	Pta	PITA_41963
0	Pta	PITA_42132
0	Pta	PITA_42582
0	Pta	PITA_42796
0	Pta	PITA_42805
0	Pta	PITA_42812
0	Pta	PITA_42886
0	Pta	PITA_43060
0	Pta	PITA_43130
0	Pta	PITA_43161
0	Pta	PITA_43349
0	Pta	PITA_43591
0	Pta	PITA_43598
0	Pta	PITA_43731
0	Pta	PITA_43786
0	Pta	PITA_43800
0	Pta	PITA_44377
0	Pta	PITA_44527
0	Pta	PITA_44560
0	Pta	PITA_44651
0	Pta	PITA_44653
0	Pta	PITA_44706
0	Pta	PITA_44762
0	Pta	PITA_44766
0	Pta	PITA_44929
0	Pta	PITA_44970
0	Pta	PITA_45018
0	Pta	PITA_45077
0	Pta	PITA_45241
0	Pta	PITA_45326
0	Pta	PITA_45371
0	Pta	PITA_45389
0	Pta	PITA_45450
0	Pta	PITA_45452
0	Pta	PITA_45499
0	Pta	PITA_45534
0	Pta	PITA_45780
0	Pta	PITA_45934
0	Pta	PITA_46077
0	Pta	PITA_46167
0	Pta	PITA_46172
0	Pta	PITA_46240
0	Pta	PITA_46334
0	Pta	PITA_46355
0	Pta	PITA_46691
0	Pta	PITA_47088
0	Pta	PITA_47229
0	Pta	PITA_47511
0	Pta	PITA_47691
0	Pta	PITA_47808
0	Pta	PITA_47817
0	Pta	PITA_48024
0	Pta	PITA_48051
0	Pta	PITA_48321
0	Pta	PITA_48408
0	Pta	PITA_48531
0	Pta	PITA_48643
0	Pta	PITA_48740
0	Pta	PITA_48861
0	Pta	PITA_48880
0	Pta	PITA_48940
0	Pta	PITA_49066
0	Pta	PITA_49134
0	Pta	PITA_49165
0	Pta	PITA_49214
0	Pta	PITA_49229
0	Pta	PITA_49258
0	Pta	PITA_49350
0	Pta	PITA_49455
0	Pta	PITA_49471
0	Pta	PITA_49622
0	Pta	PITA_49688
0	Pta	PITA_49849
0	Pta	PITA_49859
0	Pta	PITA_49949
0	Pta	PITA_49952
0	Pta	PITA_49993
0	Pta	PITA_50019
0	Pta	PITA_50123
0	Pta	PITA_50301
0	Pta	PITA_50449
0	Pta	PITA_50563
0	Pta	PITA_50620
0	Pta	PITA_50641
0	Pta	PITA_50709
0	Pta	PITA_50924
0	Pta	PITA_50991
0	Pta	PITA_51009
0	Pta	PITA_51094
0	Pta	PITA_51276
0	Pta	PITA_51445
0	Pta	PITA_51536
0	Pta	PITA_51611
0	Pta	PITA_51667
0	Ptr	Potri.001G075800.1.p
0	Ptr	Potri.001G186500.1.p
0	Ptr	Potri.001G321700.1.p
0	Ptr	Potri.001G322100.1.p
0	Ptr	Potri.001G369900.1.p
0	Ptr	Potri.001G466066.1.p
0	Ptr	Potri.002G021300.1.p
0	Ptr	Potri.002G027800.1.p
0	Ptr	Potri.002G155100.1.p
0	Ptr	Potri.002G220300.1.p
0	Ptr	Potri.002G237100.1.p
0	Ptr	Potri.002G239600.1.p
0	Ptr	Potri.002G245200.1.p
0	Ptr	Potri.003G006800.1.p
0	Ptr	Potri.003G031600.2.p
0	Ptr	Potri.003G058700.1.p
0	Ptr	Potri.003G081700.2.p
0	Ptr	Potri.003G164900.1.p
0	Ptr	Potri.003G191000.1.p
0	Ptr	Potri.004G047800.2.p
0	Ptr	Potri.004G059400.1.p
0	Ptr	Potri.004G111300.1.p
0	Ptr	Potri.004G184800.5.p
0	Ptr	Potri.004G208000.2.p
0	Ptr	Potri.004G237000.1.p
0	Ptr	Potri.005G005700.1.p
0	Ptr	Potri.005G006400.2.p
0	Ptr	Potri.005G011000.1.p
0	Ptr	Potri.005G012600.2.p
0	Ptr	Potri.005G187800.1.p
0	Ptr	Potri.005G215500.2.p
0	Ptr	Potri.006G001200.1.p
0	Ptr	Potri.006G105700.1.p
0	Ptr	Potri.006G181800.1.p
0	Ptr	Potri.006G231200.4.p
0	Ptr	Potri.006G245300.1.p
0	Ptr	Potri.007G050200.2.p
0	Ptr	Potri.007G068600.2.p
0	Ptr	Potri.007G085500.1.p
0	Ptr	Potri.007G104700.2.p
0	Ptr	Potri.008G052200.1.p
0	Ptr	Potri.008G093000.1.p
0	Ptr	Potri.009G037600.1.p
0	Ptr	Potri.009G044700.1.p
0	Ptr	Potri.009G067000.1.p
0	Ptr	Potri.010G083700.1.p
0	Ptr	Potri.010G086200.1.p
0	Ptr	Potri.010G136200.2.p
0	Ptr	Potri.010G168800.1.p
0	Ptr	Potri.010G241100.1.p
0	Ptr	Potri.011G156800.2.p
0	Ptr	Potri.012G018800.1.p
0	Ptr	Potri.012G041200.1.p
0	Ptr	Potri.012G048800.1.p
0	Ptr	Potri.012G111900.1.p
0	Ptr	Potri.013G005400.3.p
0	Ptr	Potri.013G044700.2.p
0	Ptr	Potri.013G058900.3.p
0	Ptr	Potri.013G090600.5.p
0	Ptr	Potri.013G129100.3.p
0	Ptr	Potri.013G152000.1.p
0	Ptr	Potri.014G012500.1.p
0	Ptr	Potri.014G097000.1.p
0	Ptr	Potri.014G191200.1.p
0	Ptr	Potri.015G018700.2.p
0	Ptr	Potri.015G047600.1.p
0	Ptr	Potri.016G019900.1.p
0	Ptr	Potri.016G038400.2.p
0	Ptr	Potri.016G051300.1.p
0	Ptr	Potri.016G065500.1.p
0	Ptr	Potri.016G075000.1.p
0	Ptr	Potri.016G077700.1.p
0	Ptr	Potri.016G128900.3.p
0	Ptr	Potri.017G091600.1.p
0	Ptr	Potri.018G040100.1.p
0	Ptr	Potri.018G067500.1.p
0	Ptr	Potri.018G071800.1.p
0	Ptr	Potri.018G085800.4.p
0	Ptr	Potri.018G152300.2.p
0	Smo	101
0	Smo	101093
0	Smo	102435
0	Smo	102603
0	Smo	106096
0	Smo	106624
0	Smo	107192
0	Smo	107700
0	Smo	108616
0	Smo	108652
0	Smo	109721
0	Smo	113567
0	Smo	117311
0	Smo	117419
0	Smo	130453
0	Smo	131170
0	Smo	131642
0	Smo	132724
0	Smo	134463
0	Smo	134581
0	Smo	167728
0	Smo	171135
0	Smo	30095
0	Smo	30550
0	Smo	30579
0	Smo	31733
0	Smo	399
0	Smo	428483
0	Smo	70183
0	Smo	73601
0	Smo	74842
0	Smo	76175
0	Smo	78092
0	Smo	79052
0	Smo	79732
0	Smo	80086
0	Smo	80412
0	Smo	80662
0	Smo	81196
0	Smo	82024
0	Smo	82072
0	Smo	82859
0	Smo	83034
0	Smo	83339
0	Smo	85415
0	Smo	86405
0	Smo	90123
0	Smo	92231
0	Smo	93321
0	Smo	93439
0	Smo	93612
0	Sly	Solyc01g006920.4.1
0	Sly	Solyc01g007850.2.1
0	Sly	Solyc01g081020.1.1
0	Sly	Solyc01g081240.3.1
0	Sly	Solyc01g081290.4.1
0	Sly	Solyc01g081560.2.1
0	Sly	Solyc01g091610.1.1
0	Sly	Solyc01g095160.3.1
0	Sly	Solyc01g095690.2.1
0	Sly	Solyc01g097670.4.1
0	Sly	Solyc01g100790.1.1
0	Sly	Solyc01g102690.4.1
0	Sly	Solyc01g102790.3.1
0	Sly	Solyc01g104090.4.1
0	Sly	Solyc02g065410.3.1
0	Sly	Solyc02g069500.1.1
0	Sly	Solyc02g076700.1.1
0	Sly	Solyc02g079260.2.1
0	Sly	Solyc02g079380.2.1
0	Sly	Solyc02g081900.4.1
0	Sly	Solyc02g094480.4.1
0	Sly	Solyc03g007350.1.1
0	Sly	Solyc03g007840.1.1
0	Sly	Solyc03g051780.3.1
0	Sly	Solyc03g082830.2.1
0	Sly	Solyc03g093630.3.1
0	Sly	Solyc03g097850.1.1
0	Sly	Solyc03g098420.3.1
0	Sly	Solyc03g111210.4.1
0	Sly	Solyc03g114660.1.1
0	Sly	Solyc03g119120.3.1
0	Sly	Solyc03g119950.1.1
0	Sly	Solyc04g009000.1.1
0	Sly	Solyc04g016540.2.1
0	Sly	Solyc04g039940.3.1
0	Sly	Solyc04g051480.1.1
0	Sly	Solyc04g054290.3.1
0	Sly	Solyc04g064750.2.1
0	Sly	Solyc04g082870.1.1
0	Sly	Solyc05g010620.3.1
0	Sly	Solyc05g012630.2.1
0	Sly	Solyc05g013200.1.1
0	Sly	Solyc05g023900.1.1
0	Sly	Solyc06g048900.1.1
0	Sly	Solyc06g064600.1.1
0	Sly	Solyc06g066080.1.1
0	Sly	Solyc06g076900.4.1
0	Sly	Solyc06g082880.2.1
0	Sly	Solyc07g005850.3.1
0	Sly	Solyc07g045510.4.1
0	Sly	Solyc07g055310.1.1
0	Sly	Solyc07g065730.1.1
0	Sly	Solyc08g078080.2.1
0	Sly	Solyc09g009790.4.1
0	Sly	Solyc09g010070.1.1
0	Sly	Solyc09g015370.1.1
0	Sly	Solyc09g059575.1.1
0	Sly	Solyc09g065710.1.1
0	Sly	Solyc09g075170.1.1
0	Sly	Solyc09g082170.4.1
0	Sly	Solyc09g082450.1.1
0	Sly	Solyc09g090220.3.1
0	Sly	Solyc09g092440.1.1
0	Sly	Solyc10g007940.1.1
0	Sly	Solyc11g005960.1.1
0	Sly	Solyc11g005970.1.1
0	Sly	Solyc11g006700.1.1
0	Sly	Solyc11g007230.1.1
0	Sly	Solyc11g008940.1.1
0	Sly	Solyc11g040060.3.1
0	Sly	Solyc11g067210.1.1
0	Sly	Solyc12g006575.1.1
0	Sly	Solyc12g096510.3.1
0	Sly	Solyc12g096680.1.1
0	Sly	Solyc12g099850.1.1
0	Tar	evm.model.contig394.1
0	Tar	evm.model.contig610.9
0	Tar	evm.model.contig670.2
0	Tar	evm.model.contig74.5
0	Tar	evm.model.contig864.11
0	Tar	evm.model.contig864.6
0	Tar	evm.model.contig909.2
0	Tar	evm.model.contig962.8
0	Tar	evm.model.group0.1552
0	Tar	evm.model.group0.1951
0	Tar	evm.model.group0.2110
0	Tar	evm.model.group0.2463
0	Tar	evm.model.group0.30
0	Tar	evm.model.group0.3438
0	Tar	evm.model.group0.4647
0	Tar	evm.model.group1.1208
0	Tar	evm.model.group1.1507
0	Tar	evm.model.group1.1582
0	Tar	evm.model.group1.1638
0	Tar	evm.model.group1.1713
0	Tar	evm.model.group1.2307
0	Tar	evm.model.group1.2753
0	Tar	evm.model.group1.2794
0	Tar	evm.model.group1.2824
0	Tar	evm.model.group1.3258
0	Tar	evm.model.group1.3396
0	Tar	evm.model.group1.3408
0	Tar	evm.model.group1.3619
0	Tar	evm.model.group1.4401
0	Tar	evm.model.group1.4415
0	Tar	evm.model.group1.4975
0	Tar	evm.model.group1.4976
0	Tar	evm.model.group1.734
0	Tar	evm.model.group1.845
0	Tar	evm.model.group10.1138
0	Tar	evm.model.group10.1202
0	Tar	evm.model.group10.1617
0	Tar	evm.model.group10.867
0	Tar	evm.model.group11.1196
0	Tar	evm.model.group11.1663
0	Tar	evm.model.group11.1737
0	Tar	evm.model.group11.1942
0	Tar	evm.model.group11.1991
0	Tar	evm.model.group11.2173
0	Tar	evm.model.group11.2221
0	Tar	evm.model.group11.2225
0	Tar	evm.model.group11.243
0	Tar	evm.model.group11.439
0	Tar	evm.model.group11.449
0	Tar	evm.model.group11.537
0	Tar	evm.model.group12.1002
0	Tar	evm.model.group12.1430
0	Tar	evm.model.group12.1610
0	Tar	evm.model.group12.1744
0	Tar	evm.model.group12.2347
0	Tar	evm.model.group12.589
0	Tar	evm.model.group12.946
0	Tar	evm.model.group13.1193
0	Tar	evm.model.group13.1266
0	Tar	evm.model.group13.144
0	Tar	evm.model.group13.1583
0	Tar	evm.model.group13.1656
0	Tar	evm.model.group13.1927
0	Tar	evm.model.group14.1592
0	Tar	evm.model.group14.1840
0	Tar	evm.model.group14.589
0	Tar	evm.model.group14.63
0	Tar	evm.model.group15.1128
0	Tar	evm.model.group15.1396
0	Tar	evm.model.group15.1459
0	Tar	evm.model.group15.642
0	Tar	evm.model.group15.98
0	Tar	evm.model.group16.1099
0	Tar	evm.model.group16.1140
0	Tar	evm.model.group16.1338
0	Tar	evm.model.group16.1754
0	Tar	evm.model.group17.363
0	Tar	evm.model.group17.507
0	Tar	evm.model.group17.806
0	Tar	evm.model.group17.902
0	Tar	evm.model.group17.903
0	Tar	evm.model.group17.984
0	Tar	evm.model.group18.1812
0	Tar	evm.model.group18.338
0	Tar	evm.model.group18.38
0	Tar	evm.model.group18.73
0	Tar	evm.model.group2.1146
0	Tar	evm.model.group2.1148
0	Tar	evm.model.group2.227
0	Tar	evm.model.group2.2683
0	Tar	evm.model.group2.2766
0	Tar	evm.model.group2.2968
0	Tar	evm.model.group2.3034
0	Tar	evm.model.group2.3681
0	Tar	evm.model.group2.662
0	Tar	evm.model.group3.1041
0	Tar	evm.model.group3.1788
0	Tar	evm.model.group3.1984
0	Tar	evm.model.group3.2442
0	Tar	evm.model.group3.2757
0	Tar	evm.model.group3.2894
0	Tar	evm.model.group3.55
0	Tar	evm.model.group4.1292
0	Tar	evm.model.group4.1909
0	Tar	evm.model.group4.2032
0	Tar	evm.model.group4.914
0	Tar	evm.model.group5.1367
0	Tar	evm.model.group5.1805
0	Tar	evm.model.group5.1988
0	Tar	evm.model.group5.2537
0	Tar	evm.model.group5.289
0	Tar	evm.model.group6.11
0	Tar	evm.model.group6.1322
0	Tar	evm.model.group6.1397
0	Tar	evm.model.group6.1614
0	Tar	evm.model.group6.1624
0	Tar	evm.model.group6.84
0	Tar	evm.model.group6.973
0	Tar	evm.model.group7.1405
0	Tar	evm.model.group7.1451
0	Tar	evm.model.group7.1485
0	Tar	evm.model.group7.1841
0	Tar	evm.model.group7.1880
0	Tar	evm.model.group7.2055
0	Tar	evm.model.group7.2200
0	Tar	evm.model.group7.236
0	Tar	evm.model.group8.1352
0	Tar	evm.model.group8.1456
0	Tar	evm.model.group8.1656
0	Tar	evm.model.group8.2032
0	Tar	evm.model.group8.2077
0	Tar	evm.model.group8.232
0	Tar	evm.model.group8.43
0	Tar	evm.model.group8.729
0	Tar	evm.model.group9.1242
0	Tar	evm.model.group9.1913
0	Tar	evm.model.group9.403
0	Tar	evm.model.group9.712
0	Tar	evm.model.group9.938
1	Atr	ERM98046
1	Atr	ERM99222
1	Atr	ERM99260
1	Atr	ERN00137
1	Atr	ERN00562
1	Atr	ERN02699
1	Atr	ERN03862
1	Atr	ERN07239
1	Atr	ERN08262
1	Atr	ERN10347
1	Atr	ERN14047
1	Atr	ERN14197
1	Atr	ERN14208
1	Atr	ERN14209
1	Atr	ERN14212
1	Atr	ERN14995
1	Atr	ERN15022
1	Atr	ERN15115
1	Atr	ERN15172
1	Atr	ERN15174
1	Atr	ERN15176
1	Atr	ERN15722
1	Atr	ERN18211
1	Atr	ERN18949
1	Atr	ERN18950
1	Atr	ERN19919
1	Atr	ERN20030
1	Atr	ERN20032
1	Atr	ERN20531
1	Ath	AT1G08590.1
1	Ath	AT1G09970.1
1	Ath	AT1G09970.2
1	Ath	AT1G17230.1
1	Ath	AT1G17230.2
1	Ath	AT1G17230.3
1	Ath	AT1G17750.1
1	Ath	AT1G28440.1
1	Ath	AT1G34110.1
1	Ath	AT1G34110.2
1	Ath	AT1G35710.1
1	Ath	AT1G72180.1
1	Ath	AT1G73066.1
1	Ath	AT1G73080.1
1	Ath	AT1G75820.1
1	Ath	AT2G25790.1
1	Ath	AT2G33170.1
1	Ath	AT2G33170.2
1	Ath	AT3G19700.1
1	Ath	AT3G24240.1
1	Ath	AT3G49670.1
1	Ath	AT4G08850.1
1	Ath	AT4G08850.2
1	Ath	AT4G20140.1
1	Ath	AT4G20270.1
1	Ath	AT4G26540.1
1	Ath	AT4G28490.1
1	Ath	AT4G28650.1
1	Ath	AT5G25930.1
1	Ath	AT5G44700.1
1	Ath	AT5G48940.1
1	Ath	AT5G49660.1
1	Ath	AT5G51350.1
1	Ath	AT5G56040.1
1	Ath	AT5G56040.2
1	Ath	AT5G61480.1
1	Ath	AT5G63930.1
1	Ath	AT5G63930.2
1	Ath	AT5G65700.1
1	Ath	AT5G65700.2
1	Ath	AT5G65710.1
1	Cca	Cc00_g05230
1	Cca	Cc00_g05240
1	Cca	Cc00_g05290
1	Cca	Cc00_g05300
1	Cca	Cc00_g05990
1	Cca	Cc00_g08550
1	Cca	Cc00_g08570
1	Cca	Cc00_g11210
1	Cca	Cc00_g11970
1	Cca	Cc00_g11980
1	Cca	Cc00_g13180
1	Cca	Cc00_g13200
1	Cca	Cc00_g14470
1	Cca	Cc00_g15440
1	Cca	Cc00_g16900
1	Cca	Cc00_g16930
1	Cca	Cc00_g20640
1	Cca	Cc00_g20660
1	Cca	Cc00_g21310
1	Cca	Cc00_g21640
1	Cca	Cc00_g21970
1	Cca	Cc00_g25450
1	Cca	Cc00_g25730
1	Cca	Cc00_g26900
1	Cca	Cc00_g26920
1	Cca	Cc00_g27270
1	Cca	Cc00_g27770
1	Cca	Cc00_g28170
1	Cca	Cc00_g32080
1	Cca	Cc00_g32370
1	Cca	Cc00_g32720
1	Cca	Cc00_g33740
1	Cca	Cc01_g03370
1	Cca	Cc01_g03420
1	Cca	Cc01_g03430
1	Cca	Cc01_g03440
1	Cca	Cc01_g03450
1	Cca	Cc01_g03490
1	Cca	Cc01_g03550
1	Cca	Cc01_g03570
1	Cca	Cc01_g17360
1	Cca	Cc01_g17780
1	Cca	Cc01_g17940
1	Cca	Cc02_g04420
1	Cca	Cc02_g13890
1	Cca	Cc02_g20390
1	Cca	Cc02_g23200
1	Cca	Cc03_g07160
1	Cca	Cc03_g07210
1	Cca	Cc03_g08600
1	Cca	Cc03_g08610
1	Cca	Cc03_g08620
1	Cca	Cc03_g08630
1	Cca	Cc03_g08650
1	Cca	Cc03_g08680
1	Cca	Cc03_g08750
1	Cca	Cc03_g10510
1	Cca	Cc03_g10550
1	Cca	Cc03_g10610
1	Cca	Cc03_g10620
1	Cca	Cc03_g10640
1	Cca	Cc03_g10650
1	Cca	Cc04_g00430
1	Cca	Cc04_g12300
1	Cca	Cc04_g12550
1	Cca	Cc04_g15220
1	Cca	Cc05_g07760
1	Cca	Cc05_g10060
1	Cca	Cc05_g15350
1	Cca	Cc06_g07330
1	Cca	Cc06_g10500
1	Cca	Cc06_g10520
1	Cca	Cc06_g15850
1	Cca	Cc06_g17140
1	Cca	Cc06_g17150
1	Cca	Cc06_g17160
1	Cca	Cc06_g17500
1	Cca	Cc06_g17510
1	Cca	Cc06_g17520
1	Cca	Cc06_g17530
1	Cca	Cc06_g17540
1	Cca	Cc06_g17550
1	Cca	Cc06_g18000
1	Cca	Cc06_g18070
1	Cca	Cc07_g07640
1	Cca	Cc07_g07650
1	Cca	Cc08_g09750
1	Cca	Cc08_g09940
1	Cca	Cc09_g02970
1	Cca	Cc09_g04550
1	Cca	Cc09_g04690
1	Cca	Cc10_g01470
1	Cca	Cc10_g06480
1	Cca	Cc10_g07290
1	Cca	Cc10_g08030
1	Cca	Cc10_g08080
1	Cca	Cc10_g11310
1	Cca	Cc10_g14210
1	Cca	Cc10_g14980
1	Cca	Cc10_g14990
1	Cca	Cc10_g15000
1	Cca	Cc10_g15060
1	Cca	Cc10_g15220
1	Cca	Cc10_g15250
1	Egr	Eucgr.A01326.1.p
1	Egr	Eucgr.A01327.1.p
1	Egr	Eucgr.A01328.1.p
1	Egr	Eucgr.A01333.1.p
1	Egr	Eucgr.A01334.1.p
1	Egr	Eucgr.A01336.1.p
1	Egr	Eucgr.A01339.1.p
1	Egr	Eucgr.A01340.1.p
1	Egr	Eucgr.A01341.1.p
1	Egr	Eucgr.A01342.1.p
1	Egr	Eucgr.A01343.1.p
1	Egr	Eucgr.A01344.1.p
1	Egr	Eucgr.A01345.1.p
1	Egr	Eucgr.A01347.1.p
1	Egr	Eucgr.A01348.1.p
1	Egr	Eucgr.A01349.1.p
1	Egr	Eucgr.A01352.1.p
1	Egr	Eucgr.A01353.1.p
1	Egr	Eucgr.A01354.1.p
1	Egr	Eucgr.A02902.1.p
1	Egr	Eucgr.B00013.1.p
1	Egr	Eucgr.B00019.1.p
1	Egr	Eucgr.B00060.1.p
1	Egr	Eucgr.B00062.1.p
1	Egr	Eucgr.B00241.1.p
1	Egr	Eucgr.B00906.1.p
1	Egr	Eucgr.B00951.1.p
1	Egr	Eucgr.B01034.1.p
1	Egr	Eucgr.B02157.1.p
1	Egr	Eucgr.B02171.1.p
1	Egr	Eucgr.C00408.1.p
1	Egr	Eucgr.C00557.1.p
1	Egr	Eucgr.C00558.1.p
1	Egr	Eucgr.C00560.1.p
1	Egr	Eucgr.C00561.1.p
1	Egr	Eucgr.C00562.1.p
1	Egr	Eucgr.C00563.1.p
1	Egr	Eucgr.C00564.1.p
1	Egr	Eucgr.C00565.1.p
1	Egr	Eucgr.C00966.1.p
1	Egr	Eucgr.C00967.1.p
1	Egr	Eucgr.C00968.1.p
1	Egr	Eucgr.C00970.1.p
1	Egr	Eucgr.C00974.1.p
1	Egr	Eucgr.C00979.1.p
1	Egr	Eucgr.C00981.1.p
1	Egr	Eucgr.C00984.1.p
1	Egr	Eucgr.C00986.1.p
1	Egr	Eucgr.C00987.1.p
1	Egr	Eucgr.C00988.1.p
1	Egr	Eucgr.C00989.1.p
1	Egr	Eucgr.C00991.1.p
1	Egr	Eucgr.C00993.1.p
1	Egr	Eucgr.C01182.1.p
1	Egr	Eucgr.C01183.1.p
1	Egr	Eucgr.C01185.1.p
1	Egr	Eucgr.C01534.1.p
1	Egr	Eucgr.C02460.1.p
1	Egr	Eucgr.C02500.1.p
1	Egr	Eucgr.C02938.1.p
1	Egr	Eucgr.C02985.1.p
1	Egr	Eucgr.C03285.1.p
1	Egr	Eucgr.C03669.1.p
1	Egr	Eucgr.C03670.1.p
1	Egr	Eucgr.C03671.1.p
1	Egr	Eucgr.C03675.1.p
1	Egr	Eucgr.C03677.1.p
1	Egr	Eucgr.C03678.1.p
1	Egr	Eucgr.C03679.1.p
1	Egr	Eucgr.C03686.1.p
1	Egr	Eucgr.C03925.1.p
1	Egr	Eucgr.C03926.1.p
1	Egr	Eucgr.C03938.1.p
1	Egr	Eucgr.C03942.1.p
1	Egr	Eucgr.C03972.1.p
1	Egr	Eucgr.D00003.1.p
1	Egr	Eucgr.D00120.1.p
1	Egr	Eucgr.D00318.1.p
1	Egr	Eucgr.E01674.1.p
1	Egr	Eucgr.E02032.1.p
1	Egr	Eucgr.E02042.1.p
1	Egr	Eucgr.E03228.1.p
1	Egr	Eucgr.E03933.1.p
1	Egr	Eucgr.E03940.1.p
1	Egr	Eucgr.E03942.1.p
1	Egr	Eucgr.E03948.1.p
1	Egr	Eucgr.E04372.1.p
1	Egr	Eucgr.F00311.1.p
1	Egr	Eucgr.F00314.1.p
1	Egr	Eucgr.F00316.1.p
1	Egr	Eucgr.F00467.1.p
1	Egr	Eucgr.F01967.1.p
1	Egr	Eucgr.F02022.1.p
1	Egr	Eucgr.F02025.1.p
1	Egr	Eucgr.F02113.1.p
1	Egr	Eucgr.F02114.1.p
1	Egr	Eucgr.F02115.1.p
1	Egr	Eucgr.F02116.1.p
1	Egr	Eucgr.F02118.1.p
1	Egr	Eucgr.F02120.1.p
1	Egr	Eucgr.F02121.1.p
1	Egr	Eucgr.F02122.1.p
1	Egr	Eucgr.F02181.1.p
1	Egr	Eucgr.F02182.1.p
1	Egr	Eucgr.F02331.1.p
1	Egr	Eucgr.F02410.1.p
1	Egr	Eucgr.F02414.1.p
1	Egr	Eucgr.F02415.1.p
1	Egr	Eucgr.F02419.1.p
1	Egr	Eucgr.F02421.1.p
1	Egr	Eucgr.F02425.1.p
1	Egr	Eucgr.F02426.1.p
1	Egr	Eucgr.F02430.1.p
1	Egr	Eucgr.F02681.1.p
1	Egr	Eucgr.F02727.1.p
1	Egr	Eucgr.F02986.1.p
1	Egr	Eucgr.F03195.1.p
1	Egr	Eucgr.F03669.1.p
1	Egr	Eucgr.F04005.1.p
1	Egr	Eucgr.F04007.1.p
1	Egr	Eucgr.F04101.1.p
1	Egr	Eucgr.F04321.1.p
1	Egr	Eucgr.G00190.1.p
1	Egr	Eucgr.G00319.1.p
1	Egr	Eucgr.G01123.1.p
1	Egr	Eucgr.G01747.1.p
1	Egr	Eucgr.G02060.1.p
1	Egr	Eucgr.G02274.1.p
1	Egr	Eucgr.H00104.1.p
1	Egr	Eucgr.H00700.1.p
1	Egr	Eucgr.H00703.1.p
1	Egr	Eucgr.H00704.1.p
1	Egr	Eucgr.H00705.1.p
1	Egr	Eucgr.H00707.1.p
1	Egr	Eucgr.H00710.1.p
1	Egr	Eucgr.H00814.1.p
1	Egr	Eucgr.H00941.1.p
1	Egr	Eucgr.H00942.1.p
1	Egr	Eucgr.H00944.1.p
1	Egr	Eucgr.H00945.1.p
1	Egr	Eucgr.H00949.1.p
1	Egr	Eucgr.H00963.1.p
1	Egr	Eucgr.H00964.1.p
1	Egr	Eucgr.H01441.1.p
1	Egr	Eucgr.H02351.1.p
1	Egr	Eucgr.H02353.1.p
1	Egr	Eucgr.H02383.1.p
1	Egr	Eucgr.H02723.1.p
1	Egr	Eucgr.H02861.1.p
1	Egr	Eucgr.I00176.1.p
1	Egr	Eucgr.I00181.1.p
1	Egr	Eucgr.I00188.1.p
1	Egr	Eucgr.I00635.1.p
1	Egr	Eucgr.I00656.1.p
1	Egr	Eucgr.I00944.1.p
1	Egr	Eucgr.I00946.1.p
1	Egr	Eucgr.I01922.1.p
1	Egr	Eucgr.I01932.1.p
1	Egr	Eucgr.I01957.1.p
1	Egr	Eucgr.I02248.1.p
1	Egr	Eucgr.I02250.1.p
1	Egr	Eucgr.I02251.1.p
1	Egr	Eucgr.I02665.1.p
1	Egr	Eucgr.I02765.1.p
1	Egr	Eucgr.J01701.1.p
1	Egr	Eucgr.K00167.1.p
1	Egr	Eucgr.K00835.1.p
1	Egr	Eucgr.K01060.1.p
1	Egr	Eucgr.K01165.1.p
1	Egr	Eucgr.K01425.1.p
1	Egr	Eucgr.K02103.1.p
1	Egr	Eucgr.K02153.1.p
1	Egr	Eucgr.K02155.1.p
1	Egr	Eucgr.K02160.1.p
1	Egr	Eucgr.K02366.1.p
1	Egr	Eucgr.K02367.1.p
1	Egr	Eucgr.K02381.1.p
1	Egr	Eucgr.K02386.1.p
1	Egr	Eucgr.K02393.1.p
1	Egr	Eucgr.K02402.1.p
1	Egr	Eucgr.K02403.1.p
1	Egr	Eucgr.K02404.1.p
1	Egr	Eucgr.K02406.1.p
1	Egr	Eucgr.K02407.1.p
1	Egr	Eucgr.K02562.1.p
1	Egr	Eucgr.K02588.1.p
1	Egr	Eucgr.K02824.1.p
1	Egr	Eucgr.L00370.1.p
1	Egr	Eucgr.L00381.1.p
1	Egr	Eucgr.L00692.1.p
1	Egr	Eucgr.L00983.1.p
1	Egr	Eucgr.L01191.1.p
1	Egr	Eucgr.L01837.1.p
1	Egr	Eucgr.L02210.1.p
1	Egr	Eucgr.L02928.1.p
1	Egr	Eucgr.L03058.1.p
1	Egr	Eucgr.L03209.1.p
1	Gmo	TnS000002373t01
1	Gmo	TnS000002373t05
1	Gmo	TnS000021047t05
1	Gmo	TnS000037081t01
1	Gmo	TnS000037609t04
1	Gmo	TnS000089725t05
1	Gmo	TnS000153475t06
1	Gmo	TnS000178999t07
1	Gmo	TnS000179427t03
1	Gmo	TnS000249601t01
1	Gmo	TnS000264493t22
1	Gmo	TnS000269917t04
1	Gmo	TnS000296435t03
1	Gmo	TnS000296435t05
1	Gmo	TnS000330683t06
1	Gmo	TnS000361119t01
1	Gmo	TnS000367669t02
1	Gmo	TnS000414359t09
1	Gmo	TnS000451311t05
1	Gmo	TnS000469903t08
1	Gmo	TnS000469903t11
1	Gmo	TnS000700681t08
1	Gmo	TnS000700681t10
1	Gmo	TnS000701839t01
1	Gmo	TnS000704451t01
1	Gmo	TnS000733399t01
1	Gmo	TnS000736989t04
1	Gmo	TnS000740941t01
1	Gmo	TnS000758119t01
1	Gmo	TnS000758119t02
1	Gmo	TnS000784981t06
1	Gmo	TnS000817183t22
1	Gmo	TnS000867017t17
1	Gmo	TnS000867017t22
1	Gmo	TnS000867145t04
1	Gmo	TnS000918777t02
1	Gmo	TnS000923949t09
1	Gmo	TnS000938315t02
1	Gmo	TnS000938315t03
1	Gmo	TnS000938315t04
1	Gmo	TnS000954309t03
1	Gmo	TnS000956981t01
1	Gmo	TnS000956981t05
1	Gmo	TnS000982989t03
1	Gmo	TnS000994443t04
1	Lch	Lchi00906
1	Lch	Lchi01067
1	Lch	Lchi01574
1	Lch	Lchi01575
1	Lch	Lchi01838
1	Lch	Lchi02131
1	Lch	Lchi03569
1	Lch	Lchi03570
1	Lch	Lchi03636
1	Lch	Lchi04059
1	Lch	Lchi06047
1	Lch	Lchi07047
1	Lch	Lchi07544
1	Lch	Lchi07558
1	Lch	Lchi08531
1	Lch	Lchi08937
1	Lch	Lchi09884
1	Lch	Lchi10912
1	Lch	Lchi12220
1	Lch	Lchi12221
1	Lch	Lchi12700
1	Lch	Lchi12704
1	Lch	Lchi12705
1	Lch	Lchi14589
1	Lch	Lchi14805
1	Lch	Lchi15208
1	Lch	Lchi15212
1	Lch	Lchi15213
1	Lch	Lchi15214
1	Lch	Lchi15215
1	Lch	Lchi15231
1	Lch	Lchi15233
1	Lch	Lchi15235
1	Lch	Lchi15236
1	Lch	Lchi15237
1	Lch	Lchi15238
1	Lch	Lchi15239
1	Lch	Lchi15240
1	Lch	Lchi15758
1	Lch	Lchi15788
1	Lch	Lchi16213
1	Lch	Lchi17381
1	Lch	Lchi17507
1	Lch	Lchi18268
1	Lch	Lchi18270
1	Lch	Lchi18271
1	Lch	Lchi18875
1	Lch	Lchi20015
1	Lch	Lchi20016
1	Lch	Lchi20018
1	Lch	Lchi20022
1	Lch	Lchi20090
1	Lch	Lchi22839
1	Lch	Lchi24154
1	Lch	Lchi24177
1	Lch	Lchi24178
1	Lch	Lchi24179
1	Lch	Lchi24181
1	Lch	Lchi24191
1	Lch	Lchi24192
1	Lch	Lchi24193
1	Lch	Lchi24196
1	Lch	Lchi24198
1	Lch	Lchi24667
1	Lch	Lchi25712
1	Lch	Lchi27346
1	Lch	Lchi27351
1	Lch	Lchi27352
1	Lch	Lchi27354
1	Lch	Lchi27356
1	Lch	Lchi27946
1	Lch	Lchi29411
1	Lch	Lchi29662
1	Lch	Lchi29959
1	Lch	Lchi30535
1	Lch	Lchi30899
1	Lch	Lchi30901
1	Lch	Lchi31149
1	Lch	Lchi31192
1	Lch	Lchi31194
1	Lch	Lchi31195
1	Lch	Lchi31730
1	Lch	Lchi31791
1	Lch	Lchi31936
1	Lch	Lchi32007
1	Lch	Lchi32018
1	Lch	Lchi32406
1	Lch	Lchi32407
1	Lch	Lchi32558
1	Lch	Lchi32560
1	Lch	Lchi33165
1	Lch	Lchi34156
1	Lch	Lchi35008
1	Lch	Lchi35089
1	Lch	Lchi35167
1	Lch	Lchi35232
1	Lch	Lchi35410
1	Mpo	Mp1g04830.1
1	Mpo	Mp1g09960.1
1	Mpo	Mp1g23000.1
1	Mpo	Mp1g27720.1
1	Mpo	Mp2g02850.1
1	Mpo	Mp3g08340.1
1	Mpo	Mp3g16730.1
1	Mpo	Mp3g16740.1
1	Mpo	Mp3g17050.1
1	Mpo	Mp3g22130.1
1	Mpo	Mp4g11050.1
1	Mpo	Mp7g18820.1
1	Mpo	Mp8g02480.1
1	Osa	Os01t0170300-01
1	Osa	Os01t0239700-01
1	Osa	Os01t0239700-02
1	Osa	Os01t0239700-03
1	Osa	Os01t0296000-01
1	Osa	Os01t0742400-01
1	Osa	Os01t0742400-02
1	Osa	Os01t0878300-01
1	Osa	Os01t0878300-02
1	Osa	Os02t0111800-02
1	Osa	Os02t0227700-01
1	Osa	Os02t0228300-01
1	Osa	Os02t0553000-01
1	Osa	Os03t0145102-00
1	Osa	Os03t0228800-01
1	Osa	Os03t0773700-01
1	Osa	Os04t0132500-01
1	Osa	Os04t0132500-02
1	Osa	Os05t0170300-00
1	Osa	Os05t0522600-01
1	Osa	Os05t0595800-00
1	Osa	Os06t0557100-01
1	Osa	Os06t0557100-02
1	Osa	Os06t0557400-00
1	Osa	Os06t0557700-01
1	Osa	Os06t0589800-01
1	Osa	Os06t0717200-01
1	Osa	Os07t0134200-01
1	Osa	Os07t0152200-01
1	Osa	Os07t0498400-00
1	Osa	Os08t0376300-01
1	Osa	Os08t0446200-01
1	Osa	Os08t0493800-01
1	Osa	Os09t0326100-01
1	Osa	Os10t0155700-00
1	Osa	Os10t0155800-01
1	Osa	Os10t0467900-01
1	Osa	Os10t0468500-01
1	Osa	Os10t0468500-02
1	Osa	Os10t0469000-01
1	Osa	Os10t0469000-02
1	Osa	Os10t0469300-00
1	Osa	Os10t0469600-01
1	Osa	Os10t0527900-01
1	Osa	Os11t0232100-01
1	Osa	Os11t0232100-02
1	Osa	Os11t0233000-00
1	Osa	Os11t0233800-01
1	Osa	Os12t0632800-00
1	Osa	Os12t0632900-01
1	Ppa	Pp3c13_13360V3.1.p
1	Ppa	Pp3c13_6220V3.1.p
1	Ppa	Pp3c24_15950V3.1.p
1	Ppa	Pp3c2_18570V3.1.p
1	Ppa	Pp3c3_12560V3.1.p
1	Ppa	Pp3c4_29120V3.1.p
1	Ppa	Pp3c4_29300V3.1.p
1	Ppa	Pp3c6_21940V3.1.p
1	Ppa	Pp3c8_17530V3.1.p
1	Pta	PITA_00323
1	Pta	PITA_00516
1	Pta	PITA_00551
1	Pta	PITA_00684
1	Pta	PITA_01171
1	Pta	PITA_02232
1	Pta	PITA_02740
1	Pta	PITA_02776
1	Pta	PITA_02898
1	Pta	PITA_02907
1	Pta	PITA_03017
1	Pta	PITA_03443
1	Pta	PITA_03543
1	Pta	PITA_03719
1	Pta	PITA_04060
1	Pta	PITA_04149
1	Pta	PITA_04272
1	Pta	PITA_04922
1	Pta	PITA_05066
1	Pta	PITA_05409
1	Pta	PITA_05529
1	Pta	PITA_06383
1	Pta	PITA_06471
1	Pta	PITA_06757
1	Pta	PITA_06769
1	Pta	PITA_07075
1	Pta	PITA_07077
1	Pta	PITA_07323
1	Pta	PITA_07406
1	Pta	PITA_07516
1	Pta	PITA_07865
1	Pta	PITA_08025
[truncated: 476,528+ more rows]
