# Supplementary material for: Single-cell transcriptomics unveils xylem cell development and evolution
Source: Genome Biol. 2023 Jan 9;24:3. doi: 10.1186/s13059-022-02845-1 (PMC9830878; doi:10.1186/s13059-022-02845-1)
Supplement: Supplementary file 11 — Additional file 11. Distinct modules of orthologous groups in pseudotime analysis of P. trichocarpa and E. grandis. [file 13059_2022_2845_MOESM11_ESM.xlsx]

## Sheet: 1
Additional file 11. Distinct modules of orthologous groups in pseudotime analysis of P. trichocarpa and E. grandis.
The lists of DEOs generated from Seurat in distinct modules 1 to 8 of orthologous groups (Additional file 1: Fig. S27B) with temporal expression patterns from each cell lineage across pseudotime using two-species cell clustering of P. trichocarpa and E. grandis.
Orthologous group	P value	Log2FC	pct.1	pct.2	Adjusted P value
646	0	2.69654	0.955	0.491	0
816	0	2.6758	0.879	0.482	0
14968	0	2.54015	0.844	0.341	0
151	0	2.52127	0.678	0.249	0
3126	0	2.39867	0.965	0.578	0
34	0	2.37709	0.958	0.536	0
316	0	2.22173	0.873	0.334	0
85	0	2.16437	0.84	0.509	0
3273	0	2.02001	0.953	0.607	0
4583	0	1.99273	0.987	0.68	0
117	0	1.96414	0.824	0.222	0
2303	0	1.94136	0.968	0.692	0
605	0	1.91623	0.932	0.569	0
9410	0	1.86953	0.947	0.421	0
1208	0	1.76457	0.921	0.563	0
13334	0	1.72664	0.913	0.469	0
520	0	1.70547	0.661	0.25	0
16131	0	1.65083	0.975	0.567	0
831	2.6029e-278	1.61142	0.902	0.52	5.2058e-275
3467	0	1.61002	0.839	0.417	0
2621	0	1.57675	0.821	0.291	0
9949	0	1.57602	0.96	0.523	0
1338	1.14493e-300	1.5667	0.923	0.572	2.28985e-297
453	0	1.56643	0.9	0.483	0
1643	0	1.51759	0.787	0.261	0
1239	0	1.46756	0.831	0.341	0
4450	0	1.42988	0.801	0.251	0
996	0	1.39534	0.928	0.589	0
1043	0	1.35352	0.91	0.609	0
4708	1.26983e-271	1.34599	0.934	0.557	2.53967e-268
1243	5.00121e-306	1.32014	0.891	0.461	1.00024e-302
99	2.44103e-264	1.31431	0.732	0.301	4.88206e-261
115	6.94585e-207	1.31412	0.847	0.543	1.38917e-203
3302	0	1.30392	0.658	0.182	0
178	5.05487e-273	1.29878	0.76	0.357	1.01097e-269
4604	0	1.29767	0.864	0.493	0
1241	3.06819e-245	1.29757	0.582	0.196	6.13639e-242
15179	1.41024e-232	1.26926	0.904	0.583	2.82048e-229
10923	0	1.26562	0.883	0.501	0
1229	2.73318e-295	1.24819	0.929	0.542	5.46636e-292
13325	5.80306e-299	1.21524	0.904	0.418	1.16061e-295
2647	3.02677e-240	1.21098	0.85	0.525	6.05355e-237
8048	2.03962e-254	1.20578	0.989	0.789	4.07924e-251
4783	7.32162e-266	1.20056	0.812	0.419	1.46432e-262
150	1.98053e-223	1.1857	0.999	0.9	3.96106e-220
9338	9.54848e-211	1.18085	0.719	0.356	1.9097e-207
119	1.53772e-193	1.167	0.774	0.396	3.07545e-190
9744	3.69487e-270	1.15661	0.938	0.594	7.38975e-267
2054	1.17631e-250	1.14844	0.709	0.283	2.35261e-247
1543	2.02094e-287	1.14449	0.702	0.217	4.04187e-284
4832	0	1.12612	0.871	0.527	0
5572	5.18444e-277	1.11241	0.809	0.327	1.03689e-273
3776	3.30546e-247	1.1102	0.826	0.438	6.61092e-244
17	1.6965e-202	1.10101	0.929	0.615	3.39301e-199
1498	2.18238e-212	1.07524	0.981	0.78	4.36476e-209
20705	3.02836e-292	1.07505	0.855	0.404	6.05672e-289
4577	1.00108e-180	1.07414	0.53	0.166	2.00215e-177
857	1.04437e-284	1.06061	0.826	0.414	2.08875e-281
359	2.65927e-284	1.06032	0.607	0.166	5.31854e-281
584	1.28441e-199	1.05355	0.908	0.631	2.56882e-196
2744	0	1.04732	0.796	0.324	5.93437e-307
4686	2.98283e-150	1.04196	0.692	0.437	5.96566e-147
6890	9.45458e-211	1.03877	0.742	0.315	1.89092e-207
6066	5.58612e-212	1.03189	0.825	0.518	1.11722e-208
5802	1.16033e-220	1.03141	0.922	0.624	2.32065e-217
9508	4.02898e-286	1.01162	0.796	0.298	8.05795e-283
3568	1.70968e-260	1.00818	0.939	0.674	3.41936e-257
2687	5.05553e-231	1.0016	0.864	0.426	1.01111e-227
1042	1.57958e-199	0.990473	0.85	0.549	3.15917e-196
15105	1.79276e-166	0.98495	0.924	0.656	3.58553e-163
75	8.94214e-282	0.978206	0.821	0.349	1.78843e-278
9094	1.81385e-176	0.97287	0.923	0.622	3.6277e-173
4421	4.82866e-246	0.967903	0.766	0.391	9.65731e-243
6198	1.65042e-249	0.967457	0.971	0.725	3.30084e-246
9905	9.15768e-291	0.956673	0.8	0.335	1.83154e-287
6238	4.59165e-199	0.954743	0.856	0.543	9.1833e-196
495	8.1037e-221	0.946992	0.823	0.447	1.62074e-217
6554	9.69801e-157	0.935305	0.753	0.424	1.9396e-153
4357	1.8804e-176	0.934493	0.798	0.493	3.76079e-173
552	7.62055e-145	0.930116	0.772	0.441	1.52411e-141
5682	0	0.925976	0.67	0.149	0
3464	1.03614e-179	0.914094	0.558	0.257	2.07229e-176
5314	3.69751e-200	0.903918	0.956	0.75	7.39503e-197
4269	1.15337e-175	0.895594	0.781	0.471	2.30674e-172
1350	3.35632e-170	0.894863	0.405	0.095	6.71264e-167
9312	2.12312e-254	0.894369	0.793	0.412	4.24624e-251
97	3.56372e-165	0.893393	0.791	0.418	7.12745e-162
970	1.50444e-255	0.887399	0.797	0.456	3.00889e-252
7271	1.00495e-208	0.879593	0.687	0.263	2.0099e-205
15993	7.80925e-205	0.876695	0.805	0.436	1.56185e-201
4186	1.82597e-266	0.86908	0.77	0.292	3.65193e-263
3622	1.2865e-176	0.864119	0.801	0.424	2.57301e-173
11918	2.53779e-192	0.860393	0.845	0.576	5.07558e-189
2147	4.35855e-95	0.856567	0.628	0.412	8.71711e-92
10863	6.7012e-160	0.855751	0.914	0.602	1.34024e-156
7280	1.87056e-228	0.841762	0.759	0.386	3.74111e-225
4861	1.34226e-187	0.829911	0.799	0.398	2.68452e-184
371	1.57333e-241	0.828763	0.707	0.254	3.14666e-238
500	1.6037e-134	0.81395	0.396	0.114	3.20741e-131
233	4.33021e-159	0.810093	0.817	0.519	8.66042e-156
300	1.04606e-185	0.808629	0.817	0.437	2.09211e-182
112	1.72385e-210	0.789617	0.615	0.207	3.4477e-207
1385	1.22598e-177	0.783908	0.83	0.469	2.45197e-174
565	2.88716e-282	0.777679	0.721	0.247	5.77432e-279
2965	1.61633e-118	0.767819	0.877	0.643	3.23266e-115
1107	4.29572e-105	0.764845	0.439	0.176	8.59145e-102
4787	4.05095e-262	0.758182	0.77	0.338	8.1019e-259
116	9.50488e-243	0.756582	0.539	0.131	1.90098e-239
3602	3.04139e-206	0.751915	0.662	0.253	6.08279e-203
3199	0	0.747347	0.738	0.284	0
4493	7.36348e-109	0.746034	0.405	0.143	1.4727e-105
465	2.62339e-137	0.739562	0.542	0.213	5.24678e-134
3228	6.86714e-276	0.737792	0.706	0.225	1.37343e-272
4037	6.9901e-189	0.736836	0.791	0.389	1.39802e-185
3449	6.17836e-146	0.732832	0.677	0.32	1.23567e-142
2072	1.16943e-186	0.731845	0.835	0.464	2.33887e-183
13975	1.16882e-175	0.729228	0.9	0.688	2.33765e-172
1709	5.96081e-197	0.723204	0.724	0.34	1.19216e-193
9537	8.1938e-176	0.720331	0.571	0.201	1.63876e-172
852	6.68928e-229	0.714075	0.819	0.376	1.33786e-225
1490	1.16567e-129	0.710408	0.948	0.773	2.33133e-126
2462	1.72291e-85	0.707682	0.593	0.36	3.44583e-82
5876	6.09076e-173	0.704874	0.771	0.399	1.21815e-169
7973	9.03164e-101	0.704457	0.797	0.521	1.80633e-97
880	1.32662e-196	0.697083	0.789	0.434	2.65325e-193
4296	2.05849e-167	0.695686	0.788	0.467	4.11698e-164
4716	6.84828e-249	0.69466	0.823	0.359	1.36966e-245
17845	5.75553e-143	0.690075	0.378	0.097	1.15111e-139
7402	7.88196e-254	0.687036	0.819	0.352	1.57639e-250
2494	2.39407e-112	0.672688	0.649	0.336	4.78814e-109
519	0	0.668533	0.738	0.216	0
9999	1.69674e-159	0.666057	0.509	0.172	3.39349e-156
1562	4.66785e-252	0.666056	0.604	0.169	9.33569e-249
597	1.82047e-84	0.658803	0.415	0.237	3.64094e-81
13121	3.27594e-146	0.647556	0.787	0.447	6.55188e-143
13482	8.2966e-186	0.636891	0.812	0.492	1.65932e-182
1049	1.81802e-123	0.635917	0.942	0.766	3.63605e-120
15888	2.528e-170	0.630327	0.832	0.477	5.056e-167
1047	1.27779e-91	0.628416	0.336	0.111	2.55557e-88
16091	4.10456e-190	0.625768	0.764	0.372	8.20912e-187
7835	2.9142e-147	0.622082	0.655	0.318	5.82841e-144
6427	5.49789e-145	0.618199	0.629	0.283	1.09958e-141
7815	1.30898e-120	0.615618	0.737	0.429	2.61797e-117
303	2.54801e-110	0.613522	0.721	0.463	5.09602e-107
1000	0	0.60911	0.679	0.116	0
7937	2.38365e-115	0.608879	0.828	0.561	4.7673e-112
3070	5.4499e-93	0.608214	0.562	0.297	1.08998e-89
2344	1.16015e-188	0.606183	0.65	0.267	2.32031e-185
6613	1.20633e-126	0.60603	0.403	0.137	2.41265e-123
9956	7.42553e-179	0.604462	0.601	0.219	1.48511e-175
553	6.2859e-234	0.604009	0.635	0.218	1.25718e-230
5307	1.06399e-179	0.602346	0.76	0.421	2.12798e-176
1066	1.39743e-179	0.584392	0.774	0.431	2.79486e-176
2971	1.19912e-213	0.581689	0.756	0.345	2.39824e-210
4939	7.29736e-76	0.580363	0.511	0.289	1.45947e-72
4616	1.38013e-60	0.571338	0.4	0.198	2.76026e-57
6954	6.9738e-89	0.564357	0.564	0.289	1.39476e-85
2184	5.4459e-152	0.561655	0.198	0.309	1.08918e-148
4221	1.51521e-129	0.560601	0.567	0.242	3.03041e-126
2570	1.12201e-197	0.551363	0.801	0.394	2.24403e-194
10262	1.41043e-119	0.548105	0.477	0.181	2.82085e-116
10176	1.29047e-139	0.546158	0.758	0.423	2.58094e-136
2504	1.31276e-98	0.544677	0.326	0.125	2.62551e-95
4029	2.09589e-143	0.540652	0.807	0.54	4.19178e-140
5155	0	0.538732	0.722	0.266	3.39455e-306
3103	7.14107e-150	0.538281	0.788	0.444	1.42821e-146
3409	0	0.538123	0.726	0.193	0
312	4.92079e-105	0.538107	0.954	0.782	9.84158e-102
7273	6.28569e-247	0.537023	0.742	0.295	1.25714e-243
9764	2.87843e-211	0.531322	0.496	0.125	5.75686e-208
9486	4.22627e-150	0.524796	0.803	0.472	8.45253e-147
12130	1.1917e-212	0.523083	0.744	0.334	2.38339e-209
2875	3.25563e-80	0.522177	0.995	0.935	6.51126e-77
2642	2.33253e-136	0.513619	0.961	0.778	4.66506e-133
12144	7.28086e-82	0.51021	0.435	0.199	1.45617e-78
1924	6.54401e-175	0.506049	0.711	0.322	1.3088e-171
1234	2.10355e-133	0.502066	0.716	0.374	4.2071e-130
5203	2.27698e-211	0.501675	0.435	0.093	4.55397e-208
6029	9.32278e-264	0.497101	0.707	0.253	1.86456e-260
1296	6.08444e-126	0.487138	0.75	0.472	1.21689e-122
296	3.45621e-72	0.47962	0.528	0.408	6.91243e-69
563	8.70484e-168	0.479581	0.746	0.375	1.74097e-164
4715	4.26036e-239	0.47753	0.507	0.12	8.52072e-236
9196	9.19162e-148	0.477409	0.781	0.447	1.83832e-144
16334	5.03363e-277	0.470341	0.73	0.246	1.00673e-273
15118	9.53885e-226	0.467964	0.495	0.113	1.90777e-222
3588	1.6285e-111	0.453535	0.661	0.368	3.25699e-108
8296	9.05556e-261	0.451999	0.734	0.267	1.81111e-257
7989	1.29548e-136	0.451861	0.454	0.149	2.59096e-133
12167	1.6949e-130	0.45146	0.389	0.12	3.3898e-127
13080	9.53363e-225	0.451048	0.429	0.078	1.90673e-221
958	4.16722e-262	0.449637	0.588	0.169	8.33445e-259
10017	2.5807e-83	0.449198	0.932	0.734	5.1614e-80
613	9.34139e-95	0.442613	0.697	0.447	1.86828e-91
88	3.08981e-139	0.439348	0.742	0.391	6.17962e-136
2928	6.74668e-184	0.426052	0.583	0.205	1.34934e-180
15068	8.04752e-107	0.425725	0.921	0.72	1.6095e-103
12768	7.05732e-71	0.419399	0.276	0.096	1.41146e-67
2328	1.76785e-126	0.415344	0.747	0.422	3.5357e-123
5494	1.19018e-110	0.412303	0.817	0.579	2.38037e-107
4436	2.93095e-222	0.411959	0.713	0.29	5.86189e-219
3237	2.07203e-144	0.408802	0.689	0.332	4.14406e-141
1129	5.83876e-202	0.40816	0.662	0.281	1.16775e-198
1448	9.0148e-181	0.407354	0.726	0.332	1.80296e-177
10672	1.1338e-21	0.400935	0.409	0.337	2.26759e-18
6759	3.61539e-102	0.400828	0.634	0.337	7.23078e-99
8746	3.25275e-142	0.400693	0.76	0.417	6.5055e-139
368	2.24313e-186	0.400174	0.487	0.171	4.48626e-183
232	1.34598e-109	0.399563	0.664	0.353	2.69195e-106
8643	5.512e-163	0.396112	0.454	0.13	1.1024e-159
3102	4.19318e-290	0.392604	0.701	0.212	8.38635e-287
10753	3.4422e-238	0.388969	0.688	0.24	6.88439e-235
14184	9.14412e-234	0.388623	0.736	0.298	1.82882e-230
6411	3.31626e-27	0.388206	0.154	0.072	6.63253e-24
9647	2.41061e-187	0.386181	0.429	0.098	4.82122e-184
3799	1.07955e-110	0.381327	0.856	0.565	2.1591e-107
1607	3.28643e-193	0.380987	0.788	0.378	6.57286e-190
6232	4.01259e-59	0.379813	0.544	0.436	8.02519e-56
1395	4.89689e-152	0.378978	0.266	0.041	9.79377e-149
6441	1.01568e-134	0.378473	0.237	0.036	2.03136e-131
456	9.30355e-66	0.374218	0.993	0.934	1.86071e-62
2082	5.67773e-238	0.373967	0.358	0.046	1.13555e-234
3470	3.47346e-85	0.37117	0.481	0.225	6.94692e-82
2246	0	0.369284	0.691	0.169	0
800	1.43739e-212	0.366068	0.385	0.07	2.87479e-209
6378	1.65517e-101	0.364441	0.809	0.532	3.31033e-98
1698	3.21117e-51	0.364212	0.294	0.156	6.42235e-48
763	2.6917e-209	0.359057	0.472	0.121	5.3834e-206
13135	1.33287e-140	0.358302	0.754	0.466	2.66573e-137
160	2.16465e-53	0.358128	0.44	0.279	4.3293e-50
2127	1.29265e-58	0.357981	0.459	0.298	2.5853e-55
6757	1.65029e-105	0.350827	0.787	0.506	3.30058e-102
155	6.34626e-140	0.349294	0.84	0.506	1.26925e-136
11403	2.18593e-117	0.343981	0.474	0.191	4.37186e-114
44	1.26015e-51	0.343051	0.391	0.395	2.52031e-48
11177	2.15557e-44	0.342549	0.366	0.268	4.31113e-41
12201	2.69459e-115	0.342463	0.745	0.445	5.38918e-112
1591	1.08852e-146	0.341707	0.713	0.353	2.17704e-143
4675	8.35805e-55	0.339823	0.236	0.113	1.67161e-51
1628	1.32201e-47	0.336056	0.15	0.046	2.64401e-44
2690	3.19251e-47	0.334889	0.497	0.3	6.38502e-44
269	8.92974e-154	0.328253	0.725	0.371	1.78595e-150
10596	3.17173e-189	0.316968	0.578	0.218	6.34345e-186
4680	0	0.316822	0.664	0.154	0
11503	1.12914e-187	0.314069	0.329	0.061	2.25827e-184
8548	1.15014e-89	0.313748	0.674	0.396	2.30028e-86
889	5.07132e-90	0.312386	0.885	0.679	1.01426e-86
666	2.82493e-104	0.307377	0.223	0.041	5.64987e-101
4844	5.4503e-55	0.303635	0.252	0.107	1.09006e-51
12045	4.56092e-91	0.302851	0.49	0.227	9.12184e-88
11984	7.19659e-265	0.300638	0.802	0.36	1.43932e-261
16123	2.77395e-190	0.295354	0.746	0.338	5.5479e-187
3196	1.49893e-161	0.295149	0.452	0.134	2.99786e-158
20215	6.60273e-146	0.293034	0.281	0.047	1.32055e-142
3647	7.12707e-44	0.290409	0.411	0.319	1.42541e-40
5566	8.95087e-221	0.288955	0.706	0.27	1.79017e-217
6884	2.73286e-82	0.284085	0.27	0.083	5.46571e-79
14	2.54732e-103	0.283812	0.521	0.236	5.09464e-100
1019	2.58378e-168	0.283549	0.407	0.111	5.16755e-165
2277	2.40608e-128	0.280803	0.475	0.183	4.81216e-125
7890	7.70206e-95	0.280489	0.828	0.561	1.54041e-91
2478	0	0.279521	0.587	0.121	0
7411	1.0611e-86	0.27575	0.315	0.105	2.12219e-83
13374	0	0.271415	0.674	0.118	0
4492	4.82281e-62	0.266105	0.212	0.067	9.64561e-59
6502	1.39621e-97	0.264008	0.719	0.429	2.79241e-94
71	1.40937e-39	0.261056	0.285	0.146	2.81874e-36
5878	5.18804e-77	0.260204	0.274	0.103	1.03761e-73
912	9.97522e-91	0.257843	0.777	0.499	1.99504e-87
9424	4.54343e-78	0.255829	0.232	0.068	9.08686e-75
7718	2.77984e-55	0.255698	0.387	0.199	5.55968e-52
8168	9.03506e-87	0.253988	0.344	0.122	1.80701e-83
1697	7.34375e-35	0.252828	0.281	0.142	1.46875e-31
9656	4.68151e-163	0.251402	0.358	0.074	9.36302e-160
pct.1: The percentage of cells where the feature is detected in the first group.
pct.2: The percentage of cells where the feature is detected in the second group
The definition of pct.1 and pct.2 was extract from the following Seurat website.
https://satijalab.org/seurat/articles/de_vignette.html

## Sheet: 2
Additional file 11. Distinct modules of orthologous groups in pseudotime analysis of P. trichocarpa and E. grandis.
The lists of DEOs generated from Seurat in distinct modules 1 to 8 of orthologous groups (Additional file 1: Fig. S27B) with temporal expression patterns from each cell lineage across pseudotime using two-species cell clustering of P. trichocarpa and E. grandis.
Orthologous group	P value	Log2FC	pct.1	pct.2	Adjusted P value
9648	2.59292e-283	1.59748	0.793	0.691	5.18584e-280
132	1.25172e-204	1.54854	0.674	0.539	2.50344e-201
25	5.00351e-154	1.50611	0.71	0.52	1.0007e-150
3867	4.52294e-193	1.43073	0.715	0.646	9.04588e-190
1662	6.84072e-255	1.40429	0.923	0.779	1.36814e-251
4328	7.32537e-249	1.39685	0.746	0.665	1.46507e-245
275	6.28384e-206	1.36369	0.635	0.602	1.25677e-202
2079	3.00651e-181	1.35125	0.843	0.701	6.01302e-178
5801	4.05939e-178	1.3357	0.825	0.653	8.11877e-175
2242	4.43033e-248	1.32266	0.682	0.646	8.86065e-245
10093	6.31965e-200	1.31996	0.877	0.744	1.26393e-196
8430	8.69235e-224	1.31505	0.546	0.49	1.73847e-220
11572	7.92914e-147	1.31198	0.824	0.592	1.58583e-143
10214	5.7714e-227	1.31197	0.598	0.594	1.15428e-223
2739	6.8951e-150	1.3078	0.63	0.53	1.37902e-146
12734	1.98286e-218	1.28652	0.873	0.717	3.96571e-215
2599	1.73118e-211	1.26218	0.558	0.565	3.46237e-208
680	1.8315e-164	1.21945	0.703	0.609	3.663e-161
1565	4.52093e-238	1.20046	0.455	0.481	9.04185e-235
2075	6.3753e-196	1.19002	0.905	0.784	1.27506e-192
5018	1.11761e-142	1.18313	0.752	0.575	2.23523e-139
5463	1.78037e-178	1.12026	0.786	0.715	3.56074e-175
20597	6.09183e-102	1.11554	0.615	0.538	1.21837e-98
1888	3.97651e-177	1.11077	0.752	0.685	7.95302e-174
4284	1.52186e-143	1.10735	0.843	0.734	3.04371e-140
1757	1.2195e-145	1.09843	0.776	0.69	2.439e-142
4847	1.09527e-120	1.08216	0.69	0.615	2.19054e-117
7551	8.16606e-140	1.0772	0.815	0.721	1.63321e-136
889	6.93304e-136	1.06671	0.73	0.708	1.38661e-132
1814	1.34847e-128	1.06394	0.652	0.632	2.69695e-125
10764	2.0606e-106	1.03968	0.715	0.583	4.1212e-103
174	3.82654e-147	1.03235	0.743	0.698	7.65309e-144
13292	4.74917e-123	1.02911	0.628	0.576	9.49835e-120
1588	6.43149e-141	1.02466	0.901	0.76	1.2863e-137
1029	3.83867e-136	1.01244	0.798	0.734	7.67734e-133
6632	1.08306e-144	1.01147	0.59	0.601	2.16612e-141
4231	2.70166e-135	1.01	0.784	0.71	5.40332e-132
503	2.52933e-44	0.992678	0.494	0.365	5.05865e-41
4158	5.63207e-92	0.983306	0.455	0.476	1.12641e-88
2183	8.22705e-67	0.976368	0.575	0.406	1.64541e-63
3753	2.25806e-136	0.972178	0.544	0.584	4.51612e-133
66	1.15643e-97	0.967902	0.407	0.432	2.31286e-94
2480	9.07454e-138	0.955476	0.804	0.734	1.81491e-134
7095	1.6798e-115	0.955035	0.688	0.597	3.3596e-112
11	1.06901e-105	0.948259	0.782	0.563	2.13802e-102
964	1.52673e-62	0.943831	0.438	0.37	3.05346e-59
10411	1.43901e-64	0.938094	0.428	0.314	2.87803e-61
14071	6.59667e-113	0.934933	0.605	0.559	1.31933e-109
3504	1.47726e-132	0.933755	0.798	0.744	2.95451e-129
166	1.15352e-69	0.926938	0.666	0.576	2.30703e-66
12702	1.05452e-121	0.91751	0.473	0.543	2.10904e-118
922	3.41506e-109	0.912414	0.684	0.639	6.83012e-106
8044	1.23432e-143	0.911017	0.509	0.591	2.46864e-140
3636	2.02947e-123	0.908629	0.959	0.836	4.05895e-120
7902	3.19706e-99	0.903626	0.71	0.672	6.39412e-96
3087	1.2571e-129	0.893769	0.531	0.584	2.5142e-126
3878	2.57615e-95	0.891752	0.533	0.553	5.1523e-92
14915	4.05807e-185	0.88105	0.485	0.572	8.11613e-182
4306	8.57541e-72	0.878985	0.64	0.519	1.71508e-68
10790	1.92059e-128	0.875137	0.561	0.603	3.84118e-125
1723	2.61434e-147	0.870685	0.979	0.875	5.22867e-144
177	2.98602e-109	0.870599	0.605	0.608	5.97203e-106
5273	1.63663e-87	0.863474	0.465	0.456	3.27326e-84
11230	3.07309e-149	0.862117	0.486	0.565	6.14618e-146
7683	1.32947e-91	0.860256	0.499	0.502	2.65894e-88
11984	5.81605e-53	0.856452	0.522	0.416	1.16321e-49
1180	1.86853e-116	0.855545	0.964	0.877	3.73706e-113
1407	9.58434e-152	0.849449	0.523	0.592	1.91687e-148
1034	3.16453e-97	0.849402	0.515	0.576	6.32907e-94
420	2.19216e-119	0.841789	0.616	0.641	4.38432e-116
91	2.55152e-124	0.838262	0.429	0.512	5.10305e-121
437	3.35506e-119	0.835246	0.661	0.656	6.71011e-116
13078	1.52993e-65	0.83237	0.423	0.376	3.05986e-62
770	3.73394e-87	0.830659	0.52	0.563	7.46788e-84
1206	2.28709e-52	0.828874	0.517	0.383	4.57417e-49
1312	4.33497e-100	0.828827	0.483	0.517	8.66995e-97
10785	1.33393e-73	0.822562	0.458	0.444	2.66786e-70
5100	2.14674e-110	0.820851	0.682	0.671	4.29348e-107
2645	1.68549e-66	0.801969	0.533	0.494	3.37098e-63
12204	7.30073e-62	0.801521	0.423	0.383	1.46015e-58
5656	2.3231e-112	0.793754	0.434	0.493	4.6462e-109
6796	1.74213e-58	0.787623	0.567	0.521	3.48426e-55
2642	3.99391e-91	0.786959	0.883	0.795	7.98781e-88
2875	8.078e-134	0.785702	0.992	0.938	1.6156e-130
14157	1.91516e-76	0.773184	0.693	0.631	3.83031e-73
428	2.58209e-73	0.770374	0.789	0.732	5.16419e-70
2450	1.10681e-58	0.769314	0.469	0.43	2.21361e-55
1767	8.18779e-85	0.767627	0.671	0.651	1.63756e-81
6198	4.48519e-88	0.756722	0.852	0.751	8.97038e-85
1589	2.75676e-47	0.755552	0.491	0.369	5.51351e-44
354	5.63384e-52	0.755268	0.257	0.22	1.12677e-48
1183	4.94819e-21	0.753254	0.435	0.315	9.89639e-18
11160	1.09263e-69	0.751443	0.559	0.537	2.18526e-66
6572	1.09803e-64	0.750884	0.395	0.397	2.19605e-61
16020	9.35001e-95	0.748346	0.445	0.5	1.87e-91
580	4.51518e-82	0.746186	0.842	0.707	9.03036e-79
783	8.92804e-63	0.74116	0.485	0.518	1.78561e-59
5347	1.32984e-38	0.732906	0.481	0.402	2.65968e-35
1842	3.65811e-51	0.7325	0.549	0.467	7.31623e-48
4439	5.45563e-89	0.730605	0.596	0.614	1.09113e-85
5942	8.06446e-60	0.730178	0.444	0.44	1.61289e-56
13862	5.85558e-78	0.727722	0.458	0.496	1.17112e-74
3554	8.21081e-119	0.722632	0.432	0.545	1.64216e-115
13086	3.50255e-132	0.720946	0.443	0.558	7.0051e-129
3540	2.05295e-94	0.716639	0.502	0.563	4.1059e-91
1706	1.74593e-59	0.713381	0.415	0.404	3.49186e-56
2588	5.42761e-60	0.708278	0.542	0.525	1.08552e-56
10413	1.91003e-107	0.706247	0.656	0.687	3.82006e-104
3799	6.93536e-65	0.705779	0.78	0.587	1.38707e-61
1900	1.22237e-59	0.704628	0.763	0.701	2.44474e-56
429	1.57653e-50	0.701968	0.577	0.534	3.15305e-47
1100	3.70256e-67	0.701814	0.698	0.654	7.40511e-64
10092	4.16041e-85	0.698637	0.479	0.549	8.32082e-82
9168	4.45981e-54	0.698546	0.671	0.547	8.91962e-51
12570	1.00829e-95	0.696959	0.662	0.686	2.01657e-92
1772	6.77196e-79	0.694908	0.603	0.608	1.35439e-75
11423	6.25839e-64	0.68956	0.439	0.431	1.25168e-60
15068	1.20995e-66	0.683214	0.799	0.745	2.41991e-63
2917	6.55685e-65	0.68249	0.589	0.553	1.31137e-61
155	6.47064e-53	0.681548	0.696	0.539	1.29413e-49
3619	6.11789e-79	0.681514	0.444	0.488	1.22358e-75
711	1.37153e-76	0.678277	0.657	0.669	2.74306e-73
10017	4.97133e-81	0.661217	0.887	0.748	9.94266e-78
6143	1.39971e-91	0.654014	0.63	0.67	2.79942e-88
3568	3.14998e-66	0.652696	0.715	0.715	6.29997e-63
3908	8.76711e-69	0.63961	0.428	0.486	1.75342e-65
1049	3.51409e-79	0.637939	0.828	0.789	7.02817e-76
13346	3.26283e-68	0.634869	0.613	0.624	6.52566e-65
3802	5.08298e-38	0.633513	0.475	0.37	1.0166e-34
6261	2.29708e-69	0.633056	0.57	0.602	4.59416e-66
5421	3.03221e-39	0.630435	0.434	0.38	6.06441e-36
3489	1.0053e-32	0.628908	0.283	0.223	2.0106e-29
635	1.07904e-22	0.626585	0.541	0.466	2.15809e-19
6889	1.66442e-35	0.615188	0.359	0.324	3.32885e-32
8955	5.76761e-19	0.615093	0.417	0.337	1.15352e-15
11233	2.51432e-40	0.614514	0.427	0.409	5.02865e-37
8928	1.49759e-33	0.611321	0.483	0.429	2.99517e-30
703	3.6402e-39	0.611044	0.508	0.488	7.2804e-36
2725	3.9878e-106	0.60865	0.506	0.606	7.9756e-103
6674	3.08999e-35	0.608557	0.298	0.289	6.17998e-32
10863	4.03082e-41	0.607687	0.738	0.639	8.06165e-38
7890	2.81192e-60	0.598309	0.594	0.604	5.62385e-57
1791	3.46477e-24	0.597358	0.443	0.366	6.92955e-21
2793	1.17778e-33	0.593762	0.257	0.204	2.35555e-30
8458	5.27076e-29	0.59271	0.473	0.44	1.05415e-25
5107	1.67765e-61	0.592214	0.39	0.468	3.3553e-58
8035	6.3299e-81	0.588393	0.404	0.524	1.26598e-77
9497	2.53934e-31	0.583314	0.563	0.502	5.07867e-28
17888	1.39405e-40	0.576674	0.305	0.353	2.78811e-37
11873	3.7932e-78	0.574606	0.525	0.613	7.5864e-75
8328	2.09306e-75	0.571687	0.507	0.599	4.18613e-72
264	3.57373e-25	0.570797	0.513	0.442	7.14746e-22
2858	5.21374e-45	0.567041	0.445	0.455	1.04275e-41
1610	1.36656e-47	0.566765	0.541	0.517	2.73312e-44
5180	4.36204e-91	0.562342	0.417	0.517	8.72408e-88
13975	1.78432e-73	0.560602	0.706	0.723	3.56863e-70
20688	3.48937e-67	0.560416	0.343	0.383	6.97874e-64
1490	3.3484e-60	0.557199	0.836	0.795	6.6968e-57
3161	2.80771e-34	0.553583	0.408	0.419	5.61542e-31
13335	7.21748e-38	0.550321	0.458	0.482	1.4435e-34
419	1.03731e-64	0.550213	0.909	0.858	2.07462e-61
9338	7.82991e-23	0.545821	0.429	0.411	1.56598e-19
6588	2.11746e-71	0.542276	0.609	0.657	4.23493e-68
16199	1.28574e-79	0.54186	0.545	0.641	2.57147e-76
3180	1.14753e-21	0.539242	0.4	0.347	2.29505e-18
12808	9.34121e-74	0.537431	0.448	0.552	1.86824e-70
11154	2.79359e-61	0.536551	0.379	0.453	5.58718e-58
402	6.8876e-50	0.535432	0.28	0.337	1.37752e-46
1148	3.62923e-99	0.533681	0.442	0.589	7.25845e-96
1006	2.66189e-62	0.531755	0.589	0.656	5.32377e-59
1933	3.54643e-32	0.5309	0.644	0.548	7.09285e-29
7973	2.99187e-44	0.530373	0.655	0.551	5.98374e-41
2963	2.66724e-80	0.530233	0.46	0.593	5.33448e-77
5118	2.37587e-32	0.527523	0.246	0.222	4.75174e-29
1821	9.66399e-13	0.525611	0.356	0.317	1.9328e-09
383	2.79569e-39	0.524717	0.193	0.202	5.59138e-36
645	4.22827e-57	0.524044	0.426	0.534	8.45654e-54
2012	1.3755e-36	0.523432	0.414	0.443	2.75099e-33
13381	7.86403e-29	0.523145	0.468	0.443	1.57281e-25
2553	3.87405e-71	0.519483	0.509	0.582	7.7481e-68
1763	2.4706e-42	0.51815	0.413	0.459	4.94121e-39
5494	4.13674e-65	0.516271	0.519	0.63	8.27348e-62
233	3.95492e-30	0.513884	0.592	0.562	7.90985e-27
5023	1.29972e-28	0.512575	0.552	0.48	2.59945e-25
1271	1.06825e-30	0.510713	0.274	0.279	2.13649e-27
5355	5.39157e-30	0.506503	0.395	0.418	1.07831e-26
2377	1.82249e-23	0.506101	0.452	0.352	3.64498e-20
2853	1.20924e-24	0.500527	0.414	0.413	2.41848e-21
969	1.12652e-73	0.499639	0.352	0.411	2.25304e-70
3375	1.85106e-85	0.49581	0.408	0.535	3.70212e-82
10287	4.28386e-71	0.493775	0.358	0.471	8.56772e-68
3141	1.88291e-50	0.490145	0.368	0.48	3.76582e-47
6438	2.61513e-33	0.489417	0.372	0.356	5.23025e-30
4302	3.35873e-103	0.487142	0.257	0.429	6.71746e-100
2552	3.60655e-31	0.485352	0.605	0.478	7.2131e-28
2072	2.53213e-36	0.484839	0.55	0.518	5.06426e-33
2205	6.14553e-29	0.48056	0.505	0.531	1.22911e-25
767	2.74192e-19	0.480004	0.46	0.44	5.48384e-16
1652	3.35951e-32	0.478453	0.449	0.451	6.71901e-29
150	1.67741e-71	0.476086	0.974	0.908	3.35481e-68
978	9.91793e-22	0.475387	0.249	0.245	1.98359e-18
9488	1.57786e-30	0.471035	0.337	0.352	3.15571e-27
1066	9.31348e-54	0.470176	0.413	0.495	1.8627e-50
9301	1.55493e-38	0.45918	0.424	0.451	3.10986e-35
1340	8.33072e-36	0.458048	0.484	0.481	1.66614e-32
303	1.62537e-44	0.45651	0.44	0.512	3.25074e-41
2208	4.54833e-66	0.452852	0.362	0.462	9.09666e-63
1135	8.84189e-38	0.451379	0.729	0.671	1.76838e-34
5261	7.84007e-13	0.450861	0.454	0.355	1.56801e-09
11591	1.09817e-37	0.435203	0.359	0.41	2.19633e-34
2465	1.69391e-61	0.432161	0.573	0.67	3.38783e-58
1111	2.11071e-69	0.431445	0.336	0.484	4.22142e-66
13384	4.31412e-57	0.43029	0.462	0.57	8.62823e-54
9950	3.10267e-35	0.427455	0.185	0.231	6.20534e-32
2684	1.13043e-12	0.425321	0.392	0.357	2.26086e-09
1819	6.47801e-36	0.425209	0.423	0.463	1.2956e-32
10938	1.47402e-35	0.421897	0.323	0.351	2.94805e-32
6002	2.89931e-49	0.419798	0.378	0.439	5.79862e-46
301	6.53163e-85	0.419551	0.357	0.449	1.30633e-81
481	2.44509e-11	0.419237	0.257	0.221	4.89018e-08
12227	1.52538e-57	0.418883	0.373	0.464	3.05075e-54
11289	1.42833e-12	0.416705	0.317	0.262	2.85666e-09
15177	1.40874e-39	0.414718	0.261	0.316	2.81747e-36
6542	9.53552e-61	0.414583	0.302	0.39	1.9071e-57
2194	1.79738e-40	0.413692	0.404	0.435	3.59477e-37
1498	9.56248e-38	0.413326	0.887	0.801	1.9125e-34
8270	9.13439e-39	0.413058	0.428	0.507	1.82688e-35
9987	2.3135e-52	0.412151	0.345	0.441	4.62701e-49
11303	4.63947e-47	0.410052	0.329	0.374	9.27895e-44
11796	1.09302e-27	0.409389	0.434	0.426	2.18604e-24
10057	4.20767e-44	0.40441	0.397	0.496	8.41534e-41
418	1.05453e-50	0.404105	0.583	0.636	2.10907e-47
164	7.63642e-18	0.40281	0.407	0.37	1.52728e-14
1243	1.17055e-21	0.400674	0.588	0.52	2.34109e-18
1591	4.00561e-45	0.400606	0.318	0.422	8.01123e-42
1304	5.1409e-17	0.398386	0.319	0.339	1.02818e-13
5243	1.5528e-21	0.395534	0.395	0.429	3.10559e-18
3490	1.9303e-16	0.393998	0.377	0.379	3.8606e-13
17	1.07178e-27	0.393764	0.742	0.653	2.14357e-24
8048	2.90176e-48	0.387922	0.899	0.809	5.80351e-45
5041	4.12949e-45	0.387593	0.615	0.657	8.25898e-42
12606	3.58874e-41	0.38594	0.257	0.312	7.17747e-38
12201	4.11762e-60	0.385709	0.379	0.507	8.23524e-57
475	1.77612e-10	0.385548	0.474	0.434	3.55225e-07
6797	1.48392e-41	0.378144	0.282	0.368	2.96783e-38
589	3.0669e-57	0.376929	0.381	0.524	6.13379e-54
6733	1.77848e-31	0.376439	0.357	0.432	3.55695e-28
8716	1.29298e-30	0.376015	0.321	0.345	2.58595e-27
495	5.1549e-48	0.375688	0.425	0.517	1.03098e-44
3513	1.03106e-63	0.374098	0.392	0.518	2.06212e-60
1979	4.85012e-31	0.369337	0.512	0.461	9.70024e-28
1280	9.84964e-18	0.36927	0.312	0.28	1.96993e-14
295	4.87883e-37	0.366937	0.895	0.871	9.75766e-34
3979	1.06292e-10	0.362877	0.335	0.272	2.12585e-07
7835	6.56004e-11	0.362328	0.416	0.365	1.31201e-07
7108	2.11394e-46	0.361308	0.616	0.691	4.22789e-43
1242	2.89227e-39	0.361116	0.378	0.464	5.78454e-36
4116	1.43661e-19	0.360629	0.173	0.167	2.87323e-16
1607	3.36066e-18	0.360624	0.411	0.446	6.72132e-15
3997	1.35689e-10	0.359568	0.18	0.127	2.71378e-07
3103	2.61474e-41	0.358863	0.417	0.509	5.22947e-38
48	2.66416e-49	0.357375	0.381	0.483	5.32833e-46
2427	1.60433e-07	0.352803	0.202	0.173	0.000320867
4357	6.3134e-30	0.351443	0.466	0.551	1.26268e-26
52	1.14768e-31	0.350227	0.351	0.425	2.29536e-28
3225	7.21937e-35	0.348784	0.261	0.283	1.44387e-31
97	3.33348e-10	0.34676	0.522	0.469	6.66695e-07
8746	2.25896e-33	0.345178	0.391	0.482	4.51791e-30
7815	7.36175e-32	0.3431	0.412	0.486	1.47235e-28
9334	7.82531e-12	0.341755	0.337	0.303	1.56506e-08
312	6.15179e-47	0.341487	0.843	0.804	1.23036e-43
11426	2.88105e-44	0.339607	0.364	0.473	5.76209e-41
12159	2.44109e-17	0.337255	0.183	0.147	4.88219e-14
6141	4.85767e-19	0.336073	0.511	0.526	9.71534e-16
245	1.30465e-44	0.324531	0.228	0.313	2.60929e-41
3261	7.3901e-30	0.32432	0.364	0.442	1.47802e-26
44	2.56784e-19	0.323851	0.356	0.4	5.13568e-16
8645	3.35431e-23	0.322755	0.223	0.264	6.70862e-20
6759	3.28056e-19	0.321936	0.326	0.392	6.56111e-16
702	8.75083e-11	0.318789	0.367	0.358	1.75017e-07
2687	5.793e-10	0.317433	0.555	0.486	1.1586e-06
15904	2.99354e-17	0.317153	0.446	0.43	5.98709e-14
1709	1.142e-85	0.31591	0.241	0.422	2.284e-82
15105	1.2534e-31	0.315436	0.784	0.685	2.50679e-28
15120	8.38083e-19	0.312929	0.362	0.355	1.67617e-15
3900	2.24459e-09	0.310195	0.329	0.294	4.48917e-06
858	6.95844e-16	0.309798	0.434	0.473	1.39169e-12
2490	4.69991e-36	0.307689	0.347	0.425	9.39982e-33
9632	1.23647e-42	0.306356	0.357	0.445	2.47294e-39
2525	2.77994e-46	0.303541	0.403	0.537	5.55987e-43
1639	2.10391e-13	0.302509	0.451	0.454	4.20781e-10
146	4.09735e-06	0.300308	0.218	0.184	0.00819471
518	2.30922e-17	0.29855	0.333	0.382	4.61844e-14
768	1.24023e-47	0.298327	0.414	0.524	2.48045e-44
6378	2.03934e-35	0.296183	0.501	0.586	4.07869e-32
390	4.88163e-37	0.294244	0.39	0.5	9.76326e-34
5978	1.76605e-42	0.291514	0.364	0.507	3.5321e-39
5802	7.38327e-26	0.290914	0.687	0.668	1.47665e-22
11169	3.97663e-27	0.287445	0.535	0.587	7.95326e-24
10414	3.50186e-24	0.285555	0.166	0.188	7.00372e-21
6574	1.76148e-21	0.27752	0.338	0.402	3.52297e-18
4880	3.37361e-47	0.275643	0.572	0.653	6.74722e-44
127	1.32689e-85	0.27434	0.245	0.456	2.65378e-82
7402	8.31807e-06	0.272772	0.426	0.425	0.0166361
199	1.91899e-07	0.270712	0.378	0.346	0.000383799
11582	3.40932e-32	0.266057	0.174	0.242	6.81864e-29
53	5.43009e-16	0.263264	0.614	0.533	1.08602e-12
70	1.19668e-13	0.261692	0.346	0.348	2.39337e-10
7460	2.11306e-33	0.260609	0.371	0.453	4.22611e-30
17917	3.03889e-10	0.256197	0.16	0.095	6.07778e-07
789	8.02773e-46	0.255397	0.39	0.519	1.60555e-42
4246	8.67888e-10	0.253514	0.171	0.156	1.73578e-06
pct.1: The percentage of cells where the feature is detected in the first group.
pct.2: The percentage of cells where the feature is detected in the second group
The definition of pct.1 and pct.2 was extract from the following Seurat website.
https://satijalab.org/seurat/articles/de_vignette.html

## Sheet: 3
Additional file 11. Distinct modules of orthologous groups in pseudotime analysis of P. trichocarpa and E. grandis.
The lists of DEOs generated from Seurat in distinct modules 1 to 8 of orthologous groups (Additional file 1: Fig. S27B) with temporal expression patterns from each cell lineage across pseudotime using two-species cell clustering of P. trichocarpa and E. grandis.
Orthologous group	P value	Log2FC	pct.1	pct.2	Adjusted P value
180	1.2067e-279	4.06845	0.745	0.261	2.4134e-276
8926	7.70037e-185	2.92819	0.579	0.198	1.54007e-181
6671	0	2.90459	0.651	0.322	0
6049	1.64084e-131	2.88995	0.355	0.136	3.28168e-128
10932	1.95586e-254	2.72123	0.741	0.313	3.91173e-251
3892	1.27878e-170	2.50632	0.788	0.39	2.55755e-167
5559	1.78094e-162	2.46642	0.514	0.174	3.56188e-159
3821	6.54922e-138	2.45149	0.545	0.091	1.30984e-134
2985	6.08572e-168	2.36592	0.576	0.211	1.21714e-164
5289	1.10879e-140	2.35331	0.489	0.118	2.21758e-137
7388	5.33597e-176	2.30603	0.66	0.184	1.06719e-172
3771	3.53623e-121	2.24914	0.464	0.088	7.07246e-118
1718	1.16775e-113	2.24029	0.85	0.472	2.33549e-110
4985	7.45782e-146	2.12366	0.561	0.171	1.49156e-142
5339	1.62818e-113	2.11305	0.477	0.091	3.25636e-110
5882	1.37207e-157	2.07823	0.636	0.148	2.74414e-154
20764	2.60839e-153	2.077	0.159	0.124	5.21677e-150
4348	6.37525e-90	2.05225	0.43	0.099	1.27505e-86
611	2.0309e-206	2.03315	0.754	0.367	4.06179e-203
5439	2.23645e-145	2.02347	0.604	0.222	4.4729e-142
2717	1.95129e-59	1.92333	0.383	0.11	3.90257e-56
4938	1.63035e-111	1.87116	0.439	0.204	3.2607e-108
2775	7.04053e-90	1.83142	0.617	0.188	1.40811e-86
5152	4.33404e-159	1.80771	0.738	0.313	8.66807e-156
14206	7.80873e-99	1.77581	0.402	0.401	1.56175e-95
1916	3.81861e-85	1.76024	0.368	0.227	7.63723e-82
7644	3.01142e-108	1.73969	0.47	0.098	6.02284e-105
7778	1.00693e-162	1.72281	0.72	0.297	2.01386e-159
4680	3.1453e-95	1.67382	0.688	0.217	6.29061e-92
9647	1.94259e-70	1.62538	0.492	0.137	3.88518e-67
11842	5.84387e-120	1.62463	0.321	0.172	1.16877e-116
234	1.58003e-114	1.62075	0.445	0.335	3.16007e-111
799	3.90882e-42	1.61477	0.72	0.468	7.81764e-39
1121	1.22438e-40	1.49229	0.511	0.175	2.44876e-37
7086	1.7051e-35	1.49077	0.576	0.336	3.41021e-32
1100	1.93486e-37	1.41665	0.869	0.653	3.86972e-34
1028	1.94974e-88	1.40499	0.486	0.133	3.89949e-85
6085	2.82943e-85	1.3992	0.414	0.087	5.65886e-82
3520	1.47404e-38	1.3683	0.477	0.389	2.94809e-35
14175	1.57046e-62	1.36583	0.592	0.395	3.14092e-59
1889	1.98772e-35	1.35089	0.807	0.509	3.97545e-32
145	6.07147e-43	1.32735	0.978	0.877	1.21429e-39
10672	1.66083e-61	1.3246	0.685	0.336	3.32165e-58
906	2.22242e-61	1.30587	0.539	0.424	4.44484e-58
7393	1.18537e-108	1.29963	0.685	0.192	2.37075e-105
202	2.59453e-57	1.27368	0.408	0.081	5.18906e-54
3801	1.23039e-54	1.27105	0.212	0.015	2.46079e-51
7647	7.43712e-77	1.26725	0.414	0.092	1.48742e-73
1038	9.78064e-40	1.26076	0.925	0.804	1.95613e-36
5252	2.14458e-59	1.24064	0.682	0.311	4.28916e-56
1500	7.92519e-35	1.24053	0.595	0.257	1.58504e-31
4236	2.64839e-47	1.23453	0.517	0.44	5.29679e-44
1163	2.29445e-87	1.23015	0.477	0.062	4.58891e-84
2194	4.59328e-26	1.21637	0.623	0.425	9.18656e-23
2795	1.31005e-110	1.21075	0.726	0.38	2.6201e-107
1008	1.86297e-39	1.20763	0.751	0.464	3.72593e-36
5141	3.59693e-23	1.20264	0.361	0.169	7.19386e-20
261	6.30204e-51	1.19544	0.592	0.373	1.26041e-47
4886	5.41197e-37	1.17393	0.86	0.604	1.08239e-33
1036	8.85997e-138	1.16232	0.67	0.107	1.77199e-134
12826	5.59519e-34	1.1576	0.794	0.461	1.11904e-30
7287	2.91261e-28	1.15191	0.738	0.436	5.82523e-25
1093	1.97539e-79	1.10519	0.707	0.271	3.95078e-76
5807	1.71326e-31	1.10192	0.72	0.401	3.42653e-28
1217	1.14559e-35	1.07307	0.692	0.351	2.29117e-32
3756	1.38331e-31	1.05722	0.589	0.297	2.76662e-28
2076	2.06018e-28	1.05296	0.53	0.458	4.12037e-25
7411	2.15777e-37	1.0436	0.352	0.13	4.31554e-34
6411	1.55461e-42	1.00053	0.349	0.075	3.10921e-39
6432	5.8651e-38	0.988405	0.262	0.051	1.17302e-34
8979	3.5228e-124	0.977606	0.576	0.087	7.0456e-121
12047	1.24974e-21	0.976572	0.324	0.182	2.49948e-18
3406	7.50197e-38	0.973619	0.458	0.405	1.50039e-34
9594	3.86333e-31	0.968815	0.436	0.189	7.72665e-28
4913	1.77494e-49	0.966256	0.271	0.038	3.54989e-46
10216	2.79108e-105	0.96367	0.657	0.225	5.58216e-102
80	4.71262e-43	0.948875	0.994	0.943	9.42524e-40
3373	8.55973e-49	0.94741	0.573	0.246	1.71195e-45
10042	9.31327e-18	0.945491	0.449	0.222	1.86265e-14
2251	2.10107e-18	0.917107	0.474	0.304	4.20214e-15
59	1.04772e-27	0.903475	0.698	0.474	2.09544e-24
4288	7.26436e-24	0.89329	0.424	0.329	1.45287e-20
3855	4.48154e-46	0.881505	0.302	0.154	8.96308e-43
2294	8.54682e-25	0.873936	0.414	0.405	1.70936e-21
11498	8.8929e-19	0.869232	0.667	0.414	1.77858e-15
11976	5.04931e-146	0.864352	0.66	0.076	1.00986e-142
827	5.17471e-62	0.858307	0.439	0.081	1.03494e-58
6622	4.65224e-23	0.855224	0.246	0.136	9.30447e-20
2438	3.29116e-28	0.853913	0.227	0.046	6.58231e-25
10073	1.21913e-36	0.844321	0.293	0.115	2.43825e-33
4727	7.34034e-51	0.841632	0.53	0.155	1.46807e-47
10684	2.00163e-18	0.835995	0.34	0.18	4.00325e-15
295	7.39902e-09	0.829609	0.931	0.872	1.4798e-05
8383	8.23935e-17	0.827644	0.358	0.167	1.64787e-13
6267	2.59453e-31	0.816781	0.704	0.422	5.18906e-28
1766	4.98467e-27	0.815564	0.262	0.1	9.96933e-24
88	1.93008e-14	0.812201	0.651	0.439	3.86016e-11
2555	3.87713e-53	0.786912	0.645	0.308	7.75427e-50
210	1.02584e-07	0.782883	0.255	0.165	0.000205168
1284	1.57902e-10	0.774382	0.411	0.283	3.15804e-07
4880	7.29505e-31	0.770426	0.813	0.637	1.45901e-27
15904	5.44834e-16	0.7636	0.623	0.425	1.08967e-12
2184	2.56203e-55	0.761883	0.673	0.278	5.12406e-52
5752	3.78898e-33	0.752192	0.517	0.219	7.57796e-30
2256	3.48766e-17	0.747444	0.318	0.134	6.97533e-14
418	7.03544e-13	0.736144	0.779	0.624	1.40709e-09
206	8.28188e-09	0.731927	0.255	0.169	1.65638e-05
4229	6.49641e-07	0.730283	0.611	0.493	0.00129928
569	1.14315e-35	0.722125	0.115	0.004	2.28631e-32
71	9.8802e-45	0.722017	0.505	0.156	1.97604e-41
7279	1.68858e-45	0.719509	0.436	0.112	3.37715e-42
9951	2.40614e-76	0.714574	0.632	0.18	4.81229e-73
7509	2.74295e-11	0.711283	0.604	0.44	5.4859e-08
779	9.43057e-23	0.711005	0.847	0.585	1.88611e-19
1303	4.54066e-30	0.708805	0.698	0.465	9.08132e-27
1135	5.07988e-09	0.70846	0.81	0.673	1.01598e-05
11390	3.4507e-15	0.704983	0.246	0.168	6.90141e-12
10530	2.19642e-23	0.703097	0.374	0.143	4.39284e-20
1183	7.01435e-13	0.701953	0.483	0.324	1.40287e-09
9943	6.96715e-23	0.699843	0.103	0.008	1.39343e-19
1373	1.14392e-16	0.697964	0.713	0.493	2.28785e-13
10729	1.48304e-33	0.690296	0.866	0.574	2.96607e-30
1653	1.2652e-63	0.685496	0.636	0.193	2.5304e-60
63	7.12531e-16	0.682433	0.368	0.171	1.42506e-12
21	9.45201e-27	0.680958	0.72	0.413	1.8904e-23
10668	3.7676e-19	0.677993	0.227	0.082	7.53521e-16
20743	2.27897e-13	0.676288	0.33	0.264	4.55794e-10
52	1.89376e-10	0.675343	0.57	0.411	3.78751e-07
336	2.15361e-12	0.669547	0.417	0.325	4.30722e-09
70	7.68306e-35	0.66589	0.682	0.336	1.53661e-31
368	1.4318e-07	0.665834	0.274	0.219	0.000286361
17571	2.73135e-15	0.661603	0.237	0.084	5.4627e-12
4052	7.71714e-42	0.661242	0.349	0.093	1.54343e-38
764	2.68256e-26	0.65923	0.271	0.301	5.36512e-23
10811	9.09798e-21	0.656627	0.243	0.123	1.8196e-17
4893	9.05452e-43	0.654974	0.333	0.13	1.8109e-39
281	7.88123e-23	0.651596	0.67	0.388	1.57625e-19
7947	5.31548e-61	0.644869	0.53	0.139	1.0631e-57
112	1.66826e-07	0.641064	0.408	0.266	0.000333652
1105	4.17205e-18	0.635985	0.617	0.406	8.3441e-15
976	3.13776e-21	0.634304	0.115	0.046	6.27552e-18
2089	1.44176e-26	0.63422	0.573	0.279	2.88351e-23
267	1.25282e-20	0.628846	0.196	0.158	2.50564e-17
5052	1.45065e-09	0.627386	0.1	0.081	2.9013e-06
9854	3.06145e-19	0.626011	0.29	0.238	6.12291e-16
2642	3.93827e-06	0.624948	0.875	0.804	0.00787654
7558	2.35623e-08	0.62413	0.667	0.514	4.71246e-05
6502	8.23379e-12	0.623577	0.66	0.468	1.64676e-08
2552	4.35082e-11	0.621915	0.614	0.49	8.70164e-08
193	6.86414e-14	0.620969	0.555	0.355	1.37283e-10
14092	1.45346e-36	0.617938	0.193	0.202	2.90693e-33
2236	9.756e-36	0.614245	0.146	0.056	1.9512e-32
2385	3.03256e-15	0.614032	0.701	0.48	6.06513e-12
4381	1.6644e-42	0.613642	0.514	0.22	3.3288e-39
11526	3.19166e-34	0.613355	0.262	0.096	6.38332e-31
3253	9.30439e-08	0.612336	0.277	0.181	0.000186088
2580	5.77933e-17	0.608853	0.439	0.232	1.15587e-13
8763	6.53103e-33	0.608705	0.14	0.011	1.30621e-29
636	2.2187e-14	0.60272	0.389	0.196	4.4374e-11
889	2.05865e-09	0.599962	0.822	0.707	4.1173e-06
13383	1.52723e-30	0.596135	0.517	0.228	3.05446e-27
11401	1.19032e-11	0.595339	0.171	0.139	2.38065e-08
385	5.09386e-20	0.594646	0.875	0.649	1.01877e-16
2183	1.12197e-09	0.58786	0.601	0.421	2.24394e-06
1588	1.14873e-05	0.581443	0.869	0.774	0.0229746
968	5.02452e-31	0.574993	0.215	0.321	1.0049e-27
26239	6.94198e-12	0.567671	0.199	0.112	1.3884e-08
2078	1.48818e-33	0.563438	0.517	0.213	2.97636e-30
10664	1.92571e-20	0.560432	0.358	0.15	3.85143e-17
539	5.22569e-08	0.557866	0.361	0.272	0.000104514
12564	7.36095e-25	0.556996	0.187	0.063	1.47219e-21
11237	4.75017e-15	0.556619	0.265	0.101	9.50035e-12
1327	4.17321e-09	0.549128	0.604	0.432	8.34642e-06
6098	4.59935e-09	0.546661	0.308	0.236	9.19871e-06
2012	4.15792e-25	0.53875	0.723	0.429	8.31584e-22
245	4.47211e-43	0.537756	0.667	0.29	8.94422e-40
3443	2.49108e-51	0.536808	0.318	0.055	4.98217e-48
4850	5.32462e-27	0.530249	0.726	0.435	1.06492e-23
473	1.62064e-09	0.529593	0.293	0.15	3.24127e-06
11456	2.02758e-14	0.524999	0.28	0.191	4.05515e-11
1963	1.28501e-26	0.523728	0.676	0.391	2.57001e-23
6808	2.43037e-12	0.522652	0.336	0.166	4.86074e-09
8638	1.05908e-47	0.518509	0.336	0.059	2.11816e-44
11148	6.62223e-14	0.517009	0.769	0.573	1.32445e-10
1067	1.4223e-14	0.513464	0.866	0.674	2.8446e-11
2122	8.80912e-12	0.512007	0.193	0.07	1.76182e-08
9553	6.65905e-06	0.511947	0.421	0.322	0.0133181
11185	1.751e-15	0.505863	0.396	0.198	3.502e-12
2728	7.93211e-09	0.504348	0.396	0.353	1.58642e-05
181	9.04981e-65	0.503761	0.676	0.218	1.80996e-61
5905	1.28251e-11	0.49768	0.19	0.137	2.56503e-08
13862	1.03082e-07	0.497168	0.449	0.492	0.000206165
11329	1.36011e-08	0.497014	0.196	0.14	2.72022e-05
6160	3.26124e-30	0.495508	0.137	0.011	6.52249e-27
9971	3.63898e-17	0.494733	0.411	0.206	7.27796e-14
7720	2.94102e-12	0.493863	0.396	0.228	5.88203e-09
12778	1.09617e-06	0.493421	0.293	0.181	0.00219233
8880	9.02801e-15	0.492644	0.52	0.302	1.8056e-11
13219	1.60751e-15	0.49037	0.125	0.034	3.21502e-12
11197	2.33839e-16	0.486116	0.34	0.161	4.67679e-13
17423	8.47767e-17	0.48115	0.405	0.22	1.69553e-13
1232	6.48338e-29	0.478972	0.595	0.295	1.29668e-25
11796	2.14798e-08	0.477514	0.505	0.424	4.29597e-05
699	1.3953e-23	0.47605	0.717	0.498	2.79059e-20
4430	2.81446e-31	0.475606	0.498	0.196	5.62891e-28
563	4.26515e-12	0.475535	0.623	0.426	8.5303e-09
11135	2.21116e-10	0.475255	0.287	0.215	4.42233e-07
10580	4.92642e-98	0.474182	0.461	0.054	9.85283e-95
9974	3.69128e-07	0.469368	0.427	0.319	0.000738256
17759	4.6001e-12	0.469039	0.14	0.04	9.20021e-09
836	1.38545e-10	0.467841	0.181	0.182	2.77089e-07
616	2.52339e-33	0.464741	0.583	0.268	5.04677e-30
1418	4.99586e-06	0.463783	0.47	0.354	0.00999172
1302	2.03688e-07	0.462741	0.296	0.292	0.000407377
1182	1.25568e-10	0.461653	0.287	0.145	2.51137e-07
7583	1.39523e-10	0.457306	0.221	0.115	2.79047e-07
15894	2.76274e-17	0.451844	0.732	0.569	5.52549e-14
964	5.24268e-25	0.451562	0.636	0.369	1.04854e-21
13346	7.79225e-08	0.449551	0.769	0.618	0.000155845
1697	4.26842e-10	0.447225	0.299	0.159	8.53684e-07
1248	5.16233e-06	0.445865	0.202	0.175	0.0103247
4125	4.79327e-30	0.444612	0.483	0.193	9.58655e-27
10862	1.19854e-12	0.443698	0.202	0.071	2.39707e-09
14106	9.09494e-19	0.44024	0.277	0.261	1.81899e-15
8125	4.25231e-09	0.438513	0.402	0.411	8.50463e-06
13923	9.73661e-13	0.43632	0.343	0.168	1.94732e-09
2653	3.67877e-09	0.435869	0.168	0.13	7.35755e-06
3900	1.28777e-07	0.434125	0.396	0.295	0.000257555
1064	9.76884e-08	0.433062	0.162	0.113	0.000195377
9278	2.27333e-08	0.43116	0.171	0.095	4.54666e-05
177	6.92996e-06	0.429613	0.726	0.604	0.0138599
871	6.58524e-28	0.428698	0.676	0.366	1.31705e-24
10651	4.133e-12	0.427788	0.146	0.099	8.26601e-09
5756	8.68035e-10	0.426699	0.383	0.22	1.73607e-06
6060	1.99096e-16	0.426556	0.333	0.143	3.98192e-13
516	3.72231e-25	0.425609	0.396	0.147	7.44462e-22
1649	1.21567e-14	0.421498	0.125	0.085	2.43133e-11
15120	2.64051e-13	0.420359	0.555	0.349	5.28103e-10
1908	2.51154e-08	0.418281	0.657	0.494	5.02308e-05
10584	8.1223e-42	0.416175	0.374	0.1	1.62446e-38
6908	3.42565e-18	0.415176	0.212	0.233	6.85129e-15
1747	1.96359e-09	0.414959	0.654	0.476	3.92718e-06
13829	9.35966e-34	0.413264	0.109	0.021	1.87193e-30
1951	3.36446e-13	0.413079	0.508	0.302	6.72892e-10
730	3.91904e-24	0.411665	0.533	0.256	7.83807e-21
11365	3.67264e-06	0.409865	0.352	0.227	0.00734528
223	1.03486e-10	0.409539	0.287	0.144	2.06973e-07
8951	6.99927e-14	0.408227	0.199	0.067	1.39985e-10
5131	2.09322e-10	0.404563	0.193	0.111	4.18643e-07
3853	7.05212e-14	0.399061	0.71	0.517	1.41042e-10
2625	5.52517e-08	0.398292	0.408	0.284	0.000110503
9409	1.64037e-43	0.394947	0.667	0.281	3.28074e-40
6574	2.48254e-10	0.394113	0.536	0.389	4.96508e-07
7261	9.66526e-47	0.392989	0.075	0.131	1.93305e-43
8578	1.33927e-64	0.392941	0.498	0.106	2.67854e-61
630	4.4458e-21	0.39261	0.854	0.617	8.89159e-18
8555	4.70045e-129	0.392272	0.483	0.031	9.4009e-126
7425	5.32495e-100	0.390802	0.358	0.019	1.06499e-96
409	1.32597e-18	0.384373	0.776	0.538	2.65194e-15
1252	7.52563e-06	0.382957	0.121	0.076	0.0150513
10731	2.23921e-11	0.382835	0.125	0.056	4.47842e-08
6684	8.63723e-13	0.379053	0.324	0.308	1.72745e-09
6787	4.28729e-43	0.37832	0.255	0.033	8.57459e-40
7284	2.45254e-06	0.377673	0.243	0.165	0.00490509
11571	4.45269e-30	0.377304	0.411	0.142	8.90537e-27
1150	6.01422e-30	0.377185	0.474	0.183	1.20284e-26
7394	2.96807e-10	0.375418	0.209	0.117	5.93615e-07
4272	3.4398e-10	0.375142	0.202	0.09	6.87959e-07
4485	2.98527e-48	0.374862	0.489	0.139	5.97054e-45
4899	1.49097e-17	0.373248	0.234	0.105	2.98194e-14
1968	2.48675e-07	0.371344	0.315	0.188	0.000497349
209	6.14879e-14	0.370933	0.121	0.155	1.22976e-10
8438	4.84718e-07	0.369718	0.156	0.073	0.000969435
15009	5.40128e-52	0.367446	0.648	0.245	1.08026e-48
617	1.99101e-36	0.363915	0.685	0.349	3.98201e-33
13446	5.24306e-21	0.362992	0.156	0.033	1.04861e-17
1772	1.52235e-09	0.362577	0.766	0.602	3.0447e-06
2449	5.2362e-29	0.361718	0.688	0.37	1.04724e-25
238	4.04755e-25	0.360262	0.576	0.287	8.0951e-22
12052	1.93229e-52	0.359399	0.551	0.168	3.86457e-49
12838	5.77577e-39	0.358084	0.115	0.101	1.15515e-35
6796	1.07508e-05	0.357079	0.654	0.522	0.0215015
5623	6.08106e-16	0.356418	0.112	0.058	1.21621e-12
3210	7.31209e-39	0.356273	0.53	0.207	1.46242e-35
6926	1.04869e-38	0.355813	0.632	0.295	2.09738e-35
350	4.36232e-22	0.351189	0.67	0.394	8.72464e-19
3396	5.21382e-56	0.349897	0.548	0.159	1.04276e-52
7413	1.32675e-36	0.349277	0.361	0.1	2.65349e-33
9232	3.66851e-15	0.346512	0.389	0.189	7.33701e-12
2524	3.6092e-15	0.34581	0.118	0.13	7.2184e-12
2280	5.66974e-09	0.344429	0.748	0.58	1.13395e-05
12722	1.44869e-14	0.340726	0.299	0.131	2.89737e-11
8442	1.32895e-88	0.34057	0.399	0.035	2.6579e-85
706	2.6159e-07	0.340142	0.514	0.397	0.000523181
10333	1.21288e-16	0.338382	0.24	0.081	2.42577e-13
4676	2.89751e-16	0.336831	0.673	0.439	5.79502e-13
5016	3.44753e-27	0.333956	0.262	0.062	6.89507e-24
2110	1.76001e-13	0.333576	0.255	0.107	3.52002e-10
3791	7.1937e-09	0.331801	0.128	0.165	1.43874e-05
11423	1.63399e-08	0.327333	0.567	0.427	3.26798e-05
6001	4.38788e-16	0.326321	0.405	0.204	8.77577e-13
14209	6.31589e-10	0.326316	0.196	0.107	1.26318e-06
6756	3.2511e-39	0.325544	0.333	0.072	6.50221e-36
8778	3.59903e-73	0.324981	0.636	0.173	7.19805e-70
2186	4.69743e-10	0.321051	0.218	0.156	9.39485e-07
6438	1.68779e-10	0.31819	0.536	0.352	3.37558e-07
13259	2.89321e-21	0.31619	0.143	0.182	5.78642e-18
5685	1.90791e-17	0.316179	0.548	0.31	3.81582e-14
10835	8.08678e-09	0.315035	0.112	0.134	1.61736e-05
1952	5.51693e-07	0.314644	0.125	0.054	0.00110339
1978	8.94986e-12	0.311725	0.48	0.291	1.78997e-08
12204	8.03483e-24	0.311638	0.651	0.379	1.60697e-20
293	5.52248e-06	0.308897	0.467	0.349	0.011045
3683	3.99462e-13	0.30868	0.349	0.185	7.98924e-10
5818	3.4829e-16	0.308673	0.174	0.07	6.96581e-13
5876	8.38824e-19	0.307397	0.704	0.449	1.67765e-15
1456	2.5841e-20	0.304732	0.695	0.438	5.16821e-17
14798	3.34232e-10	0.303307	0.729	0.603	6.68464e-07
11167	7.71564e-07	0.302887	0.112	0.05	0.00154313
12751	6.74842e-40	0.298822	0.474	0.151	1.34968e-36
1779	7.58952e-27	0.298439	0.514	0.227	1.5179e-23
9987	9.48533e-16	0.297645	0.654	0.421	1.89707e-12
44	1.97475e-16	0.295187	0.626	0.387	3.94951e-13
8474	4.16206e-16	0.294985	0.162	0.23	8.32413e-13
3991	2.54031e-45	0.29361	0.28	0.043	5.08063e-42
1496	8.98909e-16	0.293223	0.421	0.227	1.79782e-12
12744	1.08458e-05	0.293135	0.196	0.116	0.0216916
1879	1.87201e-08	0.292159	0.243	0.143	3.74402e-05
2297	2.04364e-08	0.28971	0.277	0.149	4.08728e-05
3474	3.68349e-08	0.288908	0.698	0.537	7.36698e-05
5614	2.12343e-11	0.28784	0.414	0.256	4.24687e-08
3021	3.40775e-12	0.287013	0.43	0.252	6.8155e-09
9108	1.61184e-11	0.286758	0.333	0.169	3.22368e-08
16251	1.32847e-07	0.282608	0.221	0.118	0.000265694
12495	1.01388e-40	0.280838	0.502	0.167	2.02776e-37
13292	3.90074e-11	0.27907	0.751	0.577	7.80149e-08
7707	1.22749e-147	0.278078	0.389	0.008	2.45498e-144
8830	3.51818e-33	0.27685	0.611	0.278	7.03637e-30
48	1.49468e-13	0.27626	0.676	0.463	2.98936e-10
1238	8.95737e-10	0.270829	0.688	0.554	1.79147e-06
2713	1.05009e-25	0.270479	0.495	0.229	2.10018e-22
13485	1.42313e-11	0.269789	0.735	0.565	2.84625e-08
2674	1.13394e-10	0.268383	0.589	0.403	2.26789e-07
10755	1.34377e-19	0.26584	0.645	0.385	2.68755e-16
7460	1.14095e-06	0.265815	0.573	0.438	0.00228191
12144	5.77552e-06	0.260873	0.24	0.236	0.011551
1961	2.61696e-12	0.259283	0.125	0.098	5.23393e-09
8149	1.05743e-11	0.254264	0.508	0.319	2.11486e-08
1319	1.11267e-12	0.253688	0.648	0.44	2.22534e-09
247	3.44593e-08	0.253422	0.128	0.134	6.89186e-05
11298	1.92285e-08	0.251346	0.206	0.095	3.8457e-05
12686	1.51542e-10	0.250974	0.224	0.104	3.03084e-07
pct.1: The percentage of cells where the feature is detected in the first group.
pct.2: The percentage of cells where the feature is detected in the second group
The definition of pct.1 and pct.2 was extract from the following Seurat website.
https://satijalab.org/seurat/articles/de_vignette.html

## Sheet: 4
Additional file 11. Distinct modules of orthologous groups in pseudotime analysis of P. trichocarpa and E. grandis.
The lists of DEOs generated from Seurat in distinct modules 1 to 8 of orthologous groups (Additional file 1: Fig. S27B) with temporal expression patterns from each cell lineage across pseudotime using two-species cell clustering of P. trichocarpa and E. grandis.
Orthologous group	P value	Log2FC	pct.1	pct.2	Adjusted P value
696	0	2.42045	0.608	0.389	0
2494	0	1.99369	0.745	0.331	8.21153e-307
4231	0	1.81875	0.904	0.692	0
9744	0	1.7709	0.927	0.606	0
907	0	1.75835	0.745	0.555	0
8313	2.16946e-266	1.67697	0.64	0.358	4.33892e-263
5100	0	1.52336	0.776	0.657	0
4832	3.75305e-268	1.47461	0.738	0.557	7.5061e-265
13334	8.69517e-198	1.45897	0.81	0.497	1.73903e-194
2917	3.10646e-254	1.44536	0.77	0.526	6.21292e-251
10923	6.60071e-272	1.42748	0.691	0.541	1.32014e-268
2645	7.85755e-238	1.40841	0.633	0.479	1.57151e-234
15888	2.8428e-224	1.39935	0.752	0.5	5.6856e-221
16131	4.90407e-298	1.39085	0.948	0.583	9.80813e-295
1042	3.15972e-242	1.38292	0.741	0.574	6.31943e-239
11510	0	1.36294	0.735	0.618	0
1338	2.57506e-181	1.35749	0.777	0.605	5.15012e-178
5572	9.36982e-177	1.35012	0.701	0.358	1.87396e-173
1208	3.29986e-207	1.34872	0.845	0.585	6.59971e-204
11918	1.74718e-267	1.3385	0.702	0.605	3.49436e-264
1385	2.8594e-192	1.31549	0.732	0.495	5.7188e-189
2687	4.01373e-209	1.27398	0.803	0.449	8.02746e-206
4421	4.15461e-196	1.2728	0.507	0.441	8.30922e-193
9949	2.25881e-217	1.26407	0.868	0.55	4.51762e-214
15179	1.10565e-194	1.25192	0.799	0.608	2.21129e-191
2054	2.04682e-158	1.23394	0.534	0.321	4.09363e-155
880	2.23594e-214	1.229	0.595	0.474	4.47188e-211
34	5.78246e-165	1.21923	0.838	0.566	1.15649e-161
9410	1.53905e-204	1.19862	0.834	0.453	3.07809e-201
16123	2.01682e-178	1.18856	0.562	0.378	4.03364e-175
1829	5.80619e-175	1.18831	0.504	0.269	1.16124e-171
4716	1.62698e-137	1.18741	0.7	0.391	3.25396e-134
858	1.26269e-168	1.17543	0.621	0.445	2.52537e-165
852	1.51765e-150	1.17341	0.747	0.4	3.03529e-147
13335	3.95407e-178	1.17039	0.625	0.457	7.90815e-175
9196	5.42755e-191	1.14778	0.612	0.482	1.08551e-187
2072	1.0766e-125	1.14752	0.699	0.495	2.1532e-122
1043	8.40287e-181	1.14313	0.769	0.639	1.68057e-177
1234	3.58476e-109	1.13766	0.584	0.404	7.16952e-106
4604	2.2185e-189	1.12906	0.658	0.535	4.43699e-186
6066	1.45718e-180	1.11818	0.666	0.551	2.91437e-177
996	2.48706e-173	1.11194	0.821	0.615	4.97413e-170
5015	9.16023e-255	1.10034	0.49	0.452	1.83205e-251
1243	1.09894e-138	1.10022	0.74	0.497	2.19788e-135
4847	1.41377e-153	1.09615	0.775	0.602	2.82754e-150
2702	4.00915e-118	1.08552	0.396	0.212	8.01831e-115
8048	2.12023e-181	1.07215	0.959	0.8	4.24046e-178
7890	1.17477e-154	1.07195	0.725	0.584	2.34954e-151
6378	2.12527e-175	1.07039	0.619	0.569	4.25054e-172
15105	3.39059e-165	1.06646	0.902	0.667	6.78119e-162
7570	4.23708e-181	1.06532	0.766	0.633	8.47416e-178
10176	1.29382e-150	1.06373	0.577	0.46	2.58765e-147
2570	1.16046e-124	1.05077	0.608	0.435	2.32093e-121
233	1.95855e-137	1.0413	0.739	0.54	3.91709e-134
15993	7.47784e-132	1.03564	0.583	0.481	1.49557e-128
635	2.76526e-107	1.03139	0.66	0.447	5.53052e-104
178	2.55319e-108	1.0285	0.571	0.397	5.10638e-105
13121	1.47682e-114	1.02788	0.62	0.482	2.95363e-111
4029	4.91649e-152	1.01243	0.607	0.578	9.83298e-149
6198	9.75845e-167	1.00964	0.909	0.742	1.95169e-163
6141	3.2406e-122	1.00637	0.67	0.502	6.48121e-119
1933	4.83825e-121	0.992569	0.754	0.531	9.6765e-118
5243	2.00376e-147	0.984228	0.533	0.409	4.00752e-144
584	9.11138e-154	0.978231	0.853	0.648	1.82228e-150
3588	5.31127e-105	0.973809	0.457	0.407	1.06225e-101
6757	4.67014e-146	0.972177	0.629	0.538	9.34028e-143
8511	1.16337e-102	0.971493	0.529	0.366	2.32674e-99
4583	1.04906e-226	0.967952	0.966	0.692	2.09811e-223
2303	3.47401e-187	0.966648	0.894	0.711	6.94802e-184
4357	5.91315e-122	0.963217	0.662	0.522	1.18263e-118
2647	1.71889e-120	0.947604	0.627	0.568	3.43778e-117
4221	4.69596e-97	0.944673	0.473	0.266	9.39192e-94
5918	2.72455e-67	0.939048	0.509	0.379	5.4491e-64
11984	1.04366e-99	0.935928	0.683	0.391	2.08732e-96
5261	1.79072e-93	0.93399	0.595	0.333	3.58144e-90
155	1.15489e-96	0.923483	0.781	0.525	2.30977e-93
4783	6.1211e-112	0.915955	0.496	0.478	1.22422e-108
605	1.59851e-132	0.900238	0.799	0.6	3.19702e-129
770	1.52095e-114	0.886963	0.57	0.556	3.0419e-111
1639	1.41157e-100	0.881277	0.592	0.433	2.82315e-97
16091	1.78533e-101	0.872045	0.511	0.422	3.57067e-98
437	6.94337e-135	0.868352	0.682	0.653	1.38867e-131
9956	3.24831e-65	0.8678	0.42	0.258	6.49661e-62
5216	5.04241e-188	0.865756	0.449	0.37	1.00848e-184
8328	4.63002e-116	0.854855	0.593	0.587	9.26005e-113
9486	5.63362e-104	0.853456	0.596	0.513	1.12672e-100
8746	7.48273e-119	0.853424	0.511	0.465	1.49655e-115
3228	1.04918e-64	0.842498	0.369	0.29	2.09836e-61
811	2.08489e-83	0.838364	0.479	0.25	4.16978e-80
19	2.82781e-90	0.824639	0.545	0.471	5.65561e-87
6759	5.03506e-104	0.81972	0.459	0.372	1.00701e-100
13975	2.53206e-130	0.813814	0.811	0.707	5.06412e-127
7940	2.97335e-82	0.813	0.388	0.359	5.9467e-79
2928	1.25863e-60	0.810005	0.407	0.243	2.51727e-57
10093	5.24032e-110	0.808398	0.878	0.743	1.04806e-106
1135	6.41014e-121	0.805273	0.824	0.656	1.28203e-117
970	2.79256e-158	0.79777	0.498	0.511	5.58512e-155
12702	5.80847e-76	0.796552	0.544	0.533	1.16169e-72
3237	9.2851e-61	0.794621	0.45	0.378	1.85702e-57
1490	7.06585e-128	0.793188	0.904	0.785	1.41317e-124
6427	3.10534e-43	0.788833	0.505	0.311	6.21068e-40
789	5.78538e-104	0.787287	0.519	0.5	1.15708e-100
7835	5.9394e-65	0.785963	0.579	0.34	1.18788e-61
1229	3.99352e-105	0.784166	0.795	0.574	7.98704e-102
5566	6.37399e-78	0.775644	0.415	0.327	1.2748e-74
12442	6.65831e-148	0.77412	0.46	0.446	1.33166e-144
4861	1.39108e-24	0.769533	0.558	0.446	2.78216e-21
1924	8.37391e-48	0.757642	0.529	0.361	1.67478e-44
8047	9.03451e-103	0.755616	0.42	0.345	1.8069e-99
4724	3.5315e-82	0.755362	0.493	0.448	7.063e-79
300	4.46346e-72	0.754368	0.658	0.472	8.92692e-69
10959	2.59446e-66	0.753731	0.488	0.381	5.18892e-63
17	1.5586e-91	0.752937	0.828	0.639	3.11719e-88
15061	2.05784e-72	0.751477	0.505	0.388	4.11567e-69
453	1.1088e-72	0.750574	0.662	0.531	2.21761e-69
3449	4.54298e-46	0.750114	0.539	0.351	9.08595e-43
232	5.93853e-71	0.74361	0.555	0.378	1.18771e-67
13135	2.23858e-108	0.733495	0.51	0.511	4.47716e-105
678	1.08249e-74	0.731096	0.496	0.355	2.16498e-71
503	1.28628e-57	0.730758	0.546	0.357	2.57257e-54
3944	4.51545e-72	0.718632	0.442	0.258	9.03091e-69
2525	7.41787e-94	0.71542	0.548	0.516	1.48357e-90
7973	7.93301e-71	0.714668	0.735	0.538	1.5866e-67
9334	6.5456e-33	0.712254	0.436	0.288	1.30912e-29
10366	2.88914e-70	0.710889	0.376	0.265	5.77827e-67
5307	2.66097e-126	0.707023	0.475	0.473	5.32194e-123
4186	4.19766e-29	0.69807	0.492	0.347	8.39532e-26
9905	1.13102e-61	0.695972	0.479	0.397	2.26205e-58
1049	1.34542e-102	0.694789	0.878	0.781	2.69084e-99
2971	1.35422e-101	0.69381	0.457	0.402	2.70845e-98
2242	1.9595e-79	0.68883	0.645	0.651	3.91901e-76
7937	7.86108e-98	0.68208	0.602	0.603	1.57222e-94
3602	7.14286e-36	0.668456	0.475	0.294	1.42857e-32
5494	8.83126e-100	0.667144	0.624	0.615	1.76625e-96
12125	1.29163e-46	0.667087	0.341	0.233	2.58326e-43
5023	1.31271e-49	0.666119	0.665	0.463	2.62543e-46
5682	2.67705e-52	0.662755	0.28	0.222	5.3541e-49
1312	1.22066e-110	0.662564	0.451	0.522	2.44131e-107
5607	3.5478e-36	0.66208	0.483	0.306	7.0956e-33
7280	1.30193e-72	0.660969	0.428	0.446	2.60386e-69
4787	2.77042e-65	0.659693	0.476	0.395	5.54085e-62
3647	3.34611e-59	0.656247	0.409	0.322	6.69221e-56
553	1.59143e-56	0.652001	0.482	0.253	3.18286e-53
646	3.51613e-95	0.648307	0.714	0.541	7.03226e-92
922	3.80728e-79	0.647674	0.732	0.632	7.61456e-76
10799	4.83835e-47	0.646068	0.416	0.281	9.6767e-44
2344	4.26724e-50	0.64404	0.517	0.298	8.53449e-47
2706	1.16152e-50	0.638513	0.508	0.36	2.32303e-47
1129	1.04732e-38	0.630593	0.504	0.316	2.09463e-35
303	2.15575e-90	0.630348	0.496	0.504	4.3115e-87
3568	2.13983e-96	0.614641	0.817	0.7	4.27966e-93
1045	3.86993e-67	0.614243	0.438	0.396	7.73987e-64
10117	1.18803e-90	0.61334	0.419	0.343	2.37606e-87
6029	1.21518e-58	0.61266	0.532	0.293	2.43036e-55
645	5.61116e-47	0.61258	0.52	0.521	1.12223e-43
10402	5.46076e-80	0.606316	0.397	0.298	1.09215e-76
3247	1.17896e-44	0.604624	0.466	0.398	2.35792e-41
3897	6.10521e-101	0.600115	0.546	0.586	1.22104e-97
1519	3.17519e-48	0.59527	0.41	0.259	6.35039e-45
5018	2.40097e-69	0.590323	0.674	0.585	4.80194e-66
613	4.76673e-61	0.581589	0.429	0.494	9.53346e-58
390	3.09221e-67	0.575596	0.462	0.49	6.18442e-64
10863	6.60526e-63	0.573245	0.818	0.626	1.32105e-59
14184	6.1397e-53	0.567854	0.435	0.356	1.22794e-49
518	1.15811e-43	0.556503	0.483	0.36	2.31622e-40
10017	3.98947e-96	0.555512	0.902	0.744	7.97895e-93
589	1.2835e-78	0.554762	0.467	0.512	2.567e-75
606	1.8411e-67	0.554463	0.648	0.586	3.68221e-64
4715	7.46866e-34	0.553536	0.304	0.162	1.49373e-30
150	3.39335e-113	0.551925	0.989	0.905	6.78671e-110
4686	1.98951e-60	0.54977	0.475	0.477	3.97902e-57
465	3.05342e-38	0.549581	0.408	0.243	6.10684e-35
2450	8.62513e-71	0.548962	0.425	0.436	1.72503e-67
4939	1.23001e-71	0.544927	0.335	0.322	2.46003e-68
1643	4.30744e-37	0.544862	0.392	0.335	8.61489e-34
2610	1.87878e-51	0.544572	0.669	0.526	3.75755e-48
16199	7.21035e-80	0.541053	0.624	0.63	1.44207e-76
20705	1.3769e-41	0.539286	0.578	0.459	2.7538e-38
11180	5.97942e-121	0.538741	0.231	0.284	1.19588e-117
689	5.09843e-39	0.537736	0.564	0.381	1.01969e-35
1417	4.27503e-104	0.536321	0.434	0.457	8.55006e-101
4436	1.90108e-33	0.535626	0.505	0.334	3.80216e-30
13482	6.49249e-58	0.533247	0.541	0.542	1.2985e-54
3273	2.12815e-82	0.5327	0.741	0.649	4.25629e-79
10882	8.85586e-60	0.530608	0.454	0.423	1.77117e-56
6039	1.8933e-38	0.527055	0.447	0.371	3.7866e-35
15068	1.05041e-76	0.521966	0.84	0.738	2.10082e-73
8955	7.32847e-46	0.521936	0.376	0.343	1.46569e-42
11154	3.67888e-64	0.519857	0.43	0.446	7.35776e-61
9497	3.85745e-55	0.518906	0.533	0.506	7.7149e-52
9992	3.27313e-49	0.518493	0.395	0.195	6.54626e-46
3776	2.70657e-37	0.518101	0.552	0.49	5.41314e-34
709	1.37302e-32	0.516103	0.293	0.194	2.74603e-29
3141	3.98271e-64	0.513405	0.447	0.47	7.96542e-61
2684	1.03833e-33	0.513337	0.521	0.337	2.07665e-30
160	7.94744e-58	0.512451	0.288	0.306	1.58949e-54
2010	6.26254e-33	0.510033	0.348	0.19	1.25251e-29
6143	6.3817e-78	0.506872	0.674	0.664	1.27634e-74
2480	3.35522e-73	0.505292	0.783	0.737	6.71044e-70
1006	5.99058e-82	0.504764	0.642	0.649	1.19812e-78
1821	1.64795e-31	0.504626	0.359	0.316	3.2959e-28
4466	7.67144e-75	0.503535	0.404	0.298	1.53429e-71
16334	6.58407e-26	0.503341	0.348	0.318	1.31681e-22
8155	2.16624e-135	0.498022	0.294	0.352	4.33247e-132
13370	4.20143e-39	0.495852	0.304	0.164	8.40287e-36
540	9.69716e-48	0.490252	0.433	0.371	1.93943e-44
2853	2.80687e-39	0.488897	0.429	0.41	5.61375e-36
14070	5.55586e-37	0.485676	0.288	0.142	1.11117e-33
3878	1.85399e-78	0.483788	0.505	0.557	3.70798e-75
1709	4.18326e-32	0.477285	0.406	0.399	8.36652e-29
3554	1.53727e-65	0.470968	0.478	0.539	3.07453e-62
7402	3.4734e-34	0.467584	0.578	0.402	6.94679e-31
912	2.03524e-38	0.467562	0.666	0.524	4.07049e-35
6967	2.2095e-31	0.467308	0.344	0.265	4.419e-28
2380	9.89483e-52	0.464499	0.326	0.311	1.97897e-48
10262	2.21598e-29	0.462145	0.359	0.208	4.43196e-26
2462	1.25539e-75	0.458791	0.336	0.405	2.51078e-72
1607	3.79025e-28	0.458672	0.49	0.435	7.58049e-25
3712	6.33262e-22	0.45824	0.367	0.272	1.26652e-18
5180	2.58409e-44	0.457248	0.455	0.512	5.16818e-41
6420	3.4023e-29	0.45478	0.506	0.378	6.80461e-26
1562	8.01293e-25	0.453844	0.36	0.219	1.60259e-21
3126	1.22513e-79	0.451663	0.746	0.623	2.45026e-76
5802	3.58412e-63	0.450205	0.805	0.651	7.16825e-60
1502	9.65769e-42	0.447396	0.428	0.236	1.93154e-38
296	1.4394e-67	0.443275	0.366	0.435	2.8788e-64
6230	1.69998e-53	0.442412	0.533	0.577	3.39997e-50
3102	2.90331e-67	0.441686	0.269	0.291	5.80662e-64
7126	8.3308e-30	0.441355	0.343	0.212	1.66616e-26
10639	4.567e-49	0.440281	0.421	0.412	9.134e-46
2744	3.87472e-21	0.437011	0.454	0.39	7.74944e-18
10790	1.06088e-43	0.436893	0.574	0.601	2.12176e-40
3470	7.59684e-25	0.434733	0.389	0.246	1.51937e-21
12167	8.78196e-28	0.433533	0.193	0.157	1.75639e-24
7108	3.20836e-58	0.427147	0.699	0.679	6.41673e-55
1167	8.34674e-34	0.427074	0.388	0.289	1.66935e-30
9094	4.32404e-61	0.426635	0.762	0.655	8.64808e-58
9537	4.71127e-22	0.423637	0.341	0.247	9.42255e-19
7273	3.48534e-40	0.423239	0.412	0.358	6.97068e-37
8928	8.62776e-41	0.419833	0.46	0.432	1.72555e-37
1814	3.29612e-70	0.406256	0.596	0.64	6.59224e-67
6268	5.11764e-29	0.405902	0.391	0.324	1.02353e-25
4053	5.69206e-25	0.405902	0.509	0.365	1.13841e-21
12078	1.17285e-42	0.405097	0.238	0.167	2.34569e-39
3753	1.50031e-49	0.404175	0.532	0.586	3.00062e-46
1819	5.71082e-27	0.403739	0.484	0.454	1.14216e-23
6572	7.83551e-28	0.401856	0.446	0.389	1.5671e-24
11980	6.2173e-32	0.401766	0.301	0.187	1.24346e-28
1591	2.94166e-41	0.400209	0.371	0.415	5.88331e-38
2799	1.31782e-25	0.399744	0.47	0.365	2.63564e-22
12144	3.07086e-22	0.398915	0.268	0.231	6.14172e-19
8643	1.13549e-16	0.393967	0.23	0.173	2.27098e-13
5274	1.80963e-34	0.390732	0.389	0.35	3.61926e-31
13381	3.79274e-47	0.390718	0.428	0.448	7.58548e-44
174	1.27656e-63	0.387973	0.712	0.702	2.55311e-60
353	3.00395e-50	0.381633	0.535	0.564	6.0079e-47
6796	1.93773e-29	0.379012	0.6	0.516	3.87545e-26
8548	2.62016e-30	0.378882	0.458	0.436	5.24032e-27
10739	1.10134e-39	0.376452	0.427	0.244	2.20267e-36
17979	3.46529e-76	0.376334	0.401	0.51	6.93059e-73
25	8.02851e-30	0.376295	0.65	0.527	1.6057e-26
5224	1.81642e-22	0.374952	0.355	0.279	3.63283e-19
2523	1.77781e-83	0.374102	0.339	0.192	3.55563e-80
6797	1.40793e-27	0.373489	0.37	0.356	2.81586e-24
371	2.73185e-20	0.371673	0.408	0.312	5.4637e-17
312	6.99577e-80	0.371667	0.913	0.793	1.39915e-76
3180	1.67084e-21	0.368942	0.479	0.335	3.34168e-18
20597	1.04071e-33	0.361965	0.541	0.549	2.08142e-30
2739	1.32097e-26	0.359473	0.54	0.543	2.64193e-23
10411	5.42431e-15	0.359188	0.403	0.317	1.08486e-11
2977	3.73332e-36	0.357568	0.273	0.274	7.46665e-33
4493	1.39414e-11	0.35523	0.231	0.177	2.78827e-08
8035	5.80048e-30	0.35388	0.443	0.519	1.1601e-26
4328	5.94823e-59	0.352138	0.641	0.68	1.18965e-55
9919	1.14872e-16	0.348308	0.286	0.202	2.29744e-13
9452	1.04901e-44	0.343874	0.37	0.344	2.09803e-41
9508	1.24382e-41	0.340301	0.553	0.35	2.48763e-38
1350	1.10229e-11	0.338128	0.187	0.136	2.20457e-08
3540	4.1946e-32	0.337298	0.533	0.558	8.3892e-29
5442	2.90004e-27	0.335693	0.334	0.379	5.80008e-24
6954	2.85669e-20	0.334441	0.444	0.315	5.71338e-17
14819	1.48145e-23	0.331479	0.298	0.303	2.9629e-20
127	1.48071e-33	0.330516	0.392	0.436	2.96142e-30
11301	2.34072e-16	0.324427	0.141	0.08	4.68144e-13
3196	5.5282e-26	0.32201	0.233	0.176	1.10564e-22
2127	4.57739e-50	0.320717	0.272	0.331	9.15477e-47
132	3.11537e-32	0.32051	0.521	0.561	6.23074e-29
3261	1.982e-107	0.319056	0.258	0.458	3.964e-104
2131	1.71312e-16	0.318767	0.391	0.328	3.42624e-13
12130	2.40056e-18	0.315094	0.373	0.401	4.80112e-15
857	3.78637e-21	0.310835	0.498	0.476	7.57275e-18
3867	6.63644e-46	0.310571	0.665	0.653	1.32729e-42
9110	7.15998e-23	0.310185	0.429	0.446	1.432e-19
5314	1.123e-55	0.307274	0.869	0.769	2.24599e-52
6261	7.38562e-32	0.306598	0.57	0.602	1.47712e-28
13403	2.51304e-33	0.305674	0.448	0.472	5.02607e-30
2621	7.25804e-54	0.302937	0.575	0.343	1.45161e-50
11233	1.22566e-09	0.301167	0.495	0.399	2.45132e-06
1842	1.75217e-23	0.300595	0.516	0.472	3.50435e-20
8430	3.72632e-15	0.299242	0.475	0.5	7.45265e-12
4130	3.05191e-43	0.29886	0.501	0.565	6.10382e-40
15177	1.20693e-20	0.298395	0.332	0.305	2.41385e-17
6890	1.46903e-19	0.294489	0.503	0.363	2.93806e-16
9999	4.26034e-18	0.29287	0.316	0.211	8.52069e-15
2159	6.21883e-31	0.287007	0.391	0.459	1.24377e-27
66	9.5559e-09	0.276138	0.434	0.429	1.91118e-05
1296	6.78868e-53	0.274893	0.42	0.53	1.35774e-49
9947	2.22929e-12	0.274469	0.314	0.281	4.45859e-09
2690	9.42153e-11	0.26915	0.401	0.321	1.88431e-07
10042	8.60845e-11	0.267257	0.307	0.218	1.72169e-07
8604	4.49464e-41	0.267113	0.349	0.182	8.98927e-38
4845	2.40466e-22	0.265969	0.208	0.202	4.80933e-19
11134	5.00586e-07	0.265219	0.383	0.32	0.00100117
3467	2.81809e-28	0.262367	0.526	0.477	5.63618e-25
97	1.27775e-29	0.262183	0.624	0.454	2.55549e-26
4613	4.2574e-16	0.261858	0.244	0.172	8.51481e-13
117	4.65688e-09	0.261142	0.385	0.305	9.31376e-06
1498	7.23558e-50	0.259375	0.918	0.796	1.44712e-46
99	2.46587e-14	0.259372	0.447	0.356	4.93173e-11
9072	2.77385e-14	0.259007	0.296	0.246	5.54769e-11
2079	8.26279e-29	0.258535	0.761	0.712	1.65256e-25
1029	2.63141e-42	0.258097	0.762	0.739	5.26283e-39
2208	3.6141e-26	0.257497	0.433	0.452	7.2282e-23
1066	3.07779e-20	0.255985	0.451	0.49	6.15558e-17
5118	1.27334e-10	0.254285	0.293	0.215	2.54668e-07
1000	5.96602e-42	0.253422	0.359	0.181	1.1932e-38
301	9.29165e-21	0.252309	0.392	0.445	1.85833e-17
9312	1.72434e-26	0.251086	0.423	0.479	3.44868e-23
8859	6.99664e-29	0.250073	0.124	0.154	1.39933e-25
pct.1: The percentage of cells where the feature is detected in the first group.
pct.2: The percentage of cells where the feature is detected in the second group
The definition of pct.1 and pct.2 was extract from the following Seurat website.
https://satijalab.org/seurat/articles/de_vignette.html

## Sheet: 5
Additional file 11. Distinct modules of orthologous groups in pseudotime analysis of P. trichocarpa and E. grandis.
The lists of DEOs generated from Seurat in distinct modules 1 to 8 of orthologous groups (Additional file 1: Fig. S27B) with temporal expression patterns from each cell lineage across pseudotime using two-species cell clustering of P. trichocarpa and E. grandis.
Orthologous group	P value	Log2FC	pct.1	pct.2	Adjusted P value
14798	0	3.23762	0.854	0.579	0
1373	0	3.18264	0.804	0.466	0
7265	0	2.95445	0.738	0.464	0
7509	0	2.59114	0.688	0.418	0
4229	0	2.51837	0.786	0.464	0
1908	9.4086e-305	2.31786	0.804	0.464	1.88172e-301
11339	1.49917e-258	2.3023	0.617	0.315	2.99835e-255
799	1.43986e-228	2.11737	0.611	0.461	2.87972e-225
5807	3.97247e-231	2.06767	0.693	0.379	7.94493e-228
2552	1.3265e-285	2.03552	0.801	0.459	2.65299e-282
145	0	1.99044	0.98	0.869	0
1979	5.29517e-218	1.98627	0.772	0.432	1.05903e-214
13292	0	1.95747	0.755	0.563	0
1723	4.09246e-295	1.88378	0.997	0.875	8.18491e-292
8149	1.79436e-227	1.82346	0.511	0.304	3.58871e-224
2553	0	1.75468	0.681	0.561	0
8254	3.6327e-151	1.75168	0.721	0.495	7.26539e-148
2075	3.07287e-280	1.73619	0.94	0.783	6.14575e-277
3474	3.9387e-159	1.71287	0.635	0.531	7.8774e-156
1100	1.30194e-197	1.66533	0.807	0.643	2.60387e-194
9301	3.68497e-255	1.66051	0.577	0.433	7.36994e-252
9208	5.09983e-206	1.65382	0.464	0.328	1.01997e-202
779	3.38226e-196	1.59266	0.854	0.564	6.76452e-193
6015	0	1.57445	0.496	0.368	0
4439	3.10457e-204	1.55886	0.704	0.602	6.20913e-201
70	5.71443e-115	1.55494	0.546	0.325	1.14289e-111
15904	6.81462e-128	1.54984	0.618	0.411	1.36292e-124
4880	2.16113e-219	1.54462	0.729	0.633	4.32226e-216
4850	8.18133e-146	1.53785	0.596	0.428	1.63627e-142
420	6.87241e-220	1.53288	0.741	0.626	1.37448e-216
1008	2.41578e-158	1.52779	0.719	0.446	4.83155e-155
10023	4.06591e-138	1.50859	0.788	0.627	8.13181e-135
3636	1.00278e-215	1.48444	0.974	0.837	2.00556e-212
7095	1.05293e-160	1.47466	0.718	0.596	2.10586e-157
10664	9.53682e-113	1.44136	0.324	0.138	1.90736e-109
10092	2.23804e-203	1.43765	0.588	0.535	4.47608e-200
4506	1.27568e-176	1.43023	0.62	0.461	2.55136e-173
11449	4.73968e-123	1.43	0.481	0.249	9.47937e-120
1038	1.01132e-172	1.41534	0.915	0.796	2.02264e-169
11230	6.54354e-274	1.41211	0.571	0.554	1.30871e-270
166	7.0129e-116	1.40264	0.756	0.567	1.40258e-112
15894	5.60032e-223	1.39651	0.601	0.571	1.12006e-219
1588	3.57736e-174	1.36255	0.941	0.759	7.15471e-171
2725	1.07117e-151	1.35587	0.653	0.587	2.14233e-148
7048	1.92815e-91	1.35456	0.487	0.324	3.8563e-88
12734	2.60191e-172	1.35338	0.844	0.724	5.20382e-169
5421	1.0724e-73	1.34058	0.567	0.366	2.14481e-70
10356	8.25943e-108	1.33833	0.473	0.336	1.65189e-104
1757	7.82728e-163	1.3319	0.813	0.688	1.56546e-159
13346	7.73502e-137	1.32258	0.678	0.617	1.547e-133
2963	7.36213e-163	1.32057	0.605	0.574	1.47243e-159
3619	1.94291e-183	1.3036	0.553	0.474	3.88582e-180
2194	9.26879e-85	1.2963	0.584	0.414	1.85376e-81
11	6.61716e-127	1.29496	0.761	0.57	1.32343e-123
1662	1.335e-200	1.29115	0.902	0.784	2.67e-197
708	1.36418e-86	1.27949	0.411	0.248	2.72837e-83
253	2.7204e-53	1.26224	0.493	0.274	5.4408e-50
1767	1.66769e-127	1.2568	0.718	0.646	3.33538e-124
14157	7.83655e-102	1.248	0.752	0.626	1.56731e-98
1407	1.24039e-197	1.24359	0.597	0.582	2.48079e-194
5942	6.24825e-100	1.24137	0.539	0.43	1.24965e-96
13086	7.01442e-178	1.23613	0.519	0.546	1.40288e-174
1772	2.14364e-148	1.22901	0.655	0.602	4.28728e-145
15120	5.02718e-132	1.22158	0.489	0.341	1.00544e-128
5463	6.76744e-142	1.22058	0.77	0.719	1.35349e-138
3853	2.96834e-160	1.21982	0.553	0.52	5.93667e-157
7279	1.83314e-103	1.21647	0.341	0.098	3.66627e-100
4284	2.92131e-126	1.21317	0.83	0.738	5.84261e-123
13078	3.28265e-92	1.20352	0.557	0.361	6.56531e-89
26239	3.37309e-89	1.19674	0.23	0.102	6.74618e-86
12204	8.95628e-68	1.1952	0.515	0.373	1.79126e-64
4306	1.458e-76	1.19384	0.677	0.517	2.91601e-73
12606	3.39974e-104	1.18816	0.456	0.288	6.79947e-101
3867	5.94903e-116	1.18155	0.703	0.649	1.18981e-112
871	4.26914e-105	1.17883	0.472	0.365	8.53829e-102
13485	3.81147e-149	1.17796	0.621	0.565	7.62294e-146
11423	3.9824e-122	1.17756	0.48	0.427	7.9648e-119
711	3.77068e-96	1.17524	0.685	0.665	7.54136e-93
9553	1.24477e-124	1.16578	0.316	0.326	2.48954e-121
10413	1.18407e-165	1.16237	0.705	0.681	2.36813e-162
2858	3.37735e-103	1.15824	0.533	0.445	6.7547e-100
2251	1.50531e-80	1.14392	0.412	0.298	3.01063e-77
1340	6.28472e-78	1.13768	0.555	0.473	1.25694e-74
245	9.82563e-65	1.13709	0.451	0.286	1.96513e-61
2427	5.20203e-63	1.13361	0.302	0.162	1.04041e-59
1034	3.1986e-124	1.12624	0.565	0.569	6.39721e-121
2588	1.44319e-107	1.12374	0.616	0.516	2.88638e-104
12826	5.98866e-80	1.12112	0.6	0.458	1.19773e-76
10785	4.80002e-121	1.11369	0.535	0.435	9.60004e-118
2724	9.71889e-71	1.10505	0.506	0.401	1.94378e-67
5978	1.0883e-125	1.10403	0.477	0.491	2.1766e-122
4328	1.45338e-125	1.08621	0.702	0.672	2.90676e-122
2294	1.32616e-85	1.08466	0.417	0.404	2.65231e-82
11572	5.33205e-80	1.08176	0.78	0.602	1.06641e-76
7551	1.04151e-99	1.08089	0.793	0.726	2.08302e-96
429	9.87111e-80	1.07787	0.63	0.529	1.97422e-76
1206	2.50504e-58	1.07653	0.544	0.384	5.01008e-55
1814	2.03379e-96	1.07598	0.65	0.632	4.06758e-93
293	8.93495e-63	1.07533	0.469	0.34	1.78699e-59
275	6.58657e-114	1.07115	0.61	0.606	1.31731e-110
7460	4.91146e-113	1.06365	0.474	0.439	9.82292e-110
2642	7.21806e-96	1.06335	0.889	0.797	1.44361e-92
2183	3.33788e-63	1.06021	0.568	0.411	6.67576e-60
53	5.1985e-66	1.05038	0.704	0.525	1.0397e-62
1242	2.78117e-72	1.04161	0.462	0.452	5.56235e-69
3504	6.22423e-140	1.04129	0.823	0.743	1.24485e-136
889	1.73517e-95	1.0358	0.728	0.709	3.47034e-92
6502	8.29735e-68	1.03188	0.608	0.459	1.65947e-64
712	3.61835e-83	1.03168	0.474	0.382	7.23671e-80
12808	1.01667e-124	1.03093	0.523	0.541	2.03334e-121
8645	2.40284e-48	1.0257	0.374	0.246	4.80568e-45
1900	2.07106e-83	1.02385	0.792	0.699	4.14212e-80
11591	1.36932e-53	1.00642	0.472	0.396	2.73863e-50
6261	2.20593e-83	0.995207	0.608	0.597	4.41186e-80
3513	1.2433e-143	0.98946	0.477	0.505	2.4866e-140
14915	6.7498e-140	0.985258	0.501	0.568	1.34996e-136
80	1.11537e-175	0.983567	0.997	0.939	2.23074e-172
295	1.25193e-122	0.974663	0.95	0.865	2.50387e-119
7894	2.39917e-88	0.968009	0.477	0.456	4.79834e-85
3802	3.45919e-50	0.965015	0.521	0.367	6.91838e-47
1183	8.90434e-53	0.959392	0.447	0.316	1.78087e-49
6684	9.98477e-115	0.952884	0.269	0.313	1.99695e-111
2599	1.00092e-104	0.952642	0.541	0.567	2.00184e-101
10287	1.90521e-116	0.951292	0.443	0.459	3.81042e-113
702	1.69733e-52	0.947496	0.458	0.348	3.39467e-49
10214	1.91581e-114	0.944856	0.582	0.596	3.83162e-111
10764	4.83494e-63	0.942316	0.674	0.591	9.66988e-60
174	1.24395e-84	0.94049	0.724	0.701	2.4879e-81
3375	2.47558e-132	0.931728	0.484	0.524	4.95116e-129
177	6.28786e-75	0.92281	0.616	0.607	1.25757e-71
9346	2.61158e-51	0.91505	0.447	0.347	5.22317e-48
9437	9.56698e-39	0.91124	0.409	0.335	1.9134e-35
1706	1.8551e-52	0.907821	0.456	0.4	3.7102e-49
146	8.42338e-42	0.907654	0.298	0.176	1.68468e-38
1889	5.95091e-77	0.9052	0.635	0.506	1.19018e-73
3299	1.05774e-90	0.904036	0.43	0.384	2.11547e-87
3799	2.2331e-54	0.899638	0.795	0.59	4.4662e-51
3878	5.83635e-60	0.896284	0.538	0.552	1.16727e-56
2205	3.66664e-54	0.888957	0.547	0.526	7.33329e-51
5355	4.16913e-44	0.887581	0.464	0.41	8.33827e-41
7683	1.72856e-60	0.883873	0.5	0.502	3.45712e-57
6438	1.2993e-54	0.876635	0.429	0.35	2.5986e-51
8044	6.64311e-80	0.874792	0.529	0.586	1.32862e-76
5347	8.8231e-36	0.872654	0.504	0.402	1.76462e-32
13862	4.51673e-72	0.872401	0.481	0.492	9.03347e-69
6632	1.74253e-83	0.866213	0.585	0.601	3.48506e-80
10017	2.63767e-76	0.857643	0.882	0.751	5.27533e-73
2079	8.0446e-68	0.854043	0.748	0.715	1.60892e-64
10530	4.7146e-33	0.851194	0.28	0.135	9.4292e-30
273	2.29735e-45	0.850966	0.352	0.276	4.5947e-42
5018	7.2585e-51	0.844605	0.669	0.588	1.4517e-47
1610	3.48899e-43	0.841807	0.631	0.508	6.97797e-40
699	3.53157e-77	0.838265	0.451	0.512	7.06313e-74
4676	2.22721e-113	0.836152	0.44	0.448	4.45442e-110
14071	1.90352e-56	0.829114	0.579	0.563	3.80704e-53
428	1.16343e-57	0.82871	0.793	0.733	2.32687e-54
10755	1.19767e-80	0.816815	0.434	0.389	2.39533e-77
903	4.21584e-50	0.803408	0.459	0.406	8.43168e-47
1652	8.32213e-33	0.798622	0.544	0.44	1.66443e-29
3161	5.1984e-33	0.795225	0.495	0.409	1.03968e-29
16251	1.05744e-57	0.792505	0.301	0.101	2.11489e-54
4116	1.66296e-21	0.786072	0.221	0.161	3.32591e-18
10057	1.62876e-57	0.785144	0.488	0.483	3.25753e-54
7570	1.75359e-46	0.784761	0.626	0.653	3.50718e-43
3896	6.09594e-25	0.784625	0.403	0.295	1.21919e-21
5656	1.39633e-60	0.783711	0.444	0.491	2.79266e-57
10980	2.04377e-53	0.782263	0.39	0.195	4.08754e-50
4158	4.79007e-45	0.777976	0.478	0.473	9.58015e-42
10938	1.46277e-66	0.771089	0.418	0.34	2.92553e-63
13466	2.76148e-40	0.768649	0.35	0.325	5.52296e-37
3087	2.09561e-103	0.767265	0.52	0.584	4.19121e-100
3489	1.95085e-26	0.761957	0.363	0.215	3.90169e-23
4130	1.23679e-76	0.752933	0.517	0.562	2.47358e-73
1162	8.65032e-31	0.752304	0.406	0.288	1.73006e-27
11552	9.46524e-52	0.750626	0.289	0.325	1.89305e-48
11389	1.50404e-40	0.749498	0.254	0.193	3.00809e-37
6733	1.12025e-48	0.746002	0.459	0.418	2.24049e-45
199	4.93816e-15	0.744186	0.413	0.343	9.87632e-12
2046	8.39382e-52	0.733816	0.435	0.493	1.67876e-48
11426	2.38846e-80	0.728798	0.412	0.465	4.77691e-77
5273	6.3889e-53	0.723001	0.483	0.454	1.27778e-49
6674	2.28271e-27	0.716438	0.411	0.277	4.56542e-24
8539	6.97478e-13	0.708587	0.218	0.174	1.39496e-09
12622	1.83515e-121	0.696817	0.404	0.436	3.67029e-118
91	1.26997e-66	0.688777	0.461	0.506	2.53994e-63
2208	5.62823e-95	0.687158	0.342	0.462	1.12565e-91
1945	2.6029e-68	0.686128	0.407	0.355	5.2058e-65
768	1.81876e-50	0.68611	0.466	0.515	3.63751e-47
437	1.66051e-70	0.683085	0.646	0.658	3.32103e-67
1304	1.19822e-32	0.680869	0.458	0.322	2.39643e-29
6230	2.01805e-52	0.678605	0.515	0.578	4.0361e-49
13383	1.42708e-48	0.672504	0.394	0.219	2.85416e-45
680	1.08411e-43	0.670651	0.607	0.622	2.16821e-40
1968	2.60049e-23	0.661953	0.229	0.189	5.20099e-20
9648	9.5229e-67	0.655883	0.651	0.71	1.90458e-63
703	2.70228e-15	0.65458	0.557	0.483	5.40456e-12
1319	1.30856e-35	0.649732	0.464	0.445	2.61712e-32
63	7.12112e-23	0.64944	0.218	0.172	1.42422e-19
8778	2.8443e-56	0.647154	0.386	0.166	5.68861e-53
12227	1.03475e-81	0.642668	0.429	0.456	2.0695e-78
3738	1.51774e-36	0.641741	0.249	0.245	3.03548e-33
7720	3.13328e-21	0.641372	0.274	0.229	6.26656e-18
13384	1.44762e-49	0.638057	0.521	0.56	2.89524e-46
5889	3.69963e-21	0.632238	0.331	0.255	7.39926e-18
783	5.63483e-42	0.629195	0.485	0.517	1.12697e-38
2078	2.35675e-22	0.625356	0.259	0.219	4.7135e-19
1135	1.57532e-31	0.617128	0.724	0.673	3.15065e-28
4302	2.16918e-38	0.613189	0.393	0.41	4.33835e-35
419	4.04055e-44	0.611207	0.888	0.861	8.08111e-41
48	2.13497e-38	0.598486	0.41	0.477	4.26994e-35
5252	1.33203e-35	0.595535	0.404	0.314	2.66405e-32
16020	2.30565e-49	0.592096	0.437	0.499	4.61129e-46
1819	1.94095e-24	0.586381	0.456	0.458	3.88191e-21
1180	6.3879e-48	0.586351	0.951	0.88	1.27758e-44
6796	5.77326e-19	0.581762	0.601	0.518	1.15465e-15
6850	7.31537e-29	0.581016	0.287	0.24	1.46307e-25
1791	1.15073e-20	0.575227	0.398	0.373	2.30145e-17
7941	1.82038e-64	0.573429	0.343	0.387	3.64076e-61
8545	7.94167e-45	0.568551	0.374	0.261	1.58833e-41
1888	5.57866e-62	0.564657	0.661	0.697	1.11573e-58
9108	2.42601e-25	0.563315	0.297	0.16	4.85203e-22
1116	3.07499e-59	0.558976	0.289	0.431	6.14998e-56
17979	5.31632e-23	0.555539	0.47	0.499	1.06326e-19
5614	2.13807e-51	0.553155	0.349	0.252	4.27614e-48
5797	1.8632e-18	0.552663	0.343	0.3	3.72639e-15
1416	3.10061e-32	0.54438	0.206	0.225	6.20121e-29
1589	4.93581e-17	0.541495	0.458	0.375	9.87163e-14
9059	5.4138e-27	0.539838	0.38	0.342	1.08276e-23
964	3.31152e-17	0.539615	0.378	0.378	6.62303e-14
10790	3.35068e-44	0.538936	0.518	0.606	6.70135e-41
3900	4.59255e-26	0.536739	0.291	0.3	9.1851e-23
580	2.99737e-37	0.534838	0.77	0.718	5.99474e-34
3884	4.90898e-32	0.533808	0.353	0.413	9.81796e-29
4263	3.68491e-09	0.533236	0.272	0.199	7.36982e-06
6768	3.10881e-14	0.530637	0.204	0.192	6.21761e-11
481	8.26607e-08	0.526969	0.253	0.222	0.000165321
25	2.11547e-17	0.525792	0.602	0.537	4.23093e-14
507	2.48306e-42	0.524658	0.452	0.502	4.96613e-39
1842	5.21151e-19	0.520814	0.496	0.475	1.0423e-15
5685	2.86433e-36	0.516291	0.382	0.31	5.72867e-33
10414	6.37154e-14	0.51267	0.232	0.18	1.27431e-10
9950	4.12372e-17	0.510224	0.214	0.226	8.24743e-14
2242	2.89172e-55	0.510084	0.582	0.658	5.78345e-52
4047	3.51512e-66	0.506395	0.39	0.508	7.03024e-63
3225	1.03361e-26	0.504162	0.317	0.276	2.06721e-23
17997	1.76403e-40	0.499193	0.385	0.358	3.52806e-37
132	1.49686e-27	0.493673	0.551	0.556	2.99372e-24
13941	5.71962e-41	0.49352	0.354	0.308	1.14392e-37
7050	1.13698e-17	0.493087	0.336	0.282	2.27397e-14
1777	4.81759e-31	0.49285	0.184	0.212	9.63517e-28
9380	2.62567e-11	0.490371	0.351	0.303	5.25133e-08
11947	4.59356e-24	0.485837	0.292	0.189	9.18713e-21
12159	5.56579e-08	0.481854	0.214	0.144	0.000111316
2881	4.63997e-25	0.481366	0.261	0.129	9.27995e-22
1111	2.65435e-44	0.479923	0.377	0.476	5.30869e-41
2450	1.66089e-14	0.47728	0.433	0.435	3.32178e-11
3908	1.42237e-22	0.476259	0.459	0.481	2.84474e-19
9409	5.51144e-17	0.472357	0.376	0.285	1.10229e-13
264	1.64269e-09	0.471634	0.506	0.445	3.28538e-06
6156	6.93068e-29	0.470779	0.376	0.317	1.38614e-25
1763	3.06421e-16	0.468873	0.447	0.454	6.12842e-13
1886	6.6473e-116	0.467062	0.156	0.294	1.32946e-112
9232	2.83245e-23	0.46635	0.305	0.184	5.66491e-20
1271	1.42494e-14	0.465519	0.286	0.278	2.84987e-11
3565	6.45322e-15	0.463139	0.388	0.277	1.29064e-11
836	3.28316e-42	0.460019	0.144	0.187	6.56633e-39
6141	6.50669e-18	0.458155	0.55	0.521	1.30134e-14
6232	5.11229e-23	0.457711	0.403	0.458	1.02246e-19
21	6.9547e-13	0.455828	0.478	0.417	1.39094e-09
764	1.51877e-40	0.455544	0.233	0.308	3.03755e-37
877	4.13254e-12	0.453939	0.427	0.408	8.26507e-09
8928	6.62797e-17	0.448039	0.426	0.437	1.32559e-13
6925	1.23638e-30	0.44601	0.392	0.399	2.47276e-27
276	4.61195e-17	0.444606	0.448	0.412	9.2239e-14
289	1.11612e-10	0.442853	0.219	0.269	2.23224e-07
9168	1.70221e-07	0.442139	0.602	0.558	0.000340442
8880	1.50784e-31	0.441906	0.265	0.315	3.01567e-28
5107	2.26962e-41	0.441895	0.367	0.469	4.53924e-38
15060	8.12427e-07	0.439791	0.159	0.171	0.00162485
6889	2.00889e-08	0.439286	0.369	0.324	4.01779e-05
8951	1.08438e-08	0.436954	0.117	0.066	2.16877e-05
8430	5.93584e-29	0.433538	0.459	0.501	1.18717e-25
11873	6.89446e-34	0.431767	0.516	0.611	1.37889e-30
2380	1.2794e-10	0.428521	0.384	0.305	2.5588e-07
6267	4.65782e-27	0.428451	0.362	0.44	9.31564e-24
15107	6.92478e-15	0.426508	0.155	0.078	1.38496e-11
1083	1.39694e-09	0.426077	0.285	0.201	2.79387e-06
2911	1.33564e-23	0.425572	0.396	0.338	2.67128e-20
2480	2.68272e-43	0.422443	0.708	0.747	5.36543e-40
563	2.59932e-30	0.422322	0.349	0.442	5.19865e-27
11525	3.84383e-23	0.42177	0.362	0.286	7.68766e-20
6002	9.13748e-14	0.41736	0.394	0.436	1.8275e-10
2120	4.59914e-27	0.412521	0.219	0.266	9.19828e-24
3979	1.19326e-17	0.41213	0.391	0.267	2.38652e-14
1154	2.42027e-24	0.411828	0.349	0.426	4.84054e-21
9162	3.78305e-43	0.411734	0.369	0.375	7.5661e-40
2580	4.71848e-35	0.411467	0.194	0.244	9.43695e-32
501	4.2987e-06	0.407815	0.313	0.248	0.0085974
181	3.62205e-15	0.405215	0.301	0.226	7.2441e-12
1903	1.12523e-15	0.404364	0.349	0.38	2.25045e-12
10101	3.02569e-12	0.402791	0.408	0.377	6.05138e-09
3490	1.67307e-10	0.402719	0.419	0.374	3.34614e-07
13	7.93404e-16	0.401549	0.219	0.233	1.58681e-12
4685	4.43217e-11	0.399857	0.306	0.308	8.86433e-08
1280	7.11548e-11	0.398997	0.33	0.279	1.4231e-07
1029	1.84579e-29	0.39722	0.694	0.747	3.69159e-26
17762	2.53296e-12	0.396243	0.343	0.326	5.06592e-09
8062	4.54192e-23	0.393732	0.369	0.336	9.08384e-20
2012	7.23217e-16	0.387799	0.4	0.444	1.44643e-12
2377	6.06754e-14	0.386318	0.419	0.358	1.21351e-10
2240	2.55675e-15	0.386288	0.142	0.189	5.1135e-12
4003	8.03385e-31	0.385194	0.267	0.357	1.60677e-27
2063	5.37561e-160	0.384778	0.144	0.392	1.07512e-156
11513	1.74207e-19	0.382356	0.356	0.293	3.48414e-16
6588	5.00628e-31	0.380461	0.604	0.657	1.00126e-27
1088	1.14764e-07	0.379062	0.395	0.333	0.000229528
1064	3.409e-31	0.378662	0.068	0.12	6.818e-28
383	8.04989e-31	0.377578	0.177	0.204	1.60998e-27
1302	1.21625e-09	0.374757	0.362	0.284	2.43251e-06
7902	1.59006e-33	0.374619	0.617	0.684	3.18012e-30
1284	4.40309e-29	0.368978	0.213	0.295	8.80619e-26
6572	4.19543e-06	0.368278	0.382	0.398	0.00839087
9974	1.4242e-62	0.357318	0.18	0.339	2.8484e-59
6514	6.66445e-12	0.357035	0.179	0.206	1.33289e-08
5801	6.97109e-19	0.354999	0.642	0.678	1.39422e-15
5802	1.03377e-12	0.354917	0.684	0.669	2.06754e-09
2739	5.16522e-17	0.354772	0.516	0.545	1.03304e-13
2793	9.17085e-14	0.35291	0.192	0.213	1.83417e-10
6797	1.01203e-12	0.351031	0.306	0.363	2.02406e-09
5864	1.11215e-11	0.348074	0.335	0.391	2.2243e-08
5001	1.06459e-09	0.346133	0.401	0.4	2.12918e-06
400	1.97632e-32	0.343445	0.22	0.291	3.95264e-29
1697	3.08936e-11	0.342405	0.187	0.161	6.17871e-08
7921	4.14138e-19	0.342358	0.318	0.338	8.28277e-16
398	4.94294e-12	0.34114	0.363	0.283	9.88588e-09
922	1.81798e-46	0.340041	0.517	0.659	3.63597e-43
6908	1.55034e-16	0.338123	0.209	0.235	3.10069e-13
3753	1.60938e-29	0.337436	0.491	0.589	3.21875e-26
2297	1.45524e-56	0.337251	0.08	0.161	2.91048e-53
4019	2.56683e-26	0.331775	0.356	0.231	5.13366e-23
9488	7.93043e-13	0.329303	0.355	0.35	1.58609e-09
15061	9.97387e-13	0.328971	0.354	0.409	1.99477e-09
7925	5.45037e-08	0.328854	0.394	0.356	0.000109007
1418	2.47839e-17	0.328853	0.333	0.361	4.95677e-14
9130	5.27365e-11	0.328117	0.161	0.166	1.05473e-07
518	1.60182e-34	0.326621	0.262	0.389	3.20364e-31
418	1.42867e-29	0.325929	0.569	0.636	2.85734e-26
7038	3.38255e-52	0.322518	0.341	0.165	6.7651e-49
5100	7.29557e-28	0.32239	0.618	0.678	1.45911e-24
562	2.69053e-15	0.321351	0.396	0.441	5.38107e-12
11761	3.07275e-06	0.320396	0.117	0.104	0.0061455
8757	3.24615e-18	0.315936	0.478	0.475	6.4923e-15
1753	3.23243e-16	0.315358	0.348	0.361	6.46485e-13
7419	3.01458e-20	0.311634	0.351	0.291	6.02916e-17
6990	4.75446e-20	0.311494	0.321	0.368	9.50892e-17
1779	1.09012e-06	0.309318	0.297	0.229	0.00218023
11169	3.74651e-09	0.3077	0.563	0.583	7.49303e-06
4024	8.48107e-27	0.305244	0.334	0.181	1.69621e-23
3115	1.0974e-19	0.304637	0.215	0.244	2.19481e-16
577	4.03746e-27	0.304604	0.438	0.527	8.07491e-24
578	2.79213e-09	0.304535	0.397	0.424	5.58425e-06
9593	8.6922e-20	0.303882	0.308	0.177	1.73844e-16
7862	2.95954e-13	0.301921	0.259	0.245	5.91908e-10
8270	1.14321e-39	0.299456	0.361	0.512	2.28642e-36
2385	4.39512e-43	0.298945	0.357	0.503	8.79025e-40
5225	8.52195e-29	0.297235	0.372	0.462	1.70439e-25
5635	6.12184e-16	0.295114	0.357	0.252	1.22437e-12
130	1.02502e-08	0.292573	0.186	0.16	2.05003e-05
10423	8.60195e-09	0.291388	0.354	0.289	1.72039e-05
1314	4.67791e-06	0.29106	0.259	0.231	0.00935582
354	6.84079e-26	0.29044	0.172	0.23	1.36816e-22
1168	5.86727e-33	0.283994	0.405	0.503	1.17345e-29
8499	1.11126e-08	0.282969	0.3	0.271	2.22252e-05
9110	1.41637e-150	0.278662	0.17	0.475	2.83274e-147
11495	7.78372e-24	0.277929	0.205	0.235	1.55674e-20
86	6.81232e-06	0.277039	0.269	0.307	0.0136246
267	1.6887e-38	0.273995	0.108	0.165	3.3774e-35
2258	1.06297e-15	0.272946	0.214	0.263	2.12595e-12
11533	1.78636e-50	0.271535	0.349	0.167	3.57273e-47
13891	1.69541e-14	0.269889	0.171	0.121	3.39083e-11
139	9.4303e-22	0.268972	0.427	0.518	1.88606e-18
5778	5.08306e-16	0.268224	0.374	0.451	1.01661e-12
55	4.24085e-20	0.266882	0.205	0.099	8.48169e-17
17888	9.65763e-09	0.265805	0.379	0.343	1.93153e-05
7180	3.78201e-16	0.264009	0.4	0.437	7.56402e-13
516	1.38886e-12	0.262248	0.241	0.146	2.77772e-09
207	7.97493e-20	0.260298	0.303	0.221	1.59499e-16
8035	6.05082e-24	0.259944	0.415	0.52	1.21016e-20
3052	5.54607e-103	0.259251	0.069	0.193	1.10921e-99
1939	2.27527e-11	0.258841	0.277	0.192	4.55054e-08
19	3.84146e-11	0.257684	0.415	0.488	7.68292e-08
5023	6.98269e-13	0.254702	0.486	0.489	1.39654e-09
15103	3.60108e-06	0.250707	0.142	0.094	0.00720215
642	6.01356e-11	0.250357	0.193	0.214	1.20271e-07
pct.1: The percentage of cells where the feature is detected in the first group.
pct.2: The percentage of cells where the feature is detected in the second group
The definition of pct.1 and pct.2 was extract from the following Seurat website.
https://satijalab.org/seurat/articles/de_vignette.html

## Sheet: 6
Additional file 11. Distinct modules of orthologous groups in pseudotime analysis of P. trichocarpa and E. grandis.
The lists of DEOs generated from Seurat in distinct modules 1 to 8 of orthologous groups (Additional file 1: Fig. S27B) with temporal expression patterns from each cell lineage across pseudotime using two-species cell clustering of P. trichocarpa and E. grandis.
Orthologous group	P value	Log2FC	pct.1	pct.2	Adjusted P value
11011	4.43431e-52	1.76431	0.633	0.401	8.86863e-49
2328	3.19882e-107	1.64614	0.746	0.441	6.39764e-104
456	2.47496e-85	1.15423	0.987	0.938	4.94991e-82
2713	1.53398e-92	0.938182	0.524	0.206	3.06796e-89
14206	6.80006e-52	0.829324	0.631	0.375	1.36001e-48
6238	1.74992e-47	0.802333	0.795	0.569	3.49984e-44
9094	1.25568e-30	0.780841	0.828	0.651	2.51137e-27
210	5.86733e-21	0.752358	0.24	0.16	1.17347e-17
3263	4.7511e-46	0.724689	0.345	0.153	9.5022e-43
2147	2.31682e-94	0.715446	0.754	0.411	4.63365e-91
7108	1.12701e-38	0.699697	0.832	0.664	2.25402e-35
13325	5.55334e-28	0.697035	0.652	0.476	1.11067e-24
10672	3.46221e-136	0.686075	0.72	0.306	6.92442e-133
8548	6.64453e-20	0.662653	0.563	0.425	1.32891e-16
5314	3.60113e-32	0.63312	0.904	0.768	7.20226e-29
552	4.80813e-53	0.610355	0.72	0.467	9.61626e-50
2775	5.90843e-77	0.606831	0.453	0.174	1.18169e-73
14901	6.44227e-18	0.576374	0.175	0.109	1.28845e-14
5876	2.28499e-71	0.526437	0.728	0.427	4.56998e-68
4886	6.10227e-59	0.524698	0.814	0.59	1.22045e-55
2965	3.74516e-31	0.524003	0.838	0.661	7.49032e-28
11893	2.11373e-43	0.51142	0.323	0.135	4.22746e-40
2621	1.24813e-10	0.495846	0.455	0.364	2.49625e-07
10772	4.10396e-196	0.494232	0.394	0.046	8.20792e-193
75	3.46406e-54	0.493307	0.658	0.396	6.92812e-51
9719	5.90334e-33	0.490302	0.352	0.195	1.18067e-29
385	2.19614e-41	0.488	0.834	0.636	4.39227e-38
71	2.11601e-10	0.485362	0.235	0.16	4.23202e-07
13303	9.42979e-30	0.470435	0.133	0.104	1.88596e-26
294	7.57587e-09	0.469822	0.345	0.275	1.51517e-05
779	9.05974e-34	0.454364	0.772	0.574	1.81195e-30
199	1.66486e-21	0.452891	0.47	0.336	3.32972e-18
860	2.83369e-27	0.451947	0.194	0.082	5.66738e-24
11329	1.58199e-24	0.445017	0.214	0.133	3.16398e-21
20743	3.53933e-61	0.435667	0.5	0.24	7.07866e-58
419	1.36175e-14	0.421169	0.904	0.86	2.72349e-11
1119	4.09197e-32	0.41902	0.211	0.094	8.18393e-29
6143	5.20969e-31	0.415585	0.811	0.649	1.04194e-27
13402	3.61579e-22	0.39125	0.149	0.061	7.23157e-19
13236	2.74553e-24	0.390899	0.292	0.17	5.49105e-21
17845	1.49861e-09	0.382766	0.124	0.143	2.99722e-06
10888	2.1315e-26	0.368814	0.23	0.131	4.26301e-23
12095	1.54881e-18	0.356924	0.261	0.17	3.09763e-15
428	1.02587e-14	0.353935	0.838	0.728	2.05175e-11
795	1.62871e-24	0.348052	0.297	0.168	3.25742e-21
9913	1.67136e-306	0.347656	0.547	0.065	3.34273e-303
97	2.16815e-13	0.345338	0.592	0.463	4.3363e-10
11791	1.1649e-23	0.340632	0.374	0.22	2.32981e-20
206	7.0259e-34	0.339655	0.323	0.155	1.40518e-30
295	1.11e-09	0.331757	0.902	0.871	2.22e-06
1093	6.57016e-111	0.329024	0.611	0.249	1.31403e-107
10170	3.39965e-28	0.327082	0.121	0.097	6.79929e-25
1088	7.5047e-89	0.326681	0.633	0.306	1.50094e-85
7558	1.73806e-44	0.324199	0.728	0.496	3.47613e-41
20597	1.559e-21	0.321862	0.694	0.531	3.118e-18
9250	1.95964e-15	0.315231	0.168	0.096	3.91928e-12
1361	1.1241e-15	0.312162	0.561	0.44	2.24821e-12
2925	2.82494e-117	0.310887	0.365	0.078	5.64987e-114
48	8.55965e-71	0.306805	0.737	0.44	1.71193e-67
1900	8.87606e-26	0.305594	0.848	0.693	1.77521e-22
4047	1.36049e-32	0.300406	0.677	0.475	2.72097e-29
277	5.55223e-57	0.297716	0.391	0.164	1.11045e-53
11860	3.31891e-37	0.296472	0.302	0.131	6.63783e-34
1391	8.8182e-19	0.294174	0.208	0.105	1.76364e-15
298	3.72146e-164	0.293994	0.425	0.089	7.44292e-161
1500	1.47334e-22	0.28948	0.408	0.252	2.94669e-19
1747	1.49803e-17	0.287231	0.614	0.467	2.99606e-14
2076	7.72651e-59	0.276768	0.705	0.432	1.5453e-55
107	2.74648e-137	0.27528	0.308	0.04	5.49295e-134
3403	1.68218e-27	0.274623	0.146	0.109	3.36437e-24
1052	2.83649e-09	0.27334	0.344	0.281	5.67299e-06
6877	3.45334e-153	0.272866	0.708	0.273	6.90668e-150
4425	4.62504e-11	0.269018	0.178	0.125	9.25009e-08
1182	3.05622e-21	0.261678	0.16	0.148	6.11244e-18
312	3.00147e-13	0.259407	0.894	0.799	6.00293e-10
593	2.57059e-15	0.259276	0.261	0.162	5.14118e-12
3470	2.70282e-13	0.258477	0.271	0.264	5.40563e-10
325	1.42855e-10	0.25695	0.278	0.208	2.8571e-07
8966	1.02011e-19	0.256247	0.233	0.157	2.04023e-16
17959	9.36083e-52	0.255902	0.438	0.214	1.87217e-48
2930	6.60323e-39	0.252561	0.53	0.32	1.32065e-35
12778	1.46595e-13	0.251621	0.2	0.183	2.93191e-10
pct.1: The percentage of cells where the feature is detected in the first group.
pct.2: The percentage of cells where the feature is detected in the second group
The definition of pct.1 and pct.2 was extract from the following Seurat website.
https://satijalab.org/seurat/articles/de_vignette.html

## Sheet: 7
Additional file 11. Distinct modules of orthologous groups in pseudotime analysis of P. trichocarpa and E. grandis.
The lists of DEOs generated from Seurat in distinct modules 1 to 8 of orthologous groups (Additional file 1: Fig. S27B) with temporal expression patterns from each cell lineage across pseudotime using two-species cell clustering of P. trichocarpa and E. grandis.
Orthologous group	P value	Log2FC	pct.1	pct.2	Adjusted P value
698	0	2.97363	0.916	0.659	0
1287	0	2.91949	0.801	0.532	0
20052	0	2.59564	0.837	0.624	0
9199	0	2.49796	0.813	0.56	0
2813	9.67445e-287	2.45796	0.467	0.306	1.93489e-283
24	0	2.39349	0.695	0.488	0
1247	0	2.32878	0.84	0.56	0
409	4.99948e-180	2.30328	0.739	0.497	9.99896e-177
726	0	2.06083	0.752	0.472	0
2042	8.07054e-137	2.05591	0.447	0.261	1.61411e-133
12133	4.29693e-250	2.04338	0.567	0.314	8.59387e-247
10327	2.64092e-237	2.04195	0.703	0.565	5.28184e-234
87	1.84169e-164	1.97793	0.611	0.347	3.68338e-161
10729	1.15792e-182	1.956	0.769	0.537	2.31583e-179
6094	2.38767e-294	1.90086	0.742	0.551	4.77534e-291
2280	0	1.79448	0.716	0.552	0
11333	9.33187e-262	1.75253	0.643	0.447	1.86637e-258
3473	1.75207e-140	1.70883	0.469	0.2	3.50413e-137
6573	1.49632e-174	1.66424	0.689	0.518	2.99263e-171
1361	1.69402e-215	1.62708	0.606	0.413	3.38805e-212
9871	3.82025e-190	1.61933	0.523	0.426	7.6405e-187
11148	6.60403e-193	1.58425	0.688	0.551	1.32081e-189
378	1.8946e-143	1.45737	0.656	0.409	3.78919e-140
108	2.03455e-278	1.43632	0.873	0.662	4.0691e-275
2783	8.52351e-110	1.41682	0.784	0.718	1.7047e-106
7757	2.89176e-115	1.38299	0.424	0.316	5.78351e-112
2041	2.70862e-227	1.36773	0.723	0.562	5.41725e-224
10584	1.10628e-116	1.35416	0.215	0.081	2.21257e-113
5141	1.35099e-76	1.32855	0.314	0.14	2.70198e-73
3947	5.06735e-122	1.31762	0.367	0.267	1.01347e-118
5452	9.68715e-67	1.30057	0.503	0.363	1.93743e-63
630	4.91463e-124	1.29688	0.783	0.584	9.82927e-121
1067	3.25658e-130	1.28998	0.792	0.651	6.51316e-127
121	7.08228e-127	1.27669	0.282	0.236	1.41646e-123
4886	1.86295e-152	1.26544	0.729	0.583	3.7259e-149
5619	4.83424e-246	1.2601	0.745	0.604	9.66849e-243
11237	8.56501e-113	1.25325	0.2	0.082	1.713e-109
1327	1.28428e-126	1.237	0.541	0.411	2.56856e-123
1314	1.87278e-92	1.23596	0.334	0.208	3.74555e-89
2625	1.07757e-55	1.20949	0.41	0.257	2.15514e-52
3520	1.05577e-105	1.18358	0.572	0.345	2.11155e-102
2930	1.03328e-106	1.1575	0.556	0.286	2.06657e-103
80	9.26293e-151	1.10144	0.97	0.939	1.85259e-147
920	1.22391e-65	1.0982	0.384	0.399	2.44782e-62
338	1.95856e-167	1.06915	0.239	0.274	3.91711e-164
1506	3.5106e-130	1.06792	0.556	0.488	7.02121e-127
8958	4.03507e-103	1.06547	0.798	0.741	8.07013e-100
8681	3.11525e-84	1.01786	0.273	0.128	6.2305e-81
1747	4.35392e-62	0.996954	0.649	0.439	8.70784e-59
154	3.67973e-171	0.992594	0.905	0.837	7.35946e-168
2293	3.06335e-105	0.991847	0.568	0.323	6.12671e-102
336	1.30281e-37	0.987113	0.375	0.316	2.60561e-34
8732	2.25999e-74	0.986703	0.394	0.193	4.51999e-71
287	2.49445e-50	0.985167	0.316	0.294	4.9889e-47
5102	3.80773e-51	0.949633	0.503	0.359	7.61546e-48
9630	7.10409e-101	0.939287	0.548	0.381	1.42082e-97
1040	1.00215e-82	0.913832	0.457	0.271	2.00429e-79
206	5.47842e-43	0.908254	0.208	0.162	1.09568e-39
11869	5.05554e-91	0.902498	0.323	0.146	1.01111e-87
841	5.815e-48	0.901269	0.807	0.722	1.163e-44
102	1.17413e-82	0.898791	0.25	0.232	2.34825e-79
11185	9.92008e-90	0.893363	0.371	0.161	1.98402e-86
8383	6.63226e-74	0.888498	0.241	0.156	1.32645e-70
10549	4.52132e-89	0.882329	0.586	0.386	9.04263e-86
8125	4.9771e-26	0.865894	0.509	0.386	9.9542e-23
4378	1.38785e-177	0.865807	0.207	0.321	2.7757e-174
4430	8.83858e-49	0.863885	0.265	0.191	1.76772e-45
1500	3.71205e-20	0.858279	0.311	0.257	7.4241e-17
1718	4.03658e-65	0.852387	0.454	0.493	8.07316e-62
473	8.08974e-42	0.818779	0.26	0.128	1.61795e-38
191	3.48868e-54	0.816567	0.601	0.425	6.97737e-51
11158	4.30963e-60	0.787146	0.195	0.132	8.61927e-57
9998	5.17608e-71	0.780723	0.246	0.092	1.03522e-67
341	5.67217e-68	0.758572	0.285	0.228	1.13443e-64
7558	5.84415e-17	0.754823	0.593	0.5	1.16883e-13
544	3.93654e-87	0.724461	0.795	0.666	7.87308e-84
385	2.14307e-31	0.723026	0.735	0.636	4.28615e-28
5766	8.66383e-64	0.715718	0.288	0.145	1.73277e-60
7859	2.91656e-27	0.705109	0.553	0.423	5.83313e-24
3404	3.85418e-51	0.698563	0.353	0.356	7.70837e-48
737	1.19139e-34	0.695428	0.352	0.288	2.38278e-31
11011	1.58618e-42	0.695055	0.535	0.396	3.17236e-39
706	2.29008e-37	0.684731	0.52	0.37	4.58016e-34
7925	4.987e-33	0.68337	0.436	0.34	9.974e-30
103	3.98363e-42	0.627123	0.512	0.343	7.96726e-39
261	1.33399e-29	0.601986	0.467	0.358	2.66799e-26
12093	4.26573e-76	0.595299	0.277	0.206	8.53146e-73
2717	7.49877e-46	0.592921	0.189	0.101	1.49975e-42
4609	7.35195e-40	0.581305	0.562	0.406	1.47039e-36
2076	1.36746e-36	0.572776	0.583	0.428	2.73492e-33
7685	1.5771e-92	0.572137	0.792	0.702	3.15421e-89
1221	2.77706e-102	0.564725	0.584	0.322	5.55412e-99
288	3.65438e-56	0.561009	0.403	0.222	7.30877e-53
12047	4.58818e-160	0.554481	0.416	0.128	9.17637e-157
10015	1.08871e-21	0.530478	0.205	0.117	2.17741e-18
1367	1.2514e-19	0.530198	0.572	0.47	2.5028e-16
11314	2.61888e-30	0.529579	0.127	0.095	5.23775e-27
779	1.41636e-68	0.52531	0.761	0.551	2.83271e-65
1224	5.01497e-48	0.522728	0.357	0.377	1.00299e-44
886	2.32262e-62	0.513566	0.55	0.345	4.64524e-59
2240	9.1062e-29	0.510295	0.275	0.16	1.82124e-25
14077	4.90871e-31	0.506778	0.215	0.144	9.81741e-28
8339	5.51674e-48	0.504778	0.592	0.422	1.10335e-44
193	2.4929e-08	0.499091	0.416	0.348	4.98581e-05
4282	1.20317e-69	0.497729	0.441	0.264	2.40635e-66
9594	2.31225e-60	0.494586	0.227	0.19	4.62449e-57
277	4.44163e-38	0.490958	0.161	0.194	8.88327e-35
2449	3.78065e-99	0.490615	0.237	0.418	7.5613e-96
3769	3.39833e-30	0.489447	0.559	0.435	6.79665e-27
1555	2.43763e-30	0.489131	0.303	0.194	4.87525e-27
8489	2.70525e-13	0.485805	0.298	0.318	5.41051e-10
6342	9.6162e-44	0.482042	0.563	0.457	1.92324e-40
325	7.8612e-63	0.479577	0.355	0.179	1.57224e-59
1456	4.93755e-49	0.479006	0.589	0.41	9.87511e-46
5793	5.60562e-14	0.478218	0.269	0.19	1.12112e-10
7457	9.54686e-105	0.476244	0.514	0.258	1.90937e-101
1232	1.37376e-89	0.472595	0.477	0.261	2.74752e-86
2901	1.86558e-41	0.468414	0.586	0.421	3.73115e-38
9658	5.469e-57	0.467505	0.171	0.059	1.0938e-53
15165	4.76318e-14	0.456689	0.182	0.113	9.52636e-11
2089	3.00092e-42	0.449694	0.232	0.303	6.00183e-39
1509	4.97337e-44	0.447096	0.584	0.431	9.94673e-41
7729	5.61834e-27	0.446928	0.339	0.344	1.12367e-23
3853	2.23699e-13	0.444878	0.583	0.508	4.47398e-10
13385	4.69352e-65	0.444138	0.574	0.386	9.38704e-62
2668	3.37842e-23	0.442329	0.542	0.506	6.75683e-20
6060	9.21495e-36	0.440639	0.197	0.138	1.84299e-32
9467	1.03098e-13	0.436108	0.23	0.255	2.06197e-10
487	1.82408e-31	0.433371	0.222	0.134	3.64815e-28
7213	3.64083e-47	0.431468	0.138	0.187	7.28166e-44
2748	2.63497e-172	0.417537	0.565	0.233	5.26994e-169
5592	2.10694e-22	0.417203	0.115	0.06	4.21388e-19
281	1.76418e-13	0.416297	0.348	0.41	3.52835e-10
10280	9.25821e-51	0.414972	0.176	0.15	1.85164e-47
9918	1.0014e-81	0.410509	0.209	0.067	2.00279e-78
2706	8.61056e-79	0.40874	0.264	0.409	1.72211e-75
14000	1.49947e-105	0.407063	0.55	0.288	2.99893e-102
2674	3.88561e-40	0.403986	0.426	0.405	7.77123e-37
12418	3.10039e-188	0.403146	0.437	0.124	6.20078e-185
13485	3.63764e-11	0.400029	0.639	0.554	7.27529e-08
13923	1.45498e-07	0.398987	0.168	0.176	0.000290995
14175	5.35364e-39	0.398939	0.527	0.369	1.07073e-35
5756	1.28204e-169	0.394039	0.454	0.167	2.56408e-166
1217	2.89234e-37	0.392348	0.475	0.334	5.78467e-34
2653	2.46563e-91	0.388372	0.117	0.135	4.93126e-88
11360	2.32592e-14	0.386945	0.11	0.082	4.65185e-11
17759	3.28668e-97	0.386613	0.141	0.018	6.57336e-94
2719	1.55597e-47	0.386357	0.332	0.177	3.11195e-44
1903	3.36942e-42	0.378428	0.383	0.375	6.73885e-39
9719	3.07029e-75	0.372288	0.181	0.219	6.14057e-72
10651	1.0883e-37	0.370663	0.139	0.091	2.17659e-34
10723	7.99482e-34	0.363504	0.351	0.246	1.59896e-30
10684	1.8191e-184	0.362457	0.406	0.128	3.63819e-181
3756	5.59316e-48	0.362228	0.216	0.331	1.11863e-44
339	9.95591e-89	0.354353	0.123	0.232	1.99118e-85
906	2.44172e-51	0.354141	0.579	0.389	4.88344e-48
13843	7.27802e-32	0.353711	0.549	0.419	1.4556e-28
276	1.20376e-08	0.352666	0.47	0.401	2.40752e-05
4880	1.24896e-10	0.348689	0.682	0.633	2.49793e-07
3551	3.7605e-17	0.345618	0.144	0.079	7.521e-14
2413	5.38514e-44	0.335327	0.352	0.197	1.07703e-40
9854	1.98679e-49	0.334838	0.164	0.259	3.97359e-46
20621	5.07844e-50	0.333609	0.146	0.134	1.01569e-46
369	1.01525e-06	0.330554	0.116	0.103	0.00203051
11272	1.15497e-40	0.329897	0.282	0.271	2.30994e-37
9193	2.62175e-15	0.326358	0.205	0.141	5.2435e-12
9974	1.19004e-153	0.324344	0.572	0.258	2.38009e-150
10105	1.23464e-18	0.32348	0.134	0.135	2.46929e-15
8438	7.01455e-17	0.31953	0.125	0.064	1.40291e-13
2256	6.97902e-12	0.31533	0.133	0.142	1.3958e-08
1088	1.34143e-126	0.311101	0.168	0.384	2.68285e-123
2728	6.30565e-69	0.309026	0.278	0.374	1.26113e-65
3872	3.75076e-123	0.306894	0.353	0.114	7.50152e-120
2186	1.01419e-125	0.305535	0.103	0.173	2.02839e-122
3475	4.46316e-161	0.304452	0.442	0.147	8.92631e-158
539	4.77298e-165	0.303854	0.521	0.212	9.54595e-162
21	2.06757e-54	0.303765	0.552	0.39	4.13514e-51
3832	2.23034e-07	0.301681	0.218	0.173	0.000446068
1106	5.94875e-23	0.29409	0.175	0.126	1.18975e-19
4296	3.87069e-06	0.290579	0.547	0.509	0.00774138
4485	7.93363e-07	0.290322	0.17	0.146	0.00158673
10797	2.44281e-71	0.289818	0.336	0.152	4.88561e-68
5889	1.53626e-92	0.285583	0.165	0.288	3.07252e-89
4820	1.45267e-169	0.28262	0.441	0.143	2.90534e-166
7583	1.7715e-20	0.281626	0.097	0.124	3.54299e-17
1659	6.99884e-128	0.280674	0.12	0.239	1.39977e-124
59	1.40251e-09	0.279554	0.517	0.473	2.80503e-06
795	3.85967e-128	0.279149	0.086	0.206	7.71934e-125
1302	3.83115e-52	0.277756	0.413	0.261	7.66229e-49
8398	3.01978e-233	0.273512	0.388	0.073	6.03956e-230
3732	3.72294e-59	0.273284	0.469	0.272	7.44588e-56
7947	1.18993e-223	0.273239	0.406	0.086	2.37987e-220
14092	1.27566e-15	0.272819	0.267	0.185	2.55133e-12
578	2.33836e-37	0.272679	0.547	0.388	4.67673e-34
1766	4.31162e-46	0.26883	0.201	0.081	8.62324e-43
636	2.17699e-37	0.268238	0.144	0.218	4.35398e-34
13142	1.55791e-06	0.268046	0.158	0.162	0.00311583
11584	5.77093e-73	0.26757	0.183	0.049	1.15419e-69
5934	5.09869e-39	0.263666	0.12	0.145	1.01974e-35
3387	4.22136e-32	0.263074	0.477	0.334	8.44272e-29
9244	3.06506e-87	0.26262	0.338	0.151	6.13013e-84
1496	3.12948e-115	0.259957	0.121	0.262	6.25897e-112
14106	7.31446e-154	0.257577	0.503	0.2	1.46289e-150
10946	1.00611e-87	0.252794	0.201	0.307	2.01223e-84
2404	1.21104e-33	0.251919	0.206	0.119	2.42209e-30
11922	4.66894e-08	0.251058	0.197	0.251	9.33787e-05
2197	1.61951e-48	0.250077	0.189	0.285	3.23901e-45
pct.1: The percentage of cells where the feature is detected in the first group.
pct.2: The percentage of cells where the feature is detected in the second group
The definition of pct.1 and pct.2 was extract from the following Seurat website.
https://satijalab.org/seurat/articles/de_vignette.html

## Sheet: 8
Additional file 11. Distinct modules of orthologous groups in pseudotime analysis of P. trichocarpa and E. grandis.
The lists of DEOs generated from Seurat in distinct modules 1 to 8 of orthologous groups (Additional file 1: Fig. S27B) with temporal expression patterns from each cell lineage across pseudotime using two-species cell clustering of P. trichocarpa and E. grandis.
Orthologous group	P value	Log2FC	pct.1	pct.2	Adjusted P value
2455	0	4.49664	0.982	0.618	0
7685	0	4.43681	0.998	0.702	0
1885	0	4.37829	0.95	0.307	0
1404	0	4.32084	0.945	0.335	0
675	0	4.18466	0.881	0.119	0
9398	0	4.17301	0.897	0.154	0
435	0	4.09432	0.972	0.54	0
4194	0	4.05438	0.881	0.195	0
356	0	3.87144	0.871	0.416	0
3113	0	3.77406	0.85	0.085	0
988	0	3.76691	0.901	0.388	0
4134	0	3.46776	0.893	0.542	0
15	0	3.4484	0.801	0.387	0
544	0	3.25636	0.972	0.673	0
4921	0	3.23534	0.879	0.342	0
3538	7.28639e-276	3.13897	0.875	0.32	1.45728e-272
828	1.17821e-267	3.1275	0.56	0.259	2.35643e-264
2859	0	3.0728	0.505	0.121	0
2668	8.2593e-295	2.97885	0.906	0.486	1.65186e-291
2674	1.51708e-302	2.92067	0.881	0.377	3.03417e-299
4008	0	2.9021	0.857	0.343	0
1068	0	2.88616	0.875	0.381	0
297	1.17289e-303	2.88448	0.741	0.287	2.34578e-300
1452	6.26614e-264	2.8741	0.671	0.117	1.25323e-260
1398	0	2.86829	0.671	0.358	0
8061	0	2.81301	0.64	0.08	0
39	0	2.76514	0.971	0.824	0
4437	0	2.69287	0.692	0.414	0
4981	0	2.68321	0.779	0.162	0
7621	0	2.67651	0.795	0.379	0
8911	0	2.67053	0.907	0.474	0
7018	3.86126e-291	2.66046	0.671	0.26	7.72251e-288
9314	0	2.63289	0.803	0.219	0
216	5.60304e-287	2.62121	0.943	0.649	1.12061e-283
335	2.98089e-246	2.60924	0.632	0.195	5.96178e-243
1794	1.88622e-296	2.58428	0.783	0.215	3.77244e-293
12156	1.56875e-259	2.56043	0.829	0.303	3.1375e-256
11922	0	2.55341	0.792	0.202	0
249	0	2.54936	0.987	0.86	0
11258	0	2.49611	0.674	0.187	0
2512	1.12749e-265	2.45491	0.801	0.409	2.25498e-262
6149	3.65241e-216	2.44649	0.704	0.226	7.30483e-213
1221	1.53905e-221	2.40142	0.86	0.342	3.07811e-218
5992	1.10191e-85	2.38486	0.425	0.183	2.20381e-82
5619	3.80339e-257	2.37144	0.956	0.61	7.60677e-254
6545	1.208e-197	2.32534	0.774	0.233	2.41601e-194
1274	3.97191e-226	2.32257	0.603	0.125	7.94381e-223
7229	7.27347e-225	2.30447	0.577	0.101	1.45469e-221
694	0	2.30362	0.482	0.305	0
17481	5.49639e-304	2.25461	0.629	0.292	1.09928e-300
3404	2.15086e-171	2.24887	0.725	0.33	4.30171e-168
1456	4.9948e-169	2.22853	0.779	0.424	9.9896e-166
1622	4.19876e-241	2.22529	0.757	0.482	8.39751e-238
385	3.62035e-204	2.22148	0.948	0.636	7.24071e-201
9263	5.35511e-284	2.20038	0.601	0.044	1.07102e-280
841	4.06777e-261	2.16399	0.964	0.724	8.13554e-258
2061	2.41868e-133	2.09775	0.759	0.331	4.83735e-130
108	5.86661e-249	2.07859	0.964	0.688	1.17332e-245
3710	4.2215e-114	2.05279	0.427	0.128	8.443e-111
154	3.11006e-275	2.0488	0.982	0.842	6.22011e-272
4376	3.47648e-214	1.98351	0.472	0.044	6.95297e-211
577	5.55656e-166	1.98009	0.609	0.512	1.11131e-162
9347	0	1.9715	0.787	0.221	0
3922	2.83746e-165	1.95336	0.8	0.44	5.67493e-162
3551	9.88558e-182	1.94365	0.467	0.067	1.97712e-178
4748	2.13753e-240	1.91123	0.629	0.137	4.27505e-237
757	3.71472e-154	1.9071	0.801	0.466	7.42945e-151
3068	2.59474e-180	1.86788	0.614	0.307	5.18948e-177
1327	8.12183e-159	1.84071	0.816	0.412	1.62437e-155
2089	3.41664e-180	1.82404	0.814	0.252	6.83327e-177
606	3.50357e-89	1.81174	0.844	0.577	7.00714e-86
2728	8.52488e-148	1.77866	0.792	0.324	1.70498e-144
3436	2.31067e-181	1.7625	0.55	0.103	4.62134e-178
3947	2.59031e-170	1.66186	0.806	0.252	5.18063e-167
13259	6.63795e-192	1.64417	0.609	0.151	1.32759e-188
2284	2.56373e-96	1.64136	0.836	0.528	5.12746e-93
3527	1.05555e-160	1.61889	0.495	0.312	2.1111e-157
4609	9.91067e-114	1.60057	0.72	0.419	1.98213e-110
3429	8.9216e-207	1.59757	0.588	0.485	1.78432e-203
210	1.99729e-110	1.59571	0.48	0.146	3.99458e-107
9310	1.97112e-196	1.56433	0.464	0.057	3.94223e-193
965	1.04906e-70	1.56251	0.853	0.544	2.09813e-67
5604	2.82978e-97	1.54996	0.43	0.149	5.65955e-94
630	1.52799e-105	1.52781	0.907	0.605	3.05598e-102
15062	1.17584e-197	1.49764	0.381	0.055	2.35168e-194
353	5.23445e-82	1.49266	0.796	0.544	1.04689e-78
191	1.81737e-134	1.48945	0.783	0.439	3.63474e-131
602	3.89902e-89	1.47815	0.531	0.181	7.79803e-86
10704	3.44853e-211	1.46219	0.362	0.009	6.89707e-208
7153	9.85035e-273	1.45846	0.43	0.007	1.97007e-269
294	2.37514e-87	1.45134	0.445	0.271	4.75028e-84
13912	1.22134e-198	1.44326	0.332	0.106	2.44268e-195
2293	3.66169e-94	1.38443	0.726	0.349	7.32337e-91
11498	9.14366e-85	1.35947	0.787	0.397	1.82873e-81
1217	8.44802e-119	1.35246	0.779	0.334	1.6896e-115
3769	6.03945e-27	1.35198	0.539	0.455	1.20789e-23
309	1.75953e-218	1.29976	0.607	0.083	3.51907e-215
102	3.41508e-176	1.2977	0.739	0.201	6.83017e-173
10853	4.60778e-118	1.29675	0.443	0.157	9.21555e-115
312	1.36455e-48	1.2737	0.922	0.801	2.72909e-45
528	7.82164e-86	1.26769	0.645	0.32	1.56433e-82
4125	2.18428e-63	1.26733	0.415	0.189	4.36855e-60
13403	2.34771e-57	1.24715	0.705	0.453	4.69542e-54
7859	1.80573e-61	1.24528	0.577	0.441	3.61146e-58
10768	1.21048e-156	1.22362	0.353	0.118	2.42097e-153
13178	0	1.22211	0.674	0.027	0
4898	4.04749e-68	1.20739	0.285	0.157	8.09498e-65
9924	2.17332e-152	1.17623	0.305	0.014	4.34664e-149
780	3.70592e-141	1.15348	0.36	0.409	7.41185e-138
1067	6.39593e-62	1.13271	0.902	0.665	1.27919e-58
9977	5.70928e-117	1.13209	0.366	0.193	1.14186e-113
3732	1.63753e-144	1.12485	0.738	0.283	3.27505e-141
11360	7.45541e-108	1.11105	0.401	0.067	1.49108e-104
9091	7.29323e-154	1.08802	0.261	0.005	1.45865e-150
1121	1.44498e-36	1.08332	0.301	0.178	2.88997e-33
281	6.57392e-39	1.07969	0.516	0.389	1.31478e-35
14730	1.95138e-88	1.0585	0.342	0.133	3.90277e-85
11134	1.43426e-48	1.03997	0.562	0.312	2.86851e-45
11996	0	1.03694	0.586	0.025	0
8334	6.2857e-66	1.03209	0.516	0.315	1.25714e-62
11786	1.88714e-298	1.03153	0.42	0.003	3.77427e-295
1509	3.13435e-158	1.03003	0.767	0.442	6.2687e-155
9529	7.88282e-123	1.02782	0.283	0.045	1.57656e-119
8489	2.66021e-25	1.02312	0.453	0.305	5.32042e-22
13319	9.26593e-227	1.01839	0.435	0.018	1.85319e-223
14029	1.258e-192	0.997652	0.379	0.018	2.516e-189
10333	5.61685e-79	0.991344	0.262	0.075	1.12337e-75
982	6.27511e-74	0.969156	0.36	0.117	1.25502e-70
8732	1.51948e-175	0.965649	0.754	0.199	3.03896e-172
13142	9.77304e-222	0.919802	0.699	0.124	1.95461e-218
2972	3.15878e-41	0.91888	0.445	0.386	6.31755e-38
10964	9.26788e-98	0.916846	0.28	0.299	1.85358e-94
1691	3.7489e-42	0.915305	0.384	0.229	7.4978e-39
11552	2.52832e-54	0.907525	0.598	0.303	5.05664e-51
13482	3.06417e-19	0.90115	0.599	0.538	6.12833e-16
1978	6.81313e-109	0.881075	0.717	0.269	1.36263e-105
10557	8.73264e-135	0.871817	0.173	0.052	1.74653e-131
9630	2.47385e-34	0.862856	0.607	0.402	4.94771e-31
10882	2.63723e-107	0.854823	0.293	0.436	5.27445e-104
17571	1.14599e-33	0.850787	0.161	0.084	2.29198e-30
1093	2.66166e-140	0.847414	0.704	0.257	5.32332e-137
1284	5.8435e-21	0.822188	0.334	0.284	1.1687e-17
11148	1.63251e-59	0.816765	0.806	0.564	3.26502e-56
10279	7.06173e-284	0.807149	0.733	0.099	1.41235e-280
293	7.20028e-20	0.791733	0.533	0.341	1.44006e-16
26128	0	0.78621	0.71	0.015	0
1994	4.09042e-32	0.784836	0.511	0.276	8.18085e-29
6420	3.47329e-26	0.771552	0.596	0.381	6.94658e-23
10296	4.17199e-114	0.769479	0.36	0.05	8.34398e-111
10060	3.30913e-60	0.761489	0.178	0.023	6.61826e-57
5313	1.46548e-180	0.756006	0.179	0.164	2.93096e-177
13303	3.53409e-296	0.747123	0.653	0.069	7.06818e-293
2449	6.88767e-91	0.746118	0.767	0.354	1.37753e-87
454	0	0.743857	0.695	0.056	0
14871	3.71694e-51	0.741266	0.422	0.408	7.43387e-48
14034	1.20792e-105	0.740111	0.704	0.327	2.41585e-102
1303	1.26396e-23	0.705793	0.609	0.463	2.52792e-20
1659	5.32287e-46	0.692879	0.264	0.211	1.06457e-42
16236	7.60392e-173	0.690097	0.554	0.092	1.52078e-169
9918	9.52451e-44	0.687533	0.223	0.087	1.9049e-40
1391	1.28332e-26	0.686857	0.138	0.114	2.56664e-23
2881	2.06469e-20	0.676034	0.225	0.137	4.12939e-17
149	1.24372e-62	0.669034	0.769	0.425	2.48745e-59
8129	2.09303e-100	0.668473	0.684	0.269	4.18605e-97
8142	7.79115e-176	0.666101	0.479	0.055	1.55823e-172
2091	1.45909e-51	0.663013	0.298	0.098	2.91818e-48
10049	2.9169e-56	0.64648	0.106	0.008	5.83379e-53
909	6.22266e-118	0.641463	0.389	0.274	1.24453e-114
10862	6.16207e-25	0.638952	0.189	0.068	1.23241e-21
14901	1.69803e-26	0.629377	0.249	0.106	3.39606e-23
867	9.25131e-33	0.62663	0.119	0.128	1.85026e-29
8887	5.12435e-52	0.623924	0.121	0.108	1.02487e-48
10105	3.22958e-52	0.611499	0.238	0.128	6.45915e-49
112	5.09447e-11	0.601565	0.322	0.267	1.01889e-07
11860	7.3978e-35	0.600806	0.111	0.151	1.47956e-31
12538	1.98505e-23	0.600255	0.199	0.111	3.9701e-20
15103	6.10076e-29	0.59998	0.244	0.089	1.22015e-25
11503	2.39301e-24	0.598089	0.202	0.096	4.78601e-21
5219	1.4893e-39	0.593573	0.619	0.346	2.9786e-36
11915	8.81411e-80	0.591242	0.557	0.194	1.76282e-76
2385	1.93325e-46	0.590585	0.741	0.47	3.86649e-43
13325	5.25436e-55	0.58733	0.772	0.474	1.05087e-51
10573	7.80236e-60	0.573947	0.179	0.023	1.56047e-56
13871	1.06423e-16	0.57376	0.355	0.331	2.12846e-13
14081	1.29119e-96	0.572999	0.288	0.097	2.58237e-93
11135	1.58726e-71	0.569023	0.13	0.223	3.17452e-68
3511	0	0.564649	0.681	0.01	0
6699	2.75115e-246	0.56054	0.704	0.101	5.5023e-243
12725	9.51972e-28	0.55916	0.236	0.128	1.90394e-24
789	8.79622e-43	0.556498	0.751	0.486	1.75924e-39
6857	1.93247e-28	0.547113	0.296	0.207	3.86494e-25
16323	2.70994e-93	0.545243	0.264	0.094	5.41987e-90
3021	5.42105e-88	0.54172	0.352	0.252	1.08421e-84
13436	3.29906e-57	0.540251	0.267	0.055	6.59812e-54
10101	1.34726e-77	0.535236	0.274	0.388	2.69452e-74
1048	4.06815e-35	0.531055	0.212	0.221	8.13631e-32
14819	5.84429e-64	0.530315	0.624	0.28	1.16886e-60
10946	3.56164e-25	0.528521	0.336	0.282	7.12328e-22
17885	4.81725e-30	0.528334	0.168	0.19	9.6345e-27
3725	3.29967e-32	0.521831	0.226	0.206	6.59934e-29
6985	2.64108e-154	0.511918	0.236	0.002	5.28216e-151
1746	2.54929e-63	0.51076	0.581	0.255	5.09857e-60
1150	1.79954e-13	0.504766	0.233	0.19	3.59907e-10
15163	4.83376e-153	0.503635	0.7	0.195	9.66752e-150
11322	3.19665e-27	0.492977	0.127	0.024	6.39329e-24
16293	1.37785e-99	0.492416	0.72	0.306	2.75569e-96
767	1.39873e-25	0.492308	0.647	0.428	2.79746e-22
14206	4.3613e-07	0.49128	0.443	0.399	0.00087226
745	6.34191e-16	0.477226	0.314	0.176	1.26838e-12
11298	2.85682e-14	0.4746	0.163	0.095	5.71363e-11
7807	5.56762e-45	0.470906	0.215	0.044	1.11352e-41
6506	7.3293e-14	0.466922	0.293	0.166	1.46586e-10
378	2.84992e-56	0.462192	0.762	0.439	5.69983e-53
3653	7.29484e-10	0.456346	0.189	0.129	1.45897e-06
8873	2.98777e-43	0.456257	0.213	0.046	5.97554e-40
4954	4.06126e-22	0.452831	0.225	0.206	8.12251e-19
1166	3.61439e-61	0.45177	0.723	0.381	7.22878e-58
9992	2.58575e-10	0.451319	0.221	0.221	5.1715e-07
223	5.85675e-23	0.450617	0.303	0.139	1.17135e-19
2269	1.4409e-31	0.448683	0.236	0.297	2.88179e-28
3479	3.29722e-22	0.447531	0.181	0.205	6.59444e-19
2197	4.99436e-20	0.446936	0.308	0.263	9.98871e-17
737	3.6929e-51	0.444225	0.586	0.282	7.3858e-48
8691	4.09671e-178	0.443789	0.454	0.044	8.19342e-175
13923	2.70417e-16	0.443615	0.194	0.173	5.40833e-13
1500	7.99086e-16	0.443582	0.388	0.26	1.59817e-12
9715	5.26043e-100	0.439753	0.336	0.046	1.05209e-96
5898	9.37049e-48	0.432068	0.365	0.124	1.8741e-44
11158	9.71262e-06	0.431838	0.197	0.142	0.0194252
8854	1.96077e-28	0.431029	0.161	0.211	3.92154e-25
4109	4.25344e-17	0.426519	0.252	0.21	8.50688e-14
6337	5.44178e-19	0.425778	0.445	0.296	1.08836e-15
11456	4.19104e-18	0.423061	0.163	0.196	8.38208e-15
1052	1.39266e-12	0.42261	0.419	0.278	2.78532e-09
1418	2.77745e-16	0.422521	0.363	0.358	5.55489e-13
873	3.26133e-32	0.422353	0.121	0.151	6.52265e-29
4037	4.88351e-07	0.420146	0.498	0.448	0.000976701
13156	2.03333e-67	0.418436	0.37	0.094	4.06665e-64
5803	9.83465e-20	0.416756	0.103	0.084	1.96693e-16
8966	1.90648e-35	0.41331	0.111	0.168	3.81295e-32
2625	4.86063e-14	0.412084	0.371	0.283	9.72125e-11
795	5.28902e-30	0.410962	0.137	0.184	1.0578e-26
1154	3.36807e-12	0.408496	0.549	0.409	6.73614e-09
6060	1.33479e-26	0.408221	0.318	0.138	2.66958e-23
14000	8.41623e-74	0.407562	0.686	0.318	1.68325e-70
9467	7.85692e-52	0.407494	0.324	0.245	1.57138e-48
2041	1.64788e-35	0.40535	0.814	0.58	3.29576e-32
2294	3.41754e-21	0.400445	0.339	0.41	6.83508e-18
11847	1.12232e-13	0.398782	0.363	0.292	2.24463e-10
4996	6.81832e-81	0.398143	0.086	0.145	1.36366e-77
6190	1.20367e-08	0.388883	0.103	0.074	2.40733e-05
9719	4.36224e-27	0.386211	0.161	0.214	8.72448e-24
2555	2.99196e-26	0.383818	0.303	0.32	5.98391e-23
11592	5.56219e-102	0.383222	0.236	0.017	1.11244e-98
3475	1.01131e-07	0.380062	0.277	0.203	0.000202262
369	1.86682e-13	0.376645	0.14	0.103	3.73364e-10
409	6.74943e-26	0.375955	0.741	0.533	1.34989e-22
5889	6.17029e-19	0.373557	0.246	0.264	1.23406e-15
11178	8.52034e-236	0.367703	0.463	0.021	1.70407e-232
5565	7.11208e-16	0.366051	0.261	0.138	1.42242e-12
11156	4.58725e-169	0.362819	0.078	0.101	9.17449e-166
208	3.25518e-06	0.359709	0.179	0.11	0.00651035
6573	9.93932e-36	0.359338	0.48	0.558	1.98786e-32
10737	2.95817e-36	0.350648	0.15	0.208	5.91634e-33
12778	8.29311e-11	0.349344	0.252	0.18	1.65862e-07
1064	1.11523e-258	0.346989	0.577	0.083	2.23047e-255
507	1.29421e-26	0.345661	0.467	0.499	2.58841e-23
4282	4.16525e-81	0.342938	0.114	0.313	8.3305e-78
6342	3.65509e-21	0.33979	0.634	0.468	7.31018e-18
12095	4.0597e-28	0.334065	0.125	0.183	8.1194e-25
1083	4.119e-29	0.330066	0.13	0.215	8.23801e-26
20763	7.2654e-46	0.327873	0.142	0.245	1.45308e-42
637	3.23944e-26	0.326742	0.13	0.154	6.47889e-23
2239	1.85535e-122	0.326343	0.643	0.194	3.7107e-119
5623	0	0.325917	0.619	0.022	0
193	1.11323e-07	0.323746	0.454	0.355	0.000222645
13078	6.20636e-41	0.315471	0.634	0.364	1.24127e-37
3791	3.09332e-29	0.312096	0.101	0.168	6.18664e-26
11401	2.20831e-21	0.306658	0.103	0.142	4.41661e-18
1047	1.58599e-10	0.30632	0.13	0.148	3.17199e-07
465	3.98176e-53	0.300755	0.485	0.249	7.96353e-50
9581	1.56395e-16	0.29858	0.412	0.272	3.12791e-13
20621	5.93628e-11	0.295807	0.21	0.131	1.18726e-07
2222	4.0109e-111	0.293188	0.681	0.237	8.02181e-108
12523	1.65773e-31	0.292115	0.205	0.082	3.31545e-28
6756	3.74767e-28	0.289926	0.163	0.076	7.49534e-25
5934	1.51332e-12	0.2883	0.243	0.133	3.02664e-09
9900	9.04456e-155	0.28407	0.495	0.071	1.80891e-151
20743	4.97595e-10	0.282926	0.342	0.261	9.95189e-07
11791	1.07814e-24	0.280466	0.42	0.223	2.15627e-21
11893	2.03455e-19	0.279812	0.101	0.157	4.06911e-16
134	3.30218e-18	0.274094	0.381	0.324	6.60436e-15
392	1.49971e-15	0.271825	0.409	0.28	2.99942e-12
9632	1.09836e-47	0.269775	0.717	0.415	2.19673e-44
5861	2.94859e-73	0.268724	0.609	0.261	5.89718e-70
130	3.45574e-42	0.267088	0.067	0.169	6.91149e-39
276	3.47869e-15	0.263156	0.327	0.421	6.95738e-12
345	6.33421e-65	0.262118	0.406	0.118	1.26684e-61
13091	2.19669e-136	0.262087	0.366	0.035	4.39338e-133
10753	1.56209e-44	0.260952	0.575	0.292	3.12417e-41
11582	8.82428e-15	0.257185	0.225	0.234	1.76486e-11
706	3.02282e-52	0.254308	0.252	0.411	6.04564e-49
1791	1.21935e-07	0.253347	0.386	0.375	0.000243871
pct.1: The percentage of cells where the feature is detected in the first group.
pct.2: The percentage of cells where the feature is detected in the second group
The definition of pct.1 and pct.2 was extract from the following Seurat website.
https://satijalab.org/seurat/articles/de_vignette.html
