# Supplementary material for: Single-cell transcriptomics unveils xylem cell development and evolution
Source: Genome Biol. 2023 Jan 9;24:3. doi: 10.1186/s13059-022-02845-1 (PMC9830878; doi:10.1186/s13059-022-02845-1)
Supplement: Supplementary file 12 — Additional file 12. Distinct modules of orthologous groups in pseudotime analysis of P. trichocarpa and T. aralioides. [file 13059_2022_2845_MOESM12_ESM.xlsx]

## Sheet: 1
Additional file 12. Distinct modules of orthologous groups in pseudotime analysis of P. trichocarpa and T. aralioides.
The lists of DEOs generated from Seurat in distinct modules 1 to 8 of orthologous groups (Additional file 1: Fig. S28B) with temporal expression patterns from each cell lineage across pseudotime using two-species cell clustering of P. trichocarpa and T. aralioides.
Orthologous group	P value	Log2FC	pct.1	pct.2	Adjusted P value
795	0	2.41121	0.987	0.523	0
500	5.90223e-143	2.31854	0.787	0.458	1.18045e-139
160	4.61484e-213	2.30945	0.835	0.323	9.22969e-210
2928	8.03871e-232	1.99541	0.965	0.452	1.60774e-228
11403	1.39163e-163	1.96791	0.887	0.412	2.78327e-160
13392	1.23088e-129	1.94344	0.56	0.248	2.46176e-126
9867	1.96779e-170	1.86968	0.808	0.393	3.93557e-167
1047	1.57332e-65	1.82025	0.673	0.346	3.14665e-62
1800	2.92828e-177	1.81223	0.843	0.376	5.85657e-174
92	3.30356e-205	1.75798	0.863	0.385	6.60713e-202
9338	2.68995e-192	1.74099	0.922	0.317	5.37991e-189
1562	3.92557e-201	1.74075	0.969	0.469	7.85113e-198
996	9.98107e-201	1.71502	0.948	0.472	1.99621e-197
3467	4.43025e-158	1.6825	0.928	0.519	8.86049e-155
11860	1.91362e-105	1.63793	0.786	0.458	3.82724e-102
1543	2.66774e-191	1.59594	0.911	0.444	5.33549e-188
13334	8.5716e-131	1.59047	0.895	0.43	1.71432e-127
3401	1.06483e-190	1.58688	0.993	0.653	2.12967e-187
12485	6.19198e-141	1.56015	0.732	0.341	1.2384e-137
34	3.4114e-183	1.55377	0.989	0.6	6.8228e-180
958	7.6246e-180	1.55097	0.98	0.56	1.52492e-176
6441	4.96775e-104	1.54991	0.473	0.284	9.9355e-101
1326	9.63802e-180	1.54664	0.941	0.481	1.9276e-176
800	1.8195e-157	1.52104	0.835	0.367	3.639e-154
2420	8.74226e-138	1.48644	0.95	0.59	1.74845e-134
10729	1.22553e-108	1.4834	0.75	0.392	2.45107e-105
9410	5.51442e-185	1.45839	0.998	0.593	1.10288e-181
4715	2.33122e-151	1.4531	0.878	0.339	4.66244e-148
2085	1.54658e-159	1.42449	0.939	0.5	3.09316e-156
3710	3.69071e-67	1.38622	0.645	0.401	7.38142e-64
3263	3.66445e-76	1.36817	0.756	0.478	7.32891e-73
88	1.40305e-156	1.36383	0.991	0.632	2.80609e-153
12160	3.52817e-125	1.35896	0.819	0.414	7.05633e-122
300	1.59211e-163	1.34435	0.982	0.553	3.18422e-160
5203	1.19875e-102	1.33346	0.784	0.385	2.3975e-99
2234	1.76914e-154	1.3324	0.991	0.7	3.53828e-151
1232	1.53718e-121	1.31859	0.85	0.436	3.07436e-118
1182	4.93184e-109	1.30847	0.83	0.458	9.86367e-106
6209	2.80341e-140	1.30845	0.872	0.351	5.60681e-137
10723	9.50047e-134	1.28393	0.898	0.472	1.90009e-130
233	2.07836e-124	1.26707	0.8	0.39	4.15673e-121
73	1.42978e-108	1.25294	0.865	0.489	2.85957e-105
359	1.41036e-137	1.23515	0.871	0.411	2.82072e-134
816	1.68122e-81	1.21859	0.556	0.19	3.36243e-78
5774	8.91445e-144	1.21496	0.954	0.52	1.78289e-140
400	2.87485e-119	1.20377	0.961	0.617	5.74969e-116
316	6.9995e-62	1.20203	0.547	0.289	1.3999e-58
9343	1.53136e-77	1.19028	0.691	0.395	3.06272e-74
5565	1.13815e-106	1.18504	0.754	0.278	2.2763e-103
282	2.0307e-72	1.1806	0.213	0.182	4.06139e-69
167	8.57476e-121	1.17977	0.97	0.631	1.71495e-117
12045	1.34396e-122	1.17971	0.808	0.37	2.68792e-119
178	1.17872e-117	1.17614	0.747	0.257	2.35743e-114
10596	2.81679e-131	1.14695	0.976	0.647	5.63358e-128
763	1.11761e-112	1.1386	0.835	0.435	2.23523e-109
5440	9.03918e-117	1.13142	0.804	0.353	1.80784e-113
3957	1.91975e-51	1.11292	0.451	0.351	3.8395e-48
3570	2.23263e-136	1.09866	0.996	0.684	4.46525e-133
1107	5.38897e-74	1.09181	0.726	0.378	1.07779e-70
501	2.01617e-80	1.08466	0.582	0.314	4.03234e-77
116	5.73366e-110	1.07996	0.821	0.353	1.14673e-106
10098	8.30485e-77	1.0753	0.591	0.314	1.66097e-73
283	1.23524e-127	1.06216	0.945	0.516	2.47048e-124
99	8.07097e-105	1.05958	0.9	0.487	1.61419e-101
2184	3.26881e-59	1.05949	0.213	0.177	6.53761e-56
9168	1.77432e-82	1.0582	0.933	0.575	3.54864e-79
605	4.02671e-89	1.05189	0.889	0.556	8.05342e-86
10835	5.58648e-71	1.04337	0.64	0.353	1.1173e-67
877	2.62606e-108	1.03404	0.667	0.303	5.25212e-105
4296	3.02688e-112	1.03403	0.614	0.176	6.05375e-109
2054	6.83983e-87	1.02758	0.71	0.338	1.36797e-83
939	5.49056e-89	0.988249	0.941	0.608	1.09811e-85
721	1.61289e-123	0.974766	0.826	0.307	3.22578e-120
5918	3.28778e-111	0.971126	1	0.863	6.57556e-108
6030	1.72916e-68	0.969929	0.438	0.27	3.45832e-65
4269	7.30068e-128	0.966748	0.351	0.212	1.46014e-124
409	1.5147e-30	0.962487	0.841	0.627	3.02939e-27
7815	1.17073e-63	0.95664	0.706	0.409	2.34145e-60
5572	2.59338e-101	0.954915	0.935	0.555	5.18676e-98
6711	1.47436e-111	0.950756	0.832	0.387	2.94871e-108
17	2.69418e-91	0.947358	0.967	0.647	5.38836e-88
12523	3.38057e-34	0.939173	0.427	0.308	6.76114e-31
520	3.29615e-74	0.939087	0.673	0.344	6.5923e-71
1129	2.72393e-77	0.929726	0.919	0.586	5.44785e-74
746	1.35382e-78	0.922618	0.567	0.273	2.70765e-75
97	1.13027e-88	0.922408	0.932	0.545	2.26054e-85
1571	3.14246e-66	0.918199	0.168	0.195	6.28492e-63
12167	5.09298e-92	0.912814	0.627	0.197	1.0186e-88
2404	3.37812e-63	0.910575	0.566	0.251	6.75623e-60
689	4.06404e-92	0.906165	0.954	0.626	8.12807e-89
86	4.65311e-79	0.893214	0.61	0.275	9.30623e-76
2853	3.32696e-91	0.891233	0.597	0.198	6.65392e-88
1653	9.47249e-48	0.888601	0.336	0.276	1.8945e-44
2460	1.58433e-79	0.885822	0.458	0.251	3.16867e-76
1241	1.192e-82	0.879529	0.715	0.363	2.384e-79
63	2.71788e-73	0.876746	0.562	0.274	5.43576e-70
44	1.48568e-63	0.870929	0.436	0.159	2.97136e-60
340	2.03495e-100	0.868632	0.987	0.742	4.06989e-97
4861	1.7277e-93	0.86512	0.998	0.82	3.4554e-90
2341	6.88406e-126	0.852234	0.83	0.311	1.37681e-122
3647	7.14001e-73	0.850493	0.575	0.262	1.428e-69
1395	2.43346e-48	0.848977	0.473	0.27	4.86693e-45
4436	7.05885e-111	0.848702	0.983	0.607	1.41177e-107
9139	2.75989e-101	0.846836	0.412	0.186	5.51978e-98
873	6.57655e-54	0.839258	0.752	0.451	1.31531e-50
15179	2.05453e-40	0.839159	0.675	0.431	4.10906e-37
9727	1.18415e-74	0.836339	0.505	0.228	2.3683e-71
11401	2.44419e-50	0.832155	0.702	0.428	4.88838e-47
320	1.23164e-102	0.829284	0.952	0.561	2.46329e-99
1780	5.66247e-60	0.827113	0.704	0.384	1.13249e-56
1048	3.73912e-89	0.814727	0.956	0.595	7.47823e-86
6554	1.41459e-56	0.81367	0.292	0.209	2.82919e-53
2567	1.87405e-50	0.813476	0.471	0.306	3.7481e-47
19	1.77413e-44	0.810631	0.599	0.308	3.54826e-41
4393	5.78682e-88	0.805747	0.336	0.197	1.15736e-84
1628	1.68334e-57	0.799383	0.281	0.248	3.36668e-54
593	3.71828e-43	0.799072	0.728	0.473	7.43656e-40
9999	1.21555e-81	0.796183	0.732	0.343	2.43109e-78
8168	1.47616e-55	0.786388	0.675	0.392	2.95231e-52
164	1.67386e-104	0.784158	0.972	0.576	3.34772e-101
1302	5.28999e-65	0.780205	0.573	0.246	1.058e-61
1761	7.57777e-64	0.769885	0.588	0.305	1.51555e-60
1949	9.30317e-85	0.765257	0.889	0.523	1.86063e-81
922	2.20425e-70	0.763874	0.741	0.398	4.4085e-67
4965	1.83046e-68	0.759807	0.882	0.544	3.66091e-65
303	6.3721e-73	0.757816	0.591	0.231	1.27442e-69
2930	7.63129e-26	0.75494	0.562	0.419	1.52626e-22
2983	3.44411e-54	0.740316	0.617	0.295	6.88823e-51
3325	1.1534e-88	0.74021	0.861	0.449	2.30681e-85
8048	8.52705e-83	0.739388	0.954	0.59	1.70541e-79
8071	4.58935e-61	0.737479	0.299	0.196	9.1787e-58
18	1.01336e-101	0.729915	0.933	0.498	2.02672e-98
9130	3.0203e-67	0.722018	0.865	0.524	6.0406e-64
11160	1.44764e-56	0.718238	0.603	0.266	2.89529e-53
3290	4.70545e-53	0.717025	0.543	0.286	9.41089e-50
245	2.12319e-63	0.715101	0.704	0.352	4.24638e-60
1385	9.39516e-91	0.713653	0.852	0.425	1.87903e-87
5756	2.04062e-52	0.712772	0.495	0.23	4.08125e-49
5878	5.67366e-67	0.712044	0.486	0.277	1.13473e-63
3749	1.42068e-40	0.710149	0.582	0.378	2.84136e-37
6002	1.68045e-89	0.701821	0.915	0.512	3.3609e-86
10043	8.94278e-66	0.70019	0.832	0.458	1.78856e-62
1570	1.60484e-65	0.699506	0.758	0.412	3.20967e-62
3588	6.10786e-69	0.697269	0.381	0.241	1.22157e-65
1304	3.26181e-49	0.695409	0.492	0.275	6.52362e-46
1133	4.30737e-44	0.694945	0.54	0.277	8.61475e-41
597	6.60428e-45	0.687309	0.37	0.212	1.32086e-41
7558	9.59651e-65	0.67993	0.747	0.397	1.9193e-61
18296	4.0688e-47	0.678437	0.723	0.421	8.1376e-44
1698	1.87868e-40	0.677525	0.453	0.315	3.75736e-37
2183	9.731e-64	0.677487	0.882	0.538	1.9462e-60
2328	2.33454e-65	0.672463	0.983	0.826	4.66908e-62
1006	2.25597e-46	0.671981	0.464	0.276	4.51194e-43
6887	5.97213e-53	0.671426	0.322	0.194	1.19443e-49
1744	2.32172e-63	0.661189	0.218	0.169	4.64343e-60
3945	1.76914e-64	0.660821	0.521	0.295	3.53827e-61
5113	4.90454e-51	0.659163	0.603	0.305	9.80907e-48
11582	3.48064e-45	0.658316	0.588	0.279	6.96129e-42
4492	7.19885e-29	0.656779	0.327	0.274	1.43977e-25
6506	1.73704e-60	0.648641	0.782	0.445	3.47409e-57
21	1.91181e-16	0.647695	0.462	0.331	3.82362e-13
1723	1.42107e-77	0.642016	0.919	0.535	2.84215e-74
456	6.28039e-58	0.640038	0.945	0.678	1.25608e-54
13438	5.95614e-43	0.639779	0.462	0.266	1.19123e-39
2504	7.98109e-45	0.638248	0.438	0.274	1.59622e-41
3449	1.32893e-49	0.637493	0.913	0.638	2.65786e-46
6066	1.3298e-52	0.636932	0.641	0.336	2.6596e-49
2574	1.22554e-77	0.636826	0.856	0.473	2.45109e-74
475	6.55627e-65	0.634958	0.869	0.524	1.31125e-61
16329	1.21914e-85	0.632926	0.307	0.186	2.43827e-82
8854	1.24272e-43	0.628007	0.865	0.61	2.48544e-40
2403	3.90329e-43	0.619979	0.71	0.439	7.80659e-40
2886	2.79294e-66	0.617611	0.834	0.473	5.58587e-63
9956	1.17387e-38	0.609149	0.534	0.342	2.34775e-35
4613	3.32462e-51	0.59744	0.601	0.282	6.64925e-48
165	7.41918e-96	0.595344	0.852	0.405	1.48384e-92
2650	5.07274e-59	0.593906	0.758	0.422	1.01455e-55
4812	9.27854e-32	0.587291	0.227	0.11	1.85571e-28
10788	7.4948e-47	0.584367	0.601	0.35	1.49896e-43
12768	1.61107e-27	0.582658	0.405	0.316	3.22215e-24
8723	4.47425e-44	0.580096	0.409	0.23	8.9485e-41
637	1.20719e-49	0.577255	0.771	0.464	2.41437e-46
5129	1.96359e-56	0.573473	0.521	0.208	3.92719e-53
14697	1.13818e-39	0.572571	0.36	0.239	2.27637e-36
984	1.13659e-24	0.559227	0.201	0.11	2.27318e-21
4844	1.79911e-28	0.558439	0.399	0.299	3.59823e-25
1487	1.65273e-40	0.557925	0.634	0.367	3.30546e-37
8966	5.7123e-45	0.551578	0.738	0.441	1.14246e-41
6636	7.36214e-56	0.545655	0.433	0.137	1.47243e-52
2507	2.30807e-39	0.54538	0.492	0.226	4.61615e-36
7932	2.07536e-64	0.545092	0.869	0.531	4.15073e-61
7949	4.83461e-50	0.544563	0.762	0.454	9.66922e-47
2708	1.1983e-50	0.544212	0.819	0.519	2.3966e-47
307	1.68265e-54	0.539195	0.786	0.461	3.36531e-51
8045	8.10508e-42	0.537461	0.538	0.314	1.62102e-38
12516	1.3986e-71	0.532642	0.823	0.433	2.79721e-68
1747	4.96741e-33	0.526189	0.758	0.515	9.93483e-30
6971	1.20123e-44	0.525819	0.647	0.358	2.40246e-41
4063	9.79153e-15	0.52547	0.473	0.325	1.95831e-11
5802	1.66901e-80	0.52038	0.957	0.596	3.33802e-77
23	2.67422e-75	0.520361	0.902	0.531	5.34844e-72
1748	6.85632e-43	0.517124	0.706	0.429	1.37126e-39
2793	7.53482e-42	0.511141	0.686	0.394	1.50696e-38
6228	4.48162e-33	0.509125	0.536	0.348	8.96325e-30
9905	7.37715e-36	0.506895	0.444	0.274	1.47543e-32
4403	1.2263e-22	0.49967	0.342	0.289	2.45259e-19
166	8.26511e-68	0.499499	0.945	0.624	1.65302e-64
2394	4.21794e-43	0.499419	0.591	0.312	8.43589e-40
1312	1.63643e-30	0.497953	0.375	0.206	3.27285e-27
6337	3.43155e-32	0.493399	0.926	0.74	6.86311e-29
7940	2.98435e-35	0.493068	0.331	0.206	5.9687e-32
1049	8.9298e-29	0.491365	0.538	0.332	1.78596e-25
7973	3.57143e-47	0.491195	0.9	0.61	7.14286e-44
4400	3.686e-42	0.483253	0.564	0.293	7.37201e-39
4586	1.15393e-48	0.477655	0.577	0.269	2.30786e-45
3264	8.38553e-34	0.47634	0.475	0.328	1.67711e-30
1376	6.5784e-28	0.475993	0.571	0.379	1.31568e-24
636	4.54261e-31	0.475135	0.725	0.482	9.08523e-28
1502	2.16786e-34	0.472997	0.752	0.493	4.33571e-31
553	5.07819e-50	0.467733	0.854	0.54	1.01564e-46
2284	2.10104e-43	0.466998	0.963	0.769	4.20208e-40
4687	1.44976e-41	0.465795	0.416	0.204	2.89951e-38
2882	1.09092e-24	0.464344	0.436	0.275	2.18184e-21
2002	8.14772e-36	0.462955	0.677	0.421	1.62954e-32
5260	9.1247e-42	0.462497	0.885	0.629	1.82494e-38
2	8.1331e-26	0.457931	0.423	0.293	1.62662e-22
1994	3.1567e-24	0.456311	0.547	0.392	6.3134e-21
3772	1.33282e-28	0.454751	0.412	0.264	2.66565e-25
4216	5.74987e-69	0.453161	0.647	0.266	1.14997e-65
1026	3.27132e-28	0.447997	0.423	0.295	6.54264e-25
4425	5.99363e-18	0.445817	0.525	0.389	1.19873e-14
1350	7.4465e-22	0.44579	0.342	0.301	1.4893e-18
151	1.97153e-26	0.44536	0.41	0.228	3.94306e-23
203	1.88036e-23	0.438607	0.231	0.143	3.76072e-20
4889	6.22262e-36	0.436431	0.586	0.335	1.24452e-32
4580	2.22748e-19	0.435878	0.287	0.233	4.45497e-16
10358	1.35826e-31	0.43351	0.322	0.19	2.71652e-28
607	3.23893e-95	0.43253	0.893	0.449	6.47786e-92
115	1.34268e-25	0.43	0.429	0.304	2.68537e-22
11594	6.62139e-56	0.428806	1	0.967	1.32428e-52
6951	3.83101e-31	0.428401	0.475	0.241	7.66203e-28
10305	9.3429e-30	0.427113	0.457	0.307	1.86858e-26
117	1.70858e-18	0.424241	0.536	0.402	3.41716e-15
9355	1.40543e-31	0.422827	0.416	0.279	2.81086e-28
6834	7.35565e-33	0.421606	0.436	0.277	1.47113e-29
5861	1.28407e-27	0.420196	0.484	0.304	2.56814e-24
4686	1.51574e-18	0.418939	0.54	0.384	3.03149e-15
1039	1.37179e-62	0.416226	0.933	0.613	2.74358e-59
2738	9.3206e-40	0.415766	0.216	0.184	1.86412e-36
3126	1.01151e-22	0.415201	0.542	0.356	2.02302e-19
697	2.25981e-42	0.414853	0.617	0.321	4.51963e-39
2095	4.04365e-37	0.414662	0.721	0.45	8.08729e-34
6947	5.00263e-39	0.4139	0.311	0.213	1.00053e-35
7937	3.18904e-22	0.412017	0.479	0.344	6.37809e-19
1338	4.16901e-17	0.410751	0.543	0.369	8.33802e-14
14	3.50603e-48	0.408172	0.763	0.439	7.01207e-45
2731	2.24283e-26	0.407284	0.601	0.4	4.48566e-23
1328	1.20739e-39	0.403992	0.516	0.234	2.41478e-36
1442	3.49347e-49	0.401936	0.811	0.496	6.98694e-46
188	2.45391e-23	0.397897	0.36	0.313	4.90782e-20
6586	5.70248e-37	0.397601	0.675	0.413	1.1405e-33
646	4.39369e-14	0.397299	0.525	0.406	8.78738e-11
785	1.12313e-25	0.396227	0.579	0.367	2.24627e-22
2909	3.86638e-29	0.394243	0.482	0.255	7.73276e-26
1042	5.32724e-34	0.391153	0.447	0.211	1.06545e-30
10307	2.29814e-55	0.387219	0.616	0.282	4.59627e-52
6926	4.29699e-26	0.384646	0.638	0.426	8.59398e-23
5347	1.69689e-40	0.384082	0.745	0.456	3.39379e-37
8242	1.25527e-44	0.383685	0.246	0.209	2.51055e-41
10337	2.73679e-13	0.3805	0.53	0.404	5.47358e-10
7050	5.62053e-32	0.374164	0.375	0.177	1.12411e-28
5237	8.39646e-30	0.372722	0.649	0.416	1.67929e-26
5590	1.12735e-28	0.372279	0.719	0.477	2.25469e-25
4025	5.95387e-32	0.370736	0.307	0.251	1.19077e-28
2942	3.83715e-35	0.370302	0.66	0.396	7.6743e-32
5858	1.04834e-35	0.370218	0.322	0.232	2.09669e-32
7108	2.11243e-23	0.366807	0.442	0.293	4.22486e-20
2104	1.49662e-28	0.366213	0.482	0.274	2.99324e-25
2922	1.76781e-23	0.364961	0.418	0.249	3.53562e-20
8790	2.18341e-27	0.361405	0.301	0.278	4.36683e-24
1842	1.87926e-24	0.361089	0.543	0.354	3.75851e-21
9627	7.13379e-32	0.355585	0.786	0.532	1.42676e-28
1652	6.25088e-37	0.354763	0.71	0.433	1.25018e-33
3443	3.82323e-22	0.353997	0.318	0.163	7.64646e-19
3743	5.73928e-25	0.353122	0.407	0.285	1.14786e-21
518	1.10425e-42	0.351651	0.749	0.453	2.20851e-39
5018	1.08806e-45	0.350276	0.739	0.421	2.17611e-42
6808	1.14678e-19	0.344667	0.359	0.263	2.29356e-16
26	1.16241e-19	0.344241	0.405	0.281	2.32483e-16
6141	9.47977e-15	0.341713	0.462	0.341	1.89595e-11
7440	2.00058e-20	0.340485	0.527	0.367	4.00116e-17
584	6.6647e-42	0.33838	0.616	0.33	1.33294e-38
3979	3.89437e-20	0.338363	0.312	0.16	7.78875e-17
923	5.69603e-29	0.337398	0.617	0.365	1.13921e-25
2613	1.8841e-30	0.337229	0.255	0.177	3.76819e-27
2944	5.84616e-19	0.337128	0.466	0.31	1.16923e-15
6029	2.41939e-78	0.335615	0.919	0.536	4.83879e-75
6290	5.77241e-49	0.334138	0.168	0.136	1.15448e-45
4577	5.5279e-28	0.33378	0.706	0.469	1.10558e-24
838	2.66025e-18	0.333523	0.296	0.274	5.3205e-15
6622	2.02293e-17	0.332261	0.514	0.363	4.04586e-14
887	1.24811e-27	0.331477	0.238	0.207	2.49623e-24
11516	1.41595e-38	0.330351	0.793	0.514	2.83189e-35
10262	1.59536e-22	0.326014	0.616	0.392	3.19073e-19
1135	3.18594e-52	0.321295	0.81	0.475	6.37187e-49
1662	2.03885e-22	0.319993	0.562	0.366	4.0777e-19
112	3.40345e-57	0.31959	0.872	0.536	6.80689e-54
7696	5.55453e-22	0.319156	0.479	0.329	1.11091e-18
3402	1.26397e-19	0.317357	0.333	0.255	2.52793e-16
2724	2.7907e-16	0.316114	0.458	0.323	5.58141e-13
1850	9.57908e-27	0.315217	0.303	0.241	1.91582e-23
5942	6.58824e-22	0.314472	0.458	0.267	1.31765e-18
1206	1.03056e-54	0.313337	0.902	0.601	2.06112e-51
2078	1.75452e-22	0.312472	0.645	0.437	3.50905e-19
2703	6.49186e-27	0.310239	0.261	0.255	1.29837e-23
2891	8.24143e-26	0.307587	0.447	0.232	1.64829e-22
534	3.04046e-19	0.307113	0.194	0.112	6.08092e-16
11827	1.06362e-30	0.306631	0.205	0.148	2.12724e-27
1476	1.23833e-25	0.305668	0.512	0.288	2.47666e-22
1814	2.71227e-17	0.302568	0.529	0.382	5.42454e-14
2457	8.84855e-38	0.301981	0.697	0.415	1.76971e-34
15060	1.5881e-19	0.299863	0.608	0.42	3.1762e-16
5001	4.41982e-16	0.295944	0.25	0.207	8.83965e-13
613	1.48065e-31	0.295915	0.194	0.208	2.9613e-28
135	2.01266e-87	0.295641	0.921	0.514	4.02533e-84
2971	1.59929e-21	0.295426	0.214	0.083	3.19858e-18
3816	1.48219e-17	0.295095	0.922	0.786	2.96437e-14
5652	6.39948e-25	0.294003	0.556	0.347	1.2799e-21
2456	6.62584e-43	0.292366	0.819	0.522	1.32517e-39
963	1.60363e-16	0.289087	0.449	0.306	3.20725e-13
4440	8.11834e-22	0.28859	0.312	0.256	1.62367e-18
4020	8.28746e-26	0.287702	0.187	0.17	1.65749e-22
3799	1.99528e-62	0.282551	0.956	0.653	3.99055e-59
3625	4.25868e-19	0.28248	0.377	0.249	8.51736e-16
4280	3.19663e-18	0.281958	0.301	0.222	6.39325e-15
1319	2.57425e-21	0.279368	0.235	0.263	5.1485e-18
5962	1.06082e-28	0.276731	0.224	0.215	2.12165e-25
8801	3.08857e-15	0.272424	0.499	0.367	6.17714e-12
5998	1.47673e-21	0.270354	0.564	0.37	2.95347e-18
367	2.53436e-19	0.269056	0.492	0.318	5.06872e-16
388	2.75292e-15	0.266034	0.116	0.126	5.50584e-12
1451	1.86063e-22	0.265337	0.24	0.219	3.72125e-19
6614	1.59573e-17	0.26502	0.316	0.221	3.19147e-14
9744	2.4063e-44	0.260703	0.797	0.487	4.8126e-41
7544	1.38548e-34	0.260164	0.203	0.218	2.77095e-31
312	3.486e-09	0.259227	0.571	0.46	6.97199e-06
1911	2.08271e-25	0.258609	0.662	0.438	4.16543e-22
5273	2.50366e-19	0.257726	0.227	0.218	5.00733e-16
1462	5.0897e-18	0.257677	0.551	0.38	1.01794e-14
5910	2.89409e-31	0.257437	0.152	0.158	5.78819e-28
8470	4.80107e-19	0.256868	0.501	0.345	9.60214e-16
6954	2.70015e-12	0.255545	0.632	0.488	5.40029e-09
1389	1.10366e-19	0.254209	0.597	0.409	2.20731e-16
8162	3.72095e-12	0.254061	0.338	0.238	7.44191e-09
8348	2.09515e-21	0.25113	0.253	0.221	4.1903e-18
5157	9.34591e-22	0.250395	0.652	0.439	1.86918e-18
9950	1.05209e-11	0.250285	0.506	0.388	2.10418e-08
10023	1.86801e-42	0.250032	0.832	0.537	3.73602e-39
pct.1: The percentage of cells where the feature is detected in the first group.
pct.2: The percentage of cells where the feature is detected in the second group
The definition of pct.1 and pct.2 was extract from the following Seurat website.
https://satijalab.org/seurat/articles/de_vignette.html

## Sheet: 2
Additional file 12. Distinct modules of orthologous groups in pseudotime analysis of P. trichocarpa and T. aralioides.
The lists of DEOs generated from Seurat in distinct modules 1 to 8 of orthologous groups (Additional file 1: Fig. S28B) with temporal expression patterns from each cell lineage across pseudotime using two-species cell clustering of P. trichocarpa and T. aralioides.
Orthologous group	P value	Log2FC	pct.1	pct.2	Adjusted P value
9130	1.45146e-229	2.19254	0.917	0.508	2.90293e-226
4715	4.45352e-136	1.66455	0.756	0.341	8.90703e-133
354	3.45471e-51	1.64087	0.495	0.287	6.90942e-48
6971	2.50233e-168	1.61907	0.685	0.346	5.00466e-165
12159	4.31552e-63	1.57284	0.376	0.311	8.63104e-60
7973	1.73815e-150	1.5622	0.941	0.597	3.4763e-147
392	2.26183e-205	1.55053	0.996	0.726	4.52366e-202
1129	3.00985e-101	1.42779	0.856	0.585	6.0197e-98
4861	7.31893e-182	1.41768	0.994	0.816	1.46379e-178
981	1.19299e-132	1.37394	0.847	0.507	2.38598e-129
736	2.24699e-101	1.34673	0.788	0.384	4.49399e-98
235	3.28286e-102	1.34658	0.893	0.61	6.56573e-99
646	2.68648e-70	1.34557	0.557	0.399	5.37296e-67
5572	1.85159e-113	1.29472	0.845	0.557	3.70319e-110
1688	2.88361e-51	1.28715	0.343	0.214	5.76722e-48
2725	1.05564e-61	1.28677	0.363	0.133	2.11129e-58
150	1.65097e-108	1.24764	0.893	0.557	3.30194e-105
9410	1.58458e-136	1.22494	0.935	0.591	3.16916e-133
1039	4.45057e-152	1.19631	0.969	0.6	8.90114e-149
1640	1.63075e-101	1.19253	0.695	0.407	3.26149e-98
293	6.31265e-130	1.18668	0.954	0.652	1.26253e-126
371	6.82374e-56	1.17634	0.458	0.354	1.36475e-52
1047	4.32063e-46	1.1599	0.606	0.346	8.64127e-43
4965	6.3481e-101	1.14598	0.841	0.541	1.26962e-97
3467	4.77095e-84	1.13771	0.814	0.523	9.54191e-81
10098	7.01445e-89	1.12741	0.481	0.322	1.40289e-85
1757	2.42586e-66	1.11968	0.707	0.377	4.85172e-63
2194	2.94893e-87	1.10949	0.715	0.403	5.89787e-84
9338	1.45697e-80	1.10621	0.706	0.33	2.91394e-77
1135	7.74594e-79	1.10044	0.785	0.469	1.54919e-75
2928	3.60013e-64	1.0922	0.719	0.471	7.20026e-61
4686	9.56638e-81	1.05261	0.612	0.37	1.91328e-77
3570	5.85407e-144	1.05013	0.981	0.678	1.17081e-140
1182	2.49566e-54	1.04869	0.629	0.474	4.99131e-51
63	8.26214e-103	1.04299	0.493	0.276	1.65243e-99
958	3.38483e-86	1.03483	0.857	0.565	6.76965e-83
1723	3.14553e-86	1.02855	0.874	0.531	6.29107e-83
11955	2.67706e-62	1.01032	0.545	0.236	5.35412e-59
607	6.42837e-129	0.988187	0.88	0.439	1.28567e-125
1153	2.56538e-67	0.97969	0.798	0.458	5.13076e-64
4165	1.08934e-84	0.974761	0.796	0.51	2.17868e-81
1338	1.02469e-40	0.971231	0.538	0.365	2.04937e-37
795	6.38874e-56	0.965381	0.764	0.541	1.27775e-52
3401	3.76716e-80	0.960584	0.899	0.657	7.53431e-77
12167	3.64483e-66	0.934851	0.51	0.201	7.28966e-63
6622	6.31346e-67	0.934643	0.565	0.352	1.26269e-63
32704	1.80441e-58	0.928085	0.501	0.306	3.60882e-55
10023	6.15799e-70	0.921355	0.842	0.528	1.2316e-66
88	6.36552e-79	0.919242	0.903	0.634	1.2731e-75
5118	4.55441e-81	0.918507	0.649	0.378	9.10882e-78
7284	3.48186e-63	0.918214	0.734	0.394	6.96372e-60
5157	1.6273e-54	0.916519	0.617	0.438	3.2546e-51
939	1.66669e-84	0.910012	0.9	0.605	3.33338e-81
4229	3.2852e-78	0.895275	0.755	0.374	6.5704e-75
34	1.27975e-70	0.894371	0.88	0.604	2.55951e-67
1317	5.69227e-43	0.88501	0.789	0.564	1.13845e-39
5802	1.59123e-115	0.884469	0.948	0.588	3.18246e-112
10835	1.09533e-54	0.883952	0.533	0.36	2.19067e-51
6711	7.55261e-70	0.883727	0.66	0.399	1.51052e-66
1064	1.87169e-44	0.876505	0.371	0.31	3.74337e-41
7287	6.57523e-49	0.874352	0.626	0.438	1.31505e-45
3856	1.13928e-57	0.8708	0.7	0.474	2.27856e-54
1936	4.93111e-70	0.864351	0.848	0.558	9.86223e-67
6572	2.57978e-67	0.858262	0.496	0.319	5.15956e-64
2942	1.35162e-71	0.854984	0.645	0.391	2.70323e-68
3791	2.26767e-54	0.847823	0.582	0.395	4.53534e-51
10262	3.42051e-52	0.841181	0.669	0.379	6.84103e-49
580	1.47444e-63	0.838574	0.963	0.719	2.94889e-60
4493	8.95849e-54	0.837141	0.325	0.277	1.7917e-50
877	1.63203e-65	0.835198	0.471	0.32	3.26405e-62
2377	1.06805e-45	0.828198	0.799	0.591	2.13609e-42
7718	1.90153e-65	0.824863	0.55	0.36	3.80306e-62
9637	1.74142e-90	0.817295	0.352	0.242	3.48283e-87
6011	5.72809e-53	0.811184	0.419	0.267	1.14562e-49
273	6.97894e-30	0.797228	0.339	0.253	1.39579e-26
2085	5.02272e-58	0.796502	0.77	0.511	1.00454e-54
10596	5.68445e-85	0.795791	0.924	0.646	1.13689e-81
1487	3.12634e-66	0.789266	0.581	0.367	6.25269e-63
553	5.41223e-60	0.78806	0.799	0.539	1.08245e-56
8420	7.12077e-84	0.781297	0.224	0.234	1.42415e-80
1326	1.67421e-50	0.777242	0.728	0.497	3.34841e-47
689	7.88584e-66	0.770732	0.895	0.625	1.57717e-62
12781	1.33033e-68	0.769781	0.991	0.849	2.66065e-65
6002	2.31841e-71	0.768325	0.813	0.516	4.63682e-68
800	1.25931e-35	0.765444	0.492	0.4	2.51861e-32
763	3.29272e-46	0.757361	0.651	0.448	6.58544e-43
492	1.58464e-54	0.746505	0.339	0.274	3.16927e-51
9744	8.46717e-57	0.742767	0.768	0.483	1.69343e-53
500	4.14463e-19	0.742338	0.538	0.482	8.28926e-16
99	2.73827e-46	0.739	0.731	0.498	5.47654e-43
10017	1.11706e-64	0.729197	0.848	0.529	2.23413e-61
4939	1.04817e-43	0.729004	0.357	0.323	2.09634e-40
307	6.3454e-59	0.726025	0.698	0.464	1.26908e-55
2723	4.09026e-25	0.725594	0.143	0.065	8.18052e-22
4662	1.06823e-50	0.722586	0.51	0.355	2.13647e-47
11796	1.6181e-47	0.715046	0.814	0.56	3.23621e-44
4984	4.37424e-87	0.712461	0.969	0.685	8.74848e-84
996	2.5397e-49	0.711302	0.716	0.49	5.0794e-46
9278	5.69359e-52	0.703795	0.306	0.261	1.13872e-48
2003	1.17636e-47	0.702725	0.578	0.36	2.35272e-44
10093	1.32813e-12	0.693975	0.49	0.356	2.65626e-09
465	1.67916e-38	0.692967	0.578	0.423	3.35832e-35
3997	2.7934e-49	0.690594	0.272	0.219	5.58679e-46
9393	1.17613e-54	0.689624	0.773	0.49	2.35227e-51
1048	6.59165e-64	0.682114	0.874	0.597	1.31833e-60
3325	9.89505e-63	0.682111	0.758	0.452	1.97901e-59
4221	1.85729e-34	0.679843	0.516	0.336	3.71459e-31
7048	1.00511e-55	0.676775	0.865	0.608	2.01022e-52
80	1.93957e-53	0.673555	0.993	0.826	3.87914e-50
1025	1.22518e-48	0.67001	0.59	0.366	2.45036e-45
1748	1.08135e-55	0.669002	0.66	0.428	2.16271e-52
8048	6.02766e-54	0.666013	0.872	0.592	1.20553e-50
1780	4.99579e-51	0.665751	0.614	0.388	9.99159e-48
7095	5.16411e-37	0.665359	0.563	0.37	1.03282e-33
1697	1.49486e-30	0.664563	0.421	0.387	2.98973e-27
1951	1.06167e-38	0.66408	0.455	0.309	2.12334e-35
13078	1.01467e-50	0.660607	0.319	0.264	2.02935e-47
2687	1.55556e-56	0.656973	0.884	0.635	3.11111e-53
8951	3.05353e-42	0.651424	0.325	0.293	6.10706e-39
5761	3.31301e-44	0.649355	0.557	0.338	6.62603e-41
2183	3.16654e-37	0.647624	0.782	0.542	6.33308e-34
359	1.10178e-40	0.647608	0.608	0.433	2.20357e-37
708	9.16509e-33	0.647468	0.695	0.458	1.83302e-29
2642	4.16545e-82	0.644827	0.865	0.494	8.33091e-79
2078	6.97355e-44	0.644738	0.632	0.434	1.39471e-40
4415	5.42484e-45	0.643608	0.322	0.161	1.08497e-41
8045	2.40611e-54	0.642829	0.431	0.322	4.81222e-51
5864	1.67037e-29	0.639062	0.242	0.219	3.34074e-26
2341	2.32812e-85	0.631974	0.701	0.314	4.65624e-82
2708	1.46897e-48	0.629312	0.747	0.521	2.93794e-45
8620	1.74934e-39	0.628951	0.568	0.38	3.49868e-36
420	1.01155e-23	0.626108	0.276	0.163	2.0231e-20
1395	9.21389e-30	0.623896	0.281	0.29	1.84278e-26
9404	8.98231e-34	0.620923	0.19	0.162	1.79646e-30
1814	2.13044e-45	0.618009	0.541	0.377	4.26087e-42
12562	2.1078e-41	0.617549	0.501	0.296	4.21559e-38
233	7.64805e-34	0.61666	0.545	0.413	1.52961e-30
1589	1.6658e-21	0.613125	0.704	0.557	3.3316e-18
145	1.03466e-33	0.610759	0.991	0.916	2.06931e-30
132	1.48413e-27	0.606826	0.434	0.241	2.96825e-24
400	3.37671e-41	0.604829	0.84	0.624	6.75341e-38
2552	1.88644e-19	0.604152	0.782	0.604	3.77288e-16
5260	2.11278e-42	0.60401	0.844	0.627	4.22557e-39
1502	9.48644e-35	0.603706	0.672	0.497	1.89729e-31
9627	1.38984e-44	0.60194	0.758	0.529	2.77969e-41
2075	8.31224e-25	0.601123	0.44	0.295	1.66245e-21
785	3.10124e-37	0.601075	0.536	0.368	6.20249e-34
5590	1.43482e-32	0.598524	0.657	0.478	2.86963e-29
5203	1.60338e-31	0.597219	0.603	0.398	3.20677e-28
275	2.46156e-24	0.596109	0.291	0.143	4.92313e-21
6887	6.78303e-55	0.59009	0.269	0.197	1.35661e-51
6304	4.13983e-38	0.588512	0.435	0.298	8.27966e-35
146	4.28764e-21	0.582109	0.496	0.307	8.57528e-18
9343	1.53606e-21	0.580742	0.504	0.412	3.07212e-18
340	1.10754e-31	0.572981	0.889	0.748	2.21509e-28
12523	6.08681e-28	0.572792	0.319	0.32	1.21736e-24
1570	3.67371e-43	0.572754	0.634	0.419	7.34742e-40
0	1.19722e-64	0.572708	0.634	0.293	2.39444e-61
2460	5.70507e-46	0.572528	0.315	0.265	1.14101e-42
2043	6.39797e-40	0.571733	0.428	0.198	1.27959e-36
167	1.67592e-43	0.571532	0.857	0.637	3.35185e-40
155	1.37715e-75	0.571214	0.97	0.716	2.75429e-72
401	2.43288e-28	0.565584	0.253	0.314	4.86576e-25
2462	6.27606e-32	0.564257	0.456	0.289	1.25521e-28
11401	9.11484e-25	0.561283	0.547	0.441	1.82297e-21
11403	1.99891e-14	0.560306	0.584	0.439	3.99781e-11
10788	1.3735e-44	0.559874	0.483	0.359	2.74701e-41
1042	1.00193e-36	0.557327	0.443	0.205	2.00385e-33
2079	9.95395e-21	0.551989	0.633	0.495	1.99079e-17
481	5.63042e-21	0.551886	0.548	0.436	1.12608e-17
9950	8.31869e-37	0.547421	0.519	0.384	1.66374e-33
165	1.38283e-69	0.546402	0.762	0.406	2.76565e-66
6378	5.49762e-42	0.541914	0.319	0.304	1.09952e-38
2095	8.04973e-38	0.541038	0.657	0.452	1.60995e-34
12106	3.12885e-40	0.537848	0.193	0.166	6.25771e-37
10723	1.46041e-28	0.537328	0.658	0.493	2.92081e-25
7679	4.91608e-32	0.537296	0.343	0.334	9.83215e-29
4436	1.42037e-74	0.534116	0.918	0.606	2.84074e-71
4103	5.91571e-25	0.530438	0.264	0.211	1.18314e-21
6759	7.59841e-35	0.530089	0.407	0.339	1.51968e-31
5652	5.51168e-35	0.527423	0.474	0.353	1.10234e-31
712	1.41475e-28	0.522028	0.233	0.177	2.82951e-25
2983	3.37113e-30	0.520746	0.502	0.302	6.74225e-27
1709	9.26184e-29	0.516069	0.201	0.181	1.85237e-25
1462	3.63659e-37	0.515802	0.547	0.376	7.27318e-34
188	6.56713e-39	0.515665	0.343	0.314	1.31343e-35
15179	4.42801e-24	0.515108	0.582	0.436	8.85602e-21
4063	1.12048e-18	0.514752	0.438	0.326	2.24097e-15
5774	4.01779e-62	0.513901	0.835	0.524	8.03559e-59
160	2.23211e-16	0.513315	0.447	0.36	4.46423e-13
9727	4.11653e-33	0.510601	0.312	0.246	8.23307e-30
1849	1.1839e-43	0.507232	0.67	0.415	2.36781e-40
2567	5.06865e-33	0.502799	0.333	0.32	1.01373e-29
1376	6.22343e-32	0.502239	0.49	0.384	1.24469e-28
1968	1.58905e-27	0.502085	0.554	0.377	3.17811e-24
4740	2.30271e-25	0.500708	0.355	0.223	4.60543e-22
4492	1.96332e-32	0.498178	0.276	0.28	3.92664e-29
711	2.41933e-17	0.4951	0.446	0.28	4.83867e-14
14	1.45816e-39	0.494954	0.688	0.44	2.91633e-36
5679	4.60044e-24	0.493424	0.282	0.172	9.20087e-21
3290	1.2375e-32	0.492297	0.4	0.298	2.475e-29
56	4.75825e-90	0.491824	0.92	0.549	9.5165e-87
1602	1.98718e-40	0.491575	0.817	0.584	3.97436e-37
3647	5.30817e-30	0.49068	0.379	0.28	1.06163e-26
8021	1.7864e-26	0.486209	0.394	0.316	3.57279e-23
4425	2.26468e-29	0.485497	0.483	0.391	4.52936e-26
2511	1.34128e-23	0.484058	0.575	0.446	2.68255e-20
8162	1.85568e-32	0.47976	0.303	0.24	3.71136e-29
5237	1.37902e-32	0.47973	0.579	0.419	2.75804e-29
10043	1.25177e-38	0.479342	0.728	0.462	2.50354e-35
1903	3.40719e-25	0.477542	0.981	0.904	6.81438e-22
1173	3.16851e-25	0.476154	0.306	0.23	6.33701e-22
12768	2.77375e-32	0.475853	0.342	0.322	5.5475e-29
1562	7.57823e-39	0.474582	0.731	0.487	1.51565e-35
2002	3.48108e-27	0.472991	0.569	0.428	6.96216e-24
2575	2.87234e-30	0.470172	0.551	0.389	5.74467e-27
14197	4.36855e-41	0.469955	0.177	0.221	8.7371e-38
1949	5.17918e-40	0.466132	0.753	0.532	1.03584e-36
5928	1.32441e-39	0.464409	0.269	0.275	2.64882e-36
8694	2.36691e-38	0.463067	0.181	0.167	4.73381e-35
9355	1.76235e-45	0.458783	0.331	0.287	3.5247e-42
4844	3.57675e-32	0.458607	0.267	0.314	7.15351e-29
6195	1.98744e-32	0.457791	0.342	0.269	3.97487e-29
6745	2.32582e-26	0.453315	0.36	0.206	4.65164e-23
13438	1.53736e-32	0.451269	0.33	0.278	3.07472e-29
112	2.4033e-32	0.450316	0.75	0.544	4.80659e-29
6064	3.21997e-30	0.448756	0.129	0.184	6.43995e-27
2682	1.69571e-50	0.447115	0.251	0.238	3.39142e-47
5361	2.07319e-26	0.444855	0.285	0.174	4.14638e-23
2014	8.28209e-32	0.4443	0.646	0.445	1.65642e-28
2234	2.45599e-38	0.443903	0.895	0.705	4.91198e-35
701	2.68464e-23	0.442778	0.548	0.416	5.36928e-20
300	8.48404e-26	0.442506	0.749	0.572	1.69681e-22
1840	1.63883e-25	0.442287	0.322	0.217	3.27765e-22
1319	3.46915e-42	0.438984	0.233	0.264	6.9383e-39
10337	7.4346e-19	0.436984	0.484	0.407	1.48692e-15
2574	9.21693e-36	0.435092	0.706	0.482	1.84339e-32
2810	6.37001e-34	0.435052	0.23	0.289	1.274e-30
135	4.93017e-77	0.434693	0.869	0.51	9.86035e-74
5296	2.35345e-36	0.434671	0.752	0.531	4.7069e-33
9913	5.78666e-18	0.430902	0.196	0.104	1.15733e-14
746	1.65758e-27	0.429769	0.321	0.297	3.31515e-24
7683	8.65582e-35	0.429755	0.291	0.29	1.73116e-31
12045	5.02909e-23	0.429712	0.523	0.396	1.00582e-19
8928	6.14024e-21	0.428926	0.471	0.409	1.22805e-17
6228	1.51975e-29	0.428876	0.416	0.359	3.03951e-26
1467	1.76784e-44	0.428342	0.239	0.244	3.53569e-41
4115	1.48431e-25	0.427449	0.437	0.27	2.96862e-22
2184	5.55179e-31	0.426381	0.141	0.185	1.11036e-27
3483	1.22867e-23	0.42589	0.557	0.436	2.45733e-20
637	1.68994e-28	0.423973	0.648	0.472	3.37987e-25
1206	6.45591e-50	0.422835	0.874	0.597	1.29118e-46
283	3.73237e-37	0.422387	0.762	0.529	7.46473e-34
2427	7.41597e-24	0.422384	0.407	0.236	1.48319e-20
5113	1.3109e-22	0.422339	0.449	0.318	2.62181e-19
19211	2.74111e-19	0.422211	0.752	0.594	5.48223e-16
2690	7.61328e-14	0.421769	0.536	0.47	1.52266e-10
6951	3.30155e-26	0.420877	0.394	0.246	6.60309e-23
12160	6.48355e-22	0.420617	0.545	0.44	1.29671e-18
6066	1.36479e-24	0.419063	0.475	0.35	2.72958e-21
1442	6.6664e-37	0.418722	0.718	0.5	1.33328e-33
9999	1.5367e-25	0.418033	0.51	0.362	3.07341e-22
1653	1.34079e-32	0.41668	0.254	0.285	2.68157e-29
1994	1.05512e-24	0.415462	0.446	0.401	2.11024e-21
3449	1.13439e-23	0.41433	0.81	0.645	2.26878e-20
8643	1.15697e-21	0.413615	0.349	0.273	2.31394e-18
7359	5.33754e-17	0.412696	0.181	0.151	1.06751e-13
5998	7.08129e-27	0.412558	0.48	0.376	1.41626e-23
2875	2.23428e-35	0.411203	0.896	0.679	4.46855e-32
178	1.40007e-28	0.410109	0.498	0.277	2.80014e-25
1403	8.49171e-13	0.409992	0.279	0.217	1.69834e-09
836	3.57432e-32	0.409853	0.195	0.203	7.14864e-29
8843	6.5347e-39	0.407185	0.107	0.108	1.30694e-35
3446	7.93897e-28	0.406936	0.348	0.247	1.58779e-24
241	1.71655e-57	0.406279	0.788	0.476	3.4331e-54
1543	3.35753e-24	0.402633	0.623	0.469	6.71505e-21
6326	1.95787e-25	0.401302	0.355	0.285	3.91575e-22
1038	7.52852e-41	0.401025	0.802	0.537	1.5057e-37
2944	2.38772e-24	0.400905	0.412	0.313	4.77544e-21
1642	1.03672e-33	0.400302	0.336	0.303	2.07343e-30
1389	1.29269e-28	0.396659	0.536	0.412	2.58538e-25
1307	2.43477e-25	0.394914	0.507	0.34	4.86955e-22
3953	9.97395e-24	0.393669	0.108	0.119	1.99479e-20
8393	1.54863e-39	0.392508	0.86	0.628	3.09726e-36
663	1.79065e-26	0.392381	0.434	0.329	3.5813e-23
1241	1.30546e-21	0.389178	0.467	0.387	2.61092e-18
697	1.10465e-29	0.388921	0.516	0.327	2.2093e-26
11984	6.86787e-26	0.388759	0.657	0.473	1.37357e-22
1649	5.85316e-32	0.385999	0.16	0.218	1.17063e-28
922	8.83493e-21	0.384582	0.52	0.418	1.76699e-17
320	3.92446e-52	0.384222	0.848	0.565	7.84892e-49
4889	3.27269e-25	0.383762	0.467	0.345	6.54538e-22
1026	1.22112e-30	0.383629	0.342	0.302	2.44224e-27
5460	1.40753e-25	0.382798	0.242	0.21	2.81507e-22
518	4.39018e-30	0.382358	0.657	0.458	8.78036e-27
9168	1.1251e-49	0.381948	0.856	0.576	2.25019e-46
15060	1.03349e-17	0.379505	0.502	0.43	2.06697e-14
4724	2.26285e-26	0.378409	0.471	0.349	4.52569e-23
1476	1.00355e-22	0.377609	0.431	0.292	2.0071e-19
5347	3.62756e-21	0.37433	0.602	0.468	7.25513e-18
9208	9.71271e-32	0.372896	0.229	0.242	1.94254e-28
9497	6.53671e-17	0.372283	0.545	0.402	1.30734e-13
2394	5.40924e-22	0.370895	0.443	0.324	1.08185e-18
9956	7.18801e-28	0.368057	0.342	0.362	1.4376e-24
3474	2.04084e-16	0.367523	0.429	0.318	4.08167e-13
3247	4.29206e-24	0.366636	0.174	0.18	8.58412e-21
10729	9.6866e-17	0.365947	0.51	0.415	1.93732e-13
6506	4.47901e-18	0.364457	0.585	0.462	8.95801e-15
8790	2.15294e-36	0.364191	0.264	0.283	4.30589e-33
9334	9.10487e-16	0.364134	0.658	0.514	1.82097e-12
2063	3.20984e-16	0.363525	0.171	0.165	6.41967e-13
2504	6.36643e-28	0.362193	0.322	0.285	1.27329e-24
10799	3.25549e-19	0.357992	0.38	0.303	6.51098e-16
3568	8.96002e-14	0.357216	0.321	0.188	1.792e-10
5942	4.03469e-20	0.355383	0.379	0.272	8.06937e-17
1800	2.03785e-17	0.354989	0.505	0.408	4.0757e-14
116	1.16145e-35	0.354321	0.621	0.367	2.3229e-32
2577	4.43791e-30	0.35066	0.236	0.236	8.87582e-27
238	5.74829e-37	0.349123	0.247	0.28	1.14966e-33
2054	7.17458e-19	0.348722	0.483	0.359	1.43492e-15
6209	1.04761e-23	0.347109	0.581	0.376	2.09523e-20
2838	1.14927e-19	0.346338	0.62	0.451	2.29853e-16
13436	1.10378e-31	0.345342	0.129	0.195	2.20757e-28
4400	1.61899e-21	0.344132	0.415	0.305	3.23797e-18
1954	3.96306e-46	0.343213	0.19	0.225	7.92612e-43
245	2.60518e-20	0.342943	0.522	0.367	5.21037e-17
4280	1.61237e-28	0.341774	0.236	0.229	3.22474e-25
6947	4.06185e-40	0.340367	0.215	0.223	8.1237e-37
593	1.98908e-13	0.339528	0.568	0.487	3.97816e-10
10924	2.05853e-15	0.339448	0.364	0.219	4.11705e-12
3749	1.77606e-20	0.339375	0.426	0.393	3.55212e-17
613	5.08183e-46	0.339296	0.181	0.21	1.01637e-42
1324	5.55116e-36	0.337536	0.143	0.227	1.11023e-32
164	6.86786e-52	0.335834	0.866	0.58	1.37357e-48
10863	7.12987e-24	0.335773	0.78	0.601	1.42597e-20
923	2.6402e-20	0.334658	0.53	0.37	5.2804e-17
3885	1.203e-13	0.333531	0.34	0.223	2.406e-10
11516	1.32127e-30	0.332142	0.725	0.516	2.64255e-27
7977	2.36305e-37	0.331905	0.207	0.194	4.72609e-34
2147	1.03519e-17	0.331519	0.266	0.208	2.07037e-14
11234	8.52655e-23	0.330432	0.66	0.505	1.70531e-19
1908	1.98e-38	0.329823	0.746	0.489	3.96e-35
97	4.67674e-32	0.329616	0.788	0.554	9.35349e-29
9244	5.07938e-19	0.327599	0.269	0.199	1.01588e-15
1767	6.53099e-18	0.326856	0.404	0.344	1.3062e-14
1652	9.53725e-18	0.326478	0.565	0.445	1.90745e-14
14697	4.36844e-32	0.324877	0.226	0.254	8.73688e-29
7828	1.21888e-24	0.32111	0.339	0.162	2.43776e-21
7815	1.24763e-14	0.318282	0.45	0.435	2.49527e-11
18296	1.45364e-13	0.318226	0.547	0.436	2.90729e-10
20719	1.06113e-46	0.316585	0.19	0.233	2.12226e-43
6147	4.69013e-19	0.31432	0.669	0.52	9.38026e-16
4564	7.93912e-28	0.313294	0.245	0.235	1.58782e-24
1228	1.2381e-31	0.307871	0.22	0.232	2.4762e-28
10305	4.09863e-29	0.307836	0.328	0.32	8.19726e-26
1385	9.06408e-23	0.307725	0.626	0.444	1.81282e-19
2650	3.74104e-20	0.306629	0.56	0.439	7.48209e-17
198	9.44814e-29	0.305764	0.272	0.29	1.88963e-25
10699	1.85134e-14	0.30525	0.26	0.177	3.70268e-11
11167	4.74266e-10	0.304869	0.218	0.176	9.48533e-07
3489	4.04669e-17	0.301947	0.392	0.305	8.09337e-14
3905	1.99836e-19	0.300425	0.493	0.389	3.99672e-16
9094	5.51232e-11	0.300185	0.608	0.469	1.10246e-07
3743	1.65459e-27	0.300055	0.302	0.296	3.30918e-24
7940	2.4973e-29	0.299023	0.202	0.22	4.9946e-26
9648	1.63385e-32	0.29902	0.177	0.282	3.26771e-29
1850	1.23754e-35	0.297938	0.218	0.251	2.47508e-32
5905	2.34278e-16	0.297666	0.364	0.29	4.68555e-13
10307	3.0797e-19	0.296812	0.473	0.292	6.15941e-16
5421	1.91108e-17	0.296194	0.736	0.585	3.82216e-14
5807	2.25769e-13	0.296144	0.461	0.318	4.51537e-10
11993	2.23855e-19	0.295012	0.415	0.365	4.4771e-16
6019	3.50797e-37	0.293049	0.226	0.279	7.01595e-34
781	1.09936e-27	0.292227	0.77	0.567	2.19872e-24
1133	2.00422e-14	0.291855	0.37	0.292	4.00843e-11
3577	4.04876e-21	0.291528	0.217	0.196	8.09752e-18
4308	2.13094e-27	0.290483	0.242	0.219	4.26188e-24
2265	6.32918e-15	0.289721	0.516	0.383	1.26584e-11
10790	2.88927e-15	0.289077	0.236	0.198	5.77853e-12
361	1.407e-36	0.28847	0.792	0.554	2.814e-33
8801	1.40785e-18	0.288415	0.428	0.373	2.8157e-15
5440	1.27575e-13	0.287709	0.507	0.38	2.55151e-10
1489	5.51155e-20	0.286604	0.579	0.438	1.10231e-16
2922	6.9742e-18	0.285724	0.316	0.258	1.39484e-14
3816	1.02941e-33	0.285333	0.948	0.779	2.05881e-30
73	2.38611e-13	0.28425	0.614	0.512	4.77223e-10
92	8.74399e-14	0.283625	0.493	0.421	1.7488e-10
6954	1.42741e-12	0.28292	0.581	0.491	2.85482e-09
5018	7.41986e-21	0.281622	0.612	0.43	1.48397e-17
9974	7.79207e-11	0.281484	0.21	0.174	1.55841e-07
5190	2.48239e-22	0.281192	0.264	0.235	4.96478e-19
618	5.81522e-15	0.280411	0.282	0.239	1.16304e-11
61	8.78709e-36	0.28004	0.691	0.436	1.75742e-32
1232	1.32629e-10	0.278839	0.566	0.463	2.65258e-07
6029	8.13023e-37	0.275816	0.783	0.544	1.62605e-33
3799	1.94346e-66	0.273929	0.938	0.647	3.88692e-63
2586	1.87856e-12	0.27373	0.204	0.164	3.75711e-09
1252	5.82827e-14	0.273186	0.306	0.176	1.16565e-10
1911	3.94602e-17	0.269467	0.539	0.448	7.89205e-14
3945	8.60199e-30	0.267439	0.296	0.319	1.7204e-26
5878	1.61052e-29	0.266837	0.26	0.301	3.22104e-26
725	1.7361e-10	0.266035	0.276	0.191	3.47219e-07
7440	2.84633e-19	0.265627	0.418	0.378	5.69266e-16
6416	9.27114e-27	0.263053	0.227	0.245	1.85423e-23
2436	7.99149e-19	0.260808	0.465	0.386	1.5983e-15
16329	1.81542e-34	0.260072	0.174	0.2	3.63085e-31
3908	4.34971e-16	0.258825	0.174	0.167	8.69942e-13
8156	8.27331e-14	0.258122	0.267	0.184	1.65466e-10
282	9.17321e-20	0.257719	0.128	0.192	1.83464e-16
4025	5.40194e-39	0.256007	0.21	0.263	1.08039e-35
4783	3.78721e-11	0.254724	0.262	0.204	7.57441e-08
16020	2.42561e-25	0.254404	0.163	0.208	4.85122e-22
6606	1.72368e-14	0.254369	0.374	0.248	3.44736e-11
7374	1.55163e-29	0.253845	0.204	0.23	3.10325e-26
3052	5.96561e-17	0.253812	0.129	0.152	1.19312e-13
6352	9.54418e-13	0.253709	0.175	0.115	1.90884e-09
367	1.02166e-16	0.253531	0.418	0.323	2.04332e-13
9629	6.68594e-26	0.253201	0.242	0.259	1.33719e-22
4586	2.44963e-16	0.250559	0.392	0.286	4.89926e-13
pct.1: The percentage of cells where the feature is detected in the first group.
pct.2: The percentage of cells where the feature is detected in the second group
The definition of pct.1 and pct.2 was extract from the following Seurat website.
https://satijalab.org/seurat/articles/de_vignette.html

## Sheet: 3
Additional file 12. Distinct modules of orthologous groups in pseudotime analysis of P. trichocarpa and T. aralioides.
The lists of DEOs generated from Seurat in distinct modules 1 to 8 of orthologous groups (Additional file 1: Fig. S28B) with temporal expression patterns from each cell lineage across pseudotime using two-species cell clustering of P. trichocarpa and T. aralioides.
Orthologous group	P value	Log2FC	pct.1	pct.2	Adjusted P value
6049	7.76548e-210	4.48296	0.81	0.147	1.5531e-206
1916	4.17225e-136	3.27638	0.449	0.088	8.34451e-133
906	1.02379e-188	2.99713	0.732	0.108	2.04758e-185
3406	6.71849e-222	2.8456	0.848	0.139	1.3437e-218
11842	1.30055e-217	2.30384	0.781	0.12	2.60109e-214
2717	1.38215e-129	1.88729	0.874	0.284	2.7643e-126
180	7.79901e-48	1.87544	0.411	0.222	1.5598e-44
14092	2.57895e-62	1.81588	0.38	0.099	5.1579e-59
234	1.50157e-62	1.64088	0.228	0.119	3.00315e-59
10811	6.71255e-35	1.61958	0.238	0.084	1.34251e-31
418	4.20796e-32	1.58196	0.378	0.233	8.41591e-29
8926	4.11986e-149	1.57164	0.798	0.182	8.23971e-146
5559	3.62725e-82	1.55126	0.61	0.17	7.25449e-79
3821	9.5759e-69	1.48364	0.629	0.213	1.91518e-65
2653	6.21664e-100	1.46993	0.722	0.212	1.24333e-96
247	3.17687e-32	1.44274	0.159	0.045	6.35374e-29
3855	9.31406e-57	1.43638	0.394	0.088	1.86281e-53
52	1.42728e-96	1.42233	0.884	0.374	2.85457e-93
11237	6.55636e-41	1.39623	0.432	0.18	1.31127e-37
18296	1.2559e-76	1.39515	0.855	0.417	2.51181e-73
452	1.13377e-29	1.38636	0.109	0.021	2.26755e-26
8339	1.3988e-64	1.3636	0.325	0.056	2.7976e-61
1888	1.23559e-19	1.3202	0.157	0.102	2.47118e-16
11441	1.28026e-42	1.31232	0.197	0.069	2.56052e-39
8857	3.47664e-39	1.29544	0.126	0.029	6.95327e-36
10584	8.37041e-123	1.28534	0.865	0.289	1.67408e-119
2557	2.04455e-103	1.28188	0.492	0.071	4.08911e-100
3892	1.05924e-31	1.2816	0.34	0.146	2.11849e-28
799	9.30303e-46	1.25189	0.477	0.179	1.86061e-42
9854	6.55405e-170	1.25076	0.753	0.127	1.31081e-166
726	1.19495e-40	1.2472	0.929	0.64	2.38991e-37
8887	2.77495e-47	1.23015	0.361	0.096	5.54989e-44
7402	1.29721e-18	1.2137	0.337	0.235	2.59443e-15
976	9.8828e-171	1.21362	0.739	0.116	1.97656e-167
6671	1.74314e-38	1.21014	0.349	0.113	3.48627e-35
9368	1.03399e-157	1.20096	0.705	0.118	2.06799e-154
13292	1.18869e-20	1.19852	0.202	0.152	2.37737e-17
6432	4.08404e-122	1.1618	0.705	0.162	8.16807e-119
5494	4.76483e-17	1.15595	0.159	0.088	9.52966e-14
745	6.82474e-64	1.14237	0.637	0.253	1.36495e-60
1008	9.7725e-28	1.13855	0.798	0.562	1.9545e-24
2554	2.72405e-89	1.13444	0.444	0.066	5.4481e-86
8044	4.208e-22	1.12126	0.126	0.058	8.416e-19
548	1.53032e-43	1.11676	0.202	0.2	3.06064e-40
3771	5.18794e-132	1.11275	0.734	0.163	1.03759e-128
419	1.85371e-07	1.11006	0.511	0.404	0.000370742
4985	2.77275e-61	1.10608	0.449	0.115	5.54549e-58
11164	1.14581e-27	1.10484	0.1	0.043	2.29161e-24
2906	3.57503e-94	1.09747	0.872	0.385	7.15006e-91
10651	5.9005e-141	1.08697	0.732	0.15	1.1801e-137
1271	1.61872e-42	1.08622	0.252	0.287	3.23743e-39
11456	4.13529e-21	1.08442	0.335	0.243	8.27059e-18
5587	1.28076e-62	1.08393	0.347	0.06	2.56151e-59
11582	4.02522e-29	1.06993	0.454	0.296	8.05043e-26
13430	1.74484e-30	1.06116	0.316	0.127	3.48969e-27
13829	7.65877e-158	1.05342	0.511	0.035	1.53175e-154
3273	5.77096e-35	1.05196	0.378	0.138	1.15419e-31
1713	1.33373e-17	1.02068	0.119	0.048	2.66745e-14
221	2.08516e-74	1.01364	0.753	0.31	4.17032e-71
1242	4.3732e-17	1.00916	0.23	0.137	8.74639e-14
5807	2.10761e-22	1.00155	0.378	0.331	4.21522e-19
13432	1.70154e-34	1.00039	0.257	0.093	3.40307e-31
5463	1.37008e-29	0.999263	0.173	0.187	2.74017e-26
2341	7.22709e-06	0.998969	0.47	0.35	0.0144542
3542	9.7587e-23	0.98949	0.119	0.052	1.95174e-19
112	2.27322e-11	0.971783	0.71	0.557	4.54644e-08
4236	2.22621e-14	0.960048	0.283	0.171	4.45243e-11
14054	5.04971e-49	0.946093	0.249	0.036	1.00994e-45
5314	3.11955e-71	0.939332	0.784	0.363	6.2391e-68
3443	1.34338e-08	0.93752	0.268	0.17	2.68675e-05
253	1.76767e-37	0.935314	0.66	0.37	3.53533e-34
1595	2.8908e-159	0.932606	0.594	0.063	5.7816e-156
3113	1.36313e-110	0.921002	0.805	0.26	2.72627e-107
8270	1.3925e-27	0.920775	0.273	0.148	2.785e-24
11233	1.02876e-17	0.919137	0.637	0.492	2.05751e-14
1500	1.13837e-39	0.9013	0.762	0.476	2.27673e-36
1183	6.83161e-12	0.895772	0.525	0.392	1.36632e-08
23076	3.66953e-84	0.895292	0.841	0.387	7.33905e-81
2294	9.34102e-45	0.893134	0.527	0.203	1.8682e-41
14866	1.6052e-18	0.891346	0.105	0.06	3.2104e-15
6796	3.93894e-20	0.889828	0.34	0.285	7.87789e-17
7086	1.32737e-89	0.870374	0.758	0.321	2.65474e-86
9974	1.02215e-05	0.864391	0.249	0.172	0.020443
2745	2.23108e-20	0.859257	0.133	0.118	4.46216e-17
645	2.58112e-98	0.857142	0.525	0.095	5.16225e-95
7720	6.75295e-84	0.856864	0.848	0.394	1.35059e-80
10980	1.28302e-24	0.854708	0.145	0.118	2.56605e-21
5934	3.70333e-91	0.841748	0.862	0.366	7.40665e-88
630	2.4987e-65	0.840046	0.903	0.55	4.9974e-62
75	5.25947e-17	0.831071	0.204	0.144	1.05189e-13
20621	6.25031e-13	0.828866	0.304	0.318	1.25006e-09
4609	1.12421e-99	0.828505	0.587	0.138	2.24843e-96
563	2.06159e-14	0.818752	0.259	0.114	4.12318e-11
4938	2.55881e-129	0.818328	0.672	0.129	5.11762e-126
2041	6.59311e-10	0.808678	0.164	0.072	1.31862e-06
3242	2.14941e-06	0.806423	0.171	0.104	0.00429882
2881	1.48403e-41	0.79744	0.641	0.319	2.96806e-38
8873	1.48811e-22	0.792185	0.195	0.14	2.97623e-19
1148	5.5994e-22	0.790725	0.143	0.091	1.11988e-18
6568	1.01011e-53	0.777715	0.508	0.221	2.02023e-50
3224	8.38314e-15	0.775779	0.242	0.268	1.67663e-11
146	1.72946e-16	0.773885	0.359	0.327	3.45891e-13
3617	8.05694e-23	0.769299	0.105	0.058	1.61139e-19
698	4.0464e-67	0.769086	0.872	0.464	8.09281e-64
2404	3.5216e-11	0.767318	0.235	0.283	7.0432e-08
687	1.52881e-84	0.760974	0.47	0.087	3.05761e-81
210	6.67732e-73	0.760933	0.81	0.364	1.33546e-69
2122	3.71479e-07	0.760092	0.176	0.169	0.000742957
10026	8.96828e-34	0.754075	0.342	0.113	1.79366e-30
632	1.58426e-172	0.752504	0.772	0.135	3.16851e-169
1155	5.93248e-87	0.75181	0.625	0.201	1.1865e-83
5439	6.26122e-118	0.746974	0.496	0.064	1.25224e-114
10353	1.08194e-08	0.743432	0.119	0.089	2.16389e-05
70	2.56176e-19	0.736393	0.411	0.243	5.12353e-16
11462	6.27512e-07	0.73471	0.126	0.078	0.00125502
5882	6.00494e-109	0.733918	0.618	0.127	1.20099e-105
2656	1.1544e-20	0.725809	0.872	0.738	2.30879e-17
2465	7.56168e-07	0.724119	0.169	0.152	0.00151234
5289	6.78492e-125	0.721316	0.732	0.173	1.35698e-121
1238	3.03336e-120	0.719837	0.796	0.261	6.06673e-117
7048	5.16123e-40	0.718565	0.884	0.618	1.03225e-36
3103	3.14201e-61	0.717767	0.437	0.131	6.28403e-58
11160	1.21873e-14	0.710399	0.245	0.302	2.43746e-11
13923	3.56594e-99	0.707662	0.876	0.385	7.13187e-96
10764	6.65551e-31	0.706796	0.85	0.635	1.3311e-27
6094	2.00179e-63	0.701927	0.907	0.516	4.00357e-60
5623	6.133e-169	0.701744	0.746	0.121	1.2266e-165
1223	1.1987e-28	0.699136	0.333	0.113	2.3974e-25
1691	2.76015e-62	0.69875	0.8	0.565	5.5203e-59
10862	7.55581e-37	0.690206	0.496	0.212	1.51116e-33
7891	5.15531e-58	0.68837	0.451	0.135	1.03106e-54
6242	3.3416e-16	0.687707	0.135	0.033	6.6832e-13
1100	4.16013e-29	0.685248	0.601	0.319	8.32027e-26
8947	2.31333e-25	0.684849	0.874	0.676	4.62665e-22
1772	2.6861e-08	0.681869	0.173	0.174	5.3722e-05
13419	1.26296e-20	0.680295	0.335	0.157	2.52592e-17
3180	2.99574e-116	0.672802	0.805	0.283	5.99149e-113
7114	5.42508e-16	0.672504	0.166	0.176	1.08502e-12
8489	1.00418e-18	0.671412	0.47	0.265	2.00837e-15
2917	5.47997e-79	0.669925	0.406	0.084	1.09599e-75
132	9.94233e-19	0.666592	0.43	0.251	1.98847e-15
14210	2.68935e-23	0.666505	0.337	0.139	5.3787e-20
2702	1.14942e-08	0.665465	0.107	0.154	2.29884e-05
5756	3.93542e-32	0.663113	0.494	0.236	7.87085e-29
2131	1.03095e-31	0.660232	0.228	0.065	2.0619e-28
295	1.80306e-21	0.657938	0.696	0.478	3.60612e-18
557	2.31801e-08	0.656218	0.109	0.067	4.63601e-05
12516	3.73047e-30	0.649935	0.437	0.471	7.46094e-27
11796	9.68556e-19	0.649252	0.77	0.575	1.93711e-15
6922	2.82849e-15	0.63207	0.321	0.154	5.65699e-12
9123	5.01683e-96	0.631258	0.722	0.284	1.00337e-92
223	4.35666e-120	0.629944	0.805	0.261	8.71331e-117
5666	6.69199e-30	0.623985	0.29	0.119	1.3384e-26
12435	6.6086e-32	0.620169	0.242	0.056	1.32172e-28
6096	5.77081e-36	0.617309	0.086	0.133	1.15416e-32
2293	7.89173e-89	0.616212	0.406	0.056	1.57835e-85
12201	3.38608e-10	0.610025	0.107	0.035	6.77216e-07
3068	8.06878e-163	0.60567	0.8	0.163	1.61376e-159
10863	1.64556e-44	0.605141	0.827	0.605	3.29113e-41
889	3.05437e-19	0.601051	0.454	0.253	6.10873e-16
1524	7.47094e-08	0.591818	0.964	0.911	0.000149419
5342	6.99966e-09	0.588443	0.128	0.094	1.39993e-05
6085	1.85128e-136	0.588256	0.696	0.133	3.70256e-133
1163	1.26973e-17	0.586829	0.366	0.177	2.53947e-14
39	1.18741e-23	0.586048	0.924	0.72	2.37481e-20
7644	2.31299e-147	0.584323	0.71	0.127	4.62597e-144
174	6.59233e-11	0.581641	0.333	0.218	1.31847e-07
385	7.94625e-47	0.580063	0.831	0.521	1.58925e-43
12123	2.82344e-20	0.577027	0.145	0.03	5.64687e-17
1697	2.91199e-102	0.576585	0.841	0.356	5.82399e-99
6908	1.2061e-53	0.57132	0.423	0.116	2.41219e-50
14106	1.13856e-205	0.570651	0.565	0.025	2.27711e-202
12003	2.12107e-13	0.569359	0.154	0.139	4.24214e-10
7828	5.60212e-08	0.565771	0.152	0.185	0.000112042
1766	2.71547e-138	0.562664	0.727	0.15	5.43094e-135
1418	3.32204e-14	0.562348	0.698	0.735	6.64408e-11
925	2.33138e-64	0.556911	0.181	0.011	4.66276e-61
5550	8.61284e-91	0.555073	0.489	0.087	1.72257e-87
11169	1.2486e-44	0.554046	0.644	0.367	2.4972e-41
2744	1.17676e-28	0.54671	0.202	0.054	2.35351e-25
7265	3.41395e-07	0.543357	0.268	0.167	0.00068279
1649	6.89773e-106	0.542399	0.679	0.175	1.37955e-102
13103	1.56516e-33	0.540759	0.496	0.227	3.13033e-30
4288	2.47422e-155	0.537903	0.715	0.126	4.94844e-152
2208	3.36654e-66	0.536473	0.67	0.309	6.73308e-63
2719	1.79289e-06	0.535614	0.102	0.147	0.00358578
84	5.3156e-60	0.533684	0.793	0.534	1.06312e-56
16334	6.79133e-08	0.529738	0.211	0.115	0.000135827
1498	4.68101e-31	0.529058	0.838	0.687	9.36203e-28
2926	1.08932e-58	0.528385	0.366	0.076	2.17863e-55
1373	6.84724e-14	0.527224	0.183	0.19	1.36945e-10
303	1.84886e-08	0.522257	0.173	0.272	3.69771e-05
11174	4.80733e-11	0.521859	0.126	0.042	9.61466e-08
4437	1.09048e-120	0.518646	0.779	0.218	2.18096e-117
1505	3.89902e-74	0.514727	0.349	0.065	7.79804e-71
11167	3.62111e-60	0.512545	0.473	0.158	7.24221e-57
202	6.50756e-140	0.509525	0.781	0.193	1.30151e-136
6005	1.20366e-67	0.506955	0.599	0.219	2.40731e-64
9639	7.62026e-56	0.504956	0.29	0.042	1.52405e-52
14206	5.91461e-110	0.49659	0.77	0.235	1.18292e-106
3509	9.19863e-18	0.496523	0.135	0.211	1.83973e-14
4130	2.78734e-71	0.49491	0.406	0.084	5.57467e-68
924	8.64531e-118	0.488627	0.539	0.08	1.72906e-114
8932	1.89696e-87	0.488244	0.582	0.209	3.79392e-84
11134	1.0245e-33	0.486674	0.903	0.637	2.04899e-30
2088	1.94412e-11	0.479107	0.276	0.156	3.88824e-08
3885	4.65918e-83	0.474061	0.539	0.213	9.31837e-80
7583	1.19695e-125	0.472857	0.808	0.241	2.3939e-122
9334	6.42186e-28	0.467575	0.696	0.518	1.28437e-24
10784	4.79426e-11	0.465757	0.145	0.122	9.58852e-08
2808	1.9769e-142	0.464566	0.58	0.089	3.9538e-139
1149	2.38819e-79	0.461078	0.677	0.263	4.77638e-76
3225	1.56733e-57	0.459043	0.233	0.039	3.13466e-54
11955	1.51349e-16	0.451491	0.233	0.275	3.02697e-13
7558	3.84412e-75	0.448455	0.762	0.404	7.68824e-72
5172	4.77143e-82	0.448294	0.819	0.369	9.54287e-79
4052	4.17799e-124	0.447589	0.601	0.1	8.35597e-121
6489	6.86996e-39	0.443231	0.328	0.162	1.37399e-35
9131	8.63295e-47	0.44202	0.359	0.112	1.72659e-43
4611	2.92702e-97	0.440219	0.385	0.056	5.85404e-94
10530	2.50665e-98	0.439028	0.779	0.316	5.01329e-95
10307	6.79142e-08	0.435876	0.304	0.314	0.000135828
7075	3.27892e-131	0.434424	0.713	0.197	6.55784e-128
5905	5.63411e-28	0.430856	0.506	0.282	1.12682e-24
5650	1.16115e-07	0.429745	0.209	0.114	0.000232229
2525	3.5637e-07	0.429419	0.228	0.132	0.00071274
802	1.28203e-13	0.426635	0.304	0.162	2.56406e-10
521	1.74951e-06	0.426547	0.102	0.094	0.00349901
12461	1.05712e-146	0.421775	0.701	0.162	2.11424e-143
324	6.21065e-08	0.421124	0.147	0.064	0.000124213
339	1.38092e-116	0.420465	0.746	0.222	2.76184e-113
356	2.90676e-78	0.417277	0.748	0.329	5.81353e-75
1042	3.86745e-38	0.416452	0.131	0.241	7.7349e-35
7230	5.45291e-12	0.415729	0.176	0.07	1.09058e-08
10097	5.23955e-16	0.414682	0.214	0.088	1.04791e-12
1252	4.07616e-24	0.414356	0.135	0.195	8.15232e-21
10136	9.74272e-57	0.412195	0.276	0.047	1.94854e-53
119	3.48459e-28	0.409612	0.145	0.245	6.96918e-25
10080	1.04624e-107	0.409524	0.568	0.109	2.09249e-104
9299	7.54474e-06	0.409389	0.078	0.104	0.0150895
1303	1.23467e-98	0.408954	0.58	0.12	2.46934e-95
261	1.66454e-48	0.408805	0.473	0.152	3.32908e-45
1952	2.92313e-107	0.406361	0.449	0.071	5.84625e-104
5023	1.72029e-06	0.404471	0.622	0.639	0.00344058
5889	5.19729e-06	0.398669	0.544	0.589	0.0103946
4695	4.04808e-84	0.398621	0.482	0.103	8.09616e-81
11298	5.34124e-118	0.394413	0.751	0.233	1.06825e-114
10633	8.97469e-21	0.393686	0.159	0.046	1.79494e-17
1166	4.24731e-148	0.393083	0.615	0.116	8.49461e-145
14059	2.9502e-101	0.39218	0.591	0.145	5.90041e-98
9138	9.27538e-134	0.388959	0.575	0.093	1.85508e-130
4953	8.77451e-143	0.386543	0.694	0.171	1.7549e-139
1829	1.66871e-70	0.386258	0.492	0.151	3.33742e-67
1121	2.06986e-92	0.385852	0.803	0.338	4.13971e-89
8407	4.28028e-36	0.381656	0.23	0.051	8.56055e-33
1753	1.83017e-13	0.381585	0.159	0.059	3.66033e-10
15103	5.40047e-06	0.379121	0.223	0.234	0.0108009
8791	1.89169e-12	0.376295	0.121	0.039	3.78338e-09
10356	4.32808e-61	0.376181	0.561	0.24	8.65616e-58
10880	7.31447e-42	0.37457	0.895	0.642	1.46289e-38
2610	5.39037e-68	0.372537	0.793	0.443	1.07807e-64
7153	8.89074e-58	0.371428	0.24	0.039	1.77815e-54
8458	1.26948e-71	0.368715	0.672	0.345	2.53896e-68
701	3.55915e-95	0.36705	0.803	0.403	7.11829e-92
816	1.17058e-06	0.365775	0.171	0.229	0.00234116
1302	5.10206e-32	0.360858	0.47	0.261	1.02041e-28
1757	5.2826e-20	0.360093	0.366	0.42	1.05652e-16
9951	5.04756e-19	0.358723	0.268	0.102	1.00951e-15
2449	8.7311e-19	0.355097	0.311	0.178	1.74622e-15
11265	3.53005e-74	0.35339	0.266	0.026	7.0601e-71
2251	2.05828e-84	0.353129	0.765	0.405	4.11655e-81
577	4.77885e-128	0.353104	0.751	0.194	9.5577e-125
3900	2.46272e-115	0.352178	0.663	0.173	4.92543e-112
3231	2.09336e-63	0.351636	0.884	0.536	4.18673e-60
725	7.87048e-17	0.351619	0.318	0.192	1.5741e-13
8117	4.6855e-81	0.349195	0.489	0.104	9.37101e-78
7426	1.06691e-12	0.347691	0.228	0.119	2.13382e-09
336	1.89616e-89	0.347163	0.656	0.226	3.79232e-86
584	7.94426e-22	0.345953	0.249	0.365	1.58885e-18
1825	1.55184e-159	0.341218	0.653	0.099	3.10368e-156
986	1.20416e-18	0.336217	0.318	0.14	2.40831e-15
3433	1.86795e-97	0.333643	0.539	0.173	3.73589e-94
8075	1.07911e-06	0.331341	0.114	0.049	0.00215822
12617	6.97528e-70	0.330454	0.28	0.03	1.39506e-66
2403	1.26616e-57	0.329715	0.696	0.446	2.53233e-54
165	2.01206e-11	0.326257	0.363	0.454	4.02411e-08
4687	4.60771e-68	0.325676	0.534	0.199	9.21543e-65
8638	1.03808e-101	0.319975	0.437	0.051	2.07617e-98
10043	2.25586e-09	0.317877	0.482	0.494	4.51173e-06
2642	1.90107e-19	0.317398	0.468	0.543	3.80215e-16
534	3.93557e-31	0.316642	0.304	0.106	7.87114e-28
2191	1.04598e-06	0.316594	0.114	0.047	0.00209197
7807	3.7319e-137	0.313309	0.729	0.186	7.46381e-134
7915	7.273e-100	0.310149	0.466	0.081	1.4546e-96
10376	1.21337e-12	0.308354	0.24	0.122	2.42674e-09
8156	2.7834e-29	0.306671	0.375	0.179	5.56681e-26
8653	2.08306e-83	0.306508	0.599	0.177	4.16612e-80
2599	1.66089e-05	0.303533	0.112	0.059	0.0332179
2869	7.11258e-180	0.300504	0.729	0.157	1.42252e-176
6684	2.90252e-118	0.294076	0.675	0.168	5.80504e-115
9992	5.8155e-83	0.292948	0.779	0.346	1.1631e-79
6787	5.06595e-158	0.289978	0.682	0.101	1.01319e-154
2287	4.61536e-13	0.288869	0.221	0.094	9.23073e-10
1717	8.36197e-24	0.287951	0.28	0.13	1.67239e-20
1464	6.50647e-46	0.283328	0.375	0.161	1.30129e-42
5131	8.68313e-133	0.281982	0.786	0.221	1.73663e-129
1182	5.82216e-100	0.281039	0.867	0.463	1.16443e-96
1819	3.31331e-135	0.279247	0.724	0.183	6.62662e-132
9553	1.19492e-55	0.277248	0.473	0.206	2.38984e-52
4576	1.10668e-92	0.275583	0.741	0.342	2.21335e-89
3210	1.95722e-26	0.275444	0.164	0.028	3.91444e-23
8265	3.9196e-17	0.275184	0.093	0.212	7.8392e-14
984	7.77364e-09	0.271425	0.207	0.112	1.55473e-05
2090	1.43372e-78	0.270044	0.551	0.179	2.86744e-75
2552	1.35923e-08	0.269791	0.656	0.622	2.71846e-05
3979	6.92119e-33	0.26847	0.344	0.161	1.38424e-29
7940	1.07286e-46	0.26759	0.489	0.196	2.14571e-43
4398	1.04093e-123	0.26605	0.561	0.156	2.08186e-120
108	3.76179e-13	0.265578	0.903	0.769	7.52358e-10
11997	6.19266e-138	0.263829	0.751	0.218	1.23853e-134
5390	9.8753e-42	0.263265	0.347	0.119	1.97506e-38
6959	2.58424e-47	0.261856	0.42	0.135	5.16848e-44
6352	9.24214e-31	0.260292	0.268	0.111	1.84843e-27
1243	8.64166e-98	0.259211	0.689	0.256	1.72833e-94
2014	1.06023e-39	0.258021	0.637	0.455	2.12045e-36
4845	1.12129e-34	0.257984	0.34	0.117	2.24257e-31
4278	5.37561e-87	0.257943	0.758	0.299	1.07512e-83
951	7.17705e-28	0.257404	0.342	0.125	1.43541e-24
10147	2.51225e-12	0.256064	0.214	0.095	5.02449e-09
12139	6.66666e-145	0.254772	0.71	0.134	1.33333e-141
9919	4.60101e-54	0.254162	0.589	0.267	9.20202e-51
1416	3.80937e-76	0.254121	0.584	0.227	7.61874e-73
12037	5.10375e-123	0.253982	0.696	0.161	1.02075e-119
1387	1.79849e-136	0.253399	0.665	0.127	3.59699e-133
pct.1: The percentage of cells where the feature is detected in the first group.
pct.2: The percentage of cells where the feature is detected in the second group
The definition of pct.1 and pct.2 was extract from the following Seurat website.
https://satijalab.org/seurat/articles/de_vignette.html

## Sheet: 4
Additional file 12. Distinct modules of orthologous groups in pseudotime analysis of P. trichocarpa and T. aralioides.
The lists of DEOs generated from Seurat in distinct modules 1 to 8 of orthologous groups (Additional file 1: Fig. S28B) with temporal expression patterns from each cell lineage across pseudotime using two-species cell clustering of P. trichocarpa and T. aralioides.
Orthologous group	P value	Log2FC	pct.1	pct.2	Adjusted P value
13070	0	2.31241	0.891	0.31	3.86677e-306
518	2.30734e-249	2.18064	0.932	0.422	4.61468e-246
4221	4.75194e-269	2.06531	0.89	0.288	9.50388e-266
6029	3.22464e-264	1.97271	0.988	0.518	6.44929e-261
1107	1.13578e-146	1.94792	0.83	0.357	2.27156e-143
99	2.61329e-250	1.909	0.97	0.468	5.22657e-247
2687	3.56785e-235	1.77405	0.992	0.621	7.13569e-232
5157	4.83604e-238	1.65563	0.935	0.398	9.67207e-235
150	5.31538e-173	1.65448	0.964	0.549	1.06308e-169
1232	1.95966e-206	1.63422	0.934	0.416	3.91933e-203
873	3.96501e-194	1.62933	0.934	0.42	7.93002e-191
635	5.20855e-139	1.62677	0.875	0.453	1.04171e-135
13370	1.18297e-218	1.61773	0.86	0.279	2.36595e-215
15060	1.35818e-183	1.61016	0.864	0.383	2.71637e-180
13129	1.52806e-220	1.58668	0.849	0.265	3.05613e-217
5018	1.51149e-174	1.50539	0.9	0.393	3.02298e-171
9497	2.33211e-129	1.49436	0.808	0.369	4.66422e-126
6506	1.38845e-179	1.49035	0.905	0.421	2.7769e-176
2574	3.57058e-202	1.47574	0.953	0.451	7.14116e-199
2120	1.07871e-160	1.47525	0.932	0.486	2.15742e-157
3799	1.30216e-169	1.47042	0.974	0.643	2.60431e-166
9250	1.8561e-148	1.45577	0.787	0.304	3.71219e-145
9581	1.31176e-179	1.44042	0.914	0.423	2.62352e-176
320	4.64501e-183	1.41672	0.983	0.548	9.29002e-180
1968	1.03242e-157	1.39775	0.833	0.342	2.06484e-154
10262	1.61754e-170	1.38627	0.888	0.351	3.23508e-167
2380	6.54588e-195	1.37122	0.735	0.217	1.30918e-191
9343	1.42107e-134	1.36989	0.828	0.37	2.84214e-131
465	6.19428e-174	1.36741	0.888	0.384	1.23886e-170
1129	1.1394e-156	1.35691	0.964	0.572	2.27881e-153
392	1.43223e-171	1.35284	0.997	0.727	2.86445e-168
300	2.29272e-154	1.34222	0.962	0.545	4.58544e-151
9094	1.39314e-136	1.33818	0.903	0.431	2.78629e-133
2886	7.42187e-165	1.33192	0.928	0.453	1.48437e-161
1747	3.56455e-110	1.31976	0.881	0.494	7.12909e-107
6954	6.32834e-127	1.31106	0.879	0.452	1.26567e-123
2462	1.96449e-145	1.31068	0.733	0.253	3.92899e-142
1502	3.24227e-164	1.30457	0.923	0.465	6.48453e-161
2078	8.18732e-152	1.27493	0.858	0.405	1.63746e-148
8021	4.04635e-138	1.26998	0.727	0.273	8.0927e-135
838	2.64869e-111	1.25957	0.63	0.23	5.29738e-108
4613	4.41587e-180	1.24893	0.808	0.247	8.83175e-177
553	5.30655e-162	1.24741	0.953	0.52	1.06131e-158
3325	1.04027e-175	1.24402	0.934	0.43	2.08054e-172
5590	4.3426e-155	1.24052	0.911	0.446	8.68519e-152
3228	3.14553e-85	1.23783	0.551	0.216	6.29105e-82
4229	4.25405e-157	1.22511	0.876	0.359	8.5081e-154
3570	2.40663e-156	1.21983	0.992	0.677	4.81325e-153
21	3.21463e-84	1.21492	0.647	0.304	6.42925e-81
6759	2.97975e-183	1.21436	0.799	0.288	5.9595e-180
1048	1.22973e-140	1.20753	0.965	0.586	2.45946e-137
4436	5.97858e-145	1.19336	0.979	0.598	1.19572e-141
2930	6.88883e-104	1.18655	0.787	0.386	1.37777e-100
10784	1.43095e-84	1.17695	0.397	0.089	2.86189e-81
437	1.98963e-149	1.17336	0.724	0.242	3.97926e-146
4686	5.02273e-116	1.16364	0.771	0.35	1.00455e-112
2267	2.51436e-166	1.16091	0.724	0.232	5.02871e-163
958	1.60874e-145	1.15566	0.965	0.552	3.21747e-142
10924	2.06696e-149	1.15193	0.679	0.179	4.13393e-146
7937	5.8763e-149	1.15165	0.772	0.303	1.17526e-145
503	2.67067e-138	1.14756	0.866	0.374	5.34134e-135
9113	3.56439e-100	1.14611	0.75	0.334	7.12878e-97
1385	1.16919e-149	1.1417	0.899	0.409	2.33839e-146
8928	1.79604e-102	1.14158	0.78	0.37	3.59208e-99
9744	3.41715e-128	1.14033	0.903	0.466	6.8343e-125
5440	1.37665e-119	1.13524	0.78	0.345	2.7533e-116
160	2.97173e-86	1.12844	0.722	0.325	5.94345e-83
132	1.14076e-80	1.12607	0.593	0.221	2.28152e-77
696	4.25769e-102	1.12274	0.575	0.22	8.51538e-99
5347	2.25095e-145	1.1009	0.893	0.43	4.50189e-142
97	7.78369e-133	1.10053	0.962	0.532	1.55674e-129
166	4.5687e-110	1.09623	0.958	0.615	9.13739e-107
8254	2.95867e-114	1.0933	0.839	0.446	5.91734e-111
1376	3.75283e-138	1.09327	0.804	0.344	7.50566e-135
9593	1.87421e-171	1.08778	0.653	0.156	3.74843e-168
1049	4.12281e-100	1.08771	0.709	0.305	8.24562e-97
1814	6.55032e-142	1.07984	0.799	0.344	1.31006e-138
2942	3.46962e-153	1.07571	0.863	0.363	6.93925e-150
4984	2.43896e-117	1.06872	0.955	0.687	4.87792e-114
2977	1.20557e-84	1.06045	0.647	0.277	2.41115e-81
10739	2.92668e-146	1.05925	0.947	0.504	5.85336e-143
593	9.07187e-101	1.05257	0.849	0.451	1.81437e-97
475	3.18245e-102	1.05153	0.9	0.512	6.36489e-99
4939	3.76059e-128	1.0457	0.715	0.277	7.52118e-125
594	3.90804e-160	1.03242	0.739	0.213	7.81608e-157
4965	1.47251e-134	1.01147	0.947	0.528	2.94502e-131
6066	2.36396e-157	0.991752	0.827	0.305	4.72792e-154
9410	3.30409e-157	0.986252	0.992	0.585	6.60818e-154
2511	3.11826e-123	0.985289	0.857	0.41	6.23652e-120
15179	2.38981e-110	0.984068	0.84	0.403	4.77963e-107
2377	7.72174e-95	0.977952	0.928	0.574	1.54435e-91
1662	2.84009e-143	0.975695	0.824	0.328	5.68018e-140
10379	8.53914e-136	0.970291	0.602	0.156	1.70783e-132
12781	2.42327e-96	0.967492	0.988	0.85	4.84654e-93
608	7.84198e-77	0.965328	0.695	0.33	1.5684e-73
10337	2.31214e-121	0.964416	0.817	0.364	4.62428e-118
4425	3.9928e-119	0.962428	0.789	0.351	7.9856e-116
939	5.15552e-129	0.961756	0.971	0.597	1.0311e-125
3518	3.12451e-77	0.961351	0.496	0.189	6.24901e-74
10017	8.696e-117	0.955614	0.935	0.518	1.7392e-113
135	8.19433e-121	0.953484	0.92	0.505	1.63887e-117
18	6.56176e-107	0.949878	0.899	0.492	1.31235e-103
1562	7.42447e-131	0.947655	0.922	0.463	1.48489e-127
6378	4.64215e-121	0.945607	0.68	0.258	9.28429e-118
711	8.70367e-107	0.939997	0.688	0.249	1.74073e-103
9950	3.24339e-141	0.938241	0.821	0.345	6.48678e-138
646	3.04946e-108	0.937728	0.799	0.368	6.09892e-105
2575	2.77365e-111	0.929403	0.777	0.36	5.5473e-108
5905	6.63466e-118	0.929307	0.689	0.248	1.32693e-114
1780	4.13139e-110	0.92354	0.799	0.364	8.26278e-107
11365	7.34827e-88	0.921213	0.695	0.311	1.46965e-84
1748	1.039e-142	0.918993	0.875	0.401	2.078e-139
4708	8.02969e-100	0.91206	0.899	0.509	1.60594e-96
1601	1.29126e-118	0.908238	0.68	0.236	2.58253e-115
2085	1.41225e-136	0.906832	0.941	0.489	2.8245e-133
618	2.37025e-106	0.905824	0.609	0.197	4.7405e-103
2838	1.4326e-104	0.904083	0.843	0.422	2.86519e-101
1723	2.62038e-109	0.897934	0.932	0.525	5.24077e-106
5022	2.22815e-75	0.897509	0.582	0.269	4.4563e-72
1326	7.67126e-130	0.891942	0.923	0.472	1.53425e-126
1951	8.27284e-97	0.887915	0.682	0.28	1.65457e-93
2875	6.46362e-79	0.886802	0.961	0.671	1.29272e-75
2928	2.66187e-86	0.881129	0.836	0.457	5.32374e-83
2094	2.73112e-131	0.8787	0.848	0.372	5.46223e-128
607	3.21571e-120	0.873229	0.888	0.439	6.43141e-117
580	1.50493e-83	0.87287	0.956	0.72	3.00986e-80
3474	8.29186e-87	0.869433	0.664	0.288	1.65837e-83
637	2.38183e-98	0.86231	0.851	0.446	4.76367e-95
1135	4.38152e-113	0.858649	0.89	0.457	8.76305e-110
1213	1.41409e-128	0.857124	0.638	0.215	2.82819e-125
3401	1.63439e-129	0.856547	0.989	0.645	3.26878e-126
4662	6.83668e-111	0.854639	0.757	0.323	1.36734e-107
34	1.60702e-108	0.853808	0.965	0.594	3.21405e-105
12160	1.58174e-111	0.850434	0.836	0.403	3.16348e-108
359	7.30986e-121	0.848492	0.855	0.402	1.46197e-117
5118	3.52809e-125	0.840641	0.824	0.356	7.05618e-122
636	5.70632e-76	0.840355	0.816	0.465	1.14126e-72
6002	1.79483e-121	0.839548	0.926	0.501	3.58966e-118
7949	2.38855e-103	0.83715	0.857	0.434	4.77709e-100
1489	5.4164e-112	0.834809	0.845	0.404	1.08328e-108
14	6.27088e-135	0.830397	0.894	0.414	1.25418e-131
5168	3.75813e-113	0.827456	0.578	0.194	7.51626e-110
2344	3.03403e-101	0.823394	0.91	0.51	6.06807e-98
9627	6.21644e-102	0.818703	0.894	0.512	1.24329e-98
8045	9.67828e-126	0.816485	0.733	0.284	1.93566e-122
2957	1.46563e-138	0.816326	0.87	0.377	2.93126e-135
155	1.40545e-93	0.81172	0.986	0.715	2.81091e-90
1652	4.19994e-107	0.809721	0.84	0.41	8.39987e-104
400	1.01956e-93	0.806703	0.947	0.611	2.03911e-90
6418	1.09774e-134	0.793431	0.78	0.295	2.19549e-131
1307	3.28761e-77	0.784499	0.656	0.321	6.57523e-74
8620	2.26874e-94	0.78388	0.771	0.354	4.53749e-91
12485	3.24587e-66	0.780582	0.688	0.338	6.49174e-63
1464	3.30056e-103	0.780314	0.517	0.133	6.60111e-100
12046	3.2112e-103	0.780176	0.866	0.449	6.42239e-100
1487	2.5143e-118	0.779451	0.796	0.339	5.02859e-115
6019	2.11039e-107	0.77507	0.594	0.232	4.22078e-104
6141	3.31481e-104	0.772123	0.735	0.303	6.62961e-101
4407	9.47988e-111	0.771114	0.741	0.307	1.89598e-107
165	1.17335e-91	0.767811	0.811	0.4	2.34669e-88
5203	2.66551e-100	0.767342	0.804	0.373	5.33101e-97
426	2.41985e-110	0.766995	0.83	0.388	4.8397e-107
3905	8.71311e-103	0.764668	0.783	0.351	1.74262e-99
11403	1.72328e-101	0.762865	0.836	0.407	3.44655e-98
3402	1.66173e-101	0.761707	0.611	0.218	3.32345e-98
5942	3.19212e-98	0.752266	0.652	0.237	6.38424e-95
2436	4.47503e-129	0.750223	0.816	0.341	8.95006e-126
1849	9.76335e-98	0.750139	0.816	0.397	1.95267e-94
11401	2.61979e-89	0.749121	0.802	0.409	5.23957e-86
9461	1.20472e-118	0.747027	0.609	0.171	2.40944e-115
1350	6.57552e-58	0.743437	0.579	0.27	1.3151e-54
1206	1.14451e-89	0.743256	0.941	0.589	2.28902e-86
2054	1.37568e-114	0.742031	0.78	0.32	2.75135e-111
5861	3.27816e-54	0.733823	0.563	0.29	6.55633e-51
4492	1.09848e-59	0.733135	0.554	0.244	2.19697e-56
4724	7.63006e-87	0.733026	0.704	0.319	1.52601e-83
1317	3.33316e-93	0.730701	0.91	0.549	6.66632e-90
1442	7.84335e-104	0.730016	0.891	0.478	1.56867e-100
1933	5.64202e-73	0.728655	0.834	0.504	1.1284e-69
3263	8.03639e-97	0.728456	0.866	0.457	1.60728e-93
6304	1.02011e-71	0.727973	0.6	0.277	2.04022e-68
1476	6.35209e-75	0.722191	0.615	0.269	1.27042e-71
689	1.64855e-106	0.719786	0.973	0.615	3.29711e-103
88	3.41231e-99	0.718983	0.958	0.628	6.82462e-96
1042	1.94779e-101	0.716063	0.587	0.187	3.89558e-98
1994	3.41242e-80	0.703898	0.742	0.363	6.82484e-77
13	1.19014e-111	0.698261	0.902	0.478	2.38029e-108
6209	1.36555e-80	0.697188	0.744	0.356	2.7311e-77
800	6.90188e-56	0.695567	0.689	0.374	1.38038e-52
8801	4.06097e-86	0.695423	0.729	0.334	8.12195e-83
6228	1.5284e-104	0.694789	0.744	0.317	3.05679e-101
7683	3.21266e-101	0.694698	0.649	0.244	6.42533e-98
5296	1.5804e-93	0.694352	0.894	0.513	3.16079e-90
2456	9.87899e-104	0.691921	0.908	0.503	1.9758e-100
56	2.00685e-90	0.690425	0.922	0.55	4.01371e-87
6606	4.76904e-75	0.683752	0.569	0.223	9.53807e-72
10093	8.1811e-106	0.680697	0.753	0.323	1.63622e-102
0	1.70955e-93	0.680393	0.7	0.285	3.4191e-90
340	5.41112e-83	0.680345	0.982	0.737	1.08222e-79
5261	2.59456e-95	0.680264	0.875	0.476	5.18913e-92
8328	1.43171e-81	0.679933	0.427	0.134	2.86343e-78
1083	4.20076e-91	0.679654	0.754	0.345	8.40151e-88
763	1.01191e-64	0.678688	0.769	0.434	2.02382e-61
3446	5.86338e-85	0.676467	0.581	0.218	1.17268e-81
307	1.00893e-105	0.675923	0.867	0.442	2.01786e-102
19	1.81552e-89	0.674462	0.692	0.289	3.63103e-86
10307	9.48425e-68	0.672285	0.621	0.273	1.89685e-64
781	4.7204e-83	0.669826	0.908	0.549	9.44079e-80
1908	1.34015e-83	0.666975	0.843	0.477	2.6803e-80
6096	1.68525e-86	0.665099	0.409	0.093	3.3705e-83
5237	5.18835e-97	0.664083	0.804	0.39	1.03767e-93
10835	5.55153e-78	0.659481	0.707	0.337	1.11031e-74
275	8.73791e-58	0.65869	0.401	0.129	1.74758e-54
1038	4.78235e-77	0.656832	0.872	0.529	9.56469e-74
456	6.81183e-69	0.652117	0.958	0.67	1.36237e-65
4844	1.63759e-70	0.651801	0.609	0.27	3.27518e-67
38	8.17358e-75	0.649848	0.302	0.052	1.63472e-71
3147	8.30274e-96	0.647435	0.679	0.268	1.66055e-92
1026	1.92339e-87	0.647179	0.644	0.263	3.84678e-84
11941	1.15145e-71	0.646686	0.897	0.581	2.3029e-68
540	4.02149e-90	0.645259	0.738	0.332	8.04299e-87
2003	6.93386e-67	0.644983	0.694	0.346	1.38677e-63
4783	2.40962e-99	0.644749	0.561	0.166	4.81925e-96
7509	7.59317e-57	0.644448	0.579	0.272	1.51863e-53
2567	2.80803e-68	0.643253	0.615	0.284	5.61606e-65
3467	1.14311e-92	0.642399	0.894	0.514	2.28623e-89
9999	9.18839e-101	0.632765	0.762	0.33	1.83768e-97
7718	9.25521e-88	0.632338	0.729	0.337	1.85104e-84
1052	1.57786e-72	0.623947	0.704	0.335	3.15571e-69
597	2.02081e-52	0.622203	0.471	0.195	4.04162e-49
5889	3.57906e-92	0.61941	0.922	0.542	7.15811e-89
5260	7.98461e-85	0.614541	0.941	0.615	1.59692e-81
7440	4.21993e-71	0.613815	0.698	0.342	8.43987e-68
2909	1.36159e-58	0.613731	0.531	0.244	2.72319e-55
6326	8.19102e-93	0.612322	0.65	0.247	1.6382e-89
6030	6.59045e-52	0.610617	0.546	0.253	1.31809e-48
481	8.12653e-39	0.610559	0.686	0.418	1.62531e-35
923	1.845e-70	0.607093	0.7	0.349	3.69001e-67
573	9.88882e-72	0.606222	0.787	0.427	1.97776e-68
11339	8.58569e-131	0.604085	0.713	0.238	1.71714e-127
276	1.92702e-62	0.603393	0.469	0.164	3.85403e-59
2	3.44894e-68	0.602064	0.609	0.266	6.89787e-65
7114	5.16951e-83	0.599432	0.475	0.137	1.0339e-79
1328	6.33295e-57	0.599096	0.534	0.225	1.26659e-53
1910	5.01207e-86	0.5981	0.947	0.624	1.00241e-82
2194	1.02927e-83	0.597851	0.789	0.394	2.05853e-80
914	2.06773e-81	0.597802	0.742	0.358	4.13547e-78
523	9.67015e-49	0.597486	0.525	0.249	1.93403e-45
2724	5.88059e-66	0.596852	0.64	0.296	1.17612e-62
4889	3.32475e-83	0.59358	0.703	0.314	6.6495e-80
981	1.14453e-95	0.593566	0.891	0.502	2.28906e-92
2104	9.7327e-96	0.593466	0.656	0.247	1.94654e-92
333	1.0146e-42	0.59239	0.365	0.146	2.02919e-39
2708	1.27996e-107	0.591276	0.916	0.5	2.55992e-104
7679	4.2649e-63	0.589187	0.612	0.299	8.5298e-60
10023	5.84952e-76	0.588799	0.875	0.524	1.1699e-72
4165	4.43204e-103	0.582577	0.905	0.496	8.86407e-100
7973	9.60249e-72	0.570997	0.923	0.6	1.9205e-68
4115	1.17419e-68	0.569989	0.596	0.25	2.34838e-65
12725	5.68107e-93	0.566425	0.784	0.373	1.13621e-89
1312	3.41904e-68	0.563666	0.508	0.185	6.83808e-65
9130	2.07436e-91	0.563421	0.891	0.512	4.14873e-88
390	3.70664e-81	0.563165	0.446	0.137	7.41328e-78
11180	5.30322e-56	0.56287	0.308	0.097	1.06064e-52
9699	7.29119e-84	0.562761	0.548	0.204	1.45824e-80
2731	6.35474e-83	0.561214	0.766	0.374	1.27095e-79
1182	9.62565e-73	0.559039	0.811	0.451	1.92513e-69
701	8.20745e-59	0.557787	0.721	0.394	1.64149e-55
23	1.14319e-91	0.557245	0.906	0.521	2.28638e-88
4861	1.19945e-66	0.554625	0.986	0.817	2.39891e-63
2682	3.04128e-81	0.553035	0.534	0.201	6.08257e-78
520	3.24917e-80	0.552465	0.718	0.33	6.49835e-77
2587	2.48592e-90	0.55202	0.688	0.282	4.97184e-87
5129	2.81932e-68	0.551721	0.532	0.199	5.63863e-65
964	3.57918e-88	0.546638	0.824	0.427	7.15837e-85
6566	2.60018e-82	0.541338	0.882	0.511	5.20035e-79
3600	2.41775e-42	0.539409	0.425	0.219	4.83549e-39
4400	1.08478e-76	0.538682	0.649	0.275	2.16955e-73
10530	1.72716e-52	0.537907	0.624	0.314	3.45433e-49
9727	3.74911e-72	0.536634	0.56	0.215	7.49823e-69
5802	2.05889e-98	0.534261	0.956	0.587	4.11778e-95
3957	5.88148e-47	0.528853	0.62	0.327	1.1763e-43
5572	5.78012e-108	0.528721	0.944	0.545	1.15602e-104
1698	5.01373e-66	0.52853	0.627	0.29	1.00275e-62
17	2.31898e-79	0.525113	0.956	0.64	4.63797e-76
303	1.17341e-100	0.525076	0.633	0.217	2.34682e-97
835	5.71192e-31	0.524202	0.262	0.112	1.14238e-27
7815	7.37693e-49	0.523588	0.704	0.402	1.47539e-45
11873	3.74106e-116	0.520673	0.412	0.063	7.48211e-113
1949	8.82353e-95	0.519842	0.905	0.513	1.76471e-91
164	2.45881e-93	0.519526	0.941	0.571	4.91761e-90
501	3.69234e-38	0.518332	0.57	0.309	7.38468e-35
6198	1.49528e-91	0.518052	0.623	0.225	2.99056e-88
5652	5.86255e-80	0.514403	0.706	0.323	1.17251e-76
548	1.04865e-95	0.514116	0.538	0.156	2.0973e-92
1039	2.30993e-90	0.513695	0.952	0.603	4.61986e-87
992	3.26723e-76	0.512836	0.926	0.593	6.53446e-73
12045	1.15465e-110	0.508802	0.811	0.359	2.3093e-107
3264	1.91082e-72	0.50766	0.656	0.301	3.82163e-69
4306	3.61405e-60	0.500625	0.617	0.286	7.22809e-57
262	2.63722e-74	0.49536	0.517	0.177	5.27443e-71
75	7.38961e-37	0.494655	0.323	0.126	1.47792e-33
283	6.70111e-92	0.494105	0.9	0.511	1.34022e-88
7265	1.01714e-63	0.494081	0.433	0.141	2.03427e-60
2944	1.41116e-50	0.493772	0.582	0.291	2.82232e-47
9905	4.02278e-70	0.493725	0.597	0.25	8.04556e-67
2650	2.90661e-83	0.491003	0.801	0.408	5.81322e-80
10305	8.1967e-67	0.486046	0.618	0.282	1.63934e-63
8265	2.45642e-79	0.48558	0.511	0.164	4.91285e-76
5878	8.05301e-53	0.485435	0.551	0.263	1.6106e-49
1025	2.80755e-43	0.485043	0.635	0.36	5.6151e-40
2504	1.1246e-57	0.478856	0.567	0.253	2.2492e-54
5566	1.15473e-66	0.478257	0.516	0.198	2.30945e-63
10723	1.12658e-69	0.475862	0.825	0.472	2.25316e-66
113	5.20379e-44	0.474504	0.474	0.23	1.04076e-40
1570	1.73097e-73	0.472328	0.772	0.402	3.46193e-70
4586	1.83042e-70	0.469547	0.612	0.257	3.66085e-67
10356	1.46875e-83	0.469308	0.599	0.22	2.9375e-80
1389	2.90178e-64	0.468957	0.733	0.387	5.80356e-61
2390	2.19912e-54	0.461169	0.825	0.523	4.39823e-51
9072	4.5094e-63	0.459926	0.688	0.343	9.0188e-60
277	5.97665e-51	0.459027	0.742	0.437	1.19533e-47
5774	3.84389e-110	0.45599	0.931	0.512	7.68778e-107
7776	1.88038e-67	0.455295	0.548	0.219	3.76076e-64
86	2.33241e-63	0.454488	0.605	0.267	4.66482e-60
1642	1.0755e-60	0.454211	0.594	0.27	2.151e-57
2388	8.79411e-33	0.452772	0.333	0.138	1.75882e-29
7193	3.52726e-68	0.452224	0.529	0.218	7.05452e-65
5565	1.03378e-43	0.451609	0.555	0.293	2.06756e-40
6514	1.26101e-58	0.449642	0.612	0.292	2.52201e-55
1173	1.19227e-37	0.448489	0.437	0.213	2.38454e-34
721	4.07667e-60	0.447723	0.647	0.318	8.15334e-57
736	2.00777e-109	0.446967	0.813	0.382	4.01554e-106
8291	1.87962e-74	0.445288	0.517	0.179	3.75923e-71
2391	5.33563e-68	0.444324	0.665	0.314	1.06713e-64
2095	8.07072e-73	0.437647	0.799	0.434	1.61414e-69
10026	5.12106e-37	0.43496	0.303	0.108	1.02421e-33
1602	1.89154e-51	0.432391	0.866	0.578	3.78308e-48
4929	1.03041e-66	0.431969	0.652	0.3	2.06082e-63
5460	1.01879e-39	0.426137	0.422	0.187	2.03758e-36
8643	1.26651e-20	0.425654	0.419	0.264	2.53302e-17
996	9.82048e-115	0.423692	0.906	0.466	1.9641e-111
4577	1.0645e-40	0.422246	0.733	0.46	2.12901e-37
697	9.54692e-33	0.420021	0.56	0.322	1.90938e-29
3261	1.20547e-62	0.419473	0.376	0.111	2.41094e-59
10788	9.34713e-53	0.417679	0.65	0.337	1.86943e-49
13392	1.07545e-53	0.416416	0.546	0.243	2.15091e-50
151	6.12699e-90	0.415619	0.587	0.201	1.2254e-86
984	7.9693e-60	0.415324	0.342	0.09	1.59386e-56
11955	2.65763e-47	0.414668	0.513	0.241	5.31526e-44
5359	1.75079e-75	0.413187	0.713	0.337	3.50158e-72
2208	6.15877e-54	0.409857	0.614	0.299	1.23175e-50
1318	1.05873e-81	0.408391	0.529	0.172	2.11746e-78
985	1.11318e-36	0.408383	0.388	0.185	2.22636e-33
4564	5.59527e-52	0.408005	0.483	0.204	1.11905e-48
3126	4.12584e-59	0.407751	0.668	0.335	8.25168e-56
4123	1.00125e-39	0.407389	0.48	0.233	2.0025e-36
1831	1.49648e-44	0.407375	0.466	0.205	2.99297e-41
401	2.82125e-34	0.402276	0.523	0.279	5.64249e-31
4247	2.35861e-73	0.400397	0.439	0.132	4.71722e-70
9244	4.30017e-23	0.400032	0.332	0.191	8.60033e-20
6711	2.1528e-61	0.399947	0.73	0.39	4.3056e-58
3743	1.96555e-51	0.397629	0.558	0.263	3.93109e-48
1640	1.5224e-69	0.396149	0.759	0.399	3.04479e-66
1338	8.10938e-48	0.39291	0.65	0.351	1.62188e-44
7551	1.00374e-51	0.390418	0.664	0.358	2.00747e-48
6971	2.00213e-60	0.388798	0.683	0.347	4.00427e-57
11984	2.58775e-68	0.386174	0.805	0.454	5.1755e-65
11980	2.156e-31	0.386035	0.436	0.221	4.31201e-28
1842	8.63869e-67	0.384962	0.685	0.331	1.72774e-63
9956	2.33928e-46	0.384925	0.618	0.327	4.67855e-43
2719	2.50363e-33	0.384245	0.315	0.122	5.00727e-30
4580	9.03207e-54	0.383408	0.499	0.205	1.80641e-50
8859	2.92054e-35	0.382829	0.427	0.199	5.84108e-32
12078	1.23119e-50	0.380215	0.398	0.154	2.46237e-47
8854	3.35939e-70	0.37924	0.919	0.597	6.71878e-67
4280	6.50859e-48	0.378648	0.471	0.198	1.30172e-44
9208	8.9972e-63	0.377868	0.52	0.204	1.79944e-59
11804	1.84098e-47	0.3771	0.514	0.241	3.68197e-44
5361	4.47158e-42	0.374771	0.401	0.159	8.94317e-39
69	8.34173e-27	0.374218	0.195	0.058	1.66835e-23
9238	1.00013e-31	0.374194	0.205	0.102	2.00027e-28
92	2.97159e-62	0.371842	0.733	0.39	5.94319e-59
3461	2.097e-48	0.370948	0.397	0.156	4.194e-45
2480	5.50926e-43	0.370237	0.528	0.256	1.10185e-39
1411	6.36388e-39	0.370237	0.548	0.285	1.27278e-35
2394	2.49324e-37	0.370007	0.566	0.309	4.98647e-34
9985	2.72245e-68	0.369947	0.596	0.249	5.4449e-65
73	1.7241e-58	0.369019	0.81	0.487	3.44821e-55
6745	2.08388e-37	0.368782	0.434	0.196	4.16776e-34
428	2.38514e-62	0.366371	0.855	0.537	4.77029e-59
12200	2.24667e-34	0.364587	0.189	0.044	4.49333e-31
8168	2.82026e-62	0.361045	0.722	0.379	5.64052e-59
5918	3.86583e-57	0.360995	0.997	0.86	7.73167e-54
2971	5.2697e-29	0.357672	0.228	0.078	1.05394e-25
10699	2.43853e-73	0.356064	0.472	0.15	4.87707e-70
1936	3.61438e-44	0.354524	0.833	0.56	7.22876e-41
2465	2.50695e-25	0.3542	0.305	0.134	5.01389e-22
32704	1.34929e-70	0.353769	0.646	0.288	2.69858e-67
12125	7.36668e-47	0.352765	0.525	0.243	1.47334e-43
9168	1.24618e-90	0.350522	0.928	0.567	2.49237e-87
811	1.84882e-80	0.349354	0.712	0.324	3.69764e-77
605	7.49089e-94	0.347451	0.925	0.543	1.49818e-90
13438	7.14585e-61	0.345288	0.573	0.247	1.42917e-57
2737	1.21931e-51	0.342746	0.452	0.195	2.43862e-48
3449	4.08932e-58	0.341786	0.917	0.631	8.17865e-55
1761	3.93502e-52	0.340352	0.605	0.296	7.87004e-49
1653	3.31216e-28	0.339898	0.472	0.257	6.62431e-25
4338	4.00634e-79	0.339429	0.448	0.123	8.01269e-76
3729	1.73562e-74	0.338578	0.653	0.284	3.47124e-71
19211	6.98575e-65	0.338193	0.894	0.576	1.39715e-61
3647	1.20325e-38	0.337376	0.52	0.262	2.40649e-35
1462	2.22321e-67	0.337325	0.712	0.355	4.44641e-64
5109	3.99606e-23	0.337031	0.389	0.211	7.99212e-20
12003	1.02769e-35	0.336599	0.314	0.118	2.05538e-32
6757	9.14383e-70	0.33545	0.493	0.168	1.82877e-66
2600	5.14574e-58	0.332718	0.701	0.37	1.02915e-54
5650	1.60868e-38	0.330934	0.281	0.1	3.21736e-35
628	9.23746e-83	0.329149	0.68	0.29	1.84749e-79
7284	2.90865e-105	0.328887	0.798	0.387	5.8173e-102
16178	2.40624e-88	0.328566	0.398	0.086	4.81248e-85
367	3.5187e-38	0.32737	0.567	0.304	7.03739e-35
500	5.01757e-58	0.326737	0.778	0.451	1.00351e-54
9486	2.1e-38	0.325825	0.546	0.284	4.2e-35
26	8.55304e-47	0.325616	0.546	0.26	1.71061e-43
4881	1.24804e-57	0.322083	0.558	0.245	2.49607e-54
1304	7.98519e-28	0.322035	0.489	0.27	1.59704e-24
5864	1.16158e-53	0.3216	0.477	0.188	2.32316e-50
6926	4.20487e-64	0.321055	0.753	0.406	8.40975e-61
2799	1.47437e-35	0.320496	0.633	0.375	2.94873e-32
8393	5.33961e-68	0.318152	0.929	0.62	1.06792e-64
4715	9.23827e-101	0.317908	0.757	0.342	1.84765e-97
1163	2.4108e-63	0.316756	0.459	0.156	4.8216e-60
6318	1.98949e-51	0.316676	0.477	0.201	3.97897e-48
4417	1.24209e-42	0.31661	0.442	0.19	2.48419e-39
1091	1.46571e-58	0.316459	0.597	0.274	2.93141e-55
1373	2.57725e-67	0.313345	0.437	0.157	5.15451e-64
1404	6.1396e-41	0.311467	0.929	0.708	1.22792e-37
1954	1.05711e-35	0.309779	0.415	0.196	2.11421e-32
7835	2.14971e-98	0.309389	0.94	0.556	4.29942e-95
80	5.23289e-42	0.307952	0.979	0.828	1.04658e-38
3479	6.48227e-47	0.307605	0.808	0.532	1.29645e-43
486	1.18135e-27	0.304899	0.267	0.132	2.36271e-24
3588	3.92037e-47	0.304446	0.499	0.223	7.84073e-44
8470	1.05319e-63	0.3028	0.665	0.32	2.10637e-60
3997	2.35583e-64	0.302594	0.508	0.189	4.71167e-61
802	2.85743e-73	0.302155	0.452	0.137	5.71486e-70
3593	2.83546e-67	0.300229	0.448	0.144	5.67093e-64
8226	2.97838e-44	0.297786	0.403	0.162	5.95677e-41
8048	1.06352e-86	0.2959	0.931	0.585	2.12704e-83
1840	1.42948e-28	0.295727	0.413	0.206	2.85896e-25
2586	1.67253e-34	0.294469	0.354	0.144	3.34506e-31
5966	3.46281e-22	0.29177	0.371	0.209	6.92563e-19
1900	4.23844e-32	0.291336	0.641	0.398	8.47689e-29
371	5.23449e-33	0.290191	0.585	0.338	1.0469e-29
10790	1.39555e-18	0.289148	0.287	0.191	2.7911e-15
10007	1.99447e-20	0.288577	0.287	0.188	3.98895e-17
10799	6.50754e-08	0.286859	0.379	0.303	0.000130151
1340	1.16261e-38	0.286764	0.507	0.25	2.32522e-35
9065	7.8254e-45	0.285667	0.456	0.199	1.56508e-41
167	9.6477e-73	0.28405	0.941	0.626	1.92954e-69
4493	3.83383e-30	0.282495	0.483	0.257	7.66767e-27
8966	1.5469e-31	0.278011	0.685	0.441	3.0938e-28
6705	1.03023e-67	0.277961	0.523	0.194	2.06047e-64
7192	4.40492e-51	0.276595	0.478	0.196	8.80985e-48
4585	4.34748e-21	0.276496	0.351	0.194	8.69496e-18
6614	2.13375e-24	0.275892	0.392	0.209	4.2675e-21
9186	1.18007e-62	0.275691	0.585	0.253	2.36015e-59
4302	4.17922e-18	0.274512	0.214	0.096	8.35844e-15
7211	1.3237e-41	0.274003	0.392	0.161	2.64741e-38
15165	7.25538e-44	0.273431	0.564	0.284	1.45108e-40
6416	1.06821e-29	0.272839	0.431	0.219	2.13643e-26
3749	9.52001e-40	0.272034	0.64	0.366	1.904e-36
4116	7.26034e-59	0.270516	0.606	0.28	1.45207e-55
8141	1.61023e-52	0.270233	0.452	0.184	3.22047e-49
2043	6.97813e-33	0.270116	0.419	0.199	1.39563e-29
178	2.90908e-54	0.270081	0.56	0.269	5.81816e-51
4812	1.99101e-49	0.26931	0.323	0.095	3.98203e-46
2428	1.66446e-33	0.268248	0.421	0.205	3.32891e-30
2420	6.40359e-55	0.267717	0.881	0.59	1.28072e-51
5962	1.06191e-46	0.267284	0.445	0.186	2.12382e-43
9131	6.65237e-20	0.266382	0.232	0.117	1.33047e-16
9355	2.0247e-42	0.266254	0.531	0.261	4.0494e-39
6909	8.92587e-34	0.264768	0.394	0.178	1.78517e-30
6081	3.01275e-35	0.26348	0.365	0.157	6.0255e-32
2427	1.62882e-58	0.262277	0.523	0.221	3.25763e-55
6529	5.41636e-94	0.261802	0.348	0.056	1.08327e-90
10840	3.0598e-42	0.257319	0.443	0.192	6.1196e-39
1133	3.9456e-61	0.256665	0.588	0.264	7.89121e-58
2063	7.79078e-57	0.255246	0.407	0.135	1.55816e-53
8348	7.79438e-39	0.255188	0.436	0.197	1.55888e-35
2502	1.4122e-33	0.254093	0.418	0.197	2.8244e-30
4216	3.1862e-49	0.253466	0.544	0.27	6.37241e-46
2911	2.69155e-26	0.252531	0.302	0.131	5.38309e-23
3625	1.16569e-26	0.252089	0.443	0.238	2.33138e-23
1589	6.97263e-73	0.2507	0.881	0.534	1.39453e-69
4807	1.18051e-20	0.250295	0.416	0.237	2.36102e-17
245	6.70301e-75	0.250176	0.706	0.343	1.3406e-71
pct.1: The percentage of cells where the feature is detected in the first group.
pct.2: The percentage of cells where the feature is detected in the second group
The definition of pct.1 and pct.2 was extract from the following Seurat website.
https://satijalab.org/seurat/articles/de_vignette.html

## Sheet: 5
Additional file 12. Distinct modules of orthologous groups in pseudotime analysis of P. trichocarpa and T. aralioides.
The lists of DEOs generated from Seurat in distinct modules 1 to 8 of orthologous groups (Additional file 1: Fig. S28B) with temporal expression patterns from each cell lineage across pseudotime using two-species cell clustering of P. trichocarpa and T. aralioides.
Orthologous group	P value	Log2FC	pct.1	pct.2	Adjusted P value
241	1.88149e-94	1.7256	0.73	0.479	3.76299e-91
1153	1.04394e-105	1.48195	0.766	0.456	2.08788e-102
2377	8.74885e-97	1.48035	0.833	0.581	1.74977e-93
2552	5.07075e-105	1.40983	0.847	0.59	1.01415e-101
3856	9.59664e-51	1.37918	0.678	0.472	1.91933e-47
7095	1.80443e-62	1.26586	0.563	0.366	3.60886e-59
1317	6.45155e-51	1.26041	0.776	0.561	1.29031e-47
13923	3.86704e-54	1.23139	0.66	0.384	7.73408e-51
2183	2.02511e-76	1.22616	0.758	0.541	4.05021e-73
8048	1.09783e-81	1.21558	0.818	0.595	2.19567e-78
5296	4.62569e-41	1.21485	0.691	0.536	9.25139e-38
11796	2.49657e-49	1.18602	0.771	0.561	4.99313e-46
1039	2.85337e-58	1.17913	0.796	0.619	5.70674e-55
11993	1.66095e-50	1.16688	0.573	0.34	3.32189e-47
992	7.52076e-53	1.15387	0.766	0.61	1.50415e-49
1889	6.10131e-38	1.15085	0.712	0.511	1.22026e-34
1183	2.22058e-42	1.14043	0.609	0.37	4.44115e-39
964	1.90771e-30	1.12973	0.62	0.449	3.81541e-27
6198	1.26526e-35	1.1162	0.4	0.25	2.53052e-32
1589	8.37986e-63	1.1132	0.79	0.541	1.67597e-59
15103	1.07019e-19	1.10501	0.339	0.217	2.14039e-16
711	1.18443e-25	1.10191	0.389	0.285	2.36885e-22
9553	4.80181e-37	1.09419	0.318	0.212	9.60363e-34
4229	5.63882e-27	1.08001	0.574	0.395	1.12776e-23
12046	2.46261e-45	1.07243	0.668	0.47	4.92521e-42
1373	1.19345e-34	1.07008	0.338	0.166	2.3869e-31
80	3.19589e-54	1.06143	0.93	0.832	6.39177e-51
7284	2.3048e-47	1.02189	0.64	0.402	4.6096e-44
401	1.30634e-44	1.01467	0.506	0.277	2.61268e-41
1038	1.6674e-23	1.00558	0.673	0.552	3.3348e-20
17	8.57705e-43	1.00111	0.811	0.656	1.71541e-39
2341	2.03171e-30	0.993465	0.406	0.352	4.06343e-27
2265	6.69425e-50	0.986692	0.635	0.362	1.33885e-46
1697	2.55e-40	0.979481	0.592	0.36	5.10001e-37
922	2.90813e-38	0.967728	0.603	0.403	5.81627e-35
5807	6.93598e-29	0.966832	0.475	0.313	1.3872e-25
3231	8.79975e-30	0.964396	0.727	0.535	1.75995e-26
70	3.18239e-27	0.961493	0.393	0.233	6.36477e-24
2297	3.37997e-30	0.946895	0.406	0.219	6.75995e-27
1489	8.44187e-30	0.944569	0.599	0.432	1.68837e-26
23	3.41502e-26	0.943766	0.642	0.553	6.83003e-23
4047	4.75822e-23	0.93996	0.499	0.318	9.51644e-20
145	4.0238e-22	0.933225	0.946	0.921	8.04761e-19
11456	1.27916e-48	0.919401	0.477	0.215	2.55832e-45
1936	2.63523e-34	0.900391	0.734	0.569	5.27046e-31
293	6.32312e-35	0.897877	0.82	0.666	1.26462e-31
8393	3.11372e-39	0.895891	0.798	0.633	6.22745e-36
6064	1.47766e-42	0.892709	0.364	0.149	2.95532e-39
4984	3.20071e-47	0.889524	0.82	0.702	6.40141e-44
1294	1.34611e-12	0.888977	0.273	0.208	2.69222e-09
3884	2.93847e-26	0.886811	0.464	0.288	5.87693e-23
61	6.03143e-27	0.886516	0.63	0.44	1.20629e-23
2344	2.18677e-39	0.883654	0.706	0.533	4.37354e-36
10023	9.82718e-20	0.863524	0.664	0.549	1.96544e-16
1757	1.76219e-41	0.861125	0.631	0.383	3.52438e-38
1008	1.27084e-39	0.859914	0.752	0.553	2.54168e-36
607	1.11418e-24	0.855137	0.651	0.465	2.22836e-21
1340	4.11958e-40	0.845398	0.336	0.271	8.23917e-37
2690	1.26601e-23	0.840773	0.618	0.457	2.53202e-20
5237	2.69851e-32	0.835803	0.598	0.413	5.39701e-29
164	3.3285e-42	0.832893	0.715	0.597	6.65699e-39
10017	1.12226e-29	0.828583	0.706	0.544	2.24451e-26
6502	6.57147e-34	0.82487	0.745	0.538	1.31429e-30
11339	2.3258e-19	0.82477	0.382	0.278	4.65161e-16
2208	6.74625e-37	0.82471	0.542	0.303	1.34925e-33
1416	1.5044e-27	0.823147	0.318	0.243	3.0088e-24
1154	3.31764e-18	0.82067	0.437	0.277	6.63529e-15
56	1.38727e-34	0.819667	0.706	0.575	2.77454e-31
1556	1.09539e-21	0.811054	0.517	0.335	2.19077e-18
2972	1.00164e-24	0.809337	0.502	0.307	2.00327e-21
4216	2.86081e-27	0.805905	0.432	0.281	5.72162e-24
1602	4.70126e-28	0.803677	0.74	0.591	9.40251e-25
6673	7.44506e-21	0.802632	0.33	0.189	1.48901e-17
354	1.61464e-46	0.798899	0.543	0.275	3.22928e-43
2810	2.408e-34	0.789894	0.471	0.253	4.816e-31
7828	2.28073e-29	0.785161	0.31	0.163	4.56146e-26
7265	2.56281e-16	0.773349	0.264	0.161	5.12562e-13
2881	1.65514e-26	0.76924	0.51	0.317	3.31027e-23
3489	9.91282e-19	0.76906	0.444	0.295	1.98256e-15
8807	1.70519e-45	0.767561	0.493	0.236	3.41039e-42
155	1.66129e-19	0.762207	0.824	0.734	3.32258e-16
11591	1.91792e-28	0.761014	0.529	0.318	3.83584e-25
1767	2.25845e-29	0.759567	0.53	0.324	4.5169e-26
1709	1.08601e-39	0.758822	0.367	0.155	2.17203e-36
3905	4.15465e-26	0.757087	0.556	0.377	8.30929e-23
267	7.85882e-29	0.753769	0.441	0.242	1.57176e-25
2205	6.74846e-27	0.750438	0.442	0.246	1.34969e-23
1886	2.81409e-62	0.750202	0.386	0.13	5.62819e-59
9461	5.28472e-17	0.748905	0.273	0.213	1.05694e-13
7551	3.25762e-25	0.746094	0.521	0.373	6.51525e-22
400	5.48826e-13	0.735644	0.683	0.644	1.09765e-09
3103	7.17126e-18	0.727901	0.224	0.142	1.43425e-14
3885	4.92956e-26	0.726419	0.344	0.221	9.85911e-23
1908	8.23395e-13	0.720948	0.624	0.502	1.64679e-09
4436	1.3254e-16	0.720897	0.712	0.631	2.65081e-13
2014	5.60844e-18	0.720603	0.573	0.452	1.12169e-14
5889	4.27814e-28	0.717447	0.69	0.569	8.55628e-25
3483	2.23886e-15	0.716939	0.581	0.43	4.47771e-12
11846	2.4722e-17	0.710798	0.84	0.797	4.9444e-14
799	2.56797e-29	0.709157	0.364	0.175	5.13594e-26
2075	1.99793e-36	0.704215	0.516	0.281	3.99586e-33
146	1.05807e-16	0.704097	0.448	0.311	2.11615e-13
135	1.59546e-14	0.702032	0.661	0.535	3.19092e-11
2003	2.92332e-25	0.698691	0.558	0.359	5.84664e-22
5494	2.45336e-17	0.695123	0.184	0.08	4.90671e-14
9334	4.52708e-15	0.692997	0.64	0.514	9.05416e-12
2793	9.55548e-18	0.692854	0.567	0.399	1.9111e-14
721	5.5379e-17	0.692739	0.472	0.338	1.10758e-13
1091	8.03446e-43	0.688425	0.298	0.313	1.60689e-39
4889	8.89306e-14	0.687517	0.454	0.344	1.77861e-10
3653	4.13302e-26	0.682675	0.574	0.369	8.26603e-23
7973	6.22311e-27	0.680589	0.768	0.617	1.24462e-23
889	1.05817e-42	0.680472	0.483	0.235	2.11634e-39
2427	2.21803e-15	0.678939	0.305	0.248	4.43605e-12
2079	2.0476e-16	0.673169	0.644	0.491	4.0952e-13
4861	3.65836e-22	0.672504	0.925	0.823	7.31672e-19
7598	1.80926e-18	0.67129	0.259	0.186	3.61852e-15
3592	3.75883e-16	0.670001	0.248	0.174	7.51767e-13
13	1.18662e-16	0.669614	0.648	0.507	2.37324e-13
10880	4.51095e-27	0.667208	0.803	0.638	9.0219e-24
708	2.61678e-12	0.661593	0.583	0.47	5.23357e-09
2122	3.6631e-25	0.661507	0.278	0.153	7.3262e-22
4724	4.12132e-20	0.659849	0.516	0.34	8.24263e-17
689	3.09043e-20	0.653526	0.763	0.64	6.18086e-17
1064	1.58717e-16	0.652531	0.453	0.296	3.17434e-13
10596	7.42554e-15	0.647644	0.75	0.667	1.48511e-11
166	5.3503e-09	0.645166	0.728	0.643	1.07006e-05
295	4.00248e-16	0.644423	0.577	0.481	8.00496e-13
312	3.56579e-14	0.643995	0.563	0.456	7.13158e-11
2656	5.62444e-19	0.640643	0.833	0.735	1.12489e-15
3568	9.15228e-20	0.640171	0.299	0.189	1.83046e-16
836	2.24425e-40	0.637463	0.396	0.172	4.4885e-37
573	8.64307e-13	0.636479	0.549	0.456	1.72861e-09
7968	6.40807e-20	0.634879	0.461	0.292	1.28161e-16
4246	1.09067e-11	0.634143	0.339	0.255	2.18134e-08
10718	9.79097e-25	0.632379	0.453	0.263	1.95819e-21
174	1.83534e-18	0.632209	0.278	0.218	3.67068e-15
1052	3.00495e-12	0.628666	0.435	0.368	6.00991e-09
7878	2.16872e-31	0.626581	0.173	0.128	4.33744e-28
2838	2.6265e-19	0.624186	0.614	0.448	5.253e-16
245	6.91811e-09	0.621905	0.449	0.375	1.38362e-05
642	8.83395e-38	0.620638	0.371	0.166	1.76679e-34
7570	4.07004e-13	0.614559	0.454	0.323	8.14008e-10
3479	7.27233e-08	0.613846	0.639	0.552	0.000145447
3474	9.17316e-33	0.612119	0.316	0.333	1.83463e-29
5463	6.33877e-25	0.608081	0.327	0.164	1.26775e-21
367	2.45228e-10	0.600416	0.418	0.321	4.90456e-07
371	1.26728e-23	0.599953	0.523	0.342	2.53456e-20
8254	1.13246e-09	0.594581	0.592	0.476	2.26491e-06
563	4.90441e-16	0.593391	0.195	0.114	9.80883e-13
6796	4.59693e-12	0.59335	0.373	0.276	9.19386e-09
1462	5.99872e-10	0.590693	0.493	0.381	1.19974e-06
585	1.40963e-29	0.590251	0.157	0.143	2.81927e-26
2002	1.47996e-15	0.589754	0.568	0.426	2.95991e-12
3570	1.19876e-13	0.587696	0.777	0.703	2.39752e-10
471	1.45712e-08	0.587006	0.369	0.289	2.91424e-05
15068	2.39273e-20	0.583533	0.49	0.319	4.78545e-17
10093	1.79164e-26	0.581853	0.551	0.344	3.58327e-23
2957	4.37259e-12	0.577733	0.545	0.417	8.74518e-09
150	5.47751e-18	0.577393	0.715	0.578	1.0955e-14
4403	2.72992e-23	0.577252	0.454	0.27	5.45984e-20
4407	8.93259e-20	0.576735	0.505	0.334	1.78652e-16
20	3.4859e-12	0.572771	0.502	0.45	6.9718e-09
419	1.49759e-13	0.568544	0.51	0.397	2.99518e-10
11298	3.29923e-11	0.56785	0.34	0.259	6.59846e-08
8951	1.24781e-24	0.566629	0.462	0.271	2.49563e-21
1133	1.39384e-05	0.566264	0.343	0.295	0.0278768
10043	6.06351e-14	0.56478	0.587	0.478	1.2127e-10
5966	2.73805e-11	0.56417	0.286	0.218	5.4761e-08
11462	5.26997e-17	0.564146	0.163	0.069	1.05399e-13
1206	4.28019e-20	0.561916	0.734	0.613	8.56037e-17
11160	1.11759e-18	0.561306	0.353	0.289	2.23518e-15
7509	4.90907e-24	0.560147	0.472	0.282	9.81814e-21
26	1.35588e-14	0.560008	0.415	0.274	2.71177e-11
1689	4.57098e-08	0.559626	0.371	0.284	9.14195e-05
1588	8.89653e-29	0.559037	0.793	0.615	1.77931e-25
4580	1.52599e-29	0.55487	0.411	0.212	3.05199e-26
3052	1.20974e-50	0.554776	0.349	0.119	2.41948e-47
3147	3.8484e-18	0.554647	0.457	0.293	7.6968e-15
4306	5.23179e-10	0.553519	0.41	0.31	1.04636e-06
2875	4.68961e-27	0.553063	0.803	0.689	9.37922e-24
2724	7.06399e-08	0.552674	0.411	0.324	0.00014128
6568	2.60485e-15	0.550742	0.321	0.229	5.2097e-12
6147	1.12794e-15	0.547844	0.664	0.518	2.25588e-12
981	6.3879e-18	0.545163	0.677	0.527	1.27758e-14
9208	4.41814e-33	0.543434	0.424	0.212	8.83627e-30
736	5.51712e-14	0.540235	0.505	0.42	1.10342e-10
8620	1.45816e-10	0.539378	0.502	0.386	2.91633e-07
7679	3.7903e-16	0.539265	0.47	0.314	7.5806e-13
7718	1.20081e-09	0.538565	0.479	0.367	2.40162e-06
1800	4.28615e-09	0.537734	0.521	0.403	8.5723e-06
5118	1.67879e-11	0.536025	0.515	0.394	3.35757e-08
2642	3.0012e-12	0.535088	0.63	0.523	6.00239e-09
1903	2.53295e-23	0.531624	0.956	0.907	5.0659e-20
97	2.06109e-10	0.528505	0.69	0.564	4.12218e-07
0	7.69851e-19	0.52708	0.354	0.329	1.5397e-15
715	5.3964e-17	0.526192	0.37	0.226	1.07928e-13
1688	8.12822e-19	0.521971	0.364	0.209	1.62564e-15
12523	2.04294e-18	0.521405	0.461	0.298	4.08588e-15
4586	9.98448e-15	0.520139	0.424	0.279	1.9969e-11
13907	1.46363e-27	0.514976	0.453	0.258	2.92727e-24
6684	2.4225e-33	0.514725	0.376	0.179	4.84501e-30
1640	2.2616e-17	0.508139	0.576	0.42	4.5232e-14
392	9.23165e-39	0.506734	0.893	0.737	1.84633e-35
5802	9.45388e-12	0.506332	0.714	0.617	1.89078e-08
71	1.58099e-19	0.501392	0.226	0.188	3.16198e-16
14	3.20796e-13	0.500843	0.594	0.45	6.41591e-10
1100	2.72571e-27	0.500681	0.512	0.312	5.45142e-24
1748	1.43052e-10	0.50038	0.563	0.438	2.86105e-07
333	1.4699e-14	0.499959	0.171	0.171	2.93981e-11
3743	3.85212e-16	0.49892	0.428	0.276	7.70423e-13
6705	1.43884e-20	0.495602	0.373	0.21	2.87768e-17
530	4.24521e-21	0.495107	0.217	0.211	8.49042e-18
4338	6.07153e-09	0.494651	0.223	0.151	1.21431e-05
6418	6.11901e-09	0.493233	0.371	0.348	1.2238e-05
1411	2.82878e-07	0.492178	0.357	0.309	0.000565756
610	7.98121e-15	0.491862	0.523	0.371	1.59624e-11
1849	1.05907e-07	0.491763	0.519	0.433	0.000211813
10060	6.84463e-22	0.489708	0.282	0.145	1.36893e-18
11389	1.19353e-34	0.488625	0.374	0.169	2.38705e-31
5603	1.49011e-10	0.488127	0.193	0.14	2.98022e-07
466	4.60294e-12	0.487733	0.502	0.366	9.20587e-09
10610	2.94438e-12	0.487442	0.528	0.392	5.88875e-09
15094	1.05045e-09	0.486433	0.533	0.416	2.1009e-06
523	4.40368e-33	0.486148	0.467	0.252	8.80735e-30
9130	4.69727e-13	0.483152	0.674	0.537	9.39454e-10
767	7.7353e-12	0.482048	0.587	0.454	1.54706e-08
10356	8.80959e-12	0.482024	0.371	0.246	1.76192e-08
10664	6.5358e-41	0.481304	0.402	0.175	1.30716e-37
725	1.28832e-14	0.480494	0.272	0.19	2.57665e-11
5023	9.07759e-19	0.479108	0.728	0.624	1.81552e-15
6009	1.20794e-37	0.478419	0.195	0.049	2.41587e-34
5131	8.22829e-32	0.475494	0.446	0.234	1.64566e-28
3414	2.88455e-16	0.47378	0.122	0.074	5.7691e-13
2906	3.08689e-14	0.471387	0.551	0.4	6.17379e-11
10619	3.85719e-14	0.47027	0.191	0.116	7.71438e-11
785	5.76384e-08	0.469681	0.481	0.373	0.000115277
5109	2.10758e-15	0.467795	0.237	0.23	4.21516e-12
1180	1.78206e-13	0.467196	0.744	0.681	3.56412e-10
1025	7.46625e-12	0.466804	0.51	0.374	1.49325e-08
2799	4.64081e-12	0.466781	0.524	0.386	9.28162e-09
1252	3.55574e-15	0.465841	0.29	0.176	7.11149e-12
369	1.08661e-32	0.46307	0.49	0.274	2.17322e-29
637	9.60842e-14	0.462897	0.594	0.477	1.92168e-10
10376	2.04346e-19	0.462784	0.159	0.126	4.08691e-16
5260	5.29655e-07	0.461774	0.69	0.647	0.00105931
275	1.35294e-07	0.461666	0.232	0.149	0.000270587
6916	1.901e-16	0.460876	0.11	0.045	3.80199e-13
12600	2.39444e-06	0.458944	0.294	0.231	0.00478889
2391	5.46636e-12	0.45382	0.47	0.336	1.09327e-08
555	5.59767e-16	0.453582	0.477	0.321	1.11953e-12
580	2.07363e-11	0.452386	0.825	0.735	4.14726e-08
4398	5.65772e-22	0.450661	0.216	0.181	1.13154e-18
10799	8.9196e-15	0.450082	0.44	0.292	1.78392e-11
4033	1.81724e-10	0.449377	0.149	0.123	3.63447e-07
1968	2.64411e-18	0.447936	0.545	0.375	5.28822e-15
5572	4.93605e-07	0.446153	0.656	0.58	0.000987209
2054	1.76604e-08	0.445244	0.467	0.359	3.53207e-05
2251	5.75522e-21	0.444315	0.587	0.407	1.15104e-17
9186	6.27939e-12	0.443714	0.401	0.274	1.25588e-08
1662	1.26386e-07	0.443246	0.352	0.39	0.000252772
1780	1.01664e-10	0.441511	0.527	0.397	2.03329e-07
5107	8.86105e-25	0.440511	0.103	0.106	1.77221e-21
4103	3.57681e-38	0.437811	0.405	0.189	7.15361e-35
781	7.05345e-08	0.434596	0.666	0.578	0.000141069
3774	2.61029e-22	0.434151	0.388	0.216	5.22059e-19
202	2.68792e-18	0.431408	0.367	0.215	5.37584e-15
12781	1.44268e-09	0.430333	0.912	0.859	2.88537e-06
13430	1.24714e-25	0.426158	0.276	0.12	2.49428e-22
9999	1.42604e-14	0.421619	0.354	0.383	2.85207e-11
5928	5.40927e-14	0.421221	0.393	0.257	1.08185e-10
2010	1.64541e-18	0.419775	0.536	0.363	3.29082e-15
283	4.34379e-07	0.418878	0.59	0.55	0.000868759
5261	2.48956e-10	0.418443	0.63	0.505	4.97912e-07
5849	6.05448e-15	0.418281	0.155	0.065	1.2109e-11
4662	8.97922e-14	0.418204	0.499	0.353	1.79584e-10
8958	4.39885e-22	0.418192	0.489	0.309	8.79769e-19
346	1.00705e-13	0.415311	0.225	0.183	2.01409e-10
10699	1.15418e-08	0.412725	0.212	0.183	2.30836e-05
6850	3.18588e-11	0.409119	0.151	0.073	6.37176e-08
198	8.59226e-22	0.408744	0.44	0.264	1.71845e-18
3247	6.20595e-10	0.408462	0.26	0.167	1.24119e-06
1304	9.74177e-19	0.408282	0.439	0.273	1.94835e-15
7891	2.46356e-07	0.404162	0.224	0.148	0.000492712
4819	2.07921e-33	0.402835	0.344	0.151	4.15842e-30
19211	1.19115e-12	0.401038	0.7	0.599	2.3823e-09
9627	1.97345e-07	0.400442	0.635	0.543	0.000394691
32704	1.09481e-12	0.39892	0.31	0.332	2.18961e-09
6011	1.29025e-24	0.397972	0.445	0.26	2.5805e-21
13862	2.20742e-18	0.396437	0.36	0.209	4.41484e-15
8932	6.99409e-06	0.393965	0.273	0.23	0.0139882
4996	4.8361e-27	0.391794	0.32	0.148	9.67219e-24
3799	1.2376e-13	0.391675	0.762	0.669	2.4752e-10
116	2.28889e-07	0.391259	0.486	0.383	0.000457779
5203	4.52722e-09	0.390016	0.525	0.406	9.05445e-06
1121	1.66661e-23	0.389214	0.539	0.346	3.33322e-20
7192	1.65379e-37	0.389149	0.422	0.198	3.30758e-34
1048	1.39818e-17	0.388958	0.734	0.613	2.79636e-14
3542	2.50106e-24	0.387762	0.147	0.043	5.00212e-21
388	2.44064e-41	0.387016	0.294	0.099	4.88128e-38
1831	5.22416e-09	0.386885	0.229	0.236	1.04483e-05
5864	8.39054e-16	0.386599	0.342	0.203	1.67811e-12
5018	7.94685e-07	0.384283	0.539	0.437	0.00158937
13292	5.30025e-18	0.38414	0.272	0.138	1.06005e-14
2572	7.21554e-11	0.383346	0.364	0.244	1.44311e-07
4417	3.35132e-06	0.383195	0.287	0.208	0.00670265
3239	2.41943e-19	0.38099	0.374	0.216	4.83886e-16
8031	7.8969e-12	0.378217	0.162	0.12	1.57938e-08
5679	3.19817e-43	0.377742	0.366	0.157	6.39633e-40
8694	5.11869e-09	0.371802	0.248	0.157	1.02374e-05
939	7.0229e-07	0.3718	0.715	0.628	0.00140458
2909	9.24998e-10	0.371558	0.261	0.279	1.85e-06
13970	1.62536e-11	0.370883	0.3	0.311	3.25073e-08
7048	5.95913e-10	0.368891	0.732	0.623	1.19183e-06
5098	5.90092e-09	0.367182	0.265	0.172	1.18018e-05
11167	1.79725e-15	0.366931	0.292	0.163	3.5945e-12
2922	1.0338e-05	0.366815	0.33	0.255	0.0206761
426	2.37154e-10	0.366775	0.549	0.422	4.74308e-07
13073	1.00699e-07	0.366368	0.33	0.299	0.000201398
2942	3.52269e-08	0.364791	0.517	0.405	7.04538e-05
7815	2.2294e-11	0.364303	0.545	0.42	4.45881e-08
3744	1.7374e-17	0.363957	0.362	0.214	3.47481e-14
5460	2.59511e-19	0.363268	0.347	0.193	5.19022e-16
7827	5.77045e-26	0.363031	0.374	0.193	1.15409e-22
4116	6.66459e-22	0.358172	0.475	0.293	1.33292e-18
6926	2.35095e-06	0.356585	0.527	0.434	0.0047019
1061	1.19266e-23	0.355609	0.516	0.328	2.38533e-20
117	1.0058e-07	0.354497	0.508	0.4	0.000201161
1418	1.14084e-08	0.353518	0.73	0.733	2.28167e-05
9629	1.10082e-24	0.353266	0.417	0.233	2.20163e-21
8928	3.09913e-14	0.353229	0.547	0.397	6.19827e-11
208	4.52164e-40	0.352994	0.437	0.207	9.04328e-37
3749	1.75675e-11	0.352601	0.512	0.379	3.5135e-08
13432	1.19764e-13	0.352373	0.19	0.092	2.39529e-10
6711	3.04075e-07	0.351166	0.52	0.415	0.00060815
10337	1.04505e-12	0.350658	0.536	0.397	2.0901e-09
2808	5.74069e-18	0.34886	0.113	0.126	1.14814e-14
2063	4.538e-38	0.348812	0.34	0.139	9.076e-35
262	2.87525e-14	0.347589	0.197	0.219	5.7505e-11
6493	1.95314e-13	0.345915	0.179	0.216	3.90627e-10
16334	5.7083e-08	0.345723	0.142	0.119	0.000114166
132	1.7058e-10	0.344438	0.358	0.249	3.4116e-07
1034	1.09184e-38	0.344306	0.299	0.11	2.18368e-35
7402	1.96693e-27	0.343776	0.395	0.219	3.93385e-24
8873	8.27986e-10	0.342994	0.224	0.131	1.65597e-06
553	2.01211e-09	0.342638	0.635	0.559	4.02423e-06
2316	2.95995e-11	0.34261	0.423	0.298	5.91989e-08
11955	8.31963e-18	0.342426	0.406	0.252	1.66393e-14
539	3.45993e-19	0.342032	0.369	0.214	6.91987e-16
10305	2.49505e-12	0.341798	0.437	0.303	4.9901e-09
8152	2.196e-10	0.340509	0.103	0.053	4.39201e-07
2917	9.57356e-09	0.340501	0.15	0.101	1.91471e-05
1083	1.01053e-11	0.338431	0.505	0.374	2.02105e-08
1389	1.50315e-06	0.338312	0.512	0.413	0.0030063
780	1.26266e-21	0.338242	0.386	0.218	2.52533e-18
2725	8.70645e-13	0.338116	0.251	0.145	1.74129e-09
7859	8.47426e-23	0.337402	0.445	0.267	1.69485e-19
12516	3.67322e-07	0.33693	0.558	0.455	0.000734644
2744	2.083e-12	0.336298	0.118	0.056	4.166e-09
3772	4.03874e-10	0.335671	0.379	0.262	8.07747e-07
12167	2.20361e-07	0.334972	0.247	0.235	0.000440723
719	5.71425e-09	0.334693	0.354	0.356	1.14285e-05
3306	1.36957e-22	0.333126	0.312	0.155	2.73914e-19
1395	5.0001e-10	0.332796	0.389	0.273	1.00002e-06
2650	2.26924e-05	0.332374	0.53	0.441	0.0453848
3791	5.80564e-09	0.329985	0.519	0.401	1.16113e-05
3325	3.32106e-09	0.32708	0.589	0.472	6.64211e-06
2	1.14835e-17	0.324993	0.445	0.284	2.2967e-14
6326	1.46029e-19	0.324874	0.436	0.271	2.92059e-16
6096	1.0609e-10	0.322722	0.208	0.117	2.12181e-07
623	6.90978e-13	0.320855	0.113	0.096	1.38196e-09
3793	9.99887e-34	0.320403	0.371	0.169	1.99977e-30
1105	5.77969e-22	0.319866	0.386	0.218	1.15594e-18
1834	1.18108e-12	0.31933	0.201	0.221	2.36217e-09
6622	4.94102e-11	0.316535	0.481	0.361	9.88204e-08
6066	7.67185e-06	0.316295	0.439	0.353	0.0153437
2088	4.48982e-10	0.316176	0.159	0.165	8.97963e-07
4266	2.89256e-07	0.316151	0.186	0.116	0.000578512
1135	6.16016e-13	0.315769	0.629	0.487	1.23203e-09
11874	3.30932e-08	0.313953	0.15	0.131	6.61864e-05
2589	1.37151e-35	0.312185	0.247	0.081	2.74301e-32
5129	2.98995e-06	0.311553	0.308	0.226	0.0059799
6143	4.91993e-11	0.309494	0.211	0.116	9.83986e-08
2727	4.26191e-11	0.308943	0.251	0.152	8.52382e-08
9168	6.5565e-06	0.306659	0.653	0.601	0.013113
10924	1.27199e-05	0.306367	0.298	0.226	0.0254399
5898	7.49903e-12	0.306136	0.184	0.093	1.49981e-08
9974	8.81457e-08	0.30538	0.226	0.17	0.000176291
1307	4.35203e-06	0.305039	0.439	0.347	0.00870406
6581	1.3892e-12	0.301233	0.366	0.24	2.7784e-09
2796	1.96281e-10	0.300484	0.145	0.079	3.92563e-07
1241	2.67354e-07	0.300073	0.484	0.383	0.000534708
69	8.94741e-14	0.297764	0.145	0.063	1.78948e-10
8052	4.56078e-17	0.296502	0.464	0.308	9.12156e-14
2557	8.39161e-13	0.295835	0.083	0.104	1.67832e-09
3536	3.99305e-06	0.295622	0.201	0.132	0.00798609
8149	1.12879e-28	0.294558	0.395	0.201	2.25758e-25
7394	2.34716e-14	0.294051	0.376	0.25	4.69432e-11
10353	8.46446e-10	0.293821	0.136	0.085	1.69289e-06
6416	9.61997e-20	0.2892	0.382	0.222	1.92399e-16
1150	1.0827e-19	0.287957	0.338	0.184	2.16541e-16
316	2.06202e-05	0.287676	0.308	0.314	0.0412404
2258	7.19281e-29	0.28441	0.296	0.126	1.43856e-25
1840	7.22021e-23	0.282953	0.195	0.235	1.44404e-19
4785	1.02556e-31	0.282682	0.067	0.103	2.05111e-28
7097	1.99479e-29	0.280284	0.26	0.1	3.98958e-26
7359	1.84887e-24	0.279021	0.288	0.134	3.69774e-21
7083	8.19226e-09	0.278129	0.352	0.248	1.63845e-05
9594	1.39922e-21	0.278119	0.528	0.384	2.79844e-18
46	2.67783e-11	0.27711	0.343	0.224	5.35566e-08
7583	2.2962e-18	0.276436	0.417	0.262	4.59239e-15
2638	1.342e-11	0.274996	0.105	0.109	2.68399e-08
4346	8.06852e-12	0.274768	0.344	0.223	1.6137e-08
10764	4.61004e-07	0.274536	0.728	0.639	0.000922007
6254	7.88013e-11	0.274449	0.322	0.208	1.57603e-07
1049	1.98217e-13	0.273787	0.475	0.332	3.96435e-10
6945	3.96988e-15	0.273353	0.137	0.055	7.93977e-12
23003	3.67749e-13	0.271409	0.468	0.327	7.35497e-10
14197	1.11904e-32	0.270951	0.393	0.189	2.23808e-29
203	1.57041e-32	0.270741	0.299	0.128	3.14083e-29
6432	6.28076e-09	0.270622	0.286	0.189	1.25615e-05
6757	2.38624e-25	0.270591	0.351	0.183	4.77247e-22
1842	9.77548e-11	0.270327	0.483	0.354	1.9551e-07
4585	6.51435e-14	0.270187	0.197	0.214	1.30287e-10
12570	1.92062e-16	0.268534	0.389	0.24	3.84125e-13
6029	1.80328e-09	0.268499	0.669	0.557	3.60656e-06
13323	1.35362e-29	0.268101	0.366	0.176	2.70724e-26
10846	4.874e-19	0.265649	0.111	0.089	9.748e-16
5978	7.34482e-35	0.264588	0.151	0.037	1.46896e-31
4165	6.93644e-08	0.264491	0.631	0.53	0.000138729
4767	3.74888e-10	0.263981	0.131	0.061	7.49776e-07
1498	1.48864e-08	0.263947	0.678	0.701	2.97728e-05
923	2.22216e-14	0.263216	0.505	0.371	4.44432e-11
9299	4.08948e-06	0.262781	0.105	0.101	0.00817895
8368	1.6899e-43	0.262542	0.347	0.13	3.3798e-40
3979	6.61073e-09	0.262359	0.166	0.176	1.32215e-05
5477	3.30772e-12	0.260948	0.203	0.108	6.61543e-09
2792	2.65209e-13	0.259748	0.298	0.177	5.30417e-10
503	1.0619e-13	0.259279	0.559	0.41	2.12379e-10
1163	2.66565e-26	0.258676	0.339	0.168	5.33129e-23
4975	1.96352e-06	0.25811	0.107	0.089	0.00392704
336	1.09536e-09	0.257997	0.344	0.244	2.19072e-06
783	1.05456e-10	0.257078	0.19	0.197	2.10912e-07
113	1.42004e-12	0.256368	0.361	0.242	2.84008e-09
402	2.14355e-35	0.253785	0.32	0.134	4.28711e-32
11134	2.98122e-08	0.25292	0.726	0.645	5.96244e-05
12145	7.15079e-08	0.252368	0.652	0.59	0.000143016
1223	1.13167e-08	0.25227	0.118	0.131	2.26334e-05
4559	3.70173e-17	0.251986	0.398	0.247	7.40346e-14
pct.1: The percentage of cells where the feature is detected in the first group.
pct.2: The percentage of cells where the feature is detected in the second group
The definition of pct.1 and pct.2 was extract from the following Seurat website.
https://satijalab.org/seurat/articles/de_vignette.html

## Sheet: 6
Additional file 12. Distinct modules of orthologous groups in pseudotime analysis of P. trichocarpa and T. aralioides.
The lists of DEOs generated from Seurat in distinct modules 1 to 8 of orthologous groups (Additional file 1: Fig. S28B) with temporal expression patterns from each cell lineage across pseudotime using two-species cell clustering of P. trichocarpa and T. aralioides.
Orthologous group	P value	Log2FC	pct.1	pct.2	Adjusted P value
14198	1.10609e-270	2.15043	0.849	0.648	2.21217e-267
2328	4.37599e-208	2.02683	0.971	0.82	8.75198e-205
8138	1.00126e-231	1.96849	0.696	0.508	2.00253e-228
1659	6.78186e-191	1.88102	0.768	0.637	1.35637e-187
11860	2.16433e-95	1.74743	0.512	0.485	4.32865e-92
4616	2.23311e-160	1.69155	0.617	0.442	4.46622e-157
19213	3.23892e-168	1.60935	0.513	0.408	6.47783e-165
11594	4.39782e-239	1.6027	0.994	0.966	8.79564e-236
6337	5.33369e-150	1.40032	0.915	0.732	1.06674e-146
11572	6.12511e-66	1.27734	0.647	0.636	1.22502e-62
11011	9.54772e-88	1.26012	0.809	0.695	1.90954e-84
277	3.58166e-91	1.23656	0.629	0.447	7.16333e-88
8854	3.12617e-82	1.21814	0.738	0.617	6.25234e-79
12145	6.09879e-99	1.13879	0.666	0.587	1.21976e-95
3263	6.00909e-61	1.1215	0.528	0.5	1.20182e-57
3816	3.58662e-111	1.07929	0.917	0.78	7.17325e-108
605	7.76721e-89	1.0675	0.629	0.58	1.55344e-85
3479	2.38602e-91	1.02424	0.671	0.546	4.77205e-88
4708	4.99731e-77	1.02402	0.607	0.545	9.99463e-74
8168	8.30083e-99	1.01662	0.365	0.427	1.66017e-95
2234	1.43092e-58	0.968874	0.838	0.709	2.86185e-55
13334	6.12768e-35	0.931906	0.531	0.464	1.22554e-31
5421	2.49248e-84	0.91984	0.661	0.594	4.98495e-81
1052	3.14744e-46	0.913983	0.469	0.363	6.29488e-43
2610	3.55152e-74	0.894951	0.504	0.462	7.10305e-71
487	1.92195e-60	0.864381	0.524	0.458	3.8439e-57
5918	3.0711e-68	0.809342	0.971	0.861	6.14219e-65
3602	1.37831e-59	0.804733	0.572	0.494	2.75661e-56
9867	1.06089e-65	0.797206	0.405	0.436	2.12178e-62
253	1.46223e-36	0.78848	0.468	0.379	2.92446e-33
3137	2.06896e-94	0.777303	0.463	0.488	4.13793e-91
13402	6.94257e-65	0.721445	0.221	0.261	1.38851e-61
6566	7.53143e-52	0.69545	0.605	0.545	1.50629e-48
2390	2.08372e-63	0.683873	0.566	0.557	4.16744e-60
4063	1.40721e-39	0.68069	0.296	0.346	2.81442e-36
3708	1.32265e-99	0.673151	0.203	0.301	2.64531e-96
10764	5.66894e-52	0.666265	0.67	0.648	1.13379e-48
11984	4.75478e-47	0.658423	0.501	0.493	9.50956e-44
428	3.40523e-61	0.65434	0.595	0.57	6.81046e-58
1524	5.40947e-86	0.645668	0.977	0.905	1.08189e-82
5023	8.71289e-32	0.641142	0.705	0.627	1.74258e-28
1418	5.40691e-40	0.625835	0.858	0.712	1.08138e-36
1571	1.7554e-73	0.619927	0.088	0.209	3.51081e-70
2284	3.00624e-33	0.61444	0.858	0.776	6.01248e-30
9393	1.70444e-34	0.60317	0.582	0.513	3.40888e-31
13998	1.06923e-53	0.591629	0.266	0.316	2.13846e-50
199	2.86862e-49	0.58989	0.595	0.537	5.73723e-46
10015	1.09341e-77	0.582141	0.216	0.294	2.18681e-74
11846	4.19312e-50	0.559945	0.927	0.783	8.38624e-47
1383	1.10952e-47	0.558472	0.535	0.484	2.21903e-44
1180	8.69611e-41	0.553093	0.848	0.664	1.73922e-37
11233	1.70947e-30	0.549871	0.64	0.481	3.41895e-27
2875	8.37701e-23	0.54302	0.793	0.69	1.6754e-19
15165	6.14792e-66	0.540894	0.241	0.327	1.22958e-62
7835	6.07627e-51	0.536538	0.547	0.608	1.21525e-47
312	8.9042e-41	0.536316	0.449	0.473	1.78084e-37
16210	1.20224e-56	0.533057	0.174	0.221	2.40447e-53
3449	2.43763e-31	0.526119	0.735	0.653	4.87526e-28
7932	1.85616e-47	0.51946	0.575	0.561	3.71233e-44
12722	7.93762e-60	0.513725	0.215	0.273	1.58752e-56
5102	2.69458e-46	0.503935	0.587	0.535	5.38916e-43
10875	1.44264e-48	0.499009	0.321	0.325	2.88527e-45
3442	2.22876e-47	0.495896	0.728	0.689	4.45752e-44
7720	2.62858e-38	0.493493	0.404	0.43	5.25715e-35
3231	3.59701e-39	0.48556	0.661	0.545	7.19401e-36
2042	8.84022e-09	0.482144	0.217	0.166	1.76804e-05
5349	7.47049e-57	0.472587	0.186	0.242	1.4941e-53
325	1.38234e-65	0.470567	0.226	0.317	2.76467e-62
11536	7.03969e-52	0.465633	0.228	0.26	1.40794e-48
1047	2.58623e-12	0.455242	0.285	0.391	5.17247e-09
19211	2.1918e-36	0.441444	0.556	0.622	4.38361e-33
9250	1.44402e-49	0.441324	0.281	0.371	2.88804e-46
5998	7.172e-67	0.435679	0.276	0.406	1.4344e-63
15094	1.23175e-58	0.427937	0.358	0.444	2.4635e-55
167	2.54402e-23	0.426899	0.728	0.652	5.08805e-20
6768	6.54125e-56	0.423515	0.379	0.477	1.30825e-52
10718	3.67191e-60	0.395747	0.189	0.304	7.34383e-57
6586	2.81399e-59	0.394309	0.363	0.45	5.62798e-56
4727	3.65453e-80	0.391006	0.188	0.339	7.30906e-77
9648	2.62751e-66	0.383865	0.149	0.289	5.25503e-63
2095	2.53941e-54	0.381194	0.374	0.492	5.07883e-51
305	2.68038e-37	0.378903	0.325	0.337	5.36076e-34
12159	7.69511e-47	0.378096	0.201	0.338	1.53902e-43
10729	1.9651e-50	0.374946	0.302	0.445	3.93019e-47
14206	1.18683e-53	0.368138	0.156	0.293	2.37367e-50
4897	3.86138e-41	0.363928	0.277	0.33	7.72275e-38
6926	1.0944e-50	0.363603	0.358	0.46	2.18881e-47
1061	6.49895e-34	0.359383	0.317	0.359	1.29979e-30
7378	2.34238e-33	0.348599	0.146	0.199	4.68477e-30
2101	1.19322e-71	0.335679	0.265	0.414	2.38644e-68
3289	2.04168e-39	0.332226	0.223	0.305	4.08335e-36
456	4.0817e-16	0.32817	0.787	0.689	8.1634e-13
7891	4.0085e-18	0.325672	0.147	0.16	8.017e-15
12133	1.84346e-33	0.321605	0.317	0.34	3.68691e-30
992	4.78805e-30	0.31023	0.63	0.631	9.5761e-27
402	2.30759e-24	0.308793	0.12	0.165	4.61518e-21
1175	1.54703e-44	0.306244	0.153	0.259	3.09405e-41
9486	2.33716e-65	0.304224	0.192	0.334	4.67432e-62
3712	5.72086e-57	0.300398	0.266	0.406	1.14417e-53
3306	1.119e-49	0.293672	0.082	0.191	2.238e-46
6808	1.28769e-65	0.286866	0.151	0.292	2.57539e-62
848	2.84142e-46	0.276887	0.181	0.28	5.68285e-43
18296	5.92129e-29	0.274373	0.373	0.461	1.18426e-25
2457	6.93191e-51	0.274261	0.341	0.457	1.38638e-47
1602	1.83384e-19	0.272858	0.627	0.609	3.66767e-16
745	1.51871e-16	0.270419	0.281	0.28	3.03743e-13
2403	8.53868e-31	0.270093	0.42	0.472	1.70774e-27
12523	2.14019e-53	0.268308	0.181	0.342	4.28039e-50
2060	1.07399e-49	0.261017	0.257	0.372	2.14798e-46
pct.1: The percentage of cells where the feature is detected in the first group.
pct.2: The percentage of cells where the feature is detected in the second group
The definition of pct.1 and pct.2 was extract from the following Seurat website.
https://satijalab.org/seurat/articles/de_vignette.html

## Sheet: 7
Additional file 12. Distinct modules of orthologous groups in pseudotime analysis of P. trichocarpa and T. aralioides.
The lists of DEOs generated from Seurat in distinct modules 1 to 8 of orthologous groups (Additional file 1: Fig. S28B) with temporal expression patterns from each cell lineage across pseudotime using two-species cell clustering of P. trichocarpa and T. aralioides.
Orthologous group	P value	Log2FC	pct.1	pct.2	Adjusted P value
1287	0	3.24856	0.785	0.36	0
13437	0	3.11953	0.947	0.525	0
1247	0	3.06608	0.923	0.53	0
1848	0	2.87538	0.805	0.368	0
2813	0	2.78453	0.672	0.326	0
9199	0	2.5385	0.8	0.491	0
3473	0	2.49883	0.776	0.503	0
9871	3.80804e-292	2.38282	0.541	0.29	7.61608e-289
7757	1.5487e-166	2.26237	0.42	0.195	3.09741e-163
11011	0	2.13026	0.905	0.659	0
487	3.80825e-151	2.12768	0.501	0.458	7.6165e-148
121	3.20262e-227	2.08254	0.414	0.27	6.40524e-224
6094	3.04045e-245	1.96805	0.767	0.485	6.0809e-242
10280	8.22252e-128	1.95428	0.321	0.149	1.6445e-124
102	8.52517e-130	1.7928	0.451	0.371	1.70503e-126
9658	4.2673e-164	1.75543	0.441	0.289	8.53461e-161
4378	1.37377e-124	1.74161	0.306	0.258	2.74753e-121
10584	5.04236e-135	1.73221	0.438	0.302	1.00847e-131
2042	2.92716e-82	1.71597	0.242	0.155	5.85431e-79
726	3.12018e-241	1.66917	0.799	0.624	6.24036e-238
5102	9.00849e-227	1.60914	0.492	0.555	1.8017e-223
12133	3.35273e-192	1.59451	0.446	0.308	6.70545e-189
2706	1.33573e-95	1.5531	0.324	0.205	2.67146e-92
87	1.69486e-115	1.49609	0.453	0.391	3.38972e-112
9594	7.5511e-131	1.49175	0.514	0.373	1.51022e-127
1238	1.27372e-89	1.46678	0.416	0.269	2.54743e-86
338	8.96793e-118	1.45885	0.275	0.214	1.79359e-114
698	4.88679e-153	1.45136	0.551	0.478	9.77357e-150
2717	2.20089e-123	1.4151	0.428	0.3	4.40179e-120
11941	7.11716e-155	1.37332	0.645	0.61	1.42343e-151
12587	4.41528e-106	1.32297	0.346	0.294	8.83056e-103
4445	3.05272e-163	1.31789	0.452	0.41	6.10544e-160
11237	1.51799e-55	1.23486	0.332	0.162	3.03598e-52
10803	4.06978e-72	1.21538	0.334	0.251	8.13956e-69
7086	6.01091e-96	1.19845	0.367	0.348	1.20218e-92
8648	1.07976e-109	1.19712	0.364	0.328	2.15952e-106
8935	7.71718e-90	1.18067	0.277	0.213	1.54344e-86
2783	5.20396e-108	1.17286	0.391	0.379	1.04079e-104
3289	1.36153e-68	1.13736	0.34	0.282	2.72307e-65
11158	1.72058e-55	1.13655	0.403	0.321	3.44115e-52
2652	1.69097e-61	1.13089	0.303	0.228	3.38193e-58
79	1.83851e-153	1.12901	0.763	0.761	3.67703e-150
831	1.01164e-93	1.1115	0.342	0.362	2.02328e-90
2730	5.10036e-79	1.10949	0.308	0.248	1.02007e-75
5150	2.28535e-88	1.09303	0.31	0.266	4.5707e-85
4430	9.65883e-56	1.02294	0.192	0.202	1.93177e-52
3180	2.78504e-54	0.985372	0.384	0.304	5.57008e-51
305	6.14901e-70	0.975711	0.329	0.337	1.2298e-66
10651	7.3132e-74	0.971203	0.178	0.196	1.46264e-70
336	6.5799e-43	0.961048	0.294	0.248	1.31598e-39
12125	2.02332e-67	0.939635	0.274	0.276	4.04664e-64
2653	7.92059e-41	0.931908	0.289	0.239	1.58412e-37
1289	1.81128e-66	0.922874	0.414	0.4	3.62257e-63
23076	1.01161e-55	0.921742	0.463	0.408	2.02322e-52
58	6.35696e-88	0.91331	0.466	0.48	1.27139e-84
287	2.54123e-84	0.908141	0.299	0.347	5.08247e-81
10875	5.25354e-70	0.906373	0.345	0.319	1.05071e-66
9545	2.1225e-63	0.894177	0.189	0.171	4.24499e-60
11185	3.05682e-58	0.872405	0.243	0.239	6.11365e-55
1011	5.91504e-46	0.857514	0.348	0.365	1.18301e-42
341	5.3728e-60	0.834194	0.515	0.461	1.07456e-56
125	9.61005e-59	0.816399	0.388	0.454	1.92201e-55
11314	1.75456e-60	0.796456	0.206	0.216	3.50913e-57
920	1.42066e-42	0.796006	0.285	0.268	2.84131e-39
11536	3.98281e-41	0.789603	0.266	0.253	7.96561e-38
8958	1.87438e-51	0.767161	0.317	0.337	3.74875e-48
292	1.58545e-80	0.762526	0.215	0.332	3.17089e-77
20621	8.33495e-22	0.753498	0.334	0.313	1.66699e-18
3404	1.7335e-52	0.74253	0.429	0.405	3.46701e-49
3832	1.44559e-22	0.739799	0.239	0.227	2.89119e-19
9215	2.41325e-36	0.737744	0.22	0.2	4.8265e-33
2969	1.03905e-41	0.709298	0.23	0.245	2.07809e-38
2449	6.5134e-15	0.694898	0.201	0.184	1.30268e-11
2668	3.76776e-44	0.692793	0.415	0.434	7.53552e-41
1040	4.05662e-23	0.686516	0.208	0.147	8.11323e-20
12015	2.35279e-38	0.659987	0.183	0.159	4.70559e-35
4626	9.08089e-91	0.65803	0.396	0.532	1.81618e-87
4053	6.37849e-20	0.656678	0.299	0.304	1.2757e-16
11543	3.96663e-31	0.618158	0.232	0.258	7.93326e-28
8765	4.86636e-39	0.610059	0.189	0.2	9.73273e-36
10582	6.21461e-35	0.607348	0.215	0.241	1.24292e-31
7213	1.20008e-47	0.595993	0.152	0.214	2.40015e-44
5147	9.2524e-23	0.585461	0.188	0.195	1.85048e-19
3823	1.18102e-12	0.580539	0.235	0.204	2.36203e-09
10549	2.33879e-91	0.578379	0.076	0.175	4.67757e-88
7685	4.71388e-53	0.570244	0.497	0.382	9.42775e-50
3442	2.60172e-109	0.553228	0.571	0.727	5.20344e-106
6005	7.07495e-14	0.551463	0.248	0.246	1.41499e-10
8653	2.52162e-25	0.546943	0.203	0.208	5.04325e-22
13326	1.19028e-33	0.529113	0.171	0.187	2.38055e-30
3853	2.96842e-12	0.528917	0.175	0.146	5.93685e-09
8033	8.70191e-15	0.516272	0.199	0.203	1.74038e-11
339	2.66763e-21	0.5149	0.236	0.267	5.33526e-18
4130	2.25739e-12	0.508262	0.154	0.095	4.51477e-09
7807	2.04353e-11	0.504433	0.239	0.222	4.08705e-08
9193	6.0832e-20	0.501118	0.189	0.222	1.21664e-16
1904	3.74135e-32	0.498263	0.192	0.225	7.4827e-29
14161	9.1666e-46	0.496062	0.387	0.469	1.83332e-42
8271	1.28577e-23	0.494553	0.193	0.206	2.57155e-20
6725	3.78835e-17	0.483397	0.2	0.221	7.5767e-14
473	1.73617e-32	0.482433	0.238	0.355	3.47233e-29
13103	2.30226e-13	0.475442	0.206	0.257	4.60451e-10
6348	1.00021e-78	0.470181	0.348	0.529	2.00041e-75
10610	1.87135e-31	0.468486	0.339	0.429	3.7427e-28
1105	3.40977e-18	0.461472	0.214	0.247	6.81954e-15
9093	4.82013e-23	0.455866	0.238	0.288	9.64027e-20
1243	2.22723e-26	0.455746	0.238	0.301	4.45447e-23
288	3.64798e-68	0.451999	0.091	0.191	7.29596e-65
3447	2.71916e-26	0.449226	0.216	0.27	5.43831e-23
4546	3.85047e-36	0.437971	0.147	0.214	7.70093e-33
2294	4.34656e-36	0.435184	0.183	0.238	8.69312e-33
1383	6.46251e-45	0.433835	0.398	0.515	1.2925e-41
4122	1.38837e-27	0.43204	0.212	0.291	2.77674e-24
1639	6.13018e-07	0.430206	0.211	0.22	0.00122604
5369	3.74382e-12	0.425149	0.189	0.174	7.48765e-09
1524	1.23981e-58	0.420866	0.879	0.925	2.47962e-55
385	1.58241e-40	0.414288	0.479	0.56	3.16483e-37
9919	1.19182e-76	0.414265	0.168	0.323	2.38363e-73
9154	4.99789e-19	0.412073	0.198	0.239	9.99578e-16
2395	9.20969e-07	0.409058	0.181	0.169	0.00184194
10782	2.86503e-21	0.408517	0.178	0.145	5.73006e-18
3914	1.27817e-13	0.39974	0.227	0.276	2.55634e-10
6586	4.15509e-54	0.395845	0.312	0.471	8.31018e-51
10587	3.43296e-21	0.393507	0.171	0.241	6.86593e-18
3900	6.13193e-10	0.392446	0.188	0.214	1.22639e-06
2457	9.46407e-56	0.389419	0.299	0.479	1.89281e-52
7720	6.38095e-30	0.389029	0.354	0.446	1.27619e-26
9138	6.24371e-06	0.37793	0.132	0.127	0.0124874
635	1.73559e-37	0.369742	0.444	0.517	3.47119e-34
7583	7.7415e-15	0.360642	0.234	0.295	1.5483e-11
3224	5.00272e-48	0.359986	0.191	0.286	1.00054e-44
3478	1.05347e-15	0.359652	0.204	0.243	2.10694e-12
7558	1.64172e-39	0.359352	0.308	0.462	3.28345e-36
4485	2.36348e-13	0.358352	0.176	0.197	4.72696e-10
11497	2.32191e-18	0.354296	0.201	0.26	4.64382e-15
2869	5.0653e-07	0.35022	0.175	0.205	0.00101306
3783	1.58455e-11	0.349593	0.116	0.115	3.1691e-08
1829	4.31109e-07	0.34466	0.155	0.181	0.000862218
3790	1.35707e-42	0.343749	0.105	0.207	2.71413e-39
1233	8.80885e-22	0.343243	0.173	0.261	1.76177e-18
10105	4.97324e-19	0.340818	0.212	0.253	9.94649e-16
11229	9.32532e-10	0.340657	0.132	0.109	1.86506e-06
867	9.90031e-16	0.340499	0.243	0.282	1.98006e-12
8296	1.80125e-27	0.320962	0.083	0.167	3.6025e-24
10294	1.54677e-22	0.318792	0.192	0.229	3.09354e-19
5360	1.19802e-62	0.315209	0.307	0.502	2.39604e-59
7500	1.7257e-24	0.313985	0.139	0.196	3.4514e-21
13466	1.98829e-10	0.309755	0.204	0.26	3.97659e-07
13994	4.55228e-10	0.308097	0.188	0.234	9.10457e-07
4897	7.15669e-18	0.304048	0.264	0.338	1.43134e-14
4953	9.42663e-08	0.303196	0.178	0.217	0.000188533
13351	6.2153e-07	0.302949	0.184	0.201	0.00124306
912	4.03029e-39	0.298537	0.322	0.452	8.06058e-36
5873	2.13863e-05	0.296785	0.158	0.119	0.0427725
4690	2.12832e-26	0.296454	0.139	0.228	4.25663e-23
5934	1.53246e-32	0.293193	0.319	0.424	3.06491e-29
197	2.26751e-65	0.292933	0.368	0.568	4.53503e-62
1884	3.36285e-17	0.29267	0.291	0.374	6.7257e-14
12591	6.46641e-08	0.291216	0.197	0.222	0.000129328
10015	2.75961e-18	0.288566	0.212	0.302	5.51921e-15
659	4.67311e-43	0.288241	0.15	0.294	9.34623e-40
6065	6.60095e-14	0.287505	0.159	0.104	1.32019e-10
1556	1.68106e-32	0.276417	0.267	0.384	3.36212e-29
2425	3.989e-13	0.27528	0.067	0.1	7.97801e-10
11218	1.37168e-05	0.274344	0.123	0.106	0.0274336
8890	5.49743e-10	0.266435	0.12	0.138	1.09949e-06
1766	5.48753e-07	0.263523	0.174	0.197	0.00109751
10147	6.72324e-16	0.260674	0.066	0.114	1.34465e-12
6143	1.40338e-36	0.25668	0.066	0.146	2.80676e-33
7932	9.1382e-75	0.256618	0.379	0.611	1.82764e-71
9985	2.90551e-44	0.253372	0.169	0.321	5.81102e-41
11584	2.90483e-09	0.250637	0.186	0.116	5.80966e-06
pct.1: The percentage of cells where the feature is detected in the first group.
pct.2: The percentage of cells where the feature is detected in the second group
The definition of pct.1 and pct.2 was extract from the following Seurat website.
https://satijalab.org/seurat/articles/de_vignette.html

## Sheet: 8
Additional file 12. Distinct modules of orthologous groups in pseudotime analysis of P. trichocarpa and T. aralioides.
The lists of DEOs generated from Seurat in distinct modules 1 to 8 of orthologous groups (Additional file 1: Fig. S28B) with temporal expression patterns from each cell lineage across pseudotime using two-species cell clustering of P. trichocarpa and T. aralioides.
Orthologous group	P value	Log2FC	pct.1	pct.2	Adjusted P value
1885	0	4.71133	0.942	0.422	0
435	0	4.50331	0.961	0.408	0
1301	0	4.09054	0.472	0.225	0
2455	0	3.95601	0.94	0.47	0
154	0	3.85488	0.993	0.762	0
335	0	3.81	0.715	0.348	0
1398	0	3.66147	0.648	0.3	0
9398	0	3.62825	0.704	0.22	0
7685	0	3.52665	0.84	0.371	1.60715e-306
4134	0	3.42297	0.632	0.229	0
3429	0	3.24606	0.681	0.254	0
356	0	3.22062	0.792	0.325	0
988	0	3.2102	0.681	0.364	0
14059	1.43832e-253	3.19133	0.562	0.147	2.87664e-250
39	0	3.15784	0.938	0.718	0
108	0	3.14499	0.981	0.762	0
6098	0	3.11026	0.806	0.561	0
1622	0	3.0731	0.808	0.383	0
4278	0	3.07197	0.766	0.298	0
909	0	3.05554	0.588	0.18	0
7018	4.89549e-284	3.04192	0.609	0.284	9.79098e-281
4437	5.78869e-301	2.9878	0.507	0.239	1.15774e-297
8334	6.20602e-260	2.98094	0.637	0.331	1.2412e-256
841	0	2.89904	0.921	0.637	0
3551	6.11737e-274	2.81462	0.546	0.229	1.22347e-270
216	1.09565e-287	2.73799	0.831	0.598	2.1913e-284
544	1.52697e-216	2.73331	0.715	0.488	3.05393e-213
210	2.16535e-182	2.7114	0.542	0.385	4.3307e-179
10704	0	2.70324	0.438	0.206	0
7229	6.23046e-248	2.65986	0.556	0.314	1.24609e-244
13912	0	2.60537	0.384	0.203	0
10101	2.42427e-288	2.57745	0.361	0.234	4.84854e-285
1404	2.29606e-277	2.54736	0.951	0.716	4.59213e-274
694	1.93112e-253	2.5296	0.456	0.243	3.86224e-250
3527	1.18501e-264	2.45409	0.567	0.32	2.37002e-261
9529	0	2.44914	0.394	0.196	0
14871	1.37836e-214	2.44033	0.516	0.333	2.75672e-211
10768	0	2.42723	0.421	0.186	4.20752e-308
4008	1.80399e-210	2.40826	0.516	0.231	3.60798e-207
3710	4.32485e-141	2.39056	0.498	0.418	8.6497e-138
4921	5.87005e-157	2.36916	0.502	0.258	1.17401e-153
1327	1.48418e-197	2.32157	0.894	0.699	2.96835e-194
3404	1.38485e-157	2.30775	0.623	0.393	2.76971e-154
982	5.84325e-188	2.27187	0.47	0.246	1.16865e-184
341	2.37918e-152	2.25824	0.713	0.453	4.75837e-149
294	5.16596e-169	2.24134	0.491	0.341	1.03319e-165
9924	4.484e-218	2.17422	0.375	0.168	8.96799e-215
780	1.22528e-144	2.04408	0.387	0.228	2.45057e-141
2668	3.65957e-156	2.03776	0.676	0.41	7.31915e-153
3113	2.58241e-124	2.01715	0.391	0.293	5.16482e-121
606	4.01751e-98	1.99585	0.507	0.329	8.03503e-95
1121	7.79992e-93	1.92874	0.412	0.368	1.55998e-89
1794	2.06923e-117	1.91565	0.373	0.208	4.13846e-114
507	1.34202e-117	1.90089	0.546	0.332	2.68404e-114
577	2.54438e-171	1.89608	0.34	0.226	5.08877e-168
10105	2.1013e-150	1.85339	0.324	0.238	4.20261e-147
10964	1.21881e-161	1.81847	0.278	0.15	2.43762e-158
2512	1.23936e-150	1.81534	0.285	0.211	2.47871e-147
53	2.38494e-96	1.79348	0.59	0.514	4.76987e-93
409	7.11063e-138	1.76664	0.9	0.627	1.42213e-134
385	2.70291e-135	1.75571	0.681	0.532	5.40582e-132
7621	4.03293e-161	1.74396	0.282	0.203	8.06587e-158
757	3.08628e-114	1.73143	0.326	0.256	6.17255e-111
7859	6.23755e-96	1.70026	0.278	0.292	1.24751e-92
3068	3.30514e-147	1.64727	0.269	0.205	6.61028e-144
10853	6.01951e-229	1.62484	0.192	0.145	1.2039e-225
14161	1.14336e-108	1.58199	0.56	0.444	2.28671e-105
2293	8.93203e-73	1.58021	0.167	0.075	1.78641e-69
5604	3.76839e-118	1.57616	0.299	0.262	7.53678e-115
3695	3.78485e-127	1.56233	0.28	0.248	7.5697e-124
11134	5.22584e-96	1.5554	0.736	0.65	1.04517e-92
920	2.49525e-90	1.50923	0.255	0.273	4.99049e-87
15068	8.31902e-71	1.48543	0.398	0.337	1.6638e-67
1397	9.17417e-95	1.43476	0.63	0.558	1.83483e-91
10882	4.40306e-132	1.41442	0.245	0.172	8.80612e-129
1303	7.53243e-107	1.40565	0.1	0.158	1.50649e-103
6756	3.91672e-65	1.4018	0.236	0.163	7.83344e-62
4609	1.39584e-57	1.39152	0.31	0.159	2.79168e-54
4125	3.73493e-51	1.38529	0.259	0.205	7.46986e-48
7807	2.46362e-69	1.38444	0.31	0.218	4.92724e-66
2269	1.55642e-101	1.34114	0.25	0.309	3.11285e-98
5172	2.60152e-93	1.32886	0.398	0.402	5.20305e-90
706	1.12705e-42	1.32781	0.255	0.15	2.25411e-39
7178	1.05637e-98	1.28487	0.336	0.371	2.11274e-95
11169	7.82021e-62	1.2724	0.461	0.381	1.56404e-58
1929	1.10518e-74	1.24551	0.252	0.286	2.21037e-71
13066	1.07399e-68	1.23673	0.308	0.336	2.14798e-65
471	4.96076e-55	1.23622	0.324	0.298	9.92152e-52
8887	1.04488e-27	1.21842	0.174	0.111	2.08976e-24
6768	7.45619e-91	1.2153	0.396	0.469	1.49124e-87
1289	1.60113e-66	1.21495	0.4	0.403	3.20226e-63
2972	5.89398e-67	1.18164	0.308	0.335	1.1788e-63
10862	5.44466e-41	1.1698	0.278	0.229	1.08893e-37
5934	1.20211e-73	1.16675	0.354	0.406	2.40422e-70
191	3.27009e-82	1.16126	0.16	0.239	6.54018e-79
8052	3.81194e-71	1.15726	0.315	0.33	7.62388e-68
11233	2.64037e-48	1.13706	0.595	0.495	5.28073e-45
5025	1.66792e-83	1.13427	0.171	0.159	3.33584e-80
10880	1.10518e-66	1.1165	0.755	0.653	2.21036e-63
555	4.50463e-61	1.09221	0.329	0.343	9.00926e-58
23003	2.00135e-66	1.04067	0.248	0.354	4.0027e-63
12538	1.07547e-55	1.0171	0.245	0.253	2.15095e-52
12570	9.30313e-79	1.00806	0.162	0.268	1.86063e-75
1067	1.0744e-52	0.989567	0.502	0.484	2.1488e-49
1150	3.70705e-91	0.982368	0.102	0.213	7.4141e-88
12725	1.06012e-81	0.982236	0.343	0.426	2.12024e-78
19213	3.79843e-71	0.975975	0.264	0.435	7.59686e-68
1900	1.33778e-52	0.955783	0.391	0.429	2.67556e-49
8947	1.26858e-65	0.943468	0.674	0.692	2.53716e-62
84	1.33056e-62	0.940213	0.479	0.558	2.66113e-59
1284	1.14048e-68	0.928371	0.192	0.283	2.28095e-65
15103	8.97835e-22	0.926025	0.34	0.224	1.79567e-18
6796	3.95405e-23	0.905614	0.324	0.286	7.9081e-20
3869	1.16037e-102	0.904646	0.139	0.206	2.32073e-99
11156	1.34719e-134	0.9026	0.113	0.102	2.69439e-131
1180	3.01068e-35	0.900859	0.697	0.689	6.02137e-32
125	6.14766e-54	0.900812	0.38	0.445	1.22953e-50
2970	3.082e-70	0.900769	0.123	0.135	6.16401e-67
2091	3.86408e-78	0.885697	0.134	0.157	7.72817e-75
528	2.75252e-60	0.873782	0.137	0.181	5.50504e-57
1500	1.86889e-41	0.85139	0.481	0.498	3.73779e-38
10060	2.13187e-92	0.839294	0.141	0.165	4.26373e-89
287	2.198e-40	0.834502	0.275	0.342	4.39601e-37
9079	2.52636e-53	0.829669	0.169	0.194	5.05271e-50
15094	6.35897e-78	0.82041	0.245	0.447	1.27179e-74
2610	2.49608e-51	0.805947	0.38	0.475	4.99216e-48
1842	4.75744e-72	0.801937	0.231	0.382	9.51489e-69
1201	3.52778e-51	0.783978	0.201	0.286	7.05555e-48
4996	7.19904e-65	0.783205	0.134	0.174	1.43981e-61
3289	1.38338e-38	0.779905	0.225	0.3	2.76676e-35
11298	2.57025e-36	0.774407	0.225	0.274	5.1405e-33
8489	2.77602e-21	0.768429	0.359	0.273	5.55205e-18
9992	1.96722e-56	0.767513	0.255	0.387	3.93444e-53
2207	1.74326e-66	0.76162	0.109	0.147	3.48651e-63
1498	4.43743e-40	0.742079	0.639	0.703	8.87486e-37
325	2.63831e-62	0.740198	0.134	0.318	5.27663e-59
11996	2.51456e-79	0.734394	0.097	0.175	5.02912e-76
13436	5.65859e-53	0.732377	0.076	0.196	1.13172e-49
1675	1.23116e-68	0.730686	0.324	0.483	2.46233e-65
23076	3.06909e-32	0.721045	0.419	0.42	6.13817e-29
2881	1.88279e-22	0.718155	0.34	0.343	3.76558e-19
867	6.71107e-43	0.703976	0.183	0.281	1.34221e-39
2294	1.08628e-13	0.698127	0.266	0.223	2.17255e-10
13485	7.26883e-38	0.689302	0.097	0.181	1.45377e-34
2316	2.57731e-55	0.689223	0.204	0.324	5.15463e-52
9072	3.82317e-48	0.673226	0.287	0.39	7.64634e-45
5601	6.01489e-33	0.667104	0.111	0.124	1.20298e-29
9630	2.51399e-46	0.662086	0.104	0.157	5.02797e-43
4954	1.05201e-62	0.653506	0.111	0.19	2.10401e-59
3502	6.26649e-36	0.636875	0.104	0.154	1.2533e-32
13078	3.28461e-57	0.622448	0.111	0.283	6.56922e-54
13970	1.61302e-47	0.616955	0.185	0.319	3.22605e-44
10764	3.32083e-46	0.615409	0.558	0.658	6.64165e-43
12461	2.15666e-24	0.603084	0.162	0.204	4.31333e-21
11497	2.02838e-57	0.596753	0.134	0.257	4.05675e-54
115	1.5763e-69	0.592307	0.12	0.331	3.15259e-66
1162	2.57376e-52	0.586812	0.104	0.217	5.14752e-49
1691	1.35587e-52	0.58465	0.488	0.59	2.71174e-49
199	1.20815e-50	0.583348	0.394	0.557	2.4163e-47
6190	4.44226e-45	0.571872	0.15	0.288	8.88453e-42
369	3.01381e-30	0.569759	0.222	0.309	6.02762e-27
2577	3.83848e-56	0.550183	0.102	0.247	7.67697e-53
1834	6.45256e-25	0.543688	0.137	0.225	1.29051e-21
15179	2.87266e-36	0.543629	0.326	0.464	5.74533e-33
6337	6.23261e-37	0.542833	0.678	0.764	1.24652e-33
333	3.61795e-20	0.528186	0.118	0.175	7.2359e-17
608	3.01906e-27	0.525647	0.324	0.376	6.03812e-24
11582	9.67434e-22	0.518105	0.275	0.31	1.93487e-18
11139	4.58172e-35	0.512514	0.125	0.19	9.16344e-32
1819	1.1929e-33	0.507794	0.13	0.23	2.38581e-30
1994	1.50392e-57	0.507331	0.229	0.421	3.00785e-54
12145	5.97781e-43	0.504282	0.463	0.609	1.19556e-39
6222	3.03388e-61	0.500178	0.058	0.13	6.06775e-58
3823	1.91085e-24	0.495456	0.15	0.215	3.82171e-21
1825	1.10749e-31	0.490431	0.088	0.143	2.21497e-28
180	2.12476e-17	0.483982	0.208	0.238	4.24953e-14
368	1.46649e-27	0.483869	0.345	0.422	2.93299e-24
11915	8.04238e-63	0.480885	0.104	0.269	1.60848e-59
1466	1.28324e-52	0.478329	0.296	0.492	2.56649e-49
526	3.81404e-33	0.464179	0.074	0.141	7.62808e-30
8254	1.0703e-29	0.461104	0.382	0.5	2.1406e-26
2385	1.26006e-56	0.45716	0.079	0.218	2.52012e-53
14206	1.19161e-42	0.454111	0.134	0.285	2.38321e-39
3653	1.35761e-35	0.454043	0.271	0.407	2.71522e-32
9125	4.97825e-36	0.452447	0.069	0.15	9.95649e-33
2799	2.15468e-47	0.452175	0.234	0.418	4.30935e-44
11234	3.36596e-46	0.446988	0.352	0.536	6.73191e-43
2205	1.78328e-35	0.445425	0.144	0.282	3.56656e-32
11158	6.89241e-28	0.441368	0.241	0.346	1.37848e-24
8129	1.81962e-56	0.432631	0.074	0.19	3.63925e-53
8963	1.59223e-36	0.42844	0.06	0.136	3.18445e-33
11572	8.06135e-27	0.416264	0.542	0.645	1.61227e-23
9154	1.49314e-49	0.412934	0.104	0.241	2.98628e-46
1504	6.24386e-41	0.412215	0.113	0.255	1.24877e-37
2704	2.01592e-65	0.410262	0.076	0.215	4.03185e-62
2258	2.07677e-33	0.406174	0.09	0.154	4.15354e-30
3900	2.90853e-20	0.401738	0.137	0.215	5.81706e-17
12382	2.7825e-49	0.400827	0.058	0.12	5.565e-46
8873	7.1166e-10	0.399258	0.132	0.145	1.42332e-06
10376	2.18384e-15	0.397499	0.088	0.134	4.36768e-12
1904	2.39197e-53	0.396916	0.09	0.229	4.78394e-50
2690	2.51967e-40	0.389423	0.34	0.489	5.03934e-37
812	2.76783e-46	0.387228	0.157	0.336	5.53566e-43
715	4.66157e-38	0.38617	0.113	0.256	9.32313e-35
3914	4.21722e-34	0.38203	0.141	0.276	8.43444e-31
253	2.23357e-30	0.382017	0.28	0.4	4.46715e-27
466	1.44629e-33	0.381882	0.25	0.395	2.89259e-30
3999	4.06848e-41	0.380069	0.072	0.187	8.13697e-38
20621	2.01973e-12	0.378114	0.301	0.319	4.03945e-09
11387	1.14035e-50	0.375292	0.132	0.309	2.28071e-47
1008	2.14318e-13	0.374211	0.609	0.577	4.28635e-10
1242	1.80159e-10	0.373981	0.12	0.146	3.60317e-07
5001	2.31011e-38	0.366251	0.083	0.221	4.62023e-35
8482	2.02755e-70	0.363544	0.067	0.24	4.05511e-67
1356	2.60161e-50	0.360514	0.067	0.195	5.20323e-47
663	3.19485e-48	0.359324	0.178	0.354	6.3897e-45
3712	8.43458e-52	0.358903	0.194	0.403	1.68692e-48
16020	6.96402e-44	0.358205	0.053	0.215	1.3928e-40
4123	4.59391e-52	0.357229	0.09	0.274	9.18781e-49
13370	1.49336e-37	0.353405	0.192	0.357	2.98671e-34
8270	8.44146e-15	0.352585	0.106	0.161	1.68829e-11
9123	1.00116e-24	0.35258	0.229	0.323	2.00231e-21
276	4.17211e-12	0.347996	0.164	0.202	8.34422e-09
9093	1.39244e-37	0.347962	0.157	0.287	2.78488e-34
563	4.75149e-13	0.346444	0.095	0.127	9.50298e-10
1324	9.16301e-44	0.344509	0.083	0.228	1.8326e-40
5660	2.62885e-58	0.338959	0.067	0.199	5.25769e-55
9525	2.98454e-22	0.33621	0.062	0.112	5.96909e-19
1083	2.8671e-60	0.334499	0.167	0.41	5.73419e-57
4827	8.58038e-42	0.330913	0.12	0.272	1.71608e-38
745	3.37725e-32	0.328214	0.15	0.291	6.75449e-29
419	4.34704e-19	0.327617	0.326	0.419	8.69408e-16
1588	4.03514e-16	0.319962	0.595	0.642	8.07028e-13
1637	1.26507e-27	0.318037	0.153	0.27	2.53014e-24
1304	8.84278e-48	0.315303	0.095	0.311	1.76856e-44
848	2.2224e-38	0.30791	0.116	0.279	4.44481e-35
6314	6.2419e-43	0.306726	0.053	0.167	1.24838e-39
4894	1.0891e-39	0.299332	0.102	0.244	2.17821e-36
4512	1.97899e-22	0.280833	0.125	0.225	3.95799e-19
8033	2.09597e-27	0.277923	0.09	0.211	4.19195e-24
4258	2.58784e-43	0.273463	0.074	0.233	5.17567e-40
6737	1.4445e-48	0.27221	0.051	0.216	2.88901e-45
1383	3.4363e-40	0.268453	0.326	0.504	6.8726e-37
4141	6.29389e-45	0.266623	0.125	0.313	1.25878e-41
3447	4.28579e-41	0.256967	0.104	0.271	8.57158e-38
5898	3.02547e-15	0.253397	0.06	0.109	6.05094e-12
pct.1: The percentage of cells where the feature is detected in the first group.
pct.2: The percentage of cells where the feature is detected in the second group
The definition of pct.1 and pct.2 was extract from the following Seurat website.
https://satijalab.org/seurat/articles/de_vignette.html
