# Supplementary material for: Single-cell transcriptomics unveils xylem cell development and evolution
Source: Genome Biol. 2023 Jan 9;24:3. doi: 10.1186/s13059-022-02845-1 (PMC9830878; doi:10.1186/s13059-022-02845-1)
Supplement: Supplementary file 14 — Additional file 14. Phylogenetic trees of homologous genes of known xylem development related genes from 14 species. [file 13059_2022_2845_MOESM14_ESM.zip]

Archive with 18 entries (18 files):
- Additional file 14/180_photosynthesis_scale_color.png
- Additional file 14/210_PtrPAL1_PtrPAL2_PtrPAL3_scale_color.png
- Additional file 14/234_photosynthesis_scale_color.png
- Additional file 14/294_Ptr4CL5_scale_color.png
- Additional file 14/2985_photosynthesis_scale_color.png
- Additional file 14/335_PtrCslA1_PtrCslA2_scale_color.png
- Additional file 14/3473_ExpansinA6_scale_color.png
- Additional file 14/3710_PtrCAld5H1_scale_color.png
- Additional file 14/3755_photosynthesis_scale_color.png
- Additional file 14/39_PtCesA4_PtCesA7_scale_color.png
- Additional file 14/4739_photosynthesis_scale_color.png
- Additional file 14/4985_photosynthesis_scale_color.png
- Additional file 14/5193_photosynthesis_scale_color.png
- Additional file 14/5604_PtrPARVUS-1_PtrPARVUS-2_scale_color.png
- Additional file 14/5814_photosynthesis_scale_color.png
- Additional file 14/6098_PtrCAD1_scale_color.png
- Additional file 14/757_PtrHCT1_scale_color.png
- Additional file 14/988_PtrC4H2_scale_color.png
