# Supplementary material for: Single-cell transcriptomics unveils xylem cell development and evolution
Source: Genome Biol. 2023 Jan 9;24:3. doi: 10.1186/s13059-022-02845-1 (PMC9830878; doi:10.1186/s13059-022-02845-1)
Supplement: Supplementary file 15 — Additional file 15. DEGs of each cell type in lcmRNA-seq results of P. trichocarpa. [file 13059_2022_2845_MOESM15_ESM.xlsx]

## Sheet: Libriform fibers
Additional file 15. DEGs of each cell type in lcmRNA-seq results of P. trichocarpa.
The lists of DEGs of libriform fibers, vessel elements and ray parenchyma cells with cutoff set as the absolute value of log2FC ≥ 1 and adjusted P value < 0.05 compared with the other cell types.
Gene ID	Fiber bio1 transcript abundance	Fiber bio2 transcript abundance	Fiber bio3 transcript abundance	Ray bio1 transcript abundance	Ray bio2 transcript abundance	Ray bio3 transcript abundance	Vessel bio1 transcript abundance	Vessel bio2 transcript abundance	Vessel bio3 transcript abundance	Fiber mean transcript abundance	Ray mean transcript abundance	Vessel mean transcript abundance	Fiber/ray log2FC	Fiber/ray adjusted P value	Fiber/vessel log2FC	Fiber/vessel adjusted P value
Potri.013G151366.v4.1	806.858	79.9493	2594.95	9.62332	0	2.21166	0	0	0	1160.59	3.945	0	8.18038	5.99756e-05	11.6885	5.73691e-07
Potri.019G120900.v4.1	297.071	6.18164	596.657	0	0	0	0	0	0.773794	299.97	0	0.257931	10.6438	3.90855e-05	8.88561	0.000194087
Potri.005G188700.v4.1	168.248	78.7129	187.441	0	0	0	0	0	0	144.801	0	0	9.59303	2.03417e-05	8.68578	5.99406e-05
Potri.019G121100.v4.1	275.982	46.9805	457.468	0	0	1.10583	0	0	0.773794	260.144	0.368611	0.257931	9.47647	1.43919e-05	8.67264	2.177e-05
Potri.008G111000.v4.1	505.662	61.4043	1167.33	0	5.47236	17.6933	0	0	0	578.133	7.72189	0	6.23438	0.00441596	10.6831	7.76853e-06
Potri.019G121200.v4.1	791.271	65.1133	2356.93	1.74969	0	4.42333	8.93502	0	8.51173	1071.11	2.05767	5.81559	9.02968	9.35625e-07	7.54445	2.97171e-05
Potri.013G151300.v4.1	1053.96	66.3496	2572.68	1.74969	1.09447	5.52916	0	0	18.571	1231	2.79111	6.19035	8.79329	6.16359e-06	7.46192	7.70097e-05
Potri.014G153900.v4.1	38.0507	120.336	18.0946	0	0	0	0	0	0	58.8271	0	0	8.29378	0.00378902	7.38653	0.0031084
Potri.011G140200.v4.1	60.5144	11.127	233.374	0	0	0	4.46751	0	0.773794	101.672	0	1.7471	9.08279	0.000355086	6.42563	0.00321919
Potri.015G013300.v4.1	683.996	205.231	2102.22	0	18.606	27.6458	0	4.0413	0	997.148	15.4173	1.3471	6.01942	0.00477602	9.46419	1.31799e-05
Potri.001G026501.v4.1	292.486	670.502	518.711	1.74969	43.7789	0	0	0	0	493.9	15.1762	0	5.02746	0.0463389	10.456	1.824e-05
Potri.008G180400.v4.1	159.996	43.6836	99.7522	0	0	2.21166	0	0	0	101.144	0.737221	0	7.16193	0.00213255	8.16809	0.000217552
Potri.002G023900.v4.1	144.409	329.276	119.703	0	8.75578	0	0	0	0	197.796	2.91859	0	6.09911	0.0112691	9.13582	0.000147994
Potri.009G055800.v4.1	227.846	112.094	180.482	4.37424	3.28342	0	0	0	0	173.474	2.55255	0	6.0633	0.000313194	8.94644	1.16779e-05
Potri.004G039100.v4.1	40.8014	78.7129	13.4549	0	0	0	0	0	0	44.3231	0	0	7.88534	0.00965068	6.9781	0.00689018
Potri.006G092600.v4.1	176.042	278.174	205.536	0	14.2281	0	0	0	0	219.917	4.74271	0	5.54497	0.0348854	9.28874	0.000180614
Potri.012G015032.v4.1	907.257	275.701	1467.05	1.74969	0	19.905	0	0	10.0593	883.337	7.21822	3.35311	6.94216	0.000882614	7.7903	9.99236e-05
Potri.010G121800.v4.1	44.0104	53.1621	19.9504	0	0	0	0	0	0	39.041	0	0	7.70219	0.0108959	6.79495	0.00779725
Potri.014G085500.v4.1	49.0533	13.5996	42.6846	0	0	0	0	0	0	35.1125	0	0	7.5489	0.017674	6.64165	0.0124677
Potri.001G458000.v4.1	41.7182	81.1856	46.3964	0	0	0	0	0	1.54759	56.4334	0	0.515862	8.23377	0.000882614	5.93428	0.00522706
Potri.004G094500.v4.1	23.3805	11.127	64.4909	0	0	0	0	0	0	32.9995	0	0	7.45933	0.0275868	6.55208	0.0177723
Potri.008G102900.v4.1	26.5896	6.59375	61.7071	0	0	0	0	0	0	31.6302	0	0	7.39815	0.0373867	6.49091	0.0227593
Potri.001G336766.v4.1	569.385	293.01	2526.28	31.4945	42.6844	128.277	0	0	2.32138	1129.56	67.4851	0.773794	4.06598	0.0162065	9.80494	2.28718e-08
Potri.005G208800.v4.1	34.3832	4.94531	53.3558	0	0	0	0	0	0	30.8948	0	0	7.36421	0.0422913	6.45697	0.0252863
Potri.002G141700.v4.1	53.6377	11.127	25.982	0	0	0	0	0	0	30.2489	0	0	7.33379	0.033947	6.42655	0.0211291
Potri.009G012200.v4.1	1493.6	229.957	3454.21	13.9976	0	21.0108	22.3376	22.2272	19.3448	1725.92	11.6695	21.3032	7.20723	4.05256e-06	6.34462	3.93996e-05
Potri.001G131500.v4.1	204.924	44.9199	203.68	0	12.0392	5.52916	0	0	0	151.175	5.85612	0	4.70136	0.0393084	8.74791	0.000106722
Potri.006G178700.v4.1	39.8845	10.7148	29.6937	0	0	0	0	0	0	26.7643	0	0	7.15721	0.0460292	6.24997	0.0280845
Potri.013G151500.v4.1	2959.7	429.83	7614.11	27.1203	14.2281	36.4925	142.96	0	4.64276	3667.88	25.947	49.2011	7.14316	0.000352723	6.25504	0.00063141
Potri.015G103300.v4.1	11.9195	43.2715	24.5901	0	0	0	0	0	0	26.5937	0	0	7.14836	0.0463389	6.24112	0.0283662
Potri.001G093600.v4.1	68.7663	84.4825	83.9774	0	0	0	0	0	7.73794	79.0754	0	2.57931	8.72033	0.000421449	4.62547	0.0192434
Potri.001G382400.v4.1	475.405	215.533	313.175	41.1178	19.7005	37.5983	0	0	0	334.704	32.8055	0	3.34953	0.0109684	9.89461	2.22633e-08
Potri.004G119500.v4.1	42.6351	36.6778	41.2928	0	0	0	0	0	1.54759	40.2019	0	0.515862	7.74432	0.00339959	5.45369	0.0149478
Potri.003G133400.v4.1	141.2	159.074	93.2567	6.99878	8.75578	0	0	0	0	131.177	5.25152	0	4.63694	0.017674	8.54332	5.93003e-05
Potri.012G014966.v4.1	3495.62	649.073	7503.22	2.62454	14.2281	65.2441	93.8178	117.198	30.9517	3882.64	27.3656	80.6557	7.15209	1.55531e-06	5.59583	0.000135355
Potri.019G123200.v4.1	2483.38	312.379	5851.04	0	6.56683	36.4925	250.181	0	10.8331	2882.27	14.3531	87.0046	7.65297	0.00222121	5.06327	0.0254433
Potri.008G057500.v4.1	91.6884	154.541	100.216	0	0	0	22.3376	0	11.6069	115.482	0	11.3148	9.26674	4.75841e-05	3.41714	0.0483292
Potri.002G070900.v4.1	103.149	168.965	41.2928	2.62454	12.0392	1.10583	0	0	0	104.469	5.25652	0	4.32001	0.032938	8.21497	0.000101196
Potri.007G031900.v4.1	420.85	297.955	261.211	21.8712	38.3065	28.7516	0	0	0.773794	326.672	29.6431	0.257931	3.46391	0.00232038	8.98992	2.22633e-08
Potri.004G117200.v4.1	470.362	79.125	819.824	13.1227	0	0	0	0	23.9876	456.437	4.37424	7.99587	6.68676	0.0154521	5.73477	0.0140595
Potri.006G066900.v4.1	60.5144	135.172	122.022	5.24908	6.56683	6.63499	0	0	0	105.903	6.1503	0	4.1091	0.00477602	8.23459	1.36508e-05
Potri.009G161400.v4.1	38.5091	25.9629	20.8784	0	0	0	0	0	1.54759	28.4501	0	0.515862	7.2455	0.0152685	4.96999	0.0436929
Potri.002G176300.v4.1	113.694	76.6524	105.784	3.49939	8.75578	7.74082	0	0	0	98.7099	6.66533	0	3.89752	0.00972933	8.13296	1.90793e-05
Potri.013G014200.v4.1	2012.56	281.883	4349.19	0	10.9447	32.0691	214.441	0	37.1421	2214.55	14.3379	83.8609	7.27468	0.00194138	4.73522	0.0263101
Potri.006G107600.v4.1	207.674	46.5684	61.7071	2.62454	9.85025	1.10583	0	2.02065	0	105.317	4.52687	0.67355	4.54701	0.0160627	7.17157	0.000268543
Potri.002G016500.v4.1	183.835	204.818	55.6756	0	6.56683	0	0	8.0826	2.32138	148.11	2.18894	3.46799	6.10673	0.00299261	5.32779	0.00378724
Potri.013G151432.v4.1	1398.25	268.695	2732.75	6.12393	10.9447	26.54	71.4802	88.9086	13.9283	1466.56	14.5362	58.1057	6.66175	6.32527e-07	4.67255	0.000376837
Potri.001G180600.v4.1	86.6456	71.295	61.7071	8.74847	4.37789	5.52916	0	0	0	73.2159	6.21851	0	3.54964	0.0290241	7.702	5.48801e-05
Potri.015G006800.v4.1	257.644	172.674	364.675	0	5.47236	24.3283	0	4.0413	6.19035	264.998	9.93355	3.41055	4.74662	0.0124747	6.0719	0.000408653
Potri.004G143200.v4.1	365.378	236.963	359.572	0	14.2281	4.42333	0	6.06195	29.4042	320.638	6.21715	11.822	5.70072	0.00217344	4.65189	0.00512559
Potri.009G114701.v4.1	242.974	385.322	457.932	0	12.0392	8.84666	0	24.2478	18.571	362.076	6.96195	14.273	5.71355	0.000787502	4.59734	0.00279265
Potri.006G067000.v4.1	317.242	322.27	422.207	20.9963	9.85025	8.84666	0	0	27.0828	353.906	13.2311	9.02759	4.73706	0.00663905	5.11809	0.000870166
Potri.002G132900.v4.1	63.265	79.125	57.0675	4.37424	0	0	0	10.1033	1.54759	66.4859	1.45808	3.88361	5.4407	0.0155363	4.03725	0.031816
Potri.003G183700.v4.1	315.408	235.315	379.522	0	19.7005	16.5875	0	10.1033	21.6662	310.082	12.096	10.5898	4.6871	0.0147884	4.76501	0.00349106
Potri.013G011500.v4.1	184.294	137.645	413.391	2.62454	10.9447	13.27	0	0	30.178	245.11	8.94642	10.0593	4.78217	0.0182891	4.46859	0.00899046
Potri.012G016200.v4.1	503.369	794.547	868.54	8.74847	35.0231	8.84666	0	20.2065	123.807	722.152	17.5394	48.0045	5.36618	0.00144822	3.87314	0.0109904
Potri.008G112300.v4.1	89.8547	147.123	176.306	7.87363	10.9447	5.52916	0	0	9.28552	137.761	8.11584	3.09517	4.08548	0.0112691	5.08798	0.000606455
Potri.001G280200.v4.1	1539.45	2302.46	3243.11	97.9829	132.431	139.335	75.9477	175.797	5.41656	2361.67	123.25	85.7203	4.26038	0.00330182	4.79055	0.000184825
Potri.009G044600.v4.1	467.611	458.266	539.59	37.6184	33.9286	19.905	0	12.1239	28.6304	488.489	30.484	13.5848	4.00075	0.00110421	5.01387	1.87021e-05
Potri.017G081600.v4.1	75.643	84.8946	65.8828	0	8.75578	4.42333	0	6.06195	3.86897	75.4734	4.39303	3.31031	4.12287	0.0317799	4.35214	0.00795381
Potri.010G249600.v4.1	191.629	264.574	168.419	12.2479	19.7005	8.84666	0	0	23.9876	208.207	13.5983	7.99587	3.93712	0.0381046	4.5101	0.00349106
Potri.002G049400.v4.1	1311.6	2092.69	1019.79	76.1117	100.691	65.2441	49.1426	145.487	64.9987	1474.7	80.6824	86.5427	4.19219	9.30176e-06	4.08204	1.27957e-05
Potri.008G026400.v4.1	4578.46	6650.21	5747.58	98.8578	365.554	110.583	303.791	860.797	491.359	5658.75	191.665	551.982	4.88435	1.59658e-06	3.35609	0.000764297
Potri.005G211000.v4.1	1061.75	964.336	705.225	16.6221	53.6291	11.0583	142.96	127.301	42.5587	910.438	27.1032	104.273	5.07243	5.19828e-06	3.13972	0.00343762
Potri.015G012500.v4.1	2581.95	2150.8	2437.66	51.616	125.864	28.7516	223.376	509.204	136.961	2390.14	68.744	289.847	5.12035	1.20918e-06	3.04408	0.00337952
Potri.016G110900.v4.1	62.8066	90.6641	102.072	6.12393	13.1337	2.21166	0	4.0413	5.41656	85.1809	7.15642	3.15262	3.57517	0.0218993	4.49339	0.00147386
Potri.013G130400.v4.1	1371.2	2077.03	1304.2	13.9976	144.47	95.1016	134.025	133.363	99.8194	1584.14	84.5231	122.403	4.23004	0.000367786	3.69711	0.000682972
Potri.001G272700.v4.1	2261.04	1389.63	3862.96	29.7448	126.959	99.5249	44.6751	232.375	657.725	2504.54	85.4095	311.592	4.87505	0.000406013	2.99993	0.0198527
Potri.015G140900.v4.1	88.0209	75.0039	83.5134	13.1227	12.0392	5.52916	0	4.0413	3.09517	82.1794	10.2304	2.37883	3.00098	0.0332829	4.86941	0.000308572
Potri.008G162800.v4.1	1071.38	992.772	1525.05	27.9951	83.1799	33.175	35.7401	272.788	78.927	1196.4	48.1166	129.152	4.63741	0.000138359	3.20429	0.00477008
Potri.009G028001.v4.1	360.336	373.783	269.099	9.62332	21.8894	17.6933	0	64.6608	28.6304	334.406	16.402	31.0971	4.35302	0.00233617	3.38717	0.00822428
Potri.012G023400.v4.1	1389.08	1939.39	1915.24	59.4896	113.825	53.0799	0	371.8	196.544	1747.9	75.4649	189.448	4.53393	0.0109393	3.2	0.0382184
Potri.006G181900.v4.1	3299.41	5048.34	5118.91	47.2418	226.556	72.9849	933.71	852.715	728.14	4488.89	115.594	838.188	5.28035	3.03467e-08	2.42157	0.014105
Potri.010G076200.v4.1	870.582	1029.86	665.324	3.49939	62.3849	53.0799	151.895	88.9086	62.6773	855.256	39.6547	101.16	4.43426	0.000924502	3.09103	0.0114468
Potri.005G141300.v4.1	1120.43	1865.62	1902.71	26.2454	191.533	19.905	192.103	111.136	277.018	1629.59	79.2277	193.419	4.36354	0.00117919	3.07275	0.0122849
Potri.007G121100.v4.1	104.983	151.244	156.82	1.74969	10.9447	21.0108	13.4025	6.06195	12.3807	137.682	11.2351	10.6151	3.62656	0.0124747	3.71163	0.00324293
Potri.014G040300.v4.1	221.886	570.36	199.04	8.74847	39.401	2.21166	8.93502	86.888	26.309	330.429	16.787	40.7107	4.30166	0.0119028	3.00526	0.0425965
Potri.003G039400.v4.1	622.106	669.678	587.378	23.6209	37.212	43.1274	17.87	92.9499	104.462	626.387	34.6535	71.7607	4.17804	8.08453e-05	3.09504	0.00183986
Potri.010G137300.v4.1	496.493	323.918	305.288	11.373	24.0784	19.905	0	111.136	37.9159	375.233	18.4521	49.6839	4.34832	0.0060697	2.89582	0.0398279
Potri.001G375700.v4.1	3681.29	3885.37	3043.14	64.7387	323.964	76.3024	281.453	1151.77	363.683	3536.6	155.002	598.969	4.51262	0.000236765	2.56078	0.0274276
Potri.011G122700.v4.1	4611.01	5120.87	3525.66	50.7412	346.948	126.065	763.945	1359.9	376.064	4419.18	174.585	833.302	4.6625	6.54804e-05	2.40735	0.0336755
Potri.005G117500.v4.1	1627.47	2060.14	1448.96	83.9854	169.643	106.16	98.2853	288.953	190.353	1712.19	119.929	192.531	3.83627	4.15479e-05	3.14527	0.000376759
Potri.006G126800.v4.1	11070.5	11469	5936.88	306.197	1296.95	561.763	665.659	1614.5	723.497	9492.12	721.636	1001.22	3.71756	0.000882614	3.24452	0.00126137
Potri.019G002100.v4.1	1943.79	2014.8	1595.11	20.1215	161.982	81.8316	156.363	628.422	169.461	1851.23	87.9783	318.082	4.3966	0.000561941	2.53953	0.0338524
Potri.006G228600.v4.1	1103.93	2237.34	1320.44	68.2381	146.659	22.1166	312.726	210.148	232.912	1553.9	79.0047	251.928	4.29808	9.84337e-05	2.62732	0.012044
Potri.010G234100.v4.1	687.663	792.899	722.855	16.6221	60.196	49.7624	84.8827	185.9	49.5228	734.472	42.1935	106.768	4.12463	0.000172823	2.78404	0.00656848
Potri.010G198800.v4.1	1750.79	3856.93	2617.22	69.9878	181.682	100.631	156.363	666.815	819.448	2741.65	117.434	547.542	4.5458	3.99141e-05	2.32011	0.0307614
Potri.002G257900.v4.1	3351.67	8565.29	4542.67	89.2344	673.1	161.451	571.842	1345.75	803.972	5486.54	307.929	907.189	4.1556	0.00105816	2.59579	0.0268368
Potri.003G183900.v4.1	5986.8	7251.48	5185.26	406.804	1134.97	525.27	460.154	660.753	640.701	6141.18	689.014	587.203	3.15609	0.000821167	3.38511	8.10819e-05
Potri.002G200200.v4.1	66.9326	96.4336	80.7297	5.24908	4.37789	14.3758	0	12.1239	12.3807	81.3653	8.00093	8.1682	3.35259	0.0337493	3.16721	0.0158763
Potri.019G126400.v4.1	402.512	471.865	290.905	10.4982	78.802	29.8575	58.0777	22.2272	51.8442	388.428	39.7192	44.0497	3.29293	0.0137601	3.14903	0.00528379
Potri.006G056300.v4.1	239.307	1823.58	646.765	48.1166	97.408	58.6091	26.8051	177.817	206.603	903.219	68.0446	137.075	3.73115	0.0117028	2.70827	0.0344337
Potri.019G085800.v4.1	473.571	261.277	652.333	35.8687	85.3688	42.0216	53.6101	44.4543	41.7849	462.394	54.4197	46.6164	3.08839	0.00333589	3.32122	0.000393297
Potri.002G189200.v4.1	12008.9	12732.9	8249.27	443.548	2160.49	724.32	276.986	2065.1	1683	10997	1109.45	1341.7	3.30928	0.0195708	3.03375	0.00981365
Potri.016G091100.v4.1	3084.86	4613.57	1994.58	208.214	571.314	238.86	165.298	786.033	232.138	3231	339.463	394.49	3.25087	0.0115537	3.03201	0.00516827
Potri.008G038200.v4.1	3193.97	3759.68	2079.95	81.3608	547.236	165.875	116.155	753.703	461.181	3011.2	264.824	443.68	3.50763	0.0141521	2.75984	0.0232413
Potri.013G066200.v4.1	145.785	131.463	105.32	18.3718	6.56683	12.1642	0	40.413	18.571	127.522	12.3676	19.6614	3.36103	0.0378865	2.63939	0.0471532
Potri.015G143600.v4.1	10963.2	7015.75	10481.4	492.539	1109.79	803.94	187.636	2798.6	2315.96	9486.78	802.091	1767.4	3.56416	0.0110128	2.42324	0.0473091
Potri.018G143500.v4.1	238.848	301.664	227.342	18.3718	36.1176	71.8791	17.87	28.2891	27.0828	255.952	42.1228	24.414	2.60649	0.0337683	3.36392	0.000754959
Potri.014G021900.v4.1	532.251	389.444	847.197	75.2369	54.7236	60.8208	8.93502	125.28	125.355	589.631	63.5937	86.5233	3.21235	0.0221938	2.74603	0.0189852
Potri.005G210200.v4.1	223.261	203.17	179.554	27.9951	20.795	19.905	31.2726	28.2891	27.8566	201.995	22.8984	29.1394	3.13804	0.000632481	2.80251	0.000968237
Potri.007G046100.v4.1	488.699	719.543	347.045	27.1203	65.6683	25.4341	129.558	58.5989	147.021	518.429	39.4076	111.726	3.71932	0.000491121	2.21394	0.0265435
Potri.003G188500.v4.1	2152.84	1687.59	801.265	90.1093	180.588	113.901	232.311	464.75	240.65	1547.23	128.199	312.57	3.59382	0.000318266	2.30621	0.0132662
Potri.001G118800.v4.1	1382.2	987.827	575.315	45.4921	154.321	59.7149	84.8827	339.469	166.366	981.781	86.5092	196.906	3.50549	0.00399395	2.31273	0.034994
Potri.016G030900.v4.1	1006.28	1003.07	648.621	98.8578	191.533	137.123	71.4802	96.9912	129.224	885.992	142.505	99.2317	2.63697	0.00612387	3.14418	0.00018226
Potri.003G130900.v4.1	348.416	307.846	197.184	42.8675	59.1015	71.8791	31.2726	42.4337	17.7973	284.482	57.9494	30.5012	2.29676	0.0483383	3.24445	0.000458247
Potri.004G167700.v4.1	3977.9	1782.37	3611.03	287.825	315.208	280.881	276.986	761.785	1117.36	3123.77	294.638	718.71	3.40628	0.00110421	2.11639	0.0282812
Potri.009G011100.v4.1	1077.8	1799.68	647.229	49.8663	333.814	97.3132	125.09	246.519	211.246	1174.9	160.331	194.285	2.87417	0.0448211	2.59235	0.0224256
Potri.005G084651.v4.1	314.95	336.694	184.657	24.4957	52.5347	26.54	22.3376	26.2685	102.141	278.767	34.5234	50.2489	3.01493	0.0238539	2.43097	0.0297782
Potri.001G072300.v4.1	395.636	286.828	418.959	34.9939	33.9286	42.0216	31.2726	109.115	116.069	367.141	36.9814	85.4856	3.31183	0.00132292	2.07753	0.0290006
Potri.012G140800.v4.1	3185.71	2477.19	3972.46	461.045	767.225	367.136	339.531	549.617	503.74	3211.79	531.802	464.296	2.59448	0.00611757	2.78785	0.000611272
Potri.005G199600.v4.1	232.889	409.225	302.504	21.8712	47.0623	42.0216	31.2726	40.413	121.486	314.873	36.985	64.3904	3.09211	0.0109684	2.2573	0.032401
Potri.005G003300.v4.1	451.107	630.94	664.86	48.9915	121.486	97.3132	165.298	74.7641	52.618	582.302	89.2637	97.56	2.70687	0.0185292	2.60248	0.00654718
Potri.009G095800.v4.1	7258.51	6035.76	5277.59	767.241	1117.46	902.359	839.892	1434.66	884.446	6190.62	929.019	1053	2.73637	0.00123219	2.55511	0.000754959
Potri.016G033200.v4.1	1511.94	1019.56	1795.07	136.476	187.155	202.367	178.7	319.263	432.551	1442.19	175.333	310.171	3.04048	0.00111159	2.21034	0.00922451
Potri.019G130700.v4.1	5884.1	6676.17	5264.13	573.025	1500.52	758.601	1407.27	1638.75	734.33	5941.47	944.049	1260.11	2.654	0.0110319	2.23809	0.0116922
Potri.004G172000.v4.1	1014.07	947.852	1082.43	124.228	114.92	223.378	116.155	272.788	305.649	1014.78	154.175	231.531	2.71893	0.00764557	2.12302	0.0166315
Potri.014G114700.v4.1	8576.99	8819.97	5432.08	740.996	1604.5	914.523	1241.97	2485.4	1990.97	7609.68	1086.67	1906.11	2.80801	0.0038021	1.99655	0.0209681
Potri.001G231100.v4.1	45.3858	45.3321	52.4279	243.208	132.431	215.637	209.973	173.776	142.378	47.7152	197.092	175.376	-2.04683	0.0497722	-1.87184	0.0234192
Potri.005G077300.v4.1	116.444	46.5684	101.608	438.299	442.167	610.419	263.583	396.048	268.506	88.2069	496.962	309.379	-2.49444	0.0147206	-1.8116	0.0398677
Potri.005G116600.v4.1	115.527	67.9981	86.7612	254.581	677.478	925.581	629.919	155.59	478.205	90.0956	619.213	421.238	-2.78081	0.0321792	-2.22292	0.0367118
Potri.011G079500.v4.1	74.2676	86.9551	131.302	835.479	280.185	618.16	549.504	230.354	802.424	97.5081	577.941	527.427	-2.56757	0.0420576	-2.43653	0.0146526
Potri.005G101000.v4.1	124.238	77.8887	103.928	470.668	542.858	531.905	786.282	636.505	608.202	102.018	515.144	676.996	-2.33628	0.00656359	-2.72912	0.00022667
Potri.002G197200.v4.1	30.7156	23.9024	34.3333	230.96	176.21	117.218	98.2853	315.221	150.89	29.6504	174.796	188.132	-2.5604	0.0294704	-2.67129	0.00466189
Potri.002G038800.v4.1	155.87	110.445	141.973	1480.24	781.453	1323.68	1322.38	171.755	529.275	136.096	1195.13	674.471	-3.13455	0.0132785	-2.30573	0.0343069
Potri.017G091800.v4.1	18.7961	31.7324	30.6216	23.6209	482.662	236.648	174.233	147.507	162.497	27.0501	247.644	161.412	-3.19384	0.0435703	-2.57612	0.0433872
Potri.008G065600.v4.1	31.6325	28.8477	16.7027	476.792	340.381	307.421	84.8827	137.404	130.771	25.7276	374.865	117.686	-3.86481	8.38523e-06	-2.20237	0.0103583
Potri.006G011600.v4.1	46.3027	61.8164	205.072	1692.83	976.269	1051.65	428.881	286.932	1163.79	104.397	1240.25	626.533	-3.57071	0.00503178	-2.58789	0.0219168
Potri.018G086700.v4.1	35.7585	18.957	86.2972	440.048	345.853	436.804	442.284	183.879	539.334	47.0042	407.568	388.499	-3.11686	0.0102778	-3.04807	0.00283152
Potri.014G175600.v4.1	34.8416	12.7754	83.9774	538.031	709.218	507.577	478.024	187.921	160.175	43.8648	584.942	275.373	-3.73784	0.00250143	-2.64398	0.0179674
Potri.019G014405.v4.1	53.6377	14.4238	88.617	886.221	599.771	1094.77	491.426	76.7847	335.826	52.2262	860.255	301.346	-4.04244	0.00195864	-2.52572	0.0357262
Potri.010G118700.v4.1	16.0455	76.2403	43.6126	65.6136	458.584	619.266	375.271	699.145	508.382	45.2994	381.154	527.6	-3.07197	0.0472616	-3.54226	0.00301547
Potri.004G048900.v4.1	16.0455	37.502	5.56756	384.933	320.68	388.147	49.1426	198.024	85.8911	19.705	364.587	111.019	-4.20786	0.0007109	-2.49956	0.0326999
Potri.005G114700.v4.1	7.79352	17.7207	10.2072	59.4896	132.431	136.017	134.025	151.549	126.128	11.9071	109.313	137.234	-3.1953	0.00256202	-3.52417	0.000185576
Potri.010G151700.v4.1	16.9624	12.7754	21.8063	367.436	240.784	331.75	84.8827	159.631	62.6773	17.1813	313.323	102.397	-4.18982	5.9157e-06	-2.57494	0.00471113
Potri.015G072600.v4.1	24.7559	56.0469	25.518	387.557	284.563	353.866	402.076	454.646	427.908	35.4403	341.995	428.21	-3.2695	0.000313194	-3.59422	2.13479e-05
Potri.018G090300.v4.1	81.1443	44.0957	30.1576	377.934	943.435	601.573	1255.37	145.487	140.057	51.7992	640.981	513.638	-3.62924	0.0167927	-3.30432	0.00913428
Potri.005G053800.v4.1	14.6701	11.5391	70.0585	447.922	444.356	628.113	26.8051	624.381	98.2718	32.0892	506.797	249.819	-3.98176	0.0221938	-2.96405	0.0440719
Potri.003G051300.v4.1	10.0857	22.666	49.6441	341.191	308.641	467.767	299.323	204.086	274.697	27.4653	372.533	259.369	-3.76209	0.000406013	-3.23859	0.000866444
Potri.006G178200.v4.1	179.709	100.555	411.072	2876.5	2476.79	2157.48	3381.91	3340.14	1702.35	230.445	2503.59	2808.13	-3.44166	0.00106419	-3.60687	0.000144967
Potri.008G058500.v4.1	20.6299	18.1328	12.0631	165.346	226.556	402.523	303.791	185.9	9.28552	16.9419	264.808	166.325	-3.96592	0.0121772	-3.28415	0.0149407
Potri.001G345300.v4.1	125.613	117.863	149.86	6562.23	2958.36	6562.01	808.62	454.646	275.471	131.112	5360.87	512.912	-5.35365	3.59398e-10	-1.9632	0.0344596
Potri.006G237500.v4.1	11.0026	4.94531	5.1036	33.2442	39.401	47.5508	214.441	264.705	190.353	7.01718	40.0653	223.166	-2.51413	0.0301363	-4.9925	2.28718e-08
Potri.016G089500.v4.1	21.0883	5.76953	64.027	595.771	322.869	662.393	352.933	590.03	28.6304	30.2949	527.011	323.865	-4.12142	0.0145861	-3.41683	0.0166334
Potri.002G085100.v4.1	10.0857	11.127	4.63964	138.226	212.328	195.732	89.3502	117.198	31.7255	8.61744	182.095	79.4245	-4.39929	4.75841e-05	-3.18946	0.00197428
Potri.010G200500.v4.1	0	3.29688	11.1351	41.9927	65.6683	145.97	102.753	16.1652	48.749	4.81067	84.5436	55.889	-4.13653	0.0442238	-3.52439	0.0326157
Potri.009G030800.v4.1	689.039	203.994	633.774	7238.49	5015.96	8918.54	17986.2	1986.3	2859.17	508.936	7057.66	7610.56	-3.79366	0.00768036	-3.90212	0.00124064
Potri.010G041100.v4.1	7.79352	5.35742	0	74.362	25.1729	72.9849	71.4802	52.5369	90.5339	4.38365	57.5066	71.517	-3.71237	0.0434798	-4.02879	0.00496022
Potri.014G154400.v4.1	3.2091	1.23633	0.927927	69.9878	37.212	35.3866	35.7401	10.1033	6.19035	1.79112	47.5288	17.3446	-4.73437	0.00210124	-3.16955	0.0289345
Potri.004G212900.v4.1	7.79352	0.824219	7.88738	76.9866	60.196	132.7	67.0127	145.487	43.3324	5.50171	89.9608	85.2773	-4.03578	0.00478218	-3.95797	0.00147153
Potri.001G239900.v4.1	4.58442	4.53321	8.81531	62.1142	62.3849	79.6199	129.558	299.056	68.8676	5.97764	68.0397	165.827	-3.51038	0.00384855	-4.79465	7.86418e-06
Potri.003G201400.v4.1	3.66754	7.00586	24.5901	298.323	260.484	133.806	384.206	161.652	51.0704	11.7545	230.871	198.976	-4.29728	0.00256777	-4.07234	0.00120968
Potri.008G087700.v4.1	48.5949	51.5137	28.3018	920.34	751.902	557.339	1813.81	377.862	421.718	42.8034	743.194	871.13	-4.11776	0.000281497	-4.34336	3.68359e-05
Potri.018G100232.v4.1	44.9273	10.3027	22.7342	1373.51	494.701	682.298	455.686	383.924	140.83	25.9881	850.17	326.813	-5.03285	6.02992e-06	-3.64903	0.000702735
Potri.005G254100.v4.1	11.4611	2.06055	12.991	222.211	120.392	343.914	424.414	12.1239	25.5352	8.83753	228.839	154.024	-4.69623	0.0120149	-4.11075	0.00942067
Potri.013G007900.v4.1	30.2572	14.4238	2.78378	513.535	325.058	800.622	111.688	491.018	94.4028	15.8216	546.405	232.37	-5.10996	0.000229308	-3.87778	0.00244012
Potri.003G192500.v4.1	0	4.94531	6.95945	116.355	65.6683	172.51	151.895	0	64.9987	3.96826	118.178	72.298	-4.89578	0.0487464	-4.17614	0.035041
Potri.016G104300.v4.1	133.865	92.3125	57.5315	1864.3	3479.33	2867.42	2010.38	3037.04	475.883	94.5697	2737.02	1841.1	-4.85504	6.43189e-06	-4.28246	4.82636e-05
Potri.018G100166.v4.1	17.8792	7.83008	6.49549	503.912	233.123	291.94	504.829	74.7641	47.2014	10.7349	342.991	208.931	-4.99855	0.000313194	-4.26997	0.000780789
Potri.008G061800.v4.1	31.6325	33.3809	69.5945	218.712	1418.44	723.214	1166.02	4124.15	483.621	44.8693	786.787	1924.6	-4.13225	0.00384855	-5.4229	1.81489e-05
Potri.008G103700.v4.1	4.58442	5.76953	3.24774	17.4969	20.795	197.944	571.842	28.2891	66.5463	4.5339	78.7453	222.226	-4.1162	0.0459786	-5.60526	0.000417528
Potri.003G159600.v4.1	1.37533	1.23633	0	59.4896	10.9447	37.5983	17.87	32.3304	4.64276	0.870552	36.0109	18.2811	-5.36341	0.00558156	-4.36224	0.0113263
Potri.001G235500.v4.1	18.3377	14.8359	27.8378	1397.13	1559.62	793.987	826.49	44.4543	34.8207	20.3371	1250.25	301.922	-5.9423	8.08453e-05	-3.88346	0.00644464
Potri.013G162700.v4.1	8.7104	4.53321	3.24774	178.469	84.2743	213.426	464.621	74.7641	0.773794	5.49712	158.723	180.053	-4.85208	0.0197725	-5.02399	0.00327449
Potri.019G034800.v4.1	0	1.64844	2.31982	36.7436	49.2512	42.0216	0	82.8467	41.7849	1.32275	42.6721	41.5438	-5.00978	0.0195316	-4.99105	0.00492393
Potri.012G059500.v4.1	5.50131	2.47266	0	42.8675	59.1015	81.8316	196.571	187.921	2.32138	2.65799	61.2669	128.937	-4.52605	0.0482563	-5.59336	0.00148096
Potri.011G046600.v4.1	10.0857	2.47266	6.03153	188.967	377.593	24.3283	594.179	82.8467	22.44	6.19664	196.963	233.155	-4.99203	0.00653119	-5.22672	0.000861119
Potri.001G141701.v4.1	15.1286	7.00586	0	247.582	305.358	147.076	531.634	337.449	78.927	7.37815	233.338	316.003	-4.98286	0.00384855	-5.41664	0.000317419
Potri.010G147200.v4.1	3.66754	0	20.8784	685.006	193.722	814.998	406.544	78.8054	51.8442	8.18197	564.575	179.064	-6.11088	0.00111159	-4.44628	0.00920189
Potri.002G069400.v4.1	2.29221	6.18164	0.927927	60.3645	99.5969	172.51	209.973	226.313	85.1173	3.13393	110.824	173.801	-5.13342	4.61698e-05	-5.77821	1.27432e-06
Potri.018G100300.v4.1	7.33507	8.6543	6.03153	454.921	235.311	625.901	245.713	454.646	106.01	7.3403	438.711	268.79	-5.90017	2.921e-09	-5.19134	4.97831e-07
Potri.001G173700.v4.1	0	0	1.85585	100.607	35.0231	22.1166	13.4025	0	44.1062	0.618618	52.5824	19.1696	-6.42749	0.0145861	-4.99932	0.0274021
Potri.012G111000.v4.1	0	3.29688	0	56.8651	76.613	131.594	0	92.9499	32.4993	1.09896	88.3574	41.8164	-6.30954	0.00839645	-5.24346	0.0112972
Potri.011G066400.v4.1	0	3.29688	0	64.7387	35.0231	79.6199	138.493	0	54.9394	1.09896	59.7939	64.4774	-5.7486	0.0377287	-5.84674	0.00752782
Potri.008G159500.v4.1	2.29221	0	3.24774	91.859	54.7236	43.1274	402.076	0	158.628	1.84665	63.2367	186.901	-5.10487	0.0454683	-6.6635	0.000684758
Potri.016G065000.v4.1	0	0	2.31982	38.4933	54.7236	76.3024	62.5452	0	48.749	0.773273	56.5064	37.0981	-6.20593	0.0144283	-5.59076	0.00886181
Potri.001G239650.v4.1	0	0.824219	0	9.62332	5.47236	37.5983	80.4152	8.0826	18.571	0.27474	17.5647	35.6896	-5.93993	0.0232646	-6.93021	0.00104347
Potri.001G422800.v4.1	0	2.47266	0.927927	95.3584	85.3688	37.5983	308.258	226.313	74.2842	1.13353	72.7752	202.952	-5.98427	4.75906e-05	-7.45667	4.59633e-08
Potri.001G027100.v4.1	0	0	9.27927	377.059	187.155	613.737	192.103	761.785	151.664	3.09309	392.65	368.517	-6.9935	0.000361613	-6.90239	0.00013213
Potri.001G219100.v4.1	0	0	0	33.2442	13.1337	17.6933	0	0	13.1545	0	21.3571	4.38483	-8.03094	0.0185545	-5.89041	0.0492419
Potri.010G024700.v4.1	0	0	0	11.373	12.0392	33.175	0	0	17.0235	0	18.8624	5.67449	-7.84996	0.0321792	-6.22769	0.0421963
Potri.003G020700.v4.1	0	0	0	2.62454	21.8894	30.9633	0	0	21.6662	0	18.4924	7.22207	-7.82069	0.0462089	-6.54745	0.0394879
Potri.011G161400.v4.1	0	0	0	20.9963	55.8181	34.2808	8.93502	0	4.64276	0	37.0317	4.52593	-8.82322	0.000409918	-5.68229	0.0201966
Potri.004G165300.v4.1	0	0	0	22.746	30.6452	36.4925	0	0	16.2497	0	29.9612	5.41656	-8.51798	0.00619178	-6.18604	0.0282498
Potri.017G108500.v4.1	0	0	0	33.2442	36.1176	30.9633	0	0	14.7021	0	33.4417	4.90069	-8.67688	0.00382279	-6.05977	0.0285462
Potri.010G093300.v4.1	0	0	0	39.3681	35.0231	27.6458	0	0	15.4759	0	34.0123	5.15862	-8.70152	0.00382279	-6.12701	0.0268428
Potri.001G379300.v4.1	0	0	0	27.9951	20.795	26.54	8.93502	12.1239	3.86897	0	25.11	8.3093	-8.26393	0.000313194	-6.62796	0.00214367
Potri.012G105300.v4.1	0	0	0	63.8639	28.4563	82.9374	0	0	9.28552	0	58.4192	3.09517	-9.48175	0.000313194	-5.49161	0.0360771
Potri.012G110750.v4.1	0	0.41211	0	8.74847	2.18894	8.84666	71.4802	169.735	155.533	0.13737	6.59469	132.249	-5.37853	0.0240924	-9.70511	2.36251e-07
Potri.008G058800.v4.1	0	0	0	51.616	45.9678	35.3866	0	0	13.9283	0	44.3235	4.64276	-9.08351	0.00119161	-6.00082	0.0245742
Potri.004G212200.v4.1	0	0	0	34.1191	0	37.5983	26.8051	0	4.64276	0	23.9058	10.4826	-8.19308	0.0348854	-6.94643	0.0287806
Potri.004G062100.v4.1	0	0	0	34.1191	4.37789	12.1642	0	6.06195	35.5945	0	16.887	13.8855	-7.6939	0.0149457	-7.46697	0.00487035
Potri.004G007700.v4.1	0	0	0.463964	71.7375	8.75578	0	0	111.136	15.4759	0.154655	26.8311	42.2039	-7.39964	0.0451778	-8.05696	0.004972
Potri.004G140100.v4.1	0	0	0	22.746	10.9447	44.2333	35.7401	0	6.19035	0	25.9747	13.9768	-8.31205	0.00439877	-7.34775	0.00428568
Potri.005G207100.v4.1	0	0	0	0	39.401	48.6566	0	12.1239	27.8566	0	29.3525	13.3268	-8.48754	0.0167632	-7.38902	0.0138677
Potri.003G115900.v4.1	0	0	0	64.7387	25.1729	53.0799	0	24.2478	1.54759	0	47.6638	8.59846	-9.18858	0.000427101	-6.74639	0.00597152
Potri.008G191800.v4.1	0	0	0	9.62332	21.8894	16.5875	0	64.6608	15.4759	0	16.0334	26.7122	-7.61497	0.00839645	-8.36917	0.00063141
Potri.007G057800.v4.1	0	0	0	21.8712	5.47236	60.8208	0	0	47.2014	0	29.3881	15.7338	-8.49011	0.0174633	-7.63269	0.010923
Potri.004G165450.v4.1	0	0	0	7.87363	61.2904	42.0216	0	8.0826	28.6304	0	37.0619	12.2377	-8.82395	0.0010063	-7.30098	0.00284264
Potri.001G250500.v4.1	0	0	0	32.3694	0	9.95249	0	42.4337	58.0345	0	14.1073	33.4894	-7.43481	0.0494952	-8.69404	0.00276149
Potri.012G131500.v4.1	0	0	0	2.62454	7.6613	9.95249	227.843	8.0826	3.09517	0	6.74611	79.6736	-6.36258	0.049931	-9.91148	6.67887e-05
Potri.001G299500.v4.1	0	0	0	20.9963	35.0231	47.5508	0	4.0413	40.2373	0	34.5234	14.7595	-8.72215	0.00126891	-7.56667	0.0020318
Potri.012G034100.v4.1	0	0	0	0.874847	27.3618	42.0216	0	0	67.3201	0	23.4194	22.44	-8.16173	0.0434798	-8.12832	0.0104188
Potri.005G064300.v4.1	0	0.41211	0	34.1191	29.5507	18.7991	8.93502	18.1859	206.603	0.13737	27.4896	77.9079	-7.43312	0.00243124	-8.95506	4.26057e-05
Potri.008G188800.v4.1	0	0	0	17.4969	5.47236	37.5983	13.4025	0	70.4152	0	20.1892	27.9393	-7.94844	0.0109638	-8.44014	0.00124858
Potri.001G387500.v4.1	0	0	0	9.62332	26.2673	5.52916	0	107.094	17.7973	0	13.8066	41.6306	-7.39964	0.0153917	-9.00191	0.000361203
Potri.001G141801.v4.1	0	0	0	13.1227	18.606	13.27	111.688	12.1239	4.64276	0	14.9996	42.8182	-7.51965	0.0043633	-8.99643	9.2674e-05
Potri.015G109600.v4.1	0	0	0	27.1203	2.18894	44.2333	0	44.4543	33.2731	0	24.5142	25.9091	-8.229	0.00503178	-8.33137	0.00102863
Potri.014G094600.v4.1	0	0	0	22.746	33.9286	124.959	0	32.3304	0	0	60.5446	10.7768	-9.5328	0.00250855	-7.05789	0.0140103
Potri.018G063901.v4.1	0	0	0	76.9866	38.3065	17.6933	49.1426	0	0	0	44.3288	16.3809	-9.08404	0.00899968	-7.59084	0.011421
Potri.019G120300.v4.1	0	0	0	17.4969	29.5507	19.905	98.2853	0	0	0	22.3176	32.7618	-8.09313	0.0381109	-8.62158	0.00500552
Potri.004G032500.v4.1	0	0	0	16.6221	40.4955	21.0108	0	82.8467	0	0	26.0428	27.6156	-8.31569	0.0239209	-8.40654	0.00507569
Potri.017G152800.v4.1	0	0	0	75.2369	73.3296	197.944	0	0	17.0235	0	115.503	5.67449	-10.4649	3.90855e-05	-6.28339	0.0123679
Potri.007G112600.v4.1	0	0	0	49.8663	85.3688	77.4082	22.3376	0	10.8331	0	70.8811	11.0569	-9.76033	2.9157e-05	-7.01346	0.00188385
Potri.007G019600.v4.1	0	0	0	13.1227	32.8342	4.42333	0	121.239	33.2731	0	16.7934	51.5041	-7.6826	0.00972264	-9.30879	0.000203046
Potri.013G010700.v4.1	0	0	0	19.2466	22.9839	8.84666	0	127.301	34.0469	0	17.0257	53.7826	-7.70349	0.00624681	-9.37165	0.000114429
Potri.006G146100.v4.1	0	0	0	14.8724	13.1337	49.7624	111.688	0	0	0	25.9228	37.2293	-8.30892	0.0332131	-8.80959	0.00442034
Potri.014G147600.v4.1	0	0	0	50.7412	17.5116	1.10583	0	24.2478	97.498	0	23.1195	40.5819	-8.14666	0.0102446	-8.97572	0.000727334
Potri.001G024900.v4.1	0	0	0	19.2466	25.1729	0	0	24.2478	176.425	0	14.8065	66.8909	-7.50229	0.0447525	-9.68755	0.000731523
Potri.019G043300.v4.1	0	0	0	71.7375	76.613	145.97	0	0	28.6304	0	98.1068	9.54346	-10.2294	0.000147087	-6.96753	0.00661192
Potri.003G116000.v4.1	0	0	0	27.1203	7.6613	4.42333	0	76.7847	170.235	0	13.0683	82.3398	-7.32578	0.0140497	-9.98794	5.93003e-05
Potri.012G076700.v4.1	0	0	0	29.7448	9.85025	2.21166	58.0777	74.7641	111.426	0	13.9356	81.4227	-7.42167	0.00154433	-9.96676	1.92223e-06
Potri.001G360700.v4.1	0	0	0	76.9866	53.6291	35.3866	0	0	64.2249	0	55.3341	21.4083	-9.40369	0.00240682	-8.07243	0.00344809
Potri.001G461400.v4.1	0	0	0	0	12.0392	11.0583	308.258	46.475	160.175	0	7.69917	171.636	-6.54934	0.0197725	-11.0328	1.31178e-06
Potri.001G087701.v4.1	0	0	0	20.9963	31.7397	28.7516	151.895	0	9.28552	0	27.1626	53.727	-8.37647	0.00481354	-9.33863	0.000290265
Potri.005G045800.v4.1	0	0	0	7.87363	42.6844	14.3758	187.636	0	13.9283	0	21.6446	67.1879	-8.04799	0.0103659	-9.66714	0.000249596
Potri.009G098700.v4.1	0	0	0	286.075	94.1246	66.3499	0	0	29.4042	0	148.85	9.80139	-10.8313	4.75906e-05	-7.00295	0.00649804
Potri.016G022500.v4.1	0	0	0	13.1227	54.7236	16.5875	31.2726	145.487	0	0	28.1446	58.9198	-8.42729	0.00576268	-9.49357	0.000307641
Potri.006G273001.v4.1	0	0	0	20.1215	51.4402	18.7991	169.765	0	0	0	30.1203	56.5885	-8.52565	0.0240924	-9.42094	0.00203188
Potri.005G161900.v4.1	0	0	0	31.4945	7.6613	36.4925	205.506	0	0	0	25.2161	68.5019	-8.26983	0.0356349	-9.6995	0.00168439
Potri.001G103600.v4.1	0	0	0	22.746	31.7397	14.3758	0	224.292	75.058	0	22.9538	99.7834	-8.13402	0.00257279	-10.2598	2.12211e-05
Potri.001G330501.v4.1	0	0	0	27.9951	2.18894	7.74082	504.829	0	54.9394	0	12.6416	186.589	-7.27751	0.0314141	-11.1517	3.54768e-05
Potri.003G056200.v4.1	0	0	0	55.1154	36.1176	97.3132	62.5452	0	54.1656	0	62.8487	38.9036	-9.58698	0.000160151	-8.88844	0.00018226
Potri.004G153100.v4.1	0	0	0	43.7424	17.5116	13.27	281.453	0	26.309	0	24.8413	102.587	-8.24948	0.00590105	-10.283	7.36642e-05
Potri.012G125200.v4.1	0	0	0	83.1105	16.4171	16.5875	0	198.024	18.571	0	38.705	72.1983	-8.88927	0.0017998	-9.79182	0.000119738
Potri.017G088600.v4.1	0	0	0	44.6172	0	0	205.506	141.446	233.686	0	14.8724	193.546	-7.51344	0.0264059	-11.21	4.0543e-05
Potri.003G008300.v4.1	0	0	0	13.1227	25.1729	63.0324	31.2726	143.466	177.199	0	33.776	117.313	-8.6892	4.97396e-05	-10.4975	1.54836e-07
Potri.002G164400.v4.1	0	0	0	170.595	65.6683	39.81	0	198.024	10.0593	0	92.0245	69.361	-10.1378	0.000171994	-9.73386	0.000111997
Potri.007G122100.v4.1	0	0	0	0	6.56683	13.27	0	113.156	0	0	6.61227	37.7188	-20.4915	2.29894e-09	-23.0098	4.06162e-12
Potri.006G261300.v4.1	0	0	0	1.74969	8.75578	15.4816	0	0	102.915	0	8.66237	34.3049	-20.881	3.32516e-13	-22.888	3.99256e-16
Potri.011G069800.v4.1	0	0	0	1.74969	22.9839	6.63499	0	119.218	0	0	10.4562	39.7395	-21.1315	8.53083e-13	-23.0635	1.80354e-15
Potri.017G095900.v4.1	0	0	0	16.6221	24.0784	0	0	155.59	0	0	13.5668	51.8634	-21.3044	1.11628e-10	-23.2411	7.36503e-13
Potri.001G114900.v4.1	0	0	0	7.87363	50.3457	21.0108	0	0	88.9863	0	26.41	29.6621	-22.3959	7.54171e-17	-22.5882	3.47069e-17
Potri.012G097400.v4.1	0	0	0	47.2418	24.0784	7.74082	0	0	92.8552	0	26.3537	30.9517	-22.3715	7.54171e-17	-22.6256	3.22788e-17
Potri.010G130700.v4.1	0	0	0	13.1227	0	21.0108	0	218.23	0	0	11.3778	72.7434	-21.2589	8.77921e-11	-23.937	5.69399e-14
Potri.006G236200.v4.1	0	0	0	16.6221	61.2904	26.54	0	220.251	0	0	34.8175	73.417	-22.6939	1.10149e-16	-23.773	2.47067e-18
Potri.005G134600.v4.1	0	0	0	128.603	49.2512	70.7732	0	0	102.915	0	82.8757	34.3049	-23.948	8.00773e-22	-22.6998	1.69383e-19
Potri.005G136200.v4.1	0	0	0	39.3681	14.2281	24.3283	433.349	0	0	0	25.9749	144.45	-22.3708	2.95104e-15	-24.8401	6.03063e-19

## Sheet: Vessel elements
Additional file 15. DEGs of each cell type in lcmRNA-seq results of P. trichocarpa.
The lists of DEGs of libriform fibers, vessel elements and ray parenchyma cells with cutoff set as the absolute value of log2FC ≥ 1 and adjusted P value < 0.05 compared with the other cell types.
Gene ID	Fiber bio1 transcript abundance	Fiber bio2 transcript abundance	Fiber bio3 transcript abundance	Ray bio1 transcript abundance	Ray bio2 transcript abundance	Ray bio3 transcript abundance	Vessel bio1 transcript abundance	Vessel bio2 transcript abundance	Vessel bio3 transcript abundance	Fiber mean transcript abundance	Ray mean transcript abundance	Vessel mean transcript abundance	Vessel/fiber log2FC	Vessel/fiber adjusted P value	Vessel/ray log2FC	Vessel/ray adjusted P value
Potri.007G034101.v4.1	0	0	0	0	0	0	0	111.136	0	0	0	37.0453	22.0264	1.00015e-07	28.9526	1.52297e-13
Potri.007G126200.v4.1	0	0	0	0	0	0	0	105.074	0	0	0	35.0246	22.0301	1.22361e-07	28.04	1.96627e-12
Potri.008G106600.v4.1	0	0	0	0	0	0	263.583	0	0	0	0	87.8611	23.3774	6.48753e-10	26.033	2.85525e-12
Potri.002G151900.v4.1	0	0	0	0	0	0	0	351.593	389.218	0	0	246.937	11.5618	0.0172072	10.3637	0.029513
Potri.008G176300.v4.1	0	0	0	0	0	0	0	567.803	63.4511	0	0	210.418	11.3306	0.0198775	10.1326	0.0335468
Potri.005G131600.v4.1	0	0	0	0	0	0	352.933	92.9499	82.7959	0	0	176.226	11.0686	5.69277e-07	9.87052	7.74404e-06
Potri.004G020100.v4.1	0	0	0	0	0	0	0	268.747	248.388	0	0	172.378	11.0434	0.0236105	9.8454	0.0395421
Potri.007G063300.v4.1	0	0	0	0	0	0	0	432.419	37.1421	0	0	156.52	10.9038	0.0257719	9.7058	0.0426688
Potri.011G149100.v4.1	0	1.64844	0	0	0	0	312.726	311.18	183.389	0.549479	0	269.098	8.89205	6.12736e-07	10.486	6.9984e-07
Potri.002G046400.v4.1	0	0	0	0	0	0	0	145.487	140.057	0	0	95.1812	10.1905	0.000567263	8.99243	0.00189295
Potri.006G098100.v4.1	0	0	0	0	0	0	0	70.7228	164.044	0	0	78.2557	9.91014	0.000987328	8.71204	0.00324108
Potri.017G110200.v4.1	0	0	0	0	0	0	187.636	0	13.9283	0	0	67.1879	9.67429	0.00321318	8.47619	0.00873624
Potri.011G047700.v4.1	0	0	0	0	0	0	8.93502	149.528	30.178	0	0	62.8804	9.59234	0.000278384	8.39423	0.00107664
Potri.001G058500.v4.1	0	0	0	0	0	0	183.168	0	0	0	0	61.056	9.53839	0.0219025	8.34032	0.0411971
Potri.001G463000.v4.1	5.04286	18.5449	4.63964	0	0	0	223.376	1081.05	567.965	9.40914	0	624.129	6.05021	6.97093e-06	11.7022	4.7382e-10
Potri.001G452900.v4.1	0.458442	0	0	0	1.09447	0	281.453	6.06195	33.2731	0.152814	0.364824	106.929	9.38017	0.000111289	8.18205	0.000502034
Potri.002G055566.v4.1	0	0	0	0	0	0	0	143.466	10.0593	0	0	51.1752	9.29376	0.00486222	8.09567	0.0127167
Potri.014G012900.v4.1	0	0	0	0	0	0	0	40.413	78.927	0	0	39.78	8.93794	0.00594997	7.73984	0.0156795
Potri.013G086600.v4.1	0	0	0	0	2.18894	0	0	139.425	93.629	0	0.729648	77.6846	9.89847	0.000485919	6.7736	0.0123479
Potri.002G251700.v4.1	0	0	0	0	0	0	0	74.7641	41.7849	0	0	38.8496	8.90062	0.00627594	7.70252	0.0165205
Potri.011G053600.v4.1	0	0	0	0	0	0	0	74.7641	39.4635	0	0	38.0759	8.87153	0.00664561	7.67343	0.0173919
Potri.T170700.v4.1	0	0	0	0	0	0	0	78.8054	25.5352	0	0	34.7802	8.74001	0.00914982	7.54191	0.0226594
Potri.010G083400.v4.1	0	1.64844	0	0	0	0	0	157.611	96.7242	0.549479	0	84.7783	7.25252	0.00764869	8.82548	0.00195748
Potri.001G078400.v4.1	0	0	0	0	0	0	4.46751	0	84.3435	0	0	29.6037	8.51358	0.0235839	7.3155	0.0480027
Potri.005G057500.v4.1	2.29221	0.41211	0.463964	0	0	0	241.246	60.6195	11.6069	1.05609	0	104.491	6.62118	0.0003666	9.10892	3.76733e-05
Potri.014G134200.v4.1	0	0	0	0	0	0	0	36.3717	48.749	0	0	28.3736	8.45173	0.014466	7.25364	0.033022
Potri.016G024500.v4.1	11.9195	4.53321	13.4549	0	0	0	93.8178	638.526	169.461	9.96921	0	300.601	4.91761	0.000357041	10.6489	6.47097e-08
Potri.001G461400.v4.1	0	0	0	0	12.0392	11.0583	308.258	46.475	160.175	0	7.69917	171.636	11.0328	1.07311e-06	4.48346	0.0117865
Potri.011G106800.v4.1	0	0	0	0	0	0	53.6101	0	27.0828	0	0	26.8976	8.35423	0.0207469	7.15614	0.0441458
Potri.005G047500.v4.1	0	0	0	0	0	0	0	50.5163	20.8924	0	0	23.8029	8.19519	0.0235503	6.9971	0.0495343
Potri.007G077000.v4.1	1.83377	3.70899	0	0	0	0	0	252.581	82.0221	1.84758	0	111.534	5.91435	0.0137591	9.22	0.00048519
Potri.010G132000.v4.1	4.58442	0	0	0	0	0	0	181.859	88.9863	1.52814	0	90.2816	5.8913	0.0433218	8.91501	0.00337442
Potri.013G003500.v4.1	0	0	2.31982	0	0	0	0	123.26	46.4276	0.773273	0	56.5624	6.20647	0.0341539	8.24208	0.00648201
Potri.011G058000.v4.1	1.37533	0	0	0	0	0	0	105.074	24.7614	0.458442	0	43.2784	6.57595	0.0282388	7.85643	0.00993874
Potri.016G138600.v4.1	2.75065	27.1992	0	13.1227	15.3226	0	98.2853	2865.28	1347.95	9.98329	9.48177	1437.17	7.16784	0.000434453	7.24191	0.000293196
Potri.005G239000.v4.1	0	3.29688	0	1.74969	0	0	0	111.136	228.269	1.09896	0.583232	113.135	6.67829	0.00949803	7.52852	0.00599034
Potri.012G110750.v4.1	0	0.41211	0	8.74847	2.18894	8.84666	71.4802	169.735	155.533	0.13737	6.59469	132.249	9.70509	1.77161e-07	4.32658	0.000582559
Potri.010G179300.v4.1	0	0	0	0.874847	2.18894	0	0	64.6608	43.3324	0	1.02126	35.9978	8.79601	0.00138769	5.15509	0.0460973
Potri.003G009400.v4.1	1.83377	5.35742	12.527	0	2.18894	1.10583	504.829	167.714	226.722	6.57274	1.09826	299.755	5.50821	2.02561e-05	8.15015	3.14091e-07
Potri.001G401300.v4.1	0	8.24219	0	0	6.56683	0	335.063	369.779	53.3918	2.7474	2.18894	252.745	6.51569	0.00500209	6.86577	0.00319811
Potri.004G222800.v4.1	0.458442	0.824219	7.42342	0	1.09447	0	0	153.569	145.473	2.90203	0.364824	99.6809	5.11256	0.0152659	8.09978	0.000816664
Potri.008G020900.v4.1	15.587	22.2539	60.7792	0	0	3.3175	299.323	365.738	992.777	32.8734	1.10583	552.613	4.07384	0.00183058	9.03211	2.90168e-08
Potri.006G109900.v4.1	13.7533	44.0957	17.1667	0	13.1337	5.52916	518.231	2057.02	847.304	25.0052	6.22094	1140.85	5.51143	6.01986e-05	7.53561	1.058e-07
Potri.006G144000.v4.1	0.458442	0.41211	0.463964	0.874847	1.09447	1.10583	120.623	46.475	0.773794	0.444838	1.02505	55.9572	6.95259	0.000528876	5.75321	0.00348624
Potri.010G038200.v4.1	2.29221	2.88477	1.39189	0.874847	2.18894	3.3175	129.558	177.817	211.246	2.18962	2.1271	172.874	6.30242	4.13454e-09	6.38285	2.11614e-07
Potri.011G120300.v4.1	3.66754	0	0	6.12393	0	0	232.311	131.342	0	1.22251	2.04131	121.218	6.63182	0.0248847	5.86425	0.0448851
Potri.011G159000.v4.1	0	1.64844	5.1036	0	4.37789	7.74082	259.116	234.395	128.45	2.25068	4.03957	207.32	6.52624	7.07159e-05	5.69896	0.000384589
Potri.011G159801.v4.1	0	1.23633	5.1036	0	4.37789	7.74082	259.116	226.313	115.295	2.11331	4.03957	200.241	6.56796	8.42031e-05	5.64798	0.000526947
Potri.018G014800.v4.1	0	2.47266	0	0	9.85025	0	111.688	123.26	90.5339	0.824219	3.28342	108.494	7.01871	0.00166145	5.05838	0.0200239
Potri.008G114101.v4.1	0	2.06055	0	0	0	5.52916	44.6751	80.826	88.9863	0.686849	1.84305	71.4958	6.68004	0.00224684	5.3074	0.0136009
Potri.009G038500.v4.1	38.0507	1.64844	9.27927	0	2.18894	0	178.7	297.036	168.687	16.3261	0.729648	214.808	3.71912	0.0153092	8.26236	1.37572e-05
Potri.001G162100.v4.1	17.4208	7.41797	7.42342	0	9.85025	0	98.2853	602.154	378.385	10.7541	3.28342	359.608	5.06595	0.0014068	6.79798	3.53199e-05
Potri.007G137001.v4.1	0	1.23633	13.4549	0	0	8.84666	0	280.87	378.385	4.89709	2.94889	219.752	5.49142	0.0396305	6.23328	0.0167902
Potri.001G023800.v4.1	0	0.824219	0	5.24908	3.28342	3.3175	0	38.3924	140.83	0.27474	3.95	59.7409	7.73253	0.000675796	3.93268	0.0473471
Potri.003G175900.v4.1	6.87663	2.47266	10.6712	0	3.28342	0	160.83	84.8673	203.508	6.67348	1.09447	149.735	4.49148	0.000774751	7.15346	1.12487e-05
Potri.005G256000.v4.1	72.8923	21.4297	25.054	32.3694	29.5507	69.6674	1112.41	3598.78	2285.01	39.792	43.8625	2332.07	5.87391	7.07138e-09	5.73424	4.50834e-08
Potri.004G044700.v4.1	0	7.83008	0	0	0	5.52916	53.6101	105.074	186.484	2.61003	1.84305	115.056	5.4588	0.0208335	5.98889	0.0114152
Potri.014G044100.v4.1	47.678	5.35742	10.2072	0	0	3.3175	31.2726	434.44	278.566	21.0809	1.10583	248.093	3.56084	0.0351973	7.86381	2.68028e-05
Potri.001G332200.v4.1	10.5442	9.06641	0	2.62454	12.0392	0	120.623	697.124	59.5821	6.53686	4.88791	292.443	5.48285	0.0039566	5.90791	0.00177134
Potri.006G117200.v4.1	0	13.1875	34.7973	0	7.6613	16.5875	134.025	450.605	980.397	15.9949	8.08293	521.676	5.0292	0.00990568	6.0209	0.00159055
Potri.003G131700.v4.1	33.4663	17.7207	46.8603	10.4982	27.3618	0	201.038	2131.79	405.468	32.6824	12.62	912.764	4.8045	0.00191746	6.1778	5.86837e-05
Potri.002G005700.v4.1	283.776	101.379	120.167	0	29.5507	5.52916	446.751	2978.44	2477.69	168.44	11.6933	1967.63	3.54666	0.0244691	7.40232	1.9354e-06
Potri.017G075500.v4.1	0	8.6543	24.5901	0	16.4171	2.21166	71.4802	571.844	452.669	11.0815	6.20958	365.331	5.04496	0.0114669	5.8884	0.0026169
Potri.002G113132.v4.1	28.8819	92.3125	38.9729	0	16.4171	21.0108	125.09	2649.07	537.013	53.3891	12.476	1103.73	4.36996	0.00796514	6.47406	6.39016e-05
Potri.001G367600.v4.1	3.2091	1.23633	2.78378	1.74969	3.28342	2.21166	187.636	6.06195	65.7725	2.40973	2.41492	86.49	5.15241	0.000611908	5.15392	0.00085601
Potri.006G085200.v4.1	9.62729	32.1445	40.8288	32.3694	200.288	27.6458	4610.47	470.812	85.8911	27.5335	86.7678	1722.39	5.96581	0.000206346	4.31049	0.00619411
Potri.006G159000.v4.1	0	0.824219	0.927927	0.874847	5.47236	3.3175	0	99.0119	43.3324	0.584049	3.22157	47.4481	6.35211	0.0019246	3.90657	0.0452872
Potri.012G085901.v4.1	11.4611	7.83008	1.39189	1.74969	1.09447	0	31.2726	46.475	159.402	6.89434	0.948056	79.0497	3.53466	0.0178382	6.34942	0.00023447
Potri.013G041000.v4.1	424.976	239.848	347.973	1483.74	448.733	336.173	39818.9	2321.73	693.319	337.599	756.216	14278	5.40219	0.00044682	4.23857	0.00507582
Potri.006G035300.v4.1	0	15.6602	13.9189	0	16.4171	9.95249	250.181	198.024	229.043	9.85969	8.78986	225.749	4.51592	0.0133605	4.6898	0.0087962
Potri.014G158400.v4.1	0	18.5449	71.9143	21.8712	5.47236	24.3283	571.842	301.077	749.806	30.1531	17.224	540.908	4.16553	0.014545	4.97203	0.00261325
Potri.012G085800.v4.1	3.2091	19.3691	49.6441	0	4.37789	7.74082	165.298	232.375	266.185	24.0741	4.03957	221.286	3.2025	0.032349	5.79991	0.000105378
Potri.016G113300.v4.1	53.6377	46.1563	47.7882	0	68.9517	21.0108	643.322	1422.54	540.108	49.1941	29.9875	868.656	4.14233	0.00647456	4.85949	0.00102878
Potri.012G127500.v4.1	24.7559	7.00586	13.9189	24.4957	4.37789	15.4816	134.025	523.349	359.814	15.2269	14.7851	339.063	4.4814	0.000121506	4.51611	9.06075e-05
Potri.004G078800.v4.1	1188.74	874.084	1787.19	5139.73	1058.35	2007.09	104500	13698	6958.73	1283.34	2735.06	41718.8	5.02267	0.000165341	3.93095	0.0025178
Potri.007G038300.v4.1	0	8.6543	33.8693	12.2479	15.3226	0	58.0777	381.903	305.649	14.1745	9.19016	248.543	4.13489	0.039549	4.75724	0.0142075
Potri.010G222700.v4.1	64.1819	32.1445	144.757	40.243	27.3618	4.42333	446.751	1541.76	680.938	80.361	24.0094	889.815	3.4699	0.00460164	5.20837	1.73199e-05
Potri.001G028200.v4.1	5.04286	38.7383	50.1081	35.8687	12.0392	12.1642	49.1426	491.018	881.351	31.2964	20.024	473.837	3.92363	0.0056728	4.56377	0.000993677
Potri.017G015700.v4.1	13.2948	25.1387	42.2207	52.4908	10.9447	0	134.025	278.85	886.768	26.8847	21.1452	433.214	4.01296	0.0141947	4.35342	0.0061532
Potri.001G240900.v4.1	24.7559	56.8711	411.536	59.4896	25.1729	15.4816	326.128	1372.02	2290.43	164.388	33.3814	1329.53	3.01688	0.0397534	5.31418	0.00013284
Potri.009G019600.v4.1	1.37533	1.23633	3.71171	0	1.09447	6.63499	8.93502	66.6815	37.1421	2.10779	2.57649	37.5862	4.17609	0.0184378	3.90962	0.0292222
Potri.019G049201.v4.1	37.1338	32.9688	114.599	13.9976	37.212	21.0108	178.7	347.552	1364.2	61.5672	24.0735	630.15	3.35915	0.00599786	4.716	8.75937e-05
Potri.017G083000.v4.1	1.83377	10.7148	17.6306	9.62332	8.75578	32.0691	84.8827	325.325	222.079	10.0597	16.8161	210.762	4.39341	0.000592311	3.65571	0.00380745
Potri.009G028800.v4.1	0	8.24219	17.1667	29.7448	6.56683	5.52916	339.531	101.033	86.6649	8.46961	13.9469	175.743	4.36913	0.00843458	3.64275	0.0271773
Potri.005G075900.v4.1	47.678	32.9688	189.761	51.616	67.8573	24.3283	799.685	398.068	1817.64	90.1359	47.9339	1005.13	3.48047	0.00338205	4.39093	0.000161468
Potri.001G453600.v4.1	17.4208	2.88477	22.2702	10.4982	14.2281	33.175	0	497.08	242.197	14.1919	19.3004	246.426	4.12226	0.0184791	3.67962	0.0328021
Potri.002G043500.v4.1	9.62729	20.6055	5.1036	29.7448	17.5116	11.0583	192.103	412.213	71.9628	11.7788	19.4382	225.426	4.25456	0.000324119	3.52985	0.00243943
Potri.019G116400.v4.1	16.5039	14.4238	6.49549	10.4982	35.0231	0	272.518	103.053	210.472	12.4744	15.1738	195.348	3.9666	0.0075154	3.68599	0.0119334
Potri.006G237500.v4.1	11.0026	4.94531	5.1036	33.2442	39.401	47.5508	214.441	264.705	190.353	7.01718	40.0653	223.166	4.9925	1.65602e-08	2.47837	0.00460004
Potri.016G015500.v4.1	16.0455	17.3086	54.2837	1.74969	17.5116	5.52916	156.363	80.826	378.385	29.2126	8.26347	205.191	2.81747	0.0359338	4.6496	0.000362406
Potri.001G052300.v4.1	13.7533	10.7148	36.1892	22.746	18.606	15.4816	0	365.738	389.992	20.2191	18.9446	251.91	3.64439	0.0269633	3.73691	0.0199536
Potri.002G257700.v4.1	18.7961	33.793	32.0135	5.24908	9.85025	12.1642	192.103	20.2065	404.694	28.2009	9.08783	205.668	2.87039	0.0290105	4.51012	0.0004212
Potri.016G013000.v4.1	34.8416	34.2051	67.7387	130.352	29.5507	110.583	522.699	183.879	1730.2	45.5951	90.1621	812.26	4.15708	0.000604497	3.17253	0.00811756
Potri.013G152400.v4.1	18.7961	35.8535	43.1486	8.74847	55.8181	27.6458	317.193	175.797	616.714	32.5994	30.7374	369.901	3.50665	0.0018484	3.5954	0.00116786
Potri.002G104600.v4.1	18.7961	22.666	32.0135	24.4957	32.8342	53.0799	26.8051	377.862	598.143	24.4919	36.8033	334.27	3.77684	0.00258354	3.1905	0.0102486
Potri.002G015100.v4.1	5.95975	10.7148	17.1667	13.9976	16.4171	3.3175	0	187.921	158.628	11.2804	11.244	115.516	3.36585	0.0448995	3.36835	0.039851
Potri.013G031300.v4.1	5.50131	37.502	5.56756	27.9951	37.212	29.8575	446.751	103.053	148.568	16.1903	31.6882	232.791	3.83605	0.00229201	2.87017	0.0226043
Potri.001G272800.v4.1	70.6001	135.996	212.031	258.955	200.288	35.3866	1112.41	1970.13	1292.24	139.543	164.877	1458.26	3.38574	0.00193858	3.14437	0.00338491
Potri.012G002200.v4.1	37.5923	81.5977	37.581	32.3694	32.8342	46.4449	915.84	200.044	20.1186	52.257	37.2162	378.668	2.85059	0.0480456	3.34098	0.0155172
Potri.002G029100.v4.1	9.16884	19.3691	45.0045	66.4884	94.1246	53.0799	129.558	402.109	454.991	24.5142	71.231	328.886	3.75138	0.000542818	2.21214	0.0427848
Potri.014G122200.v4.1	12.8364	20.6055	86.2972	39.3681	38.3065	63.0324	469.089	90.9293	400.051	39.913	46.9024	320.023	3.00201	0.015122	2.76927	0.022671
Potri.015G057800.v4.1	22.9221	7.00586	2.78378	25.3706	18.606	5.52916	62.5452	90.9293	141.604	10.9039	16.5019	98.3596	3.18272	0.0145659	2.57982	0.0470643
Potri.003G115600.v4.1	9.62729	32.5567	23.6621	47.2418	32.8342	6.63499	361.868	115.177	63.4511	21.9487	28.9036	180.166	3.02524	0.0198816	2.62567	0.0408111
Potri.002G024500.v4.1	20.6299	35.8535	2.31982	7.87363	33.9286	15.4816	80.4152	157.611	149.342	19.6011	19.0946	129.123	2.72342	0.0449194	2.7662	0.0365664
Potri.008G051900.v4.1	78.3936	153.717	211.103	354.313	175.116	310.739	411.011	1879.21	1784.37	147.738	280.056	1358.19	3.20202	0.00182695	2.27915	0.0267923
Potri.004G168800.v4.1	178.334	190.395	783.17	294.824	362.27	308.527	710.334	963.85	4946.86	383.966	321.874	2207.02	2.52408	0.0452246	2.77854	0.0215981
Potri.016G025600.v4.1	189.795	76.2403	47.7882	171.47	97.408	120.536	375.271	1214.41	458.86	104.608	129.805	682.847	2.70756	0.0106945	2.39563	0.0220439
Potri.016G077200.v4.1	65.5572	130.639	122.95	94.4835	141.187	120.536	1072.2	220.251	558.679	106.382	118.735	617.044	2.53285	0.0112353	2.37483	0.0152748
Potri.005G138100.v4.1	35.3	23.0781	19.0225	34.1191	39.401	29.8575	80.4152	290.974	106.784	25.8002	34.4592	159.391	2.63198	0.00919464	2.21436	0.0277547
Potri.013G131100.v4.1	31.1741	44.5078	47.7882	35.8687	28.4563	59.7149	227.843	375.841	56.4869	41.1567	41.3466	220.057	2.41461	0.0293935	2.40872	0.0261244
Potri.002G056200.v4.1	19.2546	46.9805	47.3243	49.8663	60.196	87.3607	223.376	387.965	168.687	37.8531	65.8077	260.009	2.77933	0.00319966	1.98273	0.0363186
Potri.003G159500.v4.1	93.9806	100.143	298.793	250.206	137.903	111.689	585.244	454.646	1494.2	164.305	166.6	844.695	2.36398	0.029504	2.34324	0.0264768
Potri.010G192900.v4.1	16.9624	80.7735	58.4594	74.362	87.5578	100.631	343.998	272.788	380.707	52.0651	87.5168	332.498	2.67477	0.00573416	1.92645	0.04758
Potri.014G155200.v4.1	316.325	193.691	409.216	378.809	319.586	307.421	53.6101	137.404	54.9394	306.411	335.272	81.9846	-1.8968	0.045643	-2.02685	0.0264768
Potri.016G115200.v4.1	199.422	161.959	112.279	156.598	166.36	216.743	44.6751	54.5576	23.9876	157.887	179.9	41.0734	-1.96498	0.03312	-2.15304	0.0151667
Potri.014G032300.v4.1	602.851	518.434	536.806	1281.65	1744.59	1257.33	116.155	240.457	159.402	552.697	1427.86	172.005	-1.67789	0.0389782	-3.04716	6.94988e-05
Potri.019G131400.v4.1	154.495	131.463	111.815	105.857	70.0462	118.324	0	30.3098	26.309	132.591	98.0756	18.8729	-2.72246	0.0206672	-2.28756	0.0493264
Potri.017G106300.v4.1	198.505	166.492	171.203	224.836	273.618	333.961	35.7401	38.3924	42.5587	178.733	277.472	38.897	-2.18896	0.00661473	-2.82325	0.000293731
Potri.003G052700.v4.1	137.074	93.1368	78.8738	104.107	78.802	77.4082	0	20.2065	25.5352	103.028	86.7724	15.2472	-2.63606	0.025978	-2.38878	0.0396736
Potri.002G091900.v4.1	179.709	96.4336	137.333	104.107	44.8733	59.7149	22.3376	12.1239	17.7973	137.825	69.565	17.4196	-3.01178	0.00242497	-2.02728	0.0441458
Potri.017G060200.v4.1	59.139	64.2891	120.631	45.4921	56.9125	74.0907	4.46751	12.1239	16.2497	81.3529	58.8318	10.947	-2.78101	0.0108423	-2.31268	0.0330609
Potri.019G080300.v4.1	78.3936	133.523	77.4819	96.2332	80.9909	100.631	0	32.3304	11.6069	96.4663	92.6183	14.6458	-2.64843	0.0323249	-2.58962	0.0313297
Potri.006G201100.v4.1	105.442	106.736	103.464	97.1081	112.731	79.6199	0	18.1859	24.7614	105.214	96.4862	14.3158	-2.74284	0.0161664	-2.61794	0.0190582
Potri.014G069800.v4.1	60.0559	93.5489	72.8423	27.9951	96.3135	89.5724	0	16.1652	14.7021	75.4824	71.2937	10.2891	-2.74633	0.031726	-2.66247	0.0323935
Potri.015G098400.v4.1	766.515	725.313	519.175	625.516	669.817	432.38	169.765	28.2891	89.7601	670.334	575.904	95.9382	-2.82462	0.00445707	-2.60561	0.00747348
Potri.010G237500.v4.1	124.696	71.295	87.2251	111.98	132.431	109.477	0	34.3511	10.0593	94.4055	117.963	14.8035	-2.60904	0.0373325	-2.93045	0.014712
Potri.002G127800.v4.1	154.495	121.984	80.7297	53.3657	197.005	59.7149	0	18.1859	24.7614	119.07	103.362	14.3158	-2.94724	0.0258312	-2.74249	0.0337149
Potri.002G153800.v4.1	112.318	103.44	75.1621	73.4872	58.007	101.737	0	12.1239	20.1186	96.9733	77.7436	10.7475	-3.00597	0.0102332	-2.6869	0.0201018
Potri.005G063300.v4.1	90.3131	71.295	74.6981	116.355	113.825	161.451	0	20.2065	17.0235	78.7687	130.544	12.41	-2.53675	0.0248302	-3.26545	0.00245404
Potri.012G078500.v4.1	123.321	40.7988	57.5315	96.2332	43.7789	102.842	22.3376	0	10.8331	73.8838	80.9515	11.0569	-2.83983	0.0479615	-2.97206	0.0317377
Potri.010G221700.v4.1	118.278	80.3614	28.7657	65.6136	128.053	89.5724	0	16.1652	14.7021	75.8017	94.4131	10.2891	-2.75546	0.0344604	-3.07167	0.0140397
Potri.019G018400.v4.1	90.7715	53.9864	74.2342	76.1117	65.6683	35.3866	0	10.1033	12.3807	72.9974	59.0556	7.49465	-3.09597	0.0100006	-2.79131	0.0186258
Potri.014G139500.v4.1	52.2624	136.82	64.027	170.595	135.715	134.912	0	26.2685	13.9283	84.3699	147.074	13.3989	-2.56451	0.0382275	-3.36616	0.00407865
Potri.006G175161.v4.1	21.5468	75.8282	34.3333	37.6184	41.5899	32.0691	13.4025	4.0413	1.54759	43.9027	37.0925	6.33048	-3.08766	0.0287932	-2.84403	0.0400986
Potri.018G052900.v4.1	45.3858	103.44	71.4504	106.731	95.2191	197.944	0	18.1859	16.2497	73.4252	133.298	11.4785	-2.55156	0.0378497	-3.41137	0.00334893
Potri.003G173100.v4.1	136.616	101.791	201.824	81.3608	161.982	99.5249	0	16.1652	28.6304	146.744	114.289	14.9319	-3.1692	0.00853175	-2.80826	0.0181312
Potri.007G098500.v4.1	273.232	429.83	207.856	181.093	249.54	268.717	0	76.7847	20.1186	303.639	233.117	32.3011	-3.20252	0.0157245	-2.82104	0.0306094
Potri.006G032800.v4.1	53.6377	38.3262	31.0856	54.2405	64.5738	40.9158	0	14.1446	2.32138	41.0165	53.2434	5.48865	-2.83599	0.039996	-3.21251	0.0151873
Potri.005G230900.v4.1	280.108	276.113	404.576	102.357	304.263	228.907	0	60.6195	32.4993	320.266	211.843	31.0396	-3.32426	0.00939223	-2.72766	0.0316075
Potri.015G071100.v4.1	164.581	160.311	169.811	261.579	338.192	207.896	0	10.1033	58.0345	164.901	269.223	22.7126	-2.76354	0.0404597	-3.47074	0.00661536
Potri.001G009100.v4.1	215.009	286.004	247.293	80.486	116.014	129.382	0	34.3511	19.3448	249.435	108.627	17.8986	-3.71954	0.000968687	-2.51979	0.0264768
Potri.001G163300.v4.1	112.777	62.6407	76.554	109.356	135.715	147.076	0	8.0826	22.44	83.9905	130.715	10.1742	-2.85589	0.0186776	-3.4939	0.00269342
Potri.014G109500.v4.1	41.7182	85.3067	114.135	36.7436	84.2743	25.4341	0	12.1239	6.19035	80.3866	48.8174	6.10475	-3.59077	0.00663149	-2.87052	0.0297732
Potri.008G134900.v4.1	66.9326	85.7188	117.383	57.7399	36.1176	42.0216	0	16.1652	3.09517	90.0114	45.293	6.42013	-3.7373	0.00341529	-2.74752	0.0323661
Potri.005G040300.v4.1	52.7208	61.4043	115.527	62.1142	93.0301	77.4082	0	16.1652	6.19035	76.5507	77.5175	7.45185	-3.25258	0.0075483	-3.27036	0.00595017
Potri.003G032300.v4.1	62.3481	68.8223	30.1576	37.6184	33.9286	34.2808	0	4.0413	6.96414	53.776	35.276	3.66848	-3.58249	0.00572587	-2.97431	0.0213908
Potri.001G204350.v4.1	127.905	75.8282	60.3153	140.85	229.839	276.458	40.2076	4.0413	3.86897	88.0163	215.716	16.0393	-2.63248	0.0481523	-3.92556	0.00166837
Potri.007G044400.v4.1	178.334	70.4707	155.428	49.8663	109.447	98.419	26.8051	0	9.28552	134.744	85.9108	12.0302	-3.61857	0.00802789	-2.96871	0.0285947
Potri.001G167300.v4.1	81.6027	148.772	45.4684	36.7436	137.903	35.3866	13.4025	0	11.6069	91.9476	70.0112	8.33648	-3.49633	0.0174851	-3.10216	0.0321827
Potri.015G033400.v4.1	55.9299	22.2539	45.0045	26.2454	28.4563	57.5033	0	0	9.28552	41.0628	37.4017	3.09517	-3.37055	0.0405355	-3.23515	0.0434859
Potri.001G165900.v4.1	57.7637	16.8965	38.509	41.1178	36.1176	45.3391	0	0	9.28552	37.7231	40.8582	3.09517	-3.24571	0.0482087	-3.36124	0.0340469
Potri.005G144800.v4.1	116.903	103.852	77.9459	64.7387	129.148	51.9741	0	0	23.9876	99.5667	81.9535	7.99587	-3.44893	0.0320678	-3.16784	0.0438761
Potri.004G091000.v4.1	40.8014	33.793	55.6756	40.243	64.5738	38.7041	0	0	10.8331	43.4233	47.8403	3.61104	-3.24192	0.0387178	-3.38146	0.0256987
Potri.013G077700.v4.1	30.2572	56.0469	31.5495	43.7424	18.606	60.8208	0	0	9.28552	39.2845	41.0564	3.09517	-3.309	0.0457595	-3.37249	0.0352704
Potri.001G380900.v4.1	118.737	77.0645	66.3468	48.9915	152.132	91.7841	0	0	23.9876	87.3826	97.6357	7.99587	-3.2645	0.0471225	-3.42411	0.0305863
Potri.010G106700.v4.1	245.725	79.9493	69.1306	207.339	167.454	242.177	0	26.2685	19.3448	131.602	205.657	15.2044	-3.02431	0.0166752	-3.66846	0.00249465
Potri.015G105000.v4.1	121.487	141.354	89.545	84.8602	130.242	124.959	0	0	30.178	117.462	113.354	10.0593	-3.38606	0.0345307	-3.33445	0.0318215
Potri.001G174600.v4.1	45.8442	45.3321	64.9549	66.4884	60.196	91.7841	0	0	14.7021	52.0437	72.8228	4.90069	-3.11899	0.0435622	-3.60358	0.014622
Potri.013G129900.v4.1	1527.99	730.67	766.468	1605.35	564.748	1057.18	80.4152	131.342	91.3077	1008.38	1075.76	101.022	-3.31531	0.0003128	-3.40877	0.000147436
Potri.007G016000.v4.1	147.16	51.5137	48.2522	76.1117	125.864	80.7257	0	0	22.44	82.3086	94.2339	7.48001	-3.26663	0.0487008	-3.46173	0.0299173
Potri.011G151500.v4.1	57.7637	42.8594	23.1982	37.6184	26.2673	58.6091	0	0	9.28552	41.2738	40.8316	3.09517	-3.37357	0.0381116	-3.35771	0.0332998
Potri.005G101300.v4.1	49.9702	59.3438	34.7973	39.3681	35.0231	49.7624	0	0	10.0593	48.0371	41.3846	3.35311	-3.47483	0.0240109	-3.25946	0.030688
Potri.016G013400.v4.1	28.4234	47.8047	32.4774	41.1178	65.6683	36.4925	0	0	9.28552	36.2352	47.7595	3.09517	-3.17218	0.0453366	-3.57003	0.0187964
Potri.004G011300.v4.1	28.4234	21.8418	39.4369	41.1178	84.2743	50.8683	0	10.1033	1.54759	29.9007	58.7535	3.88361	-2.88498	0.0464931	-3.85905	0.0047921
Potri.013G128900.v4.1	38.0507	64.7012	32.4774	54.2405	85.3688	49.7624	0	0	12.3807	45.0764	63.1239	4.1269	-3.13313	0.0472716	-3.61846	0.0164824
Potri.002G097601.v4.1	88.0209	65.5254	76.554	27.1203	43.7789	91.7841	0	0	15.4759	76.7001	54.2277	5.15862	-3.63098	0.0224262	-3.1298	0.0461099
Potri.001G118500.v4.1	116.444	97.2579	36.1892	181.093	306.452	238.86	0	24.2478	13.9283	83.2971	242.135	12.7254	-2.61468	0.0356809	-4.15388	0.000383159
Potri.001G409600.v4.1	89.3962	71.7071	147.54	112.855	142.281	57.5033	0	0	26.309	102.881	104.213	8.76966	-3.37903	0.038583	-3.39776	0.0315376
Potri.005G082800.v4.1	64.1819	33.793	37.581	41.9927	88.6522	63.0324	0	0	12.3807	45.1853	64.5591	4.1269	-3.13796	0.0478836	-3.65224	0.015815
Potri.001G132900.v4.1	167.331	60.168	120.631	58.6148	82.0854	140.441	0	0	26.309	116.043	93.7136	8.76966	-3.55574	0.0304324	-3.2471	0.0432188
Potri.004G044100.v4.1	88.9378	49.4531	76.554	43.7424	71.1407	53.0799	0	0	14.7021	71.6483	55.9877	4.90069	-3.583	0.0191595	-3.22685	0.031849
Potri.001G187000.v4.1	21.5468	45.7442	26.9099	44.6172	54.7236	28.7516	0	0	7.73794	31.4003	42.6975	2.57931	-3.19691	0.0491656	-3.64009	0.019324
Potri.014G140100.v4.1	68.3079	48.2168	78.8738	49.8663	97.408	84.0432	0	0	16.2497	65.1328	77.1058	5.41656	-3.3216	0.0324007	-3.56464	0.0171666
Potri.009G056600.v4.1	142.117	105.088	131.766	81.3608	170.738	88.4666	0	0	29.4042	126.324	113.522	9.80139	-3.52667	0.0279212	-3.37232	0.0309337
Potri.001G317900.v4.1	20.6299	26.375	25.054	22.746	26.2673	25.4341	0	0	4.64276	24.0196	24.8158	1.54759	-3.43365	0.0396804	-3.48018	0.0316295
Potri.002G150700.v4.1	176.5	139.293	122.486	41.9927	68.9517	26.54	0	16.1652	4.64276	146.093	45.8281	6.93599	-4.30405	0.000458252	-2.63125	0.0339915
Potri.013G135300.v4.1	51.804	49.4531	84.9053	52.4908	39.401	112.795	0	2.02065	12.3807	62.0541	68.2289	4.80045	-3.40231	0.0155136	-3.53875	0.00950427
Potri.001G450100.v4.1	154.037	133.936	41.2928	188.092	106.164	280.881	0	20.2065	16.2497	109.755	191.712	12.1521	-3.0683	0.0166191	-3.87284	0.00160169
Potri.010G180600.v4.1	96.7313	85.7188	52.8918	38.4933	163.076	84.0432	0	0	20.1186	78.4473	95.2043	6.70621	-3.33865	0.0437356	-3.61733	0.0230422
Potri.018G068700.v4.1	184.752	178.443	135.941	75.2369	96.3135	82.9374	0	20.2065	9.28552	166.379	84.8293	9.83068	-3.96777	0.000316116	-2.99563	0.00587015
Potri.001G326600.v4.1	85.7287	79.9493	92.3287	65.6136	35.0231	44.2333	0	0	13.9283	86.0022	48.29	4.64276	-3.90829	0.00880346	-3.07656	0.0388468
Potri.002G139900.v4.1	37.5923	46.1563	58.9234	58.6148	75.5186	81.8316	0	0	12.3807	47.5573	71.9883	4.1269	-3.19727	0.0357332	-3.79507	0.00896616
Potri.004G085700.v4.1	114.152	60.168	49.6441	51.616	54.7236	153.711	22.3376	0	3.09517	74.6547	86.6834	8.47758	-3.39087	0.0262075	-3.60587	0.0143024
Potri.013G089500.v4.1	51.804	28.4356	75.6261	38.4933	33.9286	30.9633	0	0	8.51173	51.9552	34.4617	2.83724	-3.80028	0.0149576	-3.20868	0.0382276
Potri.019G079800.v4.1	20.6299	29.6719	34.3333	41.1178	16.4171	79.6199	0	2.02065	5.41656	28.2117	45.7183	2.47907	-3.16365	0.0414852	-3.8597	0.00891844
Potri.001G035800.v4.1	112.777	112.094	98.8242	67.3633	152.132	48.6566	0	0	22.44	107.898	89.3838	7.48001	-3.65084	0.0220645	-3.37901	0.030462
Potri.006G196000.v4.1	43.552	44.5078	40.8288	55.1154	83.1799	82.9374	0	0	11.6069	42.9629	73.7442	3.86897	-3.12738	0.0392782	-3.90635	0.00663046
Potri.010G201500.v4.1	65.0988	36.2656	70.5225	57.7399	83.1799	15.4816	0	0	11.6069	57.2956	52.1338	3.86897	-3.58554	0.0319316	-3.44976	0.0338535
Potri.010G109900.v4.1	204.007	239.436	211.567	129.477	89.7467	181.356	0	0	41.0111	218.337	133.527	13.6704	-3.87907	0.0168362	-3.16961	0.0487165
Potri.005G071700.v4.1	70.6001	65.5254	40.3648	37.6184	64.5738	96.2074	0	0	13.1545	58.8301	66.1332	4.38483	-3.44345	0.0278614	-3.61144	0.0170491
Potri.005G055300.v4.1	43.552	48.2168	57.9954	37.6184	59.1015	37.5983	0	0	9.28552	49.9214	44.7727	3.09517	-3.62257	0.0167226	-3.46514	0.0194781
Potri.014G115500.v4.1	32.091	25.1387	28.7657	39.3681	48.1568	30.9633	0	0	6.19035	28.6651	39.4961	2.06345	-3.32224	0.035963	-3.7848	0.0126446
Potri.009G137400.v4.1	103.149	77.0645	64.027	39.3681	88.6522	197.944	0	0	20.8924	81.4136	108.655	6.96414	-3.34619	0.0451404	-3.76202	0.01864
Potri.009G139500.v4.1	142.117	88.1914	136.869	108.481	140.092	149.287	0	4.0413	23.9876	122.393	132.62	9.34297	-3.50473	0.0057418	-3.62038	0.00344794
Potri.001G171100.v4.1	26.5896	89.8399	38.509	111.106	56.9125	40.9158	0	0	12.3807	51.6462	69.6447	4.1269	-3.35012	0.0433104	-3.78205	0.0171669
Potri.009G016700.v4.1	35.7585	35.0293	75.6261	27.9951	41.5899	29.8575	0	10.1033	0	48.8046	33.1475	3.36775	-3.84994	0.0234033	-3.29153	0.0499812
Potri.009G094900.v4.1	126.072	124.869	104.392	47.2418	151.037	84.0432	0	0	23.2138	118.444	94.1074	7.73794	-3.74082	0.0182298	-3.40847	0.0284352
Potri.004G228800.v4.1	22.0052	28.4356	54.2837	52.4908	37.212	57.5033	0	0	7.73794	34.9082	49.0687	2.57931	-3.34448	0.036468	-3.83606	0.0121994
Potri.015G070900.v4.1	84.3534	9.89063	18.0946	28.87	35.0231	42.0216	0	0	6.96414	37.4462	35.3049	2.32138	-3.63451	0.0472742	-3.54942	0.0460214
Potri.003G066000.v4.1	103.608	95.6094	66.8107	56.8651	97.408	74.0907	0	0	17.0235	88.676	76.1213	5.67449	-3.70364	0.0141605	-3.48299	0.0184746
Potri.014G127400.v4.1	57.7637	26.7871	9.74323	12.2479	36.1176	28.7516	0	6.06195	0.773794	31.4314	25.7057	2.27858	-3.74251	0.032459	-3.45029	0.0441325
Potri.018G127200.v4.1	174.208	255.92	114.599	64.7387	156.509	110.583	0	0	31.7255	181.576	110.61	10.5752	-3.95469	0.014433	-3.23922	0.042941
Potri.018G139200.v4.1	72.8923	74.1797	11.1351	48.1166	83.1799	57.5033	0	0	11.6069	52.7357	62.9332	3.86897	-3.47379	0.0425918	-3.7283	0.0238213
Potri.004G075800.v4.1	45.8442	28.8477	24.1261	41.1178	50.3457	69.6674	0	0	7.73794	32.9393	53.7103	2.57931	-3.25247	0.0388095	-3.95735	0.00822973
Potri.009G021900.v4.1	16.0455	33.793	44.0765	31.4945	22.9839	35.3866	0	0	5.41656	31.305	29.955	1.80552	-3.63666	0.0290253	-3.57321	0.0278672
Potri.008G095700.v4.1	39.426	58.1074	25.982	62.989	84.2743	54.1858	0	0	10.0593	41.1718	67.1497	3.35311	-3.25232	0.0362979	-3.95767	0.00743717
Potri.002G192500.v4.1	109.568	89.0157	50.1081	69.113	144.47	160.346	0	0	21.6662	82.8971	124.643	7.22207	-3.31342	0.0385122	-3.90142	0.010627
Potri.008G002300.v4.1	87.104	104.264	86.7612	71.7375	91.9356	97.3132	0	0	18.571	92.7096	86.9955	6.19035	-3.65441	0.014466	-3.56236	0.014562
Potri.018G039100.v4.1	114.611	64.2891	57.0675	49.8663	105.069	66.3499	0	0	15.4759	78.6557	73.7618	5.15862	-3.65812	0.0179767	-3.56502	0.0181568
Potri.005G111100.v4.1	36.2169	26.7871	62.6351	54.2405	16.4171	32.0691	0	0	6.96414	41.8797	34.2423	2.32138	-3.75595	0.0233842	-3.46759	0.0328869
Potri.010G223000.v4.1	58.6806	61.4043	50.1081	23.6209	79.8964	22.1166	0	0	9.28552	56.731	41.878	3.09517	-3.83776	0.0178516	-3.39873	0.0332201
Potri.009G080500.v4.1	26.5896	33.793	64.4909	36.7436	21.8894	28.7516	0	0	6.19035	41.6245	29.1282	2.06345	-3.87705	0.016048	-3.36326	0.034629
Potri.012G058200.v4.1	49.9702	67.1739	43.1486	28.87	39.401	29.8575	0	10.1033	0	53.4309	32.7095	3.36775	-3.98467	0.0152763	-3.27623	0.0446662
Potri.006G068500.v4.1	550.131	452.908	752.085	853.851	942.34	1402.19	174.233	2.02065	19.3448	585.041	1066.13	65.1995	-3.2025	0.0300064	-4.06827	0.00376315
Potri.017G018000.v4.1	14.6701	16.0723	25.518	24.4957	24.0784	14.3758	0	0	3.09517	18.7535	20.9833	1.03172	-3.56287	0.0463701	-3.72619	0.0311374
Potri.001G085600.v4.1	36.6754	23.4902	35.2612	17.4969	19.7005	56.3974	0	0	5.41656	31.8089	31.1983	1.80552	-3.67153	0.0318092	-3.64208	0.0285375
Potri.010G107700.v4.1	50.4286	47.8047	42.6846	12.2479	55.8181	49.7624	0	0	7.73794	46.9727	39.2761	2.57931	-3.79147	0.0209412	-3.53135	0.028369
Potri.004G121200.v4.1	56.3884	23.4902	80.2657	34.1191	111.636	36.4925	0	0	10.8331	53.3814	60.7492	3.61104	-3.57042	0.033558	-3.75652	0.0206079
Potri.014G057000.v4.1	48.1364	49.4531	19.9504	62.1142	45.9678	42.0216	0	0	7.73794	39.18	50.0345	2.57931	-3.50904	0.0263433	-3.86225	0.0111343
Potri.018G026000.v4.1	35.7585	76.6524	19.9504	30.6197	40.4955	16.5875	0	0	6.19035	44.1204	29.2342	2.06345	-3.98381	0.0181402	-3.38986	0.0423509
Potri.001G081600.v4.1	135.699	138.469	136.869	76.1117	134.62	137.123	0	0	25.5352	137.012	115.952	8.51173	-3.81954	0.0128726	-3.57844	0.0173162
Potri.010G221000.v4.1	49.9702	66.3496	29.2297	80.486	102.88	130.488	0	0	13.1545	48.5165	104.618	4.38483	-3.15536	0.0404949	-4.26345	0.0033893
Potri.001G058700.v4.1	47.2195	12.7754	14.8468	37.6184	20.795	38.7041	0	0	4.64276	24.9473	32.3725	1.54759	-3.52168	0.0496521	-3.89845	0.0236327
Potri.010G058600.v4.1	152.661	141.354	149.396	148.724	195.91	75.1966	0	0	29.4042	147.804	139.944	9.80139	-3.75231	0.0179063	-3.67355	0.0173999
Potri.006G228000.v4.1	47.2195	40.3867	78.8738	48.9915	41.5899	61.9266	0	0	9.28552	55.4934	50.836	3.09517	-3.77637	0.0125331	-3.64994	0.0135665
Potri.002G020200.v4.1	48.5949	89.0157	107.176	59.4896	63.4794	116.112	8.93502	0	9.28552	81.5954	79.6938	6.07352	-3.74626	0.00386734	-3.71165	0.00349194
Potri.005G086100.v4.1	83.8949	61.8164	33.8693	103.232	164.171	108.372	0	0	16.2497	59.8602	125.258	5.41656	-3.19899	0.0396892	-4.26404	0.00373253
Potri.018G090800.v4.1	22.0052	67.1739	90.9369	56.8651	88.6522	91.7841	13.4025	0	4.64276	60.0386	79.1005	6.0151	-3.54099	0.0124824	-3.93825	0.00406984
Potri.017G000500.v4.1	97.1897	51.5137	74.2342	76.9866	59.1015	102.842	0	0	13.9283	74.3125	79.6435	4.64276	-3.69778	0.0139386	-3.79777	0.00926562
Potri.005G040600.v4.1	96.2729	54.8106	44.0765	76.1117	82.0854	123.853	0	8.0826	6.96414	65.0533	94.0168	5.01558	-3.49215	0.00345269	-4.02309	0.000533312
Potri.014G028200.v4.1	126.072	58.9317	162.851	58.6148	122.581	50.8683	0	0	17.7973	115.951	77.3546	5.93242	-4.05036	0.00986697	-3.46621	0.0256696
Potri.012G101600.v4.1	57.3053	29.2598	43.6126	78.7363	56.9125	75.1966	0	12.1239	0	43.3925	70.2818	4.0413	-3.41059	0.0402618	-4.10664	0.00945127
Potri.008G136500.v4.1	143.034	112.918	138.261	94.4835	143.376	212.32	0	10.1033	17.0235	131.404	150.06	9.04224	-3.668	0.00127381	-3.85906	0.000517238
Potri.016G002100.v4.1	46.3027	66.3496	66.8107	49.8663	67.8573	58.6091	0	0	10.0593	59.821	58.7776	3.35311	-3.77653	0.0102112	-3.75077	0.0089856
Potri.010G216900.v4.1	47.2195	38.7383	30.6216	55.1154	62.3849	57.5033	0	0	7.73794	38.8598	58.3345	2.57931	-3.4741	0.0205621	-4.06003	0.00485479
Potri.006G263300.v4.1	18.3377	74.5918	119.239	41.1178	156.509	42.0216	0	0	13.9283	70.7227	79.883	4.64276	-3.68059	0.0369471	-3.85582	0.0235427
Potri.014G136300.v4.1	259.02	356.063	144.757	17.4969	91.9356	98.419	0	14.1446	12.3807	253.28	69.2839	8.84175	-4.70923	0.00030288	-2.83743	0.0303431
Potri.006G150400.v4.1	99.9404	86.1309	41.7567	18.3718	30.6452	53.0799	0	0	8.51173	75.9427	34.0323	2.83724	-4.35434	0.00529915	-3.19463	0.0418743
Potri.001G467800.v4.1	80.6858	82.834	118.311	37.6184	21.8894	53.0799	0	0	10.0593	93.9435	37.5293	3.35311	-4.43773	0.0027823	-3.11394	0.0377564
Potri.006G182100.v4.1	68.3079	38.3262	47.7882	25.3706	37.212	63.0324	0	10.1033	0	51.4741	41.8717	3.36775	-3.92769	0.0195929	-3.6289	0.0280407
Potri.002G219300.v4.1	13.2948	34.2051	49.1801	34.9939	72.2351	32.0691	0	0	6.19035	32.2267	46.4327	2.06345	-3.52469	0.0373482	-4.05104	0.0123729
Potri.011G043200.v4.1	27.5065	50.2774	41.2928	39.3681	102.88	92.8899	0	0	9.28552	39.6922	78.3795	3.09517	-3.30173	0.03542	-4.2824	0.00402132
Potri.001G269500.v4.1	48.1364	64.2891	48.7162	34.9939	26.2673	47.5508	0	0	6.96414	53.7139	36.2707	2.32138	-4.07685	0.00674138	-3.51006	0.0187466
Potri.014G089700.v4.1	806.4	787.953	544.229	1921.17	1851.85	1899.82	26.8051	62.6402	155.533	712.861	1890.94	81.6593	-3.09294	0.0014836	-4.50035	3.17724e-06
Potri.008G002200.v4.1	77.4767	25.9629	77.9459	34.1191	25.1729	17.6933	0	0	6.19035	60.4618	25.6617	2.06345	-4.41854	0.00572587	-3.18396	0.0484272
Potri.004G005500.v4.1	34.3832	36.6778	32.9414	57.7399	37.212	79.6199	0	0	6.96414	34.6674	58.1906	2.32138	-3.44578	0.025065	-4.19288	0.00437501
Potri.013G101601.v4.1	72.8923	42.8594	24.1261	78.7363	58.007	78.5141	0	0	9.28552	46.6259	71.7525	3.09517	-3.53301	0.0227484	-4.15508	0.00524427
Potri.001G066800.v4.1	97.6482	82.834	65.8828	88.3596	87.5578	99.5249	0	0	14.7021	82.1217	91.8141	4.90069	-3.7649	0.00981696	-3.92579	0.00560813
Potri.008G118700.v4.1	162.747	139.293	100.68	187.217	118.203	253.236	0	0	29.4042	134.24	186.219	9.80139	-3.61175	0.0222642	-4.08393	0.00716481
Potri.006G047700.v4.1	41.7182	44.5078	5.1036	13.1227	40.4955	38.7041	0	0	4.64276	30.4432	30.7741	1.54759	-3.84192	0.0448082	-3.85552	0.0376634
Potri.018G001900.v4.1	58.6806	18.957	10.6712	23.6209	53.6291	71.8791	8.93502	0	1.54759	29.4363	49.7097	3.4942	-3.48954	0.0433258	-4.24451	0.00972753
Potri.014G119600.v4.1	64.6403	19.7813	6.95945	48.1166	36.1176	40.9158	0	0	5.41656	30.4604	41.7167	1.80552	-3.6401	0.0472645	-4.09431	0.0198889
Potri.006G135500.v4.1	117.361	76.2403	19.9504	72.6123	91.9356	119.43	0	0	13.9283	71.184	94.6593	4.64276	-3.66476	0.0248302	-4.07565	0.00946082
Potri.011G157000.v4.1	141.2	75.0039	84.4414	230.085	170.738	108.372	0	26.2685	0	100.215	169.731	8.75615	-3.49114	0.0433218	-4.25153	0.00956703
Potri.018G150100.v4.1	42.6351	38.3262	43.6126	21.8712	26.2673	32.0691	0	0	4.64276	41.5246	26.7359	1.54759	-4.20263	0.00697351	-3.56652	0.0213915
Potri.006G280600.v4.1	74.2676	135.996	56.1396	103.232	159.793	136.017	0	0	18.571	88.8011	133.014	6.19035	-3.60013	0.0188701	-4.18273	0.004542
Potri.004G203200.v4.1	27.5065	45.3321	78.8738	29.7448	45.9678	18.7991	0	8.0826	0	50.5708	31.5039	2.6942	-4.23784	0.0140295	-3.55504	0.0375816
Potri.005G063900.v4.1	42.1767	100.555	27.8378	90.1093	76.613	118.324	0	0	11.6069	56.8564	95.0155	3.86897	-3.5527	0.0239701	-4.29311	0.0043704
Potri.012G115500.v4.1	69.6832	91.0762	25.982	172.345	153.226	176.933	22.3376	0	2.32138	62.2471	167.501	8.21965	-3.21673	0.032047	-4.64462	0.00102878
Potri.018G037900.v4.1	73.8092	45.3321	46.8603	90.9841	63.4794	55.2916	0	12.1239	0	55.3339	69.9184	4.0413	-3.76205	0.0209056	-4.10011	0.00907568
Potri.015G056000.v4.1	46.7611	20.1934	56.1396	23.6209	33.9286	65.2441	0	8.0826	0	41.0314	40.9312	2.6942	-3.93468	0.024797	-3.93034	0.0212892
Potri.008G100600.v4.1	27.5065	65.5254	32.4774	48.9915	55.8181	30.9633	0	0	6.19035	41.8365	45.2576	2.06345	-3.87647	0.0142604	-3.98977	0.00941974
Potri.018G023700.v4.1	156.787	91.0762	162.851	71.7375	97.408	69.6674	0	0	17.0235	136.905	79.6043	5.67449	-4.32526	0.00316055	-3.54294	0.0148587
Potri.013G073100.v4.1	121.946	51.1016	63.563	53.3657	55.8181	59.7149	0	0	10.0593	78.8701	56.2996	3.35311	-4.18289	0.00481882	-3.69653	0.0115869
Potri.002G187000.v4.1	55.9299	27.6113	33.4054	19.2466	90.8412	100.631	0	0	7.73794	38.9822	70.2395	2.57931	-3.52735	0.0356809	-4.37584	0.00608555
Potri.007G126300.v4.1	30.7156	11.127	35.7252	14.8724	33.9286	49.7624	0	0	3.86897	25.8559	32.8545	1.28966	-3.78167	0.0346042	-4.12595	0.0166386
Potri.010G067300.v4.1	17.8792	24.3145	43.1486	17.4969	26.2673	47.5508	0	0	3.86897	28.4474	30.4384	1.28966	-3.90662	0.0235405	-4.00269	0.0169711
Potri.012G046300.v4.1	25.2143	23.4902	29.6937	18.3718	60.196	57.5033	0	0	4.64276	26.1327	45.357	1.54759	-3.56085	0.0343364	-4.3548	0.00652562
Potri.004G152700.v4.1	74.2676	43.6836	56.1396	110.231	98.5025	171.404	0	0	13.1545	58.0303	126.712	4.38483	-3.40455	0.0221355	-4.5312	0.00138902
Potri.010G244800.v4.1	94.4391	101.379	91.8648	18.3718	72.2351	33.175	0	0	9.28552	95.8943	41.2606	3.09517	-4.5782	0.00273099	-3.35996	0.0286809
Potri.008G066900.v4.1	113.235	62.2285	6.03153	47.2418	131.337	117.218	0	0	12.3807	60.4984	98.5989	4.1269	-3.61707	0.0493954	-4.32128	0.0135599
Potri.015G028400.v4.1	52.7208	71.7071	83.9774	52.4908	40.4955	38.7041	0	0	7.73794	69.4684	43.8968	2.57931	-4.30872	0.00307374	-3.64712	0.0115386
Potri.011G066700.v4.1	116.444	24.3145	41.2928	64.7387	83.1799	166.981	0	0	12.3807	60.6838	104.966	4.1269	-3.58536	0.0305168	-4.37571	0.00560813
Potri.012G118300.v4.1	37.5923	52.3379	46.3964	41.9927	70.0462	45.3391	13.4025	0	0	45.4422	52.4593	4.46751	-3.87872	0.0282451	-4.08548	0.0168264
Potri.008G128900.v4.1	36.2169	18.1328	25.982	47.2418	26.2673	30.9633	0	0	3.86897	26.7772	34.8241	1.28966	-3.80029	0.0218755	-4.18103	0.00894777
Potri.004G196400.v4.1	85.7287	30.084	45.9324	67.3633	43.7789	26.54	0	0	6.96414	53.915	45.894	2.32138	-4.10657	0.00973629	-3.87565	0.0128724
Potri.007G135500.v4.1	58.2222	47.3926	70.9864	83.1105	129.148	174.721	0	0	13.1545	58.8671	128.993	4.38483	-3.4259	0.0214759	-4.5574	0.00131831
Potri.001G108200.v4.1	14.2117	51.9258	56.1396	27.1203	50.3457	24.3283	0	6.06195	0.773794	40.759	33.9314	2.27858	-4.12531	0.0106816	-3.85999	0.0150667
Potri.008G198300.v4.1	198.047	164.844	58.9234	48.1166	65.6683	45.3391	0	0	13.1545	140.605	53.0413	4.38483	-4.69664	0.00178786	-3.28997	0.029612
Potri.009G092400.v4.1	60.9728	21.0176	14.8468	59.4896	60.196	26.54	0	0	5.41656	32.2791	48.7419	1.80552	-3.69756	0.0322862	-4.29287	0.0093336
Potri.017G058200.v4.1	44.4689	42.4473	32.4774	5.24908	44.8733	13.27	0	2.02065	2.32138	39.7979	21.1308	1.44734	-4.45848	0.00870384	-3.54111	0.037327
Potri.018G026400.v4.1	148.535	165.256	67.7387	15.7473	45.9678	66.3499	0	0	10.8331	127.177	42.6883	3.61104	-4.80645	0.00204489	-3.22979	0.0403999
Potri.004G160400.v4.1	174.666	112.094	176.306	97.9829	50.3457	90.6782	0	0	17.0235	154.355	79.669	5.67449	-4.49995	0.00217857	-3.54616	0.0151873
Potri.016G114500.v4.1	103.608	78.3008	49.1801	236.209	84.2743	164.769	0	20.2065	0	77.0296	161.751	6.7355	-3.4893	0.0415409	-4.55983	0.00485785
Potri.001G466900.v4.1	40.8014	31.7324	19.0225	56.8651	20.795	50.8683	0	0	4.64276	30.5188	42.8428	1.54759	-3.7847	0.023149	-4.27489	0.00767952
Potri.005G062500.v4.1	58.2222	121.572	152.644	82.2357	75.5186	60.8208	0	16.1652	0	110.813	72.8583	5.3884	-4.33846	0.00759325	-3.73369	0.0202718
Potri.005G034100.v4.1	58.2222	49.041	32.4774	75.2369	75.5186	23.2225	13.4025	0	0	46.5802	57.9926	4.46751	-3.87794	0.0343942	-4.19456	0.0174211
Potri.018G008000.v4.1	105.9	42.4473	29.6937	22.746	64.5738	71.8791	0	0	7.73794	59.347	53.0663	2.57931	-4.13203	0.0116917	-3.96955	0.0132646
Potri.009G111200.v4.1	22.4637	12.7754	25.982	53.3657	22.9839	26.54	0	0	3.09517	20.407	34.2965	1.03172	-3.67684	0.0353682	-4.42835	0.00784136
Potri.002G049700.v4.1	94.4391	67.586	82.5855	55.9902	61.2904	51.9741	0	12.1239	0	81.5369	56.4183	4.0413	-4.32379	0.00575497	-3.79255	0.0142009
Potri.002G034200.v4.1	47.2195	81.5977	82.1215	29.7448	72.2351	40.9158	0	0	7.73794	70.3129	47.6319	2.57931	-4.34294	0.00400383	-3.78004	0.0113223
Potri.013G118000.v4.1	108.192	78.3008	57.9954	112.855	155.415	70.7732	0	0	13.9283	81.4962	113.015	4.64276	-3.83002	0.0102483	-4.30175	0.00288788
Potri.016G066800.v4.1	13.7533	32.5567	16.7027	22.746	18.606	58.6091	0	0	3.09517	21.0042	33.3204	1.03172	-3.73449	0.0392557	-4.39841	0.010933
Potri.018G056100.v4.1	36.2169	34.2051	63.563	74.362	37.212	24.3283	0	8.0826	0	44.6617	45.3008	2.6942	-4.0607	0.0176392	-4.08288	0.0142468
Potri.019G128600.v4.1	168.248	157.426	375.81	1104.93	1191.88	1664.28	67.0127	20.2065	17.0235	233.828	1320.36	34.7476	-2.82582	0.00637057	-5.32328	1.8758e-07
Potri.014G197500.v4.1	67.391	56.8711	71.4504	59.4896	42.6844	59.7149	0	0	7.73794	65.2375	53.963	2.57931	-4.21249	0.00345269	-3.93909	0.00541955
Potri.001G317300.v4.1	101.316	80.3614	130.374	98.8578	65.6683	85.1491	0	0	13.1545	104.017	83.225	4.38483	-4.24209	0.00318297	-3.92072	0.00555359
Potri.014G073800.v4.1	38.9676	17.3086	18.5585	30.6197	55.8181	40.9158	0	0	3.86897	24.9449	42.4512	1.28966	-3.70002	0.0268409	-4.46655	0.00518447
Potri.001G440100.v4.1	55.9299	59.7559	56.6035	67.3633	72.2351	112.795	0	0	9.28552	57.4298	84.1311	3.09517	-3.80813	0.00853267	-4.3586	0.0018758
Potri.002G129300.v4.1	128.364	220.891	191.617	104.982	35.0231	48.6566	0	0	15.4759	180.29	62.8871	5.15862	-4.85223	0.00120974	-3.33394	0.0271019
Potri.016G138100.v4.1	49.9702	68.8223	12.0631	26.2454	52.5347	77.4082	0	0	6.19035	43.6185	52.0628	2.06345	-3.97449	0.0205147	-4.22843	0.0108312
Potri.002G222100.v4.1	4.58442	30.084	35.2612	53.3657	10.9447	25.4341	0	0	3.09517	23.3099	29.9149	1.03172	-3.92147	0.0482205	-4.28348	0.0248798
Potri.001G359300.v4.1	124.238	16.4844	67.7387	20.1215	67.8573	79.6199	0	0	8.51173	69.487	55.8662	2.83724	-4.26672	0.0135915	-3.95107	0.0198708
Potri.001G032000.v4.1	41.2598	34.2051	5.1036	27.1203	22.9839	30.9633	0	0	3.09517	26.8562	27.0225	1.03172	-4.10672	0.0283554	-4.11533	0.0239892
Potri.001G330900.v4.1	47.678	55.2227	18.0946	146.974	100.691	64.1383	0	0	8.51173	40.3317	103.935	2.83724	-3.43363	0.029175	-4.79955	0.00127287
Potri.019G127500.v4.1	38.9676	31.7324	29.2297	55.9902	120.392	49.7624	0	0	6.19035	33.3099	75.3815	2.06345	-3.53364	0.0227484	-4.7115	0.00142237
Potri.002G173300.v4.1	19.713	34.6172	25.518	56.8651	70.0462	50.8683	0	0	4.64276	26.6161	59.2599	1.54759	-3.55413	0.0231407	-4.70846	0.00158407
Potri.011G052400.v4.1	165.498	165.668	114.135	138.226	123.675	101.737	0	0	19.3448	148.434	121.213	6.44828	-4.27794	0.00325601	-3.98579	0.00525358
Potri.011G122500.v4.1	28.8819	31.3203	41.2928	32.3694	82.0854	65.2441	0	0	5.41656	33.8316	59.8996	1.80552	-3.72224	0.0176392	-4.54546	0.00253183
Potri.014G051200.v4.1	84.8118	77.4766	23.1982	101.482	163.076	84.0432	13.4025	0	3.86897	61.8289	116.201	5.75717	-3.69161	0.00895493	-4.60158	0.000712397
Potri.014G141800.v4.1	92.6053	61.8164	115.991	29.7448	86.4633	103.948	0	0	10.8331	90.1375	73.3854	3.61104	-4.29875	0.00494734	-4.00125	0.00769575
Potri.011G170000.v4.1	178.334	120.336	100.68	104.982	177.304	165.875	0	0	20.1186	133.117	149.387	6.70621	-4.07682	0.00606745	-4.24297	0.00340152
Potri.002G126200.v4.1	28.8819	49.041	25.054	25.3706	41.5899	37.5983	0	0	3.86897	34.3256	34.8529	1.28966	-4.15184	0.0100153	-4.1724	0.00803916
Potri.003G093900.v4.1	27.965	25.1387	12.991	55.9902	31.7397	25.4341	0	0	3.09517	22.0315	37.7214	1.03172	-3.78286	0.0276223	-4.56011	0.00544866
Potri.005G107400.v4.1	27.965	37.9141	25.518	15.7473	47.0623	18.7991	0	0	3.09517	30.4657	27.2029	1.03172	-4.25684	0.0132933	-4.09142	0.0150961
Potri.004G082900.v4.1	23.3805	34.6172	21.3423	12.2479	35.0231	12.1642	0	0	2.32138	26.4467	19.8117	0.773794	-4.38527	0.0155468	-3.96623	0.0267226
Potri.002G107400.v4.1	51.804	26.375	8.81531	39.3681	28.4563	33.175	8.93502	0	0	28.9981	33.6665	2.97834	-4.07557	0.039207	-4.29136	0.0244389
Potri.003G144500.v4.1	105.9	111.682	17.1667	176.719	189.344	112.795	0	0	15.4759	78.2495	159.619	5.15862	-3.67168	0.0258568	-4.70011	0.00273603
Potri.014G097100.v4.1	141.2	85.3067	243.581	504.787	377.593	497.624	0	30.3098	11.6069	156.696	460.001	13.9722	-3.41071	0.00422577	-4.96454	2.08395e-05
Potri.019G127000.v4.1	28.4234	30.9082	35.2612	69.9878	38.3065	57.5033	0	0	4.64276	31.531	55.2659	1.54759	-3.79716	0.0142989	-4.60752	0.00197937
Potri.005G204500.v4.1	16.9624	50.2774	30.1576	73.4872	87.5578	152.605	0	0	6.96414	32.4658	104.55	2.32138	-3.36045	0.0329515	-5.0468	0.000662278
Potri.006G247100.v4.1	166.414	153.717	105.32	30.6197	140.092	66.3499	0	0	13.9283	141.817	79.0207	4.64276	-4.64669	0.00251168	-3.80212	0.012718
Potri.001G272100.v4.1	22.0052	32.1445	6.49549	10.4982	32.8342	37.5983	0	0	2.32138	20.2151	26.9769	0.773794	-4.01778	0.0389483	-4.43117	0.017799
Potri.002G112300.v4.1	109.568	80.3614	38.045	54.2405	21.8894	59.7149	0	0	6.96414	75.9913	45.2816	2.32138	-4.59822	0.0031884	-3.85176	0.0127415
Potri.014G192800.v4.1	54.0962	44.5078	23.1982	43.7424	90.8412	49.7624	0	8.0826	0	40.6007	61.4487	2.6942	-3.92848	0.0189762	-4.52576	0.00496258
Potri.008G029800.v4.1	58.2222	149.596	33.8693	49.8663	37.212	63.0324	0	10.1033	0	80.5624	50.0369	3.36775	-4.57206	0.00663149	-3.88469	0.0200754
Potri.001G206600.v4.1	54.5546	106.324	41.7567	34.1191	28.4563	48.6566	0	8.0826	0	67.5452	37.0773	2.6942	-4.66386	0.00440543	-3.79804	0.0198991
Potri.006G146900.v4.1	44.0104	39.5625	36.6531	20.1215	35.0231	47.5508	0	6.06195	0	40.0754	34.2318	2.02065	-4.34822	0.00940216	-4.11935	0.0121981
Potri.008G023700.v4.1	145.785	104.264	29.6937	129.477	42.6844	28.7516	0	0	10.0593	93.2473	66.9712	3.35311	-4.47537	0.00744097	-3.9992	0.0151667
Potri.012G119200.v4.1	209.508	265.399	165.171	136.476	174.021	43.1274	0	0	21.6662	213.359	117.875	7.22207	-4.67869	0.00252667	-3.8228	0.012835
Potri.006G220000.v4.1	32.091	29.6719	30.6216	58.6148	85.3688	36.4925	0	0	4.64276	30.7948	60.1587	1.54759	-3.76789	0.0161051	-4.734	0.00160818
Potri.T012200.v4.1	98.5651	106.324	62.6351	71.7375	148.848	59.7149	0	14.1446	0	89.1748	93.4335	4.71485	-4.22114	0.0094125	-4.28817	0.00670734
Potri.005G069000.v4.1	15.587	19.3691	31.0856	58.6148	49.2512	18.7991	0	0	3.09517	22.0139	42.2217	1.03172	-3.7854	0.0290587	-4.72638	0.00426065
Potri.001G270000.v4.1	89.8547	70.0586	104.392	182.843	215.611	381.512	0	0	20.1186	88.1017	259.989	6.70621	-3.4804	0.0209795	-5.04153	0.000432976
Potri.014G000500.v4.1	90.7715	52.75	39.4369	72.6123	41.5899	71.8791	0	0	6.96414	60.9862	62.0271	2.32138	-4.26056	0.00456926	-4.28537	0.00353989
Potri.002G011400.v4.1	66.9326	15.2481	61.7071	159.222	93.0301	129.382	0	0	9.28552	47.9626	127.212	3.09517	-3.58213	0.0235444	-4.98998	0.000891133
Potri.003G025500.v4.1	22.0052	14.8359	27.8378	26.2454	60.196	53.0799	0	0	3.09517	21.5597	46.5071	1.03172	-3.74155	0.0259731	-4.84985	0.00243134
Potri.014G108600.v4.1	106.359	105.088	117.383	64.7387	16.4171	24.3283	0	0	6.96414	109.61	35.1614	2.32138	-5.11991	0.000813891	-3.48261	0.0239041
Potri.011G167000.v4.1	23.839	88.1914	19.0225	104.107	120.392	86.2549	0	0	7.73794	43.6843	103.585	2.57931	-3.68103	0.0233842	-4.92607	0.00142855
Potri.010G171100.v4.1	59.5975	69.6465	51.9639	69.9878	40.4955	14.3758	0	0	5.41656	60.4026	41.6197	1.80552	-4.58096	0.00442061	-4.0456	0.0109122
Potri.002G000800.v4.1	55.0131	103.027	51.9639	76.1117	42.6844	74.0907	0	10.1033	0	70.0015	64.2956	3.36775	-4.37636	0.00632893	-4.25383	0.00667862
Potri.008G129300.v4.1	54.5546	45.7442	3.71171	60.3645	60.196	84.0432	0	0	5.41656	34.6702	68.2012	1.80552	-3.83039	0.0369471	-4.80608	0.00581366
Potri.006G240300.v4.1	49.9702	51.9258	25.054	20.9963	66.7628	51.9741	0	0	4.64276	42.3167	46.5777	1.54759	-4.25259	0.009121	-4.38935	0.00570502
Potri.003G093600.v4.1	26.1312	89.4278	53.3558	56.8651	80.9909	116.112	0	0	7.73794	56.3049	84.6561	2.57931	-4.0303	0.00914982	-4.61787	0.0020152
Potri.008G158800.v4.1	149.911	285.18	167.491	83.9854	219.989	106.16	0	24.2478	0	200.86	136.711	8.0826	-4.60929	0.00573056	-4.05396	0.0136466
Potri.016G139600.v4.1	51.804	39.9746	36.6531	38.4933	26.2673	6.63499	0	0	3.09517	42.8106	23.7985	1.03172	-4.75734	0.00623985	-3.91332	0.0241479
Potri.012G108600.v4.1	75.643	38.7383	10.6712	26.2454	74.4241	80.7257	0	0	5.41656	41.6841	60.4651	1.80552	-4.08017	0.0201396	-4.61579	0.00625714
Potri.016G109400.v4.1	42.1767	36.2656	44.0765	146.974	126.959	230.013	0	12.1239	0	40.8396	167.982	4.0413	-3.32786	0.0365783	-5.3681	0.000328787
Potri.005G138200.v4.1	16.9624	84.0704	59.3873	111.98	160.887	105.054	0	0	9.28552	53.4733	125.974	3.09517	-3.73988	0.0175456	-4.97577	0.000930589
Potri.014G023000.v4.1	27.5065	78.3008	34.3333	48.9915	100.691	118.324	0	0	6.96414	46.7135	89.3356	2.32138	-3.89156	0.0131122	-4.8259	0.00134292
Potri.001G412700.v4.1	65.0988	52.3379	16.2387	44.6172	85.3688	149.287	0	0	6.96414	44.5585	93.0911	2.32138	-3.84195	0.0189762	-4.90409	0.0017323
Potri.018G009500.v4.1	82.5196	21.4297	42.6846	34.9939	66.7628	26.54	0	0	4.64276	48.878	42.7656	1.54759	-4.47166	0.0071725	-4.27877	0.00868956
Potri.015G046500.v4.1	49.9702	28.0235	6.49549	15.7473	53.6291	42.0216	0	0	3.09517	28.163	37.1327	1.03172	-4.17753	0.0264809	-4.57485	0.0116296
Potri.002G104200.v4.1	61.8897	59.3438	93.7206	42.8675	8.75578	37.5983	0	0	4.64276	71.6514	29.7405	1.54759	-5.02007	0.00214517	-3.75327	0.0222635
Potri.011G082800.v4.1	36.6754	38.3262	69.5945	132.102	147.754	185.78	0	0	9.28552	48.1987	155.212	3.09517	-3.55221	0.014313	-5.2394	0.000161722
Potri.002G066600.v4.1	110.485	167.729	81.6576	61.2393	76.613	48.6566	0	0	9.28552	119.957	62.1697	3.09517	-4.87259	0.000670217	-3.92425	0.00557121
Potri.015G080000.v4.1	39.8845	35.8535	27.3738	106.731	100.691	200.156	0	0	6.96414	34.3706	135.859	2.32138	-3.41487	0.0208335	-5.39741	0.000126551
Potri.010G180700.v4.1	61.4312	36.2656	31.0856	89.2344	116.014	122.747	0	0	6.96414	42.9275	109.332	2.32138	-3.73587	0.0106783	-5.08445	0.00029634
Potri.015G032900.v4.1	21.5468	26.375	30.1576	60.3645	37.212	37.5983	8.93502	0	0	26.0265	45.0583	2.97834	-4.03316	0.0278882	-4.82578	0.00589132
Potri.005G221100.v4.1	60.0559	34.2051	14.8468	55.9902	107.258	117.218	0	6.06195	1.54759	36.3693	93.4889	2.53651	-3.75066	0.011037	-5.11204	0.000305097
Potri.009G160100.v4.1	27.965	54.8106	117.847	51.616	90.8412	143.758	0	0	8.51173	66.8741	95.4051	2.83724	-4.17642	0.00855278	-4.68856	0.00230805
Potri.016G127200.v4.1	94.4391	18.957	141.509	76.1117	91.9356	60.8208	0	0	8.51173	84.9683	76.2894	2.83724	-4.53126	0.00496516	-4.37607	0.00558045
Potri.004G086900.v4.1	43.0936	81.5977	18.0946	69.113	20.795	15.4816	0	0	3.86897	47.5953	35.1299	1.28966	-4.67374	0.00897044	-4.2381	0.0161641
Potri.006G059700.v4.1	183.835	138.057	183.73	150.474	241.878	196.838	0	24.2478	0	168.541	196.397	8.0826	-4.35587	0.00705279	-4.57647	0.00361958
Potri.019G058300.v4.1	68.7663	49.4531	13.9189	54.2405	160.887	43.1274	0	0	6.19035	44.0461	86.0851	2.06345	-3.98643	0.0195687	-4.95266	0.00243943
Potri.006G014800.v4.1	91.23	136.408	121.558	135.601	175.116	159.24	0	0	14.7021	116.399	156.652	4.90069	-4.25978	0.00251168	-4.68812	0.000641019
Potri.005G257900.v4.1	295.695	131.051	157.748	532.782	71.1407	81.8316	0	0	25.5352	194.831	228.585	8.51173	-4.36239	0.0125011	-4.5934	0.00658669
Potri.009G014600.v4.1	174.208	123.221	195.329	66.4884	137.903	133.806	0	0	14.7021	164.252	112.733	4.90069	-4.76684	0.000938046	-4.22341	0.00290282
Potri.012G118500.v4.1	60.5144	60.168	67.2747	59.4896	95.2191	69.6674	13.4025	0	0	62.6524	74.792	4.46751	-4.37611	0.00959848	-4.63137	0.00478606
Potri.008G147100.v4.1	96.7313	123.633	45.0045	272.078	260.484	226.696	0	0	16.2497	88.4562	253.086	5.41656	-3.75236	0.0112489	-5.26886	0.000210217
Potri.006G213000.v4.1	53.1793	113.742	75.6261	40.243	121.486	59.7149	0	10.1033	0	80.8492	73.8148	3.36775	-4.58129	0.00494988	-4.44921	0.00529666
Potri.001G251204.v4.1	43.552	48.2168	30.6216	29.7448	31.7397	44.2333	0	0	3.09517	40.7968	35.2393	1.03172	-4.64407	0.00309723	-4.43191	0.00411099
Potri.015G027500.v4.1	103.149	19.3691	37.1171	27.1203	88.6522	107.266	0	8.0826	0	53.2119	74.3461	2.6942	-4.30375	0.0167226	-4.78567	0.00581343
Potri.005G090000.v4.1	46.7611	37.502	5.56756	39.3681	52.5347	43.1274	0	0	3.09517	29.9435	45.0101	1.03172	-4.25228	0.0187553	-4.83974	0.00544866
Potri.003G181000.v4.1	58.6806	44.9199	19.9504	87.4847	99.5969	78.5141	0	0	5.41656	41.1837	88.5319	1.80552	-3.99718	0.00883278	-5.10119	0.000517385
Potri.006G269950.v4.1	39.8845	40.7988	2.78378	47.2418	89.7467	71.8791	0	0	3.86897	27.8224	69.6225	1.28966	-3.91162	0.0381308	-5.23409	0.00333781
Potri.001G349400.v4.1	22.4637	37.9141	13.4549	52.4908	45.9678	81.8316	0	0	3.09517	24.6109	60.0967	1.03172	-3.93005	0.0175083	-5.21701	0.000949524
Potri.002G136500.v4.1	28.4234	45.7442	14.8468	25.3706	28.4563	40.9158	0	0	2.32138	29.6715	31.5809	0.773794	-4.53534	0.00855278	-4.62391	0.00600008
Potri.006G192500.v4.1	75.643	71.7071	15.3108	62.1142	70.0462	173.616	0	0	6.96414	54.2203	101.925	2.32138	-4.13144	0.0122186	-5.04142	0.001466
Potri.011G035700.v4.1	152.661	105.088	14.8468	136.476	198.099	318.48	0	0	14.7021	90.8653	217.685	4.90069	-3.96232	0.018657	-5.22255	0.00115186
Potri.008G006300.v4.1	107.275	27.6113	51.036	109.356	58.007	216.743	0	0	8.51173	61.9743	128.035	2.83724	-4.06972	0.011267	-5.11657	0.000906373
Potri.010G052800.v4.1	39.8845	20.6055	28.3018	34.9939	43.7789	18.7991	0	0	2.32138	29.5972	32.524	0.773794	-4.5257	0.00778981	-4.66243	0.00497133
Potri.012G045800.v4.1	30.7156	100.967	145.221	101.482	48.1568	29.8575	4.46751	0	4.64276	92.301	59.8322	3.03676	-4.90619	0.000994017	-4.28238	0.00361458
Potri.002G059900.v4.1	134.782	79.5371	125.734	48.1166	71.1407	28.7516	13.4025	0	0	113.351	49.3363	4.46751	-5.21249	0.00207529	-4.01248	0.0175132
Potri.017G026600.v4.1	46.3027	35.8535	19.9504	61.2393	20.795	54.1858	0	0	3.09517	34.0355	45.4067	1.03172	-4.40711	0.00839217	-4.82386	0.00295837
Potri.011G097100.v4.1	65.0988	65.1133	50.572	25.3706	49.2512	78.5141	0	0	4.64276	60.2614	51.0453	1.54759	-4.7409	0.00216161	-4.49995	0.00304465
Potri.001G369200.v4.1	59.5975	12.7754	18.0946	44.6172	52.5347	55.2916	0	0	3.09517	30.1558	50.8145	1.03172	-4.244	0.0142278	-4.99696	0.00270145
Potri.001G122800.v4.1	18.7961	40.7988	6.03153	98.8578	132.431	123.853	0	4.0413	1.54759	21.8755	118.381	1.86296	-3.40954	0.0315771	-5.84403	9.5135e-05
Potri.012G082700.v4.1	37.5923	32.5567	30.1576	69.113	20.795	54.1858	0	0	3.09517	33.4355	48.0312	1.03172	-4.373	0.00764869	-4.89683	0.00207738
Potri.003G026500.v4.1	35.3	20.1934	48.2522	49.8663	71.1407	23.2225	8.93502	0	0	34.5819	48.0765	2.97834	-4.40092	0.0182298	-4.87664	0.00666735
Potri.009G098100.v4.1	61.4312	16.8965	64.027	33.2442	12.0392	26.54	0	4.0413	0	47.4516	23.9411	1.3471	-5.14279	0.00438344	-4.15783	0.0210057
Potri.018G068100.v4.1	28.8819	56.459	18.5585	34.9939	65.6683	40.9158	0	0	3.09517	34.6331	47.1927	1.03172	-4.4287	0.00745456	-4.87385	0.00243247
Potri.014G076800.v4.1	350.708	234.078	223.166	55.9902	216.705	106.16	0	0	18.571	269.318	126.285	6.19035	-5.20525	0.000596323	-4.11218	0.00595746
Potri.016G114200.v4.1	19.2546	15.2481	6.49549	13.1227	12.0392	50.8683	0	2.02065	0	13.666	25.3434	0.67355	-4.21958	0.042192	-5.10844	0.00972959
Potri.003G116200.v4.1	9.16884	10.7148	7.42342	4.37424	10.9447	11.0583	0	0	0	9.10237	8.79243	0	-4.69446	0.0472113	-4.64027	0.04404
Potri.005G099500.v4.1	17.4208	49.8653	3.71171	50.7412	47.0623	55.2916	0	4.0413	0	23.6659	51.0317	1.3471	-4.1145	0.0365382	-5.2221	0.00515313
Potri.015G110132.v4.1	30.2572	46.9805	56.6035	31.4945	54.7236	28.7516	0	0	3.09517	44.6137	38.3232	1.03172	-4.77894	0.00260574	-4.55904	0.00353406
Potri.002G161100.v4.1	34.8416	52.3379	68.2026	58.6148	117.108	337.279	0	0	8.51173	51.7941	171.001	2.83724	-3.80832	0.017811	-5.53101	0.000303205
Potri.014G197700.v4.1	35.3	12.3633	48.2522	15.7473	32.8342	49.7624	0	0	2.32138	31.9718	32.7813	0.773794	-4.65781	0.00959332	-4.69252	0.00747034
Potri.002G259600.v4.1	57.7637	59.7559	12.991	55.1154	114.92	116.112	0	0	5.41656	43.5035	95.3824	1.80552	-4.10982	0.0119417	-5.24161	0.000829689
Potri.011G077100.v4.1	13.2948	11.127	37.1171	76.1117	29.5507	51.9741	0	0	2.32138	20.513	52.5455	0.773794	-4.00998	0.0253855	-5.36872	0.00162765
Potri.014G088200.v4.1	48.5949	25.9629	58.4594	83.9854	56.9125	155.922	0	0	5.41656	44.3391	98.9401	1.80552	-4.11114	0.00786717	-5.26917	0.000409387
Potri.016G059700.v4.1	46.7611	27.6113	32.0135	17.4969	30.6452	45.3391	0	0	2.32138	35.462	31.1604	0.773794	-4.78437	0.00445686	-4.59599	0.0053787
Potri.005G209900.v4.1	19.713	12.7754	12.527	22.746	35.0231	12.1642	0	2.02065	0	15.0051	23.3111	0.67355	-4.37721	0.0241343	-5.01298	0.0072038
Potri.001G348800.v4.1	60.0559	21.0176	7.42342	59.4896	70.0462	4.42333	0	4.0413	0	29.499	44.6531	1.3471	-4.40066	0.0381541	-4.99948	0.0138236
Potri.006G130000.v4.1	12.8364	7.83008	9.27927	4.37424	10.9447	9.95249	0	0	0	9.98191	8.42381	0	-4.82691	0.0396709	-4.57848	0.046319
Potri.005G111900.v4.1	111.86	42.8594	62.6351	25.3706	82.0854	32.0691	0	0	4.64276	72.4515	46.5084	1.54759	-5.02889	0.0018073	-4.38835	0.00579908
Potri.010G025300.v4.1	34.8416	76.2403	64.4909	17.4969	6.56683	39.81	0	4.0413	0	58.5243	21.2912	1.3471	-5.44281	0.00258523	-3.98286	0.0286706
Potri.016G065200.v4.1	23.839	56.459	12.0631	21.8712	41.5899	82.9374	0	2.02065	1.54759	30.787	48.7995	1.18941	-4.38578	0.00995529	-5.04801	0.00214738
Potri.006G175200.v4.1	5.95975	13.1875	6.95945	6.99878	13.1337	9.95249	0	0	0	8.70224	10.0283	0	-4.63021	0.0487008	-4.83185	0.0334088
Potri.002G190800.v4.1	88.9378	67.1739	73.3062	53.3657	44.8733	12.1642	0	6.06195	0	76.4726	36.8011	2.02065	-5.27558	0.00163447	-4.22194	0.0111685
Potri.010G108200.v4.1	130.656	49.8653	88.617	40.243	159.793	85.1491	0	0	7.73794	89.7128	95.0616	2.57931	-4.70743	0.00229201	-4.79039	0.00151453
Potri.017G081900.v4.1	79.3105	47.3926	38.9729	44.6172	91.9356	66.3499	0	0	4.64276	55.2253	67.6343	1.54759	-4.60607	0.00244113	-4.89782	0.000969008
Potri.001G296800.v4.1	44.9273	35.8535	88.1531	111.106	149.943	60.8208	0	0	6.19035	56.3113	107.29	2.06345	-4.29021	0.00468292	-5.22052	0.000381338
Potri.006G239300.v4.1	16.0455	42.8594	3.71171	12.2479	67.8573	79.6199	0	0	2.32138	20.8722	53.2417	0.773794	-4.08152	0.0461944	-5.43026	0.00492326
Potri.006G104700.v4.1	136.616	58.9317	36.6531	41.9927	122.581	120.536	13.4025	0	0	77.4002	95.0364	4.46751	-4.61074	0.0101269	-4.90641	0.00481447
Potri.011G137300.v4.1	15.1286	6.18164	8.81531	5.24908	14.2281	7.74082	0	0	0	10.0418	9.07268	0	-4.83532	0.0406267	-4.68642	0.0420876
Potri.001G110900.v4.1	11.0026	7.83008	8.35134	6.99878	6.56683	16.5875	0	0	0	9.06135	10.051	0	-4.68742	0.0454055	-4.83487	0.0331517
Potri.006G086500.v4.1	82.0611	41.211	49.6441	57.7399	131.337	80.7257	0	8.0826	0	57.6387	89.9341	2.6942	-4.44109	0.00550235	-5.08256	0.00103753
Potri.001G275600.v4.1	13.2948	9.06641	12.991	7.87363	8.75578	6.63499	0	0	0	11.7841	7.7548	0	-5.06633	0.0248793	-4.46321	0.0462761
Potri.009G105900.v4.1	3.66754	16.8965	8.81531	6.12393	15.3226	6.63499	0	0	0	9.79311	9.36051	0	-4.80068	0.0481274	-4.73233	0.0453571
Potri.018G132600.v4.1	84.8118	28.8477	47.7882	14.8724	43.7789	47.5508	0	0	3.09517	53.8159	35.4007	1.03172	-5.07354	0.00242629	-4.46743	0.00688913
Potri.009G065300.v4.1	9.16884	11.9512	6.03153	8.74847	13.1337	8.84666	0	0	0	9.05052	10.2429	0	-4.68653	0.0423638	-4.86349	0.0297204
Potri.004G176000.v4.1	33.4663	14.4238	28.3018	12.2479	36.1176	32.0691	0	0	1.54759	25.3973	26.8115	0.515862	-4.74345	0.00973629	-4.81964	0.00708211
Potri.008G095000.v4.1	82.5196	62.2285	47.3243	7.87363	18.606	36.4925	0	4.0413	0	64.0241	20.9907	1.3471	-5.58857	0.00139008	-3.97615	0.0240082
Potri.007G091600.v4.1	93.0638	72.9434	54.2837	67.3633	64.5738	81.8316	0	0	5.41656	73.4303	71.2562	1.80552	-4.80633	0.000796967	-4.76282	0.000687661
Potri.010G195300.v4.1	8.25196	6.18164	19.4865	9.62332	5.47236	9.95249	0	0	0	11.3067	8.34939	0	-5.00631	0.0328338	-4.57071	0.0477815
Potri.009G124200.v4.1	105.9	66.7617	119.703	97.9829	155.415	148.181	0	0	9.28552	97.4548	133.86	3.09517	-4.56342	0.00116668	-5.02115	0.000257568
Potri.006G000800.v4.1	97.1897	158.662	70.5225	23.6209	108.353	77.4082	0	0	6.96414	108.791	69.7939	2.32138	-5.11604	0.000969581	-4.47438	0.00344736
Potri.006G206200.v4.1	16.9624	7.83008	11.1351	5.24908	8.75578	9.95249	0	0	0	11.9759	7.98578	0	-5.08952	0.0261259	-4.50222	0.0468795
Potri.002G162100.v4.1	12.3779	2.88477	13.4549	6.99878	14.2281	8.84666	0	0	0	9.57255	10.0245	0	-4.76573	0.0476368	-4.8315	0.0385904
Potri.004G206200.v4.1	27.5065	35.0293	25.054	79.6111	37.212	101.737	0	0	3.09517	29.1966	72.8532	1.03172	-4.16364	0.00903904	-5.48274	0.00035219
Potri.015G126301.v4.1	82.0611	30.084	125.734	69.9878	94.1246	33.175	0	0	5.41656	79.2931	65.7624	1.80552	-4.97213	0.0018454	-4.70259	0.00270016
Potri.004G133260.v4.1	10.0857	14.0117	3.71171	8.74847	8.75578	15.4816	0	0	0	9.26972	10.9953	0	-4.72135	0.0451821	-4.96534	0.0293415
Potri.010G085900.v4.1	7.79352	14.0117	5.56756	5.24908	19.7005	8.84666	0	0	0	9.12427	11.2654	0	-4.69852	0.0483497	-4.99867	0.0295513
Potri.006G262500.v4.1	85.7287	93.1368	55.2117	30.6197	59.1015	215.637	0	0	6.96414	78.0257	101.786	2.32138	-4.65744	0.00433359	-5.04008	0.00150689
Potri.004G041000.v4.1	11.9195	18.5449	3.24774	13.1227	5.47236	8.84666	0	0	0	11.2374	9.14724	0	-4.99903	0.0373198	-4.70421	0.0454469
Potri.018G004400.v4.1	9.62729	4.94531	21.3423	6.12393	12.0392	7.74082	0	0	0	11.9716	8.63465	0	-5.08863	0.0303101	-4.61588	0.0462114
Potri.014G183800.v4.1	49.5118	5.76953	37.581	30.6197	50.3457	182.462	8.93502	0	0	30.9541	87.8092	2.97834	-4.10141	0.046619	-5.60548	0.00389217
Potri.006G097500.v4.1	14.6701	23.9024	24.1261	41.9927	31.7397	36.4925	0	0	1.54759	20.8995	36.7416	0.515862	-4.44651	0.0103261	-5.26084	0.00166837
Potri.013G116400.v4.1	64.1819	129.815	96.0404	62.1142	270.335	222.272	0	0	10.8331	96.679	184.907	3.61104	-4.39912	0.00386184	-5.33413	0.000307211
Potri.017G148100.v4.1	23.3805	50.6895	3.24774	4.37424	36.1176	15.4816	0	2.02065	0	25.7726	18.6578	0.67355	-5.10271	0.0211171	-4.6332	0.0332322
Potri.004G052300.v4.1	33.9247	91.0762	16.7027	55.1154	60.196	36.4925	8.93502	0	0	47.2345	50.6013	2.97834	-4.82583	0.0101001	-4.92494	0.0069727
Potri.014G032100.v4.1	226.47	234.078	158.212	235.334	505.646	439.015	0	18.1859	8.51173	206.253	393.332	8.8992	-4.41566	8.42031e-05	-5.34674	1.56126e-06
Potri.007G063000.v4.1	19.713	7.41797	5.56756	8.74847	10.9447	9.95249	0	0	0	10.8995	9.88189	0	-4.95373	0.0330051	-4.8119	0.0338317
Potri.015G017200.v4.1	5.50131	58.5196	41.2928	11.373	41.5899	61.9266	0	0	2.32138	35.1045	38.2965	0.773794	-4.82472	0.01411	-4.94824	0.00953581
Potri.002G047700.v4.1	4.12598	4.53321	23.1982	8.74847	10.9447	11.0583	0	0	0	10.6191	10.2505	0	-4.91559	0.0425125	-4.86463	0.0391392
Potri.002G051500.v4.1	24.7559	11.9512	16.7027	60.3645	27.3618	47.5508	0	0	1.54759	17.8032	45.0924	0.515862	-4.21968	0.017811	-5.56197	0.00106011
Potri.010G178700.v4.1	8.7104	16.8965	9.74323	7.87363	4.37789	15.4816	0	0	0	11.7834	9.24439	0	-5.06716	0.0287657	-4.71514	0.0385212
Potri.015G020600.v4.1	22.0052	23.0781	64.027	20.9963	13.1337	4.42333	0	2.02065	0	36.3701	12.8511	0.67355	-5.64135	0.00385578	-4.14569	0.0354182
Potri.011G123700.v4.1	279.65	204.406	124.342	208.214	274.712	233.331	17.87	8.0826	0	202.799	238.752	8.65088	-4.78071	0.000636459	-5.0161	0.000244691
Potri.018G026500.v4.1	9.62729	43.2715	20.8784	27.1203	40.4955	29.8575	0	0	1.54759	24.5924	32.4911	0.515862	-4.69896	0.0107747	-5.09942	0.00435066
Potri.004G055600.v4.1	55.4715	51.9258	41.2928	54.2405	101.786	126.065	0	0	4.64276	49.5634	94.0304	1.54759	-4.43773	0.00284194	-5.36081	0.000217784
Potri.015G129000.v4.1	32.091	36.2656	18.0946	76.9866	28.4563	48.6566	0	0	2.32138	28.8171	51.3665	0.773794	-4.48327	0.00767937	-5.31823	0.00106494
Potri.008G102700.v4.1	72.4339	58.1074	39.4369	15.7473	51.4402	8.84666	0	0	2.32138	56.6594	25.3447	0.773794	-5.48257	0.00192813	-4.32039	0.0142686
Potri.001G365500.v4.1	104.066	22.666	15.3108	44.6172	29.5507	149.287	4.46751	0	2.32138	47.3477	74.4851	2.26296	-4.57752	0.00878841	-5.23074	0.00197597
Potri.016G003500.v4.1	42.1767	34.2051	29.2297	48.1166	59.1015	19.905	0	0	2.32138	35.2038	42.3744	0.773794	-4.77031	0.00420118	-5.03832	0.00194468
Potri.015G023600.v4.1	57.7637	46.1563	52.8918	76.9866	31.7397	27.6458	0	0	3.09517	52.2706	45.4574	1.03172	-5.00962	0.00167861	-4.81045	0.00209762
Potri.017G038100.v4.1	93.9806	9.06641	10.2072	20.9963	35.0231	54.1858	0	0	2.32138	37.7514	36.7351	0.773794	-4.93425	0.0132933	-4.89417	0.0117442
Potri.014G136400.v4.1	30.7156	25.9629	8.35134	25.3706	28.4563	13.27	0	2.02065	0	21.6766	22.3656	0.67355	-4.90427	0.011267	-4.94987	0.00873624
Potri.006G173901.v4.1	17.4208	16.8965	68.6666	127.728	47.0623	118.324	0	0	3.86897	34.328	97.7047	1.28966	-4.17698	0.0145826	-5.68683	0.000498686
Potri.011G008868.v4.1	10.0857	9.89063	16.2387	6.99878	17.5116	4.42333	0	0	0	12.0717	9.64455	0	-5.10118	0.0274277	-4.77586	0.0354182
Potri.001G012200.v4.1	79.7689	42.0352	38.509	159.222	260.484	133.806	0	0	6.96414	53.4377	184.504	2.32138	-4.05196	0.00526684	-5.83969	3.68237e-05
Potri.013G023600.v4.1	123.321	121.984	32.0135	92.7338	187.155	153.711	0	0	8.51173	92.4396	144.533	2.83724	-4.62718	0.00226534	-5.27157	0.000356848
Potri.003G145200.v4.1	5.95975	12.3633	13.4549	6.12393	18.606	8.84666	0	0	0	10.5927	11.1922	0	-4.91309	0.0335122	-4.98953	0.0263982
Potri.007G027000.v4.1	23.839	16.4844	38.509	94.4835	16.4171	65.2441	0	0	2.32138	26.2774	58.7149	0.773794	-4.37168	0.0149204	-5.53318	0.00128518
Potri.018G146700.v4.1	5.95975	6.59375	20.4144	4.37424	15.3226	13.27	0	0	0	10.9893	10.9889	0	-4.96528	0.0365519	-4.96226	0.031693
Potri.016G105400.v4.1	41.7182	20.6055	64.4909	14.8724	31.7397	65.2441	0	0	2.32138	42.2715	37.2854	0.773794	-5.05764	0.00423517	-4.87493	0.00494667
Potri.009G127900.v4.1	16.0455	3.70899	13.9189	10.4982	15.3226	6.63499	0	0	0	11.2245	10.8186	0	-4.99556	0.0326496	-4.94329	0.0299941
Potri.002G070000.v4.1	34.3832	22.666	36.1892	78.7363	89.7467	92.8899	0	0	3.09517	31.0794	87.1243	1.03172	-4.23013	0.00508088	-5.71739	9.64377e-05
Potri.007G040400.v4.1	121.029	110.857	44.0765	143.475	210.139	186.886	0	0	9.28552	91.9876	180.166	3.09517	-4.49086	0.00180313	-5.46044	0.000105054
Potri.015G025300.v4.1	7.79352	18.1328	13.9189	12.2479	7.6613	7.74082	0	0	0	13.2817	9.21666	0	-5.23973	0.0186659	-4.71491	0.0323732
Potri.002G049800.v4.1	27.0481	12.3633	3.71171	58.6148	38.3065	89.5724	0	0	1.54759	14.3744	62.1646	0.515862	-3.92911	0.042042	-6.04165	0.000833075
Potri.004G035200.v4.1	19.713	7.83008	4.17567	7.87363	20.795	6.63499	0	0	0	10.5729	11.7679	0	-4.90996	0.0401077	-5.063	0.0288882
Potri.003G140500.v4.1	25.2143	53.9864	58.4594	65.6136	86.4633	14.3758	0	0	3.09517	45.8867	55.4842	1.03172	-4.85413	0.0048485	-5.12852	0.00224965
Potri.006G200600.v4.1	11.9195	9.47852	9.74323	13.1227	15.3226	7.74082	0	0	0	10.3804	12.062	0	-4.88357	0.0279565	-5.10102	0.0180132
Potri.005G128200.v4.1	6.41819	25.1387	6.03153	2.62454	10.9447	16.5875	0	0	0	12.5295	10.0522	0	-5.15625	0.0350113	-4.83281	0.0436027
Potri.001G305300.v4.1	20.1715	15.6602	41.7567	20.1215	39.401	47.5508	0	0	1.54759	25.8628	35.6911	0.515862	-4.76472	0.00807222	-5.2283	0.00275917
Potri.004G030500.v4.1	32.091	14.0117	15.3108	34.1191	21.8894	21.0108	0	2.02065	0	20.4712	25.6731	0.67355	-4.83472	0.00970746	-5.16333	0.00452352
Potri.006G085600.v4.1	61.4312	72.9434	31.5495	94.4835	161.982	120.536	0	0	5.41656	55.3081	125.667	1.80552	-4.40773	0.00264434	-5.59126	9.56256e-05
Potri.002G052300.v4.1	87.104	100.555	85.3693	91.859	77.7075	65.2441	0	8.0826	0	91.0093	78.2702	2.6942	-5.11455	0.000680941	-4.89729	0.000890595
Potri.018G142100.v4.1	8.25196	9.47852	17.1667	55.1154	20.795	33.175	0	0	0.773794	11.6324	36.3618	0.257931	-4.18486	0.029535	-5.83142	0.00133078
Potri.013G033900.v4.1	13.7533	5.76953	5.1036	18.3718	16.4171	12.1642	0	0	0	8.2088	15.651	0	-4.54457	0.0451602	-5.47702	0.0111791
Potri.005G149800.v4.1	11.0026	18.957	7.42342	12.2479	7.6613	11.0583	0	0	0	12.461	10.3225	0	-5.14802	0.0211028	-4.87698	0.0263982
Potri.015G122300.v4.1	26.1312	5.76953	4.17567	6.99878	3.28342	22.1166	0	0	0	12.0255	10.7996	0	-5.09548	0.0427351	-4.93875	0.0438812
Potri.015G005500.v4.1	3.66754	16.4844	6.03153	19.2466	17.5116	8.84666	0	0	0	8.72782	15.2016	0	-4.63512	0.0476738	-5.4354	0.014935
Potri.002G000100.v4.1	11.9195	17.3086	4.17567	5.24908	20.795	9.95249	0	0	0	11.1346	11.9988	0	-4.98569	0.0346237	-5.08966	0.0264046
Potri.012G019900.v4.1	5.50131	7.41797	8.35134	17.4969	16.4171	23.2225	0	0	0	7.09021	19.0455	0	-4.3338	0.0478083	-5.75885	0.00525725
Potri.005G037900.v4.1	5.95975	12.7754	11.5991	14.8724	16.4171	8.84666	0	0	0	10.1114	13.3787	0	-4.84623	0.0300015	-5.25054	0.0148829
Potri.007G000700.v4.1	10.0857	11.5391	5.1036	19.2466	18.606	7.74082	0	0	0	8.90946	15.1978	0	-4.66389	0.0396892	-5.43519	0.0121214
Potri.008G125100.v4.1	8.25196	2.47266	25.982	11.373	16.4171	5.52916	0	0	0	12.2355	11.1064	0	-5.11992	0.0363173	-4.9815	0.036691
Potri.006G185601.v4.1	14.2117	23.4902	3.24774	7.87363	10.9447	11.0583	0	0	0	13.6499	9.95889	0	-5.27959	0.0232635	-4.82245	0.0354162
Potri.004G143900.v4.1	6.41819	9.89063	9.27927	22.746	15.3226	9.95249	0	0	0	8.52936	16.007	0	-4.60065	0.0387603	-5.51082	0.0093467
Potri.017G136266.v4.1	22.9221	8.24219	7.88738	18.3718	2.18894	11.0583	0	0	0	13.0172	10.5397	0	-5.20992	0.0304909	-4.90996	0.037438
Potri.010G144500.v4.1	22.4637	5.35742	10.6712	6.99878	9.85025	15.4816	0	0	0	12.8308	10.7769	0	-5.18876	0.0233842	-4.93533	0.0280894
Potri.013G066700.v4.1	71.0585	115.391	10.2072	59.4896	128.053	50.8683	0	0	4.64276	65.5521	79.4704	1.54759	-4.92368	0.00500209	-5.20088	0.00232774
Potri.005G092900.v4.1	5.04286	5.35742	18.0946	18.3718	17.5116	7.74082	0	0	0	9.49829	14.5414	0	-4.75471	0.0415038	-5.3714	0.0163086
Potri.005G033500.v4.1	501.994	447.139	330.806	35.8687	72.2351	23.2225	0	12.1239	0	426.646	43.7755	4.0413	-6.71164	1.91139e-05	-3.4264	0.0280407
Potri.018G038500.v4.1	7.33507	14.8359	8.35134	10.4982	21.8894	8.84666	0	0	0	10.1741	13.7448	0	-4.85552	0.031168	-5.28749	0.0149507
Potri.001G105150.v4.1	11.9195	13.5996	6.49549	13.9976	13.1337	12.1642	0	0	0	10.6715	13.0985	0	-4.92414	0.0251902	-5.21969	0.0143189
Potri.001G271100.v4.1	15.1286	14.8359	9.27927	2.62454	22.9839	6.63499	0	0	0	13.0813	10.7478	0	-5.21751	0.028122	-4.92951	0.0342056
Potri.003G078900.v4.1	8.7104	13.5996	6.03153	22.746	7.6613	14.3758	0	0	0	9.44718	14.9277	0	-4.74863	0.0361197	-5.41054	0.0126914
Potri.001G296200.v4.1	10.0857	12.7754	9.74323	9.62332	10.9447	18.7991	0	0	0	10.8681	13.1224	0	-4.95025	0.0240623	-5.22005	0.0141846
Potri.001G270404.v4.1	6.41819	13.1875	4.63964	10.4982	28.4563	14.3758	0	0	0	8.08178	17.7768	0	-4.52396	0.0474138	-5.65809	0.00886801
Potri.015G083100.v4.1	11.9195	11.9512	4.17567	20.9963	7.6613	17.6933	0	0	0	9.34878	15.4503	0	-4.73328	0.0383335	-5.45919	0.0124715
Potri.005G235200.v4.1	13.2948	18.1328	8.81531	10.4982	18.606	3.3175	0	0	0	13.4143	10.8072	0	-5.25405	0.0221355	-4.94188	0.0285898
Potri.012G060000.v4.1	4.12598	14.4238	10.6712	9.62332	19.7005	15.4816	0	0	0	9.74033	14.9352	0	-4.79267	0.0346116	-5.40672	0.0129508
Potri.005G214400.v4.1	129.739	131.051	43.6126	84.8602	122.581	147.076	0	0	6.96414	101.468	118.172	2.32138	-4.99002	0.000711978	-5.20945	0.00029954
Potri.009G031200.v4.1	5.04286	13.1875	7.42342	9.62332	17.5116	24.3283	0	0	0	8.55126	17.1544	0	-4.60515	0.0410855	-5.60627	0.00891345
Potri.003G098100.v4.1	28.8819	52.3379	198.112	32.3694	53.6291	50.8683	0	0	3.86897	93.1107	45.6223	1.28966	-5.62132	0.000854019	-4.59154	0.00593788
Potri.009G156400.v4.1	6.87663	8.6543	7.42342	27.9951	19.7005	9.95249	0	0	0	7.65145	19.216	0	-4.44396	0.0448566	-5.77431	0.00577511
Potri.006G153600.v4.1	8.7104	16.4844	9.74323	10.4982	12.0392	15.4816	0	0	0	11.646	12.673	0	-5.05034	0.0208335	-5.1704	0.0151105
Potri.016G070700.v4.1	157.246	116.215	67.2747	157.473	188.249	175.827	0	12.1239	0	113.578	173.85	4.0413	-4.80399	0.001682	-5.41806	0.000279444
Potri.001G419500.v4.1	9.62729	11.5391	5.1036	7.87363	32.8342	9.95249	0	0	0	8.75665	16.8868	0	-4.63893	0.0455804	-5.58352	0.0114341
Potri.004G202200.v4.1	34.8416	12.3633	8.35134	5.24908	5.47236	13.27	0	0	0	18.5187	7.99714	0	-5.71859	0.0114861	-4.50412	0.0476424
Potri.001G307300.v4.1	13.7533	4.94531	5.56756	17.4969	8.75578	28.7516	0	0	0	8.08871	18.3348	0	-4.52312	0.0486554	-5.70411	0.00860076
Potri.002G008700.v4.1	5.04286	10.3027	9.74323	10.4982	32.8342	9.95249	0	0	0	8.36295	17.7616	0	-4.57233	0.0456594	-5.65693	0.00912103
Potri.005G185400.v4.1	17.8792	18.1328	4.63964	24.4957	67.8573	48.6566	4.46751	0	0	13.5506	47.0032	1.48917	-4.21862	0.036546	-6.01135	0.00155382
Potri.006G092100.v4.1	20.1715	7.41797	2.78378	15.7473	14.2281	14.3758	0	0	0	10.1244	14.7837	0	-4.8474	0.0382162	-5.39416	0.0163553
Potri.012G116210.v4.1	13.2948	6.59375	4.63964	16.6221	15.3226	23.2225	0	0	0	8.17607	18.3891	0	-4.53901	0.0415892	-5.70819	0.00681534
Potri.001G355800.v4.1	4.58442	6.18164	13.4549	8.74847	29.5507	17.6933	0	0	0	8.07367	18.6642	0	-4.5205	0.0484253	-5.72793	0.00821527
Potri.001G135700.v4.1	21.0883	14.0117	12.0631	7.87363	14.2281	6.63499	0	0	0	15.721	9.57892	0	-5.48244	0.0115654	-4.76641	0.0273201
Potri.004G026800.v4.1	7.79352	19.3691	5.1036	12.2479	15.3226	14.3758	0	0	0	10.7554	13.9821	0	-4.93622	0.0287099	-5.31273	0.014813
Potri.013G159200.v4.1	15.1286	9.47852	9.27927	24.4957	10.9447	4.42333	0	0	0	11.2955	13.2879	0	-5.00538	0.0297668	-5.24465	0.018824
Potri.001G240400.v4.1	4.58442	10.7148	7.88738	12.2479	20.795	25.4341	0	0	0	7.72888	19.4923	0	-4.45906	0.0442529	-5.79104	0.0056795
Potri.002G094600.v4.1	7.33507	16.4844	4.17567	12.2479	22.9839	13.27	0	0	0	9.33171	16.1673	0	-4.73149	0.0379717	-5.52182	0.01125
Potri.014G019000.v4.1	15.587	2.47266	12.991	3.49939	28.4563	12.1642	0	0	0	10.3502	14.7066	0	-4.87852	0.0481463	-5.38325	0.0233007
Potri.008G143700.v4.1	22.9221	11.9512	4.63964	5.24908	15.3226	14.3758	0	0	0	13.171	11.6492	0	-5.22717	0.023679	-5.04673	0.025871
Potri.007G013600.v4.1	13.7533	16.0723	16.2387	2.62454	17.5116	9.95249	0	0	0	15.3548	10.0295	0	-5.44856	0.0163491	-4.82885	0.0316569
Potri.001G214800.v4.1	5.04286	17.3086	6.49549	23.6209	17.5116	6.63499	0	0	0	9.61565	15.9225	0	-4.77462	0.0396804	-5.50321	0.0131308
Potri.017G029800.v4.1	5.50131	5.35742	16.2387	6.99878	12.0392	32.0691	0	0	0	9.03248	17.0357	0	-4.68221	0.046619	-5.5958	0.0124632
Potri.013G148500.v4.1	9.62729	16.4844	1.85585	20.9963	16.4171	12.1642	0	0	0	9.32251	16.5259	0	-4.72997	0.0451821	-5.55574	0.0136308
Potri.003G155800.v4.1	109.109	29.2598	51.9639	57.7399	138.998	99.5249	0	0	4.64276	63.4443	98.7542	1.54759	-4.82641	0.00223562	-5.46444	0.000383159
Potri.001G067200.v4.1	10.0857	4.1211	9.74323	17.4969	10.9447	29.8575	0	0	0	7.98335	19.433	0	-4.5038	0.0449194	-5.78782	0.00635818
Potri.010G234900.v4.1	20.6299	19.3691	6.95945	17.4969	6.56683	5.52916	0	0	0	15.6528	9.86431	0	-5.47656	0.0154756	-4.81586	0.031693
Potri.005G078100.v4.1	3.66754	22.2539	4.17567	20.9963	14.2281	11.0583	0	0	0	10.0324	15.4276	0	-4.83631	0.0421344	-5.45696	0.0167695
Potri.014G030100.v4.1	55.0131	49.041	38.9729	64.7387	50.3457	99.5249	0	0	3.09517	47.6757	71.5364	1.03172	-4.85492	0.00139855	-5.44005	0.00024773
Potri.016G030800.v4.1	8.25196	5.76953	15.3108	6.99878	12.0392	28.7516	0	0	0	9.77743	15.9299	0	-4.7966	0.037139	-5.49879	0.012543
Potri.013G098850.v4.1	5.95975	5.76953	35.2612	3.49939	14.2281	12.1642	0	0	0	15.6635	9.96389	0	-5.47658	0.0229288	-4.82064	0.0428816
Potri.005G218600.v4.1	5.95975	8.24219	28.3018	26.2454	4.37789	2.21166	0	0	0	14.1679	10.945	0	-5.33201	0.034932	-4.96709	0.0447127
Potri.012G016900.v4.1	9.62729	8.24219	26.4459	13.9976	5.47236	12.1642	0	0	0	14.7718	10.5447	0	-5.39209	0.016721	-4.90856	0.0275122
Potri.010G135666.v4.1	7.33507	6.18164	6.03153	19.2466	27.3618	25.4341	0	0	0	6.51608	24.0142	0	-4.21178	0.0488588	-6.09289	0.00232402
Potri.007G044800.v4.1	10.5442	18.957	6.03153	12.2479	14.2281	13.27	0	0	0	11.8442	13.2487	0	-5.07499	0.0215143	-5.23523	0.0147847
Potri.008G202100.v4.1	22.0052	10.3027	14.3829	10.4982	7.6613	12.1642	0	0	0	15.5636	10.1079	0	-5.46762	0.0112247	-4.84555	0.0235324
Potri.001G438900.v4.1	26.5896	6.18164	0.927927	11.373	14.2281	16.5875	0	0	0	11.2331	14.0629	0	-4.99722	0.0482087	-5.32094	0.0291042
Potri.006G148100.v4.1	13.7533	18.5449	18.0946	5.24908	17.5116	5.52916	0	0	0	16.7976	9.42993	0	-5.57818	0.0114694	-4.74174	0.0309858
Potri.014G151800.v4.1	3.2091	4.53321	30.6216	22.746	9.85025	4.42333	0	0	0	12.788	12.3399	0	-5.18386	0.0392591	-5.13706	0.0354099
Potri.005G129500.v4.1	157.246	197.813	381.378	20.9963	82.0854	82.9374	0	0	7.73794	245.479	62.0064	2.57931	-6.15413	6.19573e-05	-4.16771	0.00560324
Potri.009G147600.v4.1	10.0857	15.2481	9.74323	17.4969	17.5116	5.52916	0	0	0	11.6923	13.5126	0	-5.05587	0.0232713	-5.26602	0.014951
Potri.011G104100.v4.1	5.04286	9.47852	16.2387	2.62454	9.85025	34.2808	0	0	0	10.2534	15.5852	0	-4.86575	0.0480567	-5.46656	0.0206055
Potri.010G006100.v4.1	8.7104	12.7754	3.71171	18.3718	13.1337	25.4341	0	0	0	8.39917	18.9799	0	-4.57936	0.0408331	-5.7541	0.00667862
Potri.019G104400.v4.1	7.33507	9.47852	17.1667	19.2466	16.4171	6.63499	0	0	0	11.3267	14.0996	0	-5.00923	0.0252747	-5.32765	0.0139807
Potri.006G060800.v4.1	21.0883	30.084	5.1036	33.2442	59.1015	92.8899	0	0	1.54759	18.7586	61.7452	0.515862	-4.3114	0.0221439	-6.02839	0.000751713
Potri.001G087200.v4.1	68.7663	37.0899	62.1711	41.9927	13.1337	6.63499	0	0	1.54759	56.0091	20.5871	0.515862	-5.88927	0.00134879	-4.45122	0.0154472
Potri.008G048900.v4.1	138.908	53.9864	157.284	27.9951	58.007	40.9158	0	0	3.86897	116.726	42.306	1.28966	-5.90468	0.000144921	-4.4395	0.00364396
Potri.016G093200.v4.1	19.713	15.2481	7.88738	5.24908	15.3226	13.27	0	0	0	14.2828	11.2806	0	-5.34425	0.0161051	-4.99997	0.0223396
Potri.003G063000.v4.1	151.286	169.789	83.5134	98.8578	110.542	210.108	0	0	8.51173	134.863	139.836	2.83724	-5.14634	0.000340469	-5.19819	0.000208697
Potri.008G214300.v4.1	8.25196	9.06641	6.49549	19.2466	14.2281	27.6458	0	0	0	7.93795	20.3735	0	-4.49708	0.0377026	-5.8562	0.00424327
Potri.007G000600.v4.1	82.5196	55.6348	62.1711	26.2454	108.353	55.2916	4.46751	2.02065	0.773794	66.7752	63.2966	2.42065	-5.21746	0.000553005	-5.13887	0.000498227
Potri.010G177900.v4.1	50.8871	33.3809	39.9009	65.6136	68.9517	27.6458	0	4.0413	0	41.3896	54.0704	1.3471	-4.9872	0.00280033	-5.37352	0.000963808
Potri.016G095500.v4.1	8.7104	2.06055	38.045	14.8724	9.85025	5.52916	0	0	0	16.272	10.0839	0	-5.53143	0.0245665	-4.84467	0.0464117
Potri.009G114900.v4.1	26.5896	24.3145	33.8693	20.1215	38.3065	116.112	0	2.02065	0.773794	28.2578	58.1801	0.931481	-4.66848	0.00705084	-5.70888	0.000639653
Potri.007G093000.v4.1	5.04286	6.18164	26.9099	11.373	13.1337	14.3758	0	0	0	12.7115	12.9608	0	-5.17519	0.0248117	-5.20331	0.0206626
Potri.005G079300.v4.1	87.104	115.803	92.7927	44.6172	52.5347	53.0799	0	6.06195	0	98.5665	50.0773	2.02065	-5.67942	0.000205645	-4.70208	0.00166837
Potri.013G020200.v4.1	1.83377	18.5449	7.88738	7.87363	22.9839	22.1166	0	0	0	9.42203	17.6581	0	-4.74539	0.0484345	-5.64807	0.0136263
Potri.002G115000.v4.1	6.41819	10.3027	17.6306	5.24908	24.0784	14.3758	0	0	0	11.4505	14.5678	0	-5.02502	0.0279001	-5.3694	0.0150783
Potri.014G182321.v4.1	16.0455	6.18164	8.81531	4.37424	16.4171	27.6458	0	0	0	10.3475	16.1457	0	-4.87855	0.0359338	-5.51762	0.0133155
Potri.003G099800.v4.1	48.5949	25.5508	15.3108	80.486	180.588	96.2074	0	0	3.09517	29.8188	119.094	1.03172	-4.20009	0.00939223	-6.1976	7.20402e-05
Potri.003G014800.v4.1	12.3779	47.8047	15.3108	59.4896	106.164	100.631	0	0	2.32138	25.1645	88.7614	0.773794	-4.2942	0.012447	-6.11119	0.000205968
Potri.001G012800.v4.1	13.2948	3.29688	11.1351	23.6209	12.0392	18.7991	0	0	0	9.24227	18.1531	0	-4.71494	0.0364635	-5.69136	0.00801958
Potri.010G161100.v4.1	5.04286	16.4844	6.03153	13.1227	29.5507	12.1642	0	0	0	9.18626	18.2792	0	-4.70887	0.0383861	-5.69892	0.0084301
Potri.003G149100.v4.1	11.0026	7.83008	2.78378	26.2454	24.0784	19.905	0	0	0	7.20549	23.4096	0	-4.35741	0.0493393	-6.05742	0.00361901
Potri.010G128001.v4.1	8.7104	9.47852	3.71171	29.7448	16.4171	23.2225	0	0	0	7.30021	23.1281	0	-4.37677	0.045643	-6.04061	0.00335144
Potri.014G098400.v4.1	5.95975	8.24219	6.95945	28.87	14.2281	28.7516	0	0	0	7.0538	23.9499	0	-4.32679	0.0447942	-6.09065	0.0026169
Potri.006G080100.v4.1	14.2117	2.47266	7.42342	27.9951	17.5116	17.6933	0	0	0	8.03593	21.0667	0	-4.51297	0.0477441	-5.90605	0.00600891
Potri.010G150300.v4.1	9.16884	22.666	2.78378	21.8712	5.47236	16.5875	0	0	0	11.5396	14.6437	0	-5.03767	0.0355231	-5.38224	0.0200138
Potri.012G049700.v4.1	14.6701	21.8418	2.78378	6.99878	19.7005	12.1642	0	0	0	13.0986	12.9545	0	-5.22008	0.0259577	-5.20093	0.0229251
Potri.012G007901.v4.1	12.8364	18.5449	7.88738	6.12393	8.75578	24.3283	0	0	0	13.0896	13.0693	0	-5.21882	0.0208547	-5.21275	0.0180738
Potri.001G145400.v4.1	21.5468	30.084	22.7342	4.37424	7.6613	8.84666	0	0	0	24.7883	6.96073	0	-6.13968	0.00288422	-4.30222	0.0408717
Potri.012G145050.v4.1	10.5442	4.53321	12.527	7.87363	30.6452	17.6933	0	0	0	9.20146	18.7374	0	-4.70878	0.0378326	-5.73335	0.00784282
Potri.017G115200.v4.1	17.4208	21.4297	5.1036	3.49939	21.8894	9.95249	0	0	0	14.6514	11.7804	0	-5.38139	0.0214976	-5.06234	0.0277561
Potri.T124406.v4.1	19.2546	8.24219	1.85585	20.1215	20.795	12.1642	0	0	0	9.78421	17.6935	0	-4.79827	0.042192	-5.65365	0.0120841
Potri.005G203550.v4.1	2.75065	35.0293	4.17567	4.37424	22.9839	9.95249	0	0	0	13.9852	12.4369	0	-5.31503	0.0363173	-5.14173	0.0377564
Potri.003G115400.v4.1	3.66754	3.29688	22.7342	23.6209	21.8894	7.74082	0	0	0	9.89954	17.7504	0	-4.81414	0.0464256	-5.65898	0.0140607
Potri.018G073100.v4.1	25.6728	7.00586	12.0631	12.2479	6.56683	16.5875	0	0	0	14.9139	11.8007	0	-5.40592	0.0152987	-5.06883	0.0209356
Potri.010G159200.v4.1	10.0857	21.8418	16.7027	4.37424	24.0784	4.42333	0	0	0	16.2101	10.9586	0	-5.52703	0.0167226	-4.95839	0.0298642
Potri.012G003200.v4.1	22.0052	4.94531	2.31982	18.3718	18.606	17.6933	0	0	0	9.75679	18.2237	0	-4.79372	0.0428843	-5.69569	0.0115814
Potri.013G054300.v4.1	18.3377	9.06641	10.6712	6.99878	17.5116	17.6933	0	0	0	12.6918	14.0679	0	-5.17335	0.0181655	-5.31923	0.0125869
Potri.002G065500.v4.1	7.79352	7.00586	10.6712	20.1215	13.1337	29.8575	0	0	0	8.49018	21.0375	0	-4.59323	0.0334827	-5.90252	0.00396463
Potri.003G059900.v4.1	12.8364	3.70899	26.9099	9.62332	17.5116	9.95249	0	0	0	14.4851	12.3625	0	-5.36351	0.0192727	-5.1346	0.0224687
Potri.005G218700.v4.1	12.3779	14.0117	6.95945	13.1227	21.8894	13.27	0	0	0	11.1164	16.094	0	-4.98304	0.0210626	-5.51541	0.00816589
Potri.001G177700.v4.1	5.04286	14.8359	5.56756	27.9951	19.7005	15.4816	0	0	0	8.48212	21.0591	0	-4.594	0.0381204	-5.90567	0.00487312
Potri.008G046900.v4.1	17.4208	18.957	9.27927	12.2479	15.3226	7.74082	0	0	0	15.219	11.7704	0	-5.43607	0.0114495	-5.06542	0.0168282
Potri.007G027600.v4.1	6.41819	15.6602	23.1982	1.74969	20.795	13.27	0	0	0	15.0922	11.9382	0	-5.4236	0.0231059	-5.08094	0.0301763
Potri.013G024000.v4.1	12.3779	9.06641	3.71171	23.6209	13.1337	27.6458	0	0	0	8.38535	21.4668	0	-4.57609	0.0389156	-5.93229	0.00465932
Potri.019G023020.v4.1	14.2117	8.24219	4.17567	28.87	14.2281	17.6933	0	0	0	8.87652	20.2638	0	-4.65789	0.035776	-5.85053	0.00544866
Potri.008G188700.v4.1	3.66754	11.127	14.3829	5.24908	31.7397	18.7991	0	0	0	9.72579	18.596	0	-4.78985	0.0406665	-5.72211	0.0102862
Potri.013G058800.v4.1	8.25196	11.5391	6.03153	20.1215	22.9839	19.905	0	0	0	8.60752	21.0035	0	-4.61439	0.0305125	-5.90029	0.00361562
Potri.018G109500.v4.1	7.79352	11.127	6.49549	11.373	30.6452	22.1166	0	0	0	8.47199	21.3783	0	-4.59137	0.035026	-5.924	0.00410173
Potri.009G088600.v4.1	11.9195	29.2598	3.24774	11.373	9.85025	15.4816	0	0	0	14.809	12.235	0	-5.39738	0.0194453	-5.12038	0.0239892
Potri.001G321100.v4.1	21.5468	8.24219	9.74323	10.4982	12.0392	18.7991	0	0	0	13.1774	13.7788	0	-5.22743	0.0166575	-5.29076	0.0129508
Potri.006G208900.v4.1	6.41819	4.94531	34.7973	16.6221	8.75578	9.95249	0	0	0	15.3869	11.7768	0	-5.45076	0.0198775	-5.06811	0.0277565
Potri.016G094700.v4.1	6.41819	11.127	8.81531	6.99878	22.9839	32.0691	0	0	0	8.78682	20.6839	0	-4.64377	0.0380797	-5.87561	0.00562207
Potri.018G104000.v4.1	18.7961	8.6543	10.6712	13.1227	9.85025	19.905	0	0	0	12.7072	14.2926	0	-5.17505	0.0169896	-5.34451	0.0113379
Potri.019G041300.v4.1	24.2974	5.76953	2.78378	9.62332	26.2673	14.3758	0	0	0	10.9502	16.7555	0	-4.96031	0.0377239	-5.57284	0.0149177
Potri.005G146400.v4.1	154.495	88.1914	49.1801	205.589	212.328	144.864	0	0	7.73794	97.2889	187.594	2.57931	-4.79289	0.000886704	-5.74026	5.20086e-05
Potri.007G064800.v4.1	13.2948	9.89063	12.991	10.4982	19.7005	15.4816	0	0	0	12.0588	15.2268	0	-5.09962	0.0167106	-5.4346	0.00856552
Potri.010G070301.v4.1	11.4611	11.9512	12.0631	15.7473	13.1337	17.6933	0	0	0	11.8251	15.5247	0	-5.0717	0.0161893	-5.46445	0.00751917
Potri.005G145500.v4.1	19.2546	13.1875	4.63964	14.8724	13.1337	16.5875	0	0	0	12.3606	14.8645	0	-5.13578	0.0200006	-5.40168	0.0116848
Potri.012G083200.v4.1	15.587	7.83008	22.2702	21.8712	9.85025	4.42333	0	0	0	15.2291	12.0483	0	-5.4361	0.0162352	-5.10373	0.0219067
Potri.006G100900.v4.1	13.7533	13.1875	6.49549	6.99878	24.0784	18.7991	0	0	0	11.1454	16.6254	0	-4.98665	0.0245234	-5.56038	0.00921803
Potri.011G119600.v4.1	32.5494	13.1875	7.42342	6.12393	10.9447	14.3758	0	0	0	17.7201	10.4815	0	-5.65504	0.0108472	-4.89457	0.0266121
Potri.014G091400.v4.1	23.3805	7.00586	7.42342	16.6221	9.85025	17.6933	0	0	0	12.6033	14.7219	0	-5.1631	0.0203922	-5.38843	0.0126621
Potri.017G093600.v4.1	183.377	162.371	227.342	146.1	233.123	147.076	0	0	10.8331	191.03	175.433	3.61104	-5.3382	0.0001145	-5.21521	0.000108317
Potri.001G158600.v4.1	11.0026	10.3027	7.42342	4.37424	7.6613	46.4449	0	0	0	9.57626	19.4935	0	-4.76751	0.0473113	-5.78999	0.0112348
Potri.001G255800.v4.1	9.16884	4.1211	15.3108	15.7473	9.85025	33.175	0	0	0	9.53358	19.5908	0	-4.75982	0.0357507	-5.7991	0.00716481
Potri.003G088350.v4.1	6.87663	11.9512	4.17567	15.7473	12.0392	45.3391	0	0	0	7.66783	24.3752	0	-4.44807	0.0492825	-6.11393	0.00403725
Potri.012G037400.v4.1	33.9247	2.06055	2.78378	10.4982	9.85025	23.2225	0	0	0	12.923	14.5236	0	-5.1991	0.0409279	-5.3671	0.0291684
Potri.007G138800.v4.1	5.50131	7.41797	9.27927	11.373	16.4171	48.6566	0	0	0	7.39952	25.4822	0	-4.39527	0.0491935	-6.17733	0.00321104
Potri.008G081200.v4.1	12.8364	10.7148	1.85585	22.746	19.7005	24.3283	0	0	0	8.46903	22.2583	0	-4.5908	0.0438	-5.98424	0.00537423
Potri.015G058700.v4.1	5.04286	9.47852	10.2072	31.4945	31.7397	5.52916	0	0	0	8.24286	22.9211	0	-4.55129	0.0462832	-6.02792	0.00511648
Potri.005G102901.v4.1	15.1286	3.29688	7.88738	11.373	18.606	35.3866	0	0	0	8.77095	21.7886	0	-4.63949	0.0413919	-5.95158	0.00567489
Potri.009G161900.v4.1	15.1286	14.8359	3.24774	7.87363	18.606	25.4341	0	0	0	11.0708	17.3046	0	-4.97719	0.0297027	-5.61857	0.0106365
Potri.013G047100.v4.1	4.12598	18.5449	3.24774	27.9951	22.9839	15.4816	0	0	0	8.63955	22.1536	0	-4.62108	0.0451404	-5.97832	0.00604789
Potri.016G053700.v4.1	26.1312	44.0957	30.6216	68.2381	37.212	21.0108	0	0	1.54759	33.6162	42.1537	0.515862	-5.13755	0.00321983	-5.46587	0.00131267
Potri.014G140200.v4.1	146.701	86.1309	89.545	20.9963	72.2351	19.905	0	0	3.09517	107.459	37.7122	1.03172	-6.0589	0.000204179	-4.54679	0.00461812
Potri.015G006500.v4.1	8.7104	11.127	10.6712	18.3718	18.606	19.905	0	0	0	10.1695	18.9609	0	-4.85427	0.0207469	-5.7527	0.00432019
Potri.010G211700.v4.1	102.233	125.693	85.3693	176.719	137.903	341.702	0	0	8.51173	104.432	218.775	2.83724	-4.77083	0.000729307	-5.83751	2.81065e-05
Potri.016G073000.v4.1	5.04286	34.6172	27.8378	39.3681	103.975	42.0216	0	0	1.54759	22.4993	61.7882	0.515862	-4.5773	0.0161051	-6.03363	0.0008965
Potri.019G032300.v4.1	17.4208	5.35742	18.5585	2.62454	14.2281	25.4341	0	0	0	13.7789	14.0956	0	-5.29163	0.0251425	-5.32113	0.0208369
Potri.017G032500.v4.1	2.75065	8.24219	24.5901	10.4982	15.3226	23.2225	0	0	0	11.861	16.3477	0	-5.07552	0.0298893	-5.53734	0.0139762
Potri.002G054700.v4.1	19.2546	16.4844	9.27927	15.7473	6.56683	16.5875	0	0	0	15.0061	12.9672	0	-5.41555	0.0122908	-5.206	0.0141792
Potri.019G086800.v4.1	14.2117	10.3027	7.42342	16.6221	14.2281	24.3283	0	0	0	10.646	18.3928	0	-4.92015	0.0211028	-5.70842	0.00537423
Potri.001G146800.v4.1	10.5442	8.6543	6.03153	13.9976	22.9839	33.175	0	0	0	8.41	23.3855	0	-4.58016	0.0329112	-6.05374	0.00288717
Potri.019G056300.v4.1	30.2572	9.47852	5.1036	7.87363	20.795	11.0583	0	0	0	14.9464	13.2423	0	-5.40934	0.0180774	-5.23288	0.01966
Potri.019G075900.v4.1	9.62729	13.1875	12.0631	14.8724	27.3618	8.84666	0	0	0	11.6259	17.027	0	-5.04739	0.0197278	-5.59714	0.00736886
Potri.009G005300.v4.1	28.8819	4.53321	5.1036	3.49939	22.9839	19.905	0	0	0	12.8396	15.4628	0	-5.18985	0.0336728	-5.45557	0.0209637
Potri.001G147300.v4.1	13.2948	23.9024	17.1667	22.746	6.56683	3.3175	0	0	0	18.1213	10.8768	0	-5.68779	0.0118424	-4.9584	0.02711
Potri.004G229400.v4.1	11.4611	11.9512	20.4144	7.87363	27.3618	5.52916	0	0	0	14.6089	13.5882	0	-5.37642	0.0168113	-5.27005	0.0166726
Potri.009G026700.v4.1	12.8364	21.0176	6.49549	29.7448	6.56683	7.74082	0	0	0	13.4498	14.6842	0	-5.25813	0.0220197	-5.38914	0.0157815
Potri.009G042400.v4.1	6.41819	15.6602	13.4549	22.746	4.37789	23.2225	0	0	0	11.8444	16.7821	0	-5.07445	0.0256455	-5.57825	0.010933
Potri.011G161100.v4.1	0.458442	24.3145	15.3108	47.2418	40.4955	58.6091	0	0	0.773794	13.3612	48.7821	0.257931	-4.39283	0.046619	-6.26008	0.00253183
Potri.003G119500.v4.1	3.66754	6.59375	23.6621	12.2479	24.0784	16.5875	0	0	0	11.3078	17.6379	0	-5.0064	0.0293152	-5.64727	0.0105452
Potri.008G145400.v4.1	11.0026	4.53321	5.1036	34.1191	24.0784	28.7516	0	0	0	6.87981	28.983	0	-4.28935	0.0447816	-6.36566	0.00144279
Potri.017G071200.v4.1	20.1715	6.18164	4.63964	5.24908	22.9839	29.8575	0	0	0	10.3309	19.3635	0	-4.87632	0.0380007	-5.78047	0.00988079
Potri.003G010466.v4.1	14.6701	7.83008	2.31982	13.9976	15.3226	43.1274	0	0	0	8.27335	24.1492	0	-4.55644	0.0491656	-6.10039	0.00515091
Potri.014G052900.v4.1	5.95975	24.7266	10.2072	3.49939	31.7397	8.84666	0	0	0	13.6312	14.6952	0	-5.27758	0.0274099	-5.382	0.0206626
Potri.006G208500.v4.1	31.1741	2.88477	4.63964	2.62454	12.0392	32.0691	0	0	0	12.8995	15.5776	0	-5.19653	0.0431717	-5.46633	0.0275829
Potri.008G067000.v4.1	16.9624	6.18164	12.527	12.2479	22.9839	15.4816	0	0	0	11.8903	16.9045	0	-5.07886	0.0188907	-5.58585	0.00752631
Potri.001G417600.v4.1	17.4208	10.7148	2.31982	12.2479	16.4171	30.9633	0	0	0	10.1518	19.8761	0	-4.8518	0.0356199	-5.81936	0.00816471
Potri.005G194800.v4.1	15.1286	2.88477	10.6712	27.9951	9.85025	25.4341	0	0	0	9.56151	21.0932	0	-4.76393	0.0362743	-5.90777	0.00622337
Potri.012G083500.v4.1	7.79352	8.24219	9.74323	15.7473	18.606	36.4925	0	0	0	8.59298	23.6152	0	-4.61093	0.0305168	-6.06808	0.00267347
Potri.018G121300.v4.1	22.0052	60.5801	99.7522	21.8712	30.6452	21.0108	0	0	1.54759	60.7792	24.5091	0.515862	-5.99516	0.00064206	-4.68442	0.0072038
Potri.012G007100.v4.1	9.16884	18.5449	1.85585	7.87363	27.3618	26.54	0	0	0	9.85654	20.5918	0	-4.8104	0.0428625	-5.86983	0.00927169
Potri.014G007200.v4.1	9.16884	4.53321	11.5991	31.4945	22.9839	17.6933	0	0	0	8.43371	24.0572	0	-4.58289	0.0330389	-6.09758	0.00270763
Potri.019G133200.v4.1	8.7104	19.3691	12.991	10.4982	17.5116	16.5875	0	0	0	13.6902	14.8657	0	-5.28357	0.0132422	-5.40003	0.00933676
Potri.009G006200.v4.1	78.3936	35.4414	13.9189	62.989	151.037	81.8316	0	0	3.09517	42.5846	98.6192	1.03172	-4.73707	0.00501677	-5.94822	0.000275839
Potri.005G131300.v4.1	97.1897	58.1074	26.4459	61.2393	126.959	120.536	0	0	3.86897	60.581	102.911	1.28966	-4.96623	0.00160283	-5.73012	0.000193048
Potri.013G104700.v4.1	12.8364	25.1387	10.2072	4.37424	22.9839	11.0583	0	0	0	16.0608	12.8055	0	-5.51399	0.0138154	-5.18279	0.0185971
Potri.005G063600.v4.1	4.58442	2.47266	20.4144	24.4957	24.0784	18.7991	0	0	0	9.15716	22.4578	0	-4.70134	0.0429004	-5.99738	0.00630271
Potri.008G028800.v4.1	4.58442	48.2168	12.0631	4.37424	12.0392	12.1642	0	0	0	21.6214	9.52586	0	-5.94313	0.0105589	-4.75601	0.0409644
Potri.004G112800.v4.1	11.0026	11.9512	6.49549	6.99878	44.8733	11.0583	0	0	0	9.81643	20.9768	0	-4.80352	0.0366609	-5.89635	0.00695258
Potri.013G083000.v4.1	26.1312	20.1934	4.17567	1.74969	20.795	14.3758	0	0	0	16.8334	12.3068	0	-5.58138	0.0207469	-5.12507	0.030918
Potri.014G175500.v4.1	11.9195	4.94531	15.7748	17.4969	27.3618	12.1642	0	0	0	10.8799	19.0076	0	-4.9505	0.0236213	-5.75615	0.00609621
Potri.015G092300.v4.1	4.58442	8.24219	10.2072	23.6209	25.1729	32.0691	0	0	0	7.67794	26.9543	0	-4.44872	0.03542	-6.25985	0.00165975
Potri.017G120700.v4.1	11.4611	9.89063	5.1036	26.2454	5.47236	38.7041	0	0	0	8.81843	23.474	0	-4.64874	0.0417782	-6.06118	0.00497133
Potri.003G212300.v4.1	12.8364	14.0117	7.42342	14.8724	18.606	21.0108	0	0	0	11.4238	18.1631	0	-5.02236	0.0174375	-5.68986	0.00523505
Potri.004G147800.v4.1	16.0455	8.24219	11.5991	6.12393	33.9286	12.1642	0	0	0	11.9623	17.4056	0	-5.0879	0.0238151	-5.6266	0.00951809
Potri.009G107500.v4.1	5.04286	8.6543	9.27927	20.9963	36.1176	24.3283	0	0	0	7.65881	27.1474	0	-4.44532	0.03542	-6.26982	0.00162044
Potri.006G124100.v4.1	6.41819	18.1328	11.5991	12.2479	18.606	21.0108	0	0	0	12.05	17.2882	0	-5.09967	0.0178809	-5.61809	0.00690959
Potri.005G167200.v4.1	24.7559	18.957	10.6712	11.373	13.1337	9.95249	0	0	0	18.128	11.4864	0	-5.68816	0.00662459	-5.02974	0.0155768
Potri.001G092200.v4.1	15.587	3.29688	5.56756	13.9976	22.9839	39.81	0	0	0	8.15049	25.5971	0	-4.53364	0.0449416	-6.1843	0.00365756
Potri.004G087400.v4.1	7.33507	25.9629	4.63964	16.6221	17.5116	15.4816	0	0	0	12.6459	16.5384	0	-5.16996	0.0214916	-5.5557	0.0106842
Potri.008G199900.v4.1	8.25196	27.6113	8.35134	4.37424	12.0392	26.54	0	0	0	14.7382	14.3178	0	-5.39033	0.0196427	-5.34409	0.0178164
Potri.010G225701.v4.1	14.2117	11.127	2.31982	23.6209	24.0784	21.0108	0	0	0	9.21949	22.9034	0	-4.71315	0.0349688	-6.02553	0.00446898
Potri.015G129500.v4.1	7.79352	20.1934	4.63964	12.2479	33.9286	12.1642	0	0	0	10.8755	19.4469	0	-4.95229	0.0290735	-5.788	0.00770267
Potri.018G061700.v4.1	3.2091	16.8965	12.527	21.8712	7.6613	28.7516	0	0	0	10.8775	19.428	0	-4.95196	0.0305323	-5.78837	0.00822368
Potri.001G285100.v4.1	26.1312	3.70899	10.6712	13.9976	12.0392	21.0108	0	0	0	13.5038	15.6825	0	-5.26237	0.0201321	-5.47841	0.0126836
Potri.015G004400.v4.1	15.1286	4.53321	7.88738	29.7448	31.7397	7.74082	0	0	0	9.18306	23.0751	0	-4.70599	0.0369939	-6.03729	0.004754
Potri.006G198600.v4.1	13.2948	18.1328	2.78378	17.4969	26.2673	12.1642	0	0	0	11.4038	18.6428	0	-5.02031	0.0268093	-5.72828	0.00846222
Potri.007G057600.v4.1	5.04286	16.4844	15.7748	13.9976	18.606	18.7991	0	0	0	12.434	17.1342	0	-5.14456	0.0174375	-5.60577	0.00740035
Potri.019G017900.v4.1	7.79352	20.6055	5.56756	6.12393	40.4955	9.95249	0	0	0	11.3222	18.8573	0	-5.0101	0.0337006	-5.74262	0.0110007
Potri.009G110400.v4.1	5.50131	2.88477	30.6216	3.49939	30.6452	15.4816	0	0	0	13.0026	16.5421	0	-5.20775	0.037287	-5.5533	0.0213908
Potri.014G074700.v4.1	113.235	134.76	66.3468	34.9939	40.4955	59.7149	0	0	3.09517	104.781	45.0681	1.03172	-5.98974	8.43275e-05	-4.77155	0.00131267
Potri.019G054200.v4.1	14.6701	9.47852	19.9504	4.37424	20.795	18.7991	0	0	0	14.6997	14.6561	0	-5.38516	0.0151286	-5.37751	0.0129155
Potri.004G074700.v4.1	5.95975	10.7148	27.3738	4.37424	12.0392	27.6458	0	0	0	14.6828	14.6864	0	-5.38359	0.0205298	-5.38086	0.0175909
Potri.010G228000.v4.1	25.2143	12.7754	15.7748	21.8712	14.2281	0	0	0	0	17.9215	12.0331	0	-5.67136	0.031726	-5.10023	0.0492252
Potri.005G213300.v4.1	11.0026	6.59375	5.1036	16.6221	43.7789	25.4341	0	0	0	7.56665	28.6117	0	-4.42733	0.0395094	-6.34505	0.00166835
Potri.001G052400.v4.1	5.04286	12.3633	6.49549	34.9939	12.0392	34.2808	0	0	0	7.96721	27.1046	0	-4.50334	0.039279	-6.26931	0.00228215
Potri.001G469401.v4.1	43.552	21.4297	26.4459	6.99878	5.47236	8.84666	0	0	0	30.4759	7.10593	0	-6.43729	0.00146353	-4.33657	0.0357806
Potri.003G144400.v4.1	9.62729	8.6543	5.56756	14.8724	53.6291	13.27	0	0	0	7.94972	27.2572	0	-4.49909	0.0426761	-6.27512	0.0026382
Potri.019G130900.v4.1	6.41819	9.06641	16.7027	6.99878	38.3065	15.4816	0	0	0	10.7291	20.2623	0	-4.93103	0.0292439	-5.84619	0.00682254
Potri.009G103000.v4.1	5.50131	24.7266	11.1351	13.1227	18.606	15.4816	0	0	0	13.7877	15.7368	0	-5.29425	0.0156617	-5.48312	0.0100958
Potri.016G116700.v4.1	3.66754	22.666	13.4549	8.74847	28.4563	12.1642	0	0	0	13.2628	16.4563	0	-5.23804	0.0220434	-5.54648	0.0123222
Potri.002G097700.v4.1	26.1312	19.3691	2.31982	23.6209	12.0392	5.52916	0	0	0	15.9401	13.7297	0	-5.50276	0.0203479	-5.29059	0.0228795
Potri.015G095400.v4.1	13.7533	10.3027	12.0631	17.4969	13.1337	24.3283	0	0	0	12.0397	18.3196	0	-5.09738	0.014965	-5.70291	0.0048507
Potri.002G066800.v4.1	9.16884	7.83008	8.35134	15.7473	24.0784	38.7041	0	0	0	8.45009	26.1766	0	-4.5867	0.0295896	-6.21648	0.00183665
Potri.008G136800.v4.1	11.4611	12.7754	14.8468	33.2442	13.1337	4.42333	0	0	0	13.0278	16.9337	0	-5.21138	0.0207658	-5.59419	0.0103434
Potri.002G021700.v4.1	14.2117	17.3086	4.17567	13.9976	17.5116	24.3283	0	0	0	11.8987	18.6125	0	-5.08143	0.0203051	-5.72492	0.00661536
Potri.006G111200.v4.1	11.4611	22.666	24.1261	7.87363	13.1337	13.27	0	0	0	19.4177	11.4258	0	-5.78735	0.00564338	-5.0196	0.0156543
Potri.010G111100.v4.1	9.62729	16.8965	8.35134	17.4969	14.2281	25.4341	0	0	0	11.625	19.0531	0	-5.04791	0.0172925	-5.75938	0.0048507
Potri.003G223100.v4.1	25.2143	5.76953	19.4865	4.37424	8.75578	26.54	0	0	0	16.8234	13.2233	0	-5.5797	0.015355	-5.22918	0.0209637
Potri.014G068500.v4.1	11.9195	20.1934	16.7027	6.99878	22.9839	11.0583	0	0	0	16.2719	13.6803	0	-5.53248	0.00988684	-5.27895	0.0122607
Potri.010G076425.v4.1	4.58442	5.35742	18.5585	8.74847	31.7397	29.8575	0	0	0	9.50013	23.4485	0	-4.75492	0.037139	-6.05724	0.00510277
Potri.001G208900.v4.1	15.1286	14.4238	5.1036	19.2466	17.5116	21.0108	0	0	0	11.552	19.2563	0	-5.03851	0.018585	-5.77515	0.00510083
Potri.010G098700.v4.1	15.1286	2.88477	10.6712	36.7436	10.9447	22.1166	0	0	0	9.56151	23.2683	0	-4.76392	0.0354803	-6.05016	0.00487312
Potri.008G014100.v4.1	24.7559	4.53321	8.35134	14.8724	26.2673	12.1642	0	0	0	12.5468	17.768	0	-5.15637	0.0219868	-5.65849	0.00917595
Potri.005G123402.v4.1	15.1286	8.24219	21.3423	5.24908	7.6613	32.0691	0	0	0	14.9044	14.9932	0	-5.40505	0.0179825	-5.41077	0.0151826
Potri.017G106500.v4.1	0.916884	10.7148	20.4144	7.87363	40.4955	14.3758	0	0	0	10.682	20.915	0	-4.9249	0.0482087	-5.89268	0.0129501
Potri.002G192200.v4.1	8.7104	18.5449	8.35134	37.6184	14.2281	4.42333	0	0	0	11.8689	18.7566	0	-5.07778	0.0278614	-5.7412	0.00960589
Potri.009G013900.v4.1	15.1286	3.29688	19.0225	8.74847	8.75578	36.4925	0	0	0	12.4827	17.9989	0	-5.14882	0.0278309	-5.6756	0.0117811
Potri.004G020300.v4.1	12.3779	8.6543	6.49549	30.6197	20.795	22.1166	0	0	0	9.17591	24.5104	0	-4.70571	0.0246508	-6.12429	0.00211
Potri.006G046000.v4.1	26.1312	21.8418	20.8784	9.62332	6.56683	13.27	0	0	0	22.9505	9.82005	0	-6.02832	0.00318385	-4.80328	0.019324
Potri.008G102500.v4.1	47.678	20.6055	10.6712	153.098	76.613	115.007	0	0	2.32138	26.3182	114.906	0.773794	-4.3535	0.0101784	-6.48039	7.26691e-05
Potri.004G104201.v4.1	13.2948	4.94531	11.1351	11.373	35.0231	23.2225	0	0	0	9.79175	23.2062	0	-4.79851	0.0277389	-6.04241	0.00361741
Potri.010G046900.v4.1	17.4208	11.5391	14.8468	20.1215	9.85025	16.5875	0	0	0	14.6022	15.5197	0	-5.37573	0.010291	-5.46571	0.0075499
Potri.011G142900.v4.1	3.66754	21.8418	6.49549	17.4969	12.0392	34.2808	0	0	0	10.6683	21.2723	0	-4.92477	0.0315771	-5.91808	0.00670469
Potri.002G089900.v4.1	8.25196	3.29688	12.527	20.1215	26.2673	38.7041	0	0	0	8.02528	28.3643	0	-4.51088	0.0374821	-6.3329	0.00191471
Potri.018G139500.v4.1	11.4611	11.127	19.0225	5.24908	18.606	25.4341	0	0	0	13.8702	16.4297	0	-5.30151	0.0158272	-5.54264	0.00940481
Potri.012G017300.v4.1	47.678	141.766	21.8063	74.362	99.5969	111.689	0	0	3.86897	70.4167	95.216	1.28966	-5.206	0.00157511	-5.64059	0.000440839
Potri.019G012200.v4.1	5.95975	12.7754	10.2072	23.6209	27.3618	19.905	0	0	0	9.64745	23.6292	0	-4.77875	0.022695	-6.07045	0.00242293
Potri.001G193500.v4.1	23.3805	20.1934	5.56756	7.87363	28.4563	5.52916	0	0	0	16.3805	13.953	0	-5.54209	0.0157059	-5.3084	0.0183453
Potri.008G068800.v4.1	32.5494	11.127	7.88738	11.373	14.2281	14.3758	0	0	0	17.1879	13.3257	0	-5.61093	0.00970746	-5.24312	0.0141596
Potri.014G031800.v4.1	2.75065	14.4238	9.74323	18.3718	31.7397	26.54	0	0	0	8.97257	25.5505	0	-4.67463	0.0340416	-6.18223	0.00304465
Potri.001G340100.v4.1	8.25196	2.06055	32.0135	1.74969	41.5899	5.52916	0	0	0	14.1087	16.2896	0	-5.32569	0.0458146	-5.53129	0.0316701
Potri.012G019300.v4.1	18.3377	9.89063	9.74323	32.3694	17.5116	4.42333	0	0	0	12.6572	18.1014	0	-5.16954	0.0220648	-5.68938	0.00901613
Potri.004G095000.v4.1	2.29221	3.29688	23.6621	23.6209	32.8342	14.3758	0	0	0	9.75041	23.6103	0	-4.79218	0.0452246	-6.06931	0.00735132
Potri.014G074400.v4.1	9.16884	14.4238	13.4549	17.4969	29.5507	8.84666	0	0	0	12.3492	18.6314	0	-5.13449	0.0167609	-5.72742	0.00574336
Potri.003G101000.v4.1	14.6701	28.8477	9.27927	13.9976	17.5116	7.74082	0	0	0	17.599	13.0833	0	-5.64606	0.00853467	-5.21815	0.0137405
Potri.013G027800.v4.1	32.5494	22.666	17.1667	6.99878	14.2281	7.74082	0	0	0	24.1274	9.65591	0	-6.10048	0.0030572	-4.77679	0.0212822
Potri.004G177800.v4.1	2.75065	15.2481	18.0946	18.3718	15.3226	24.3283	0	0	0	12.0311	19.3409	0	-5.09689	0.0227435	-5.78124	0.00723268
Potri.019G049000.v4.1	22.4637	4.94531	14.3829	13.9976	24.0784	12.1642	0	0	0	13.9306	16.7467	0	-5.30727	0.015522	-5.57299	0.00888436
Potri.017G055000.v4.1	547.838	354.414	211.103	16.6221	168.549	25.4341	0	8.0826	2.32138	371.119	70.2016	3.46799	-6.64196	2.02561e-05	-4.23844	0.00535323
Potri.001G276100.v4.1	19.713	7.83008	23.1982	9.62332	22.9839	8.84666	0	0	0	16.9138	13.818	0	-5.58741	0.00994568	-5.29469	0.0129501
Potri.007G045800.v4.1	3.66754	10.7148	41.2928	6.99878	14.2281	16.5875	0	0	0	18.5584	12.6048	0	-5.72146	0.0137994	-5.16139	0.0244305
Potri.012G107400.v4.1	8.7104	9.89063	20.8784	6.12393	31.7397	15.4816	0	0	0	13.1598	17.7818	0	-5.22556	0.0191479	-5.65738	0.00872986
Potri.003G183200.v4.1	11.9195	40.3867	36.6531	6.12393	13.1337	4.42333	0	0	0	29.6531	7.89364	0	-6.39822	0.00245841	-4.4865	0.0370995
Potri.013G071000.v4.1	12.8364	22.666	3.24774	15.7473	15.3226	23.2225	0	0	0	12.9167	18.0974	0	-5.20016	0.0200184	-5.68501	0.00846089
Potri.002G183500.v4.1	17.8792	23.9024	24.5901	8.74847	14.2281	8.84666	0	0	0	22.1239	10.6078	0	-5.9755	0.00339042	-4.91344	0.0160189
Potri.012G021400.v4.1	71.0585	58.9317	141.045	121.604	122.581	185.78	0	0	5.41656	90.345	143.321	1.80552	-5.11166	0.000443292	-5.77737	5.1371e-05
Potri.006G205300.v4.1	4.58442	15.2481	9.27927	30.6197	22.9839	18.7991	0	0	0	9.70392	24.1342	0	-4.78764	0.025561	-6.102	0.00279748
Potri.001G256400.v4.1	14.6701	16.0723	14.3829	18.3718	18.606	9.95249	0	0	0	15.0418	15.6434	0	-5.41891	0.00908857	-5.47658	0.0069424
Potri.012G127100.v4.1	6.87663	23.0781	26.4459	12.2479	7.6613	17.6933	0	0	0	18.8002	12.5342	0	-5.74075	0.00794132	-5.15542	0.0160185
Potri.001G167400.v4.1	7.33507	15.2481	9.27927	14.8724	25.1729	26.54	0	0	0	10.6208	22.1951	0	-4.9176	0.019722	-5.97859	0.00309018
Potri.018G128300.v4.1	18.3377	13.1875	10.2072	11.373	27.3618	12.1642	0	0	0	13.9108	16.9663	0	-5.30601	0.0126775	-5.59084	0.00681562
Potri.001G298200.v4.1	153.578	119.924	76.554	312.321	190.438	337.279	0	0	9.28552	116.685	280.012	3.09517	-4.81904	0.000542818	-6.08195	1.04475e-05
Potri.006G083600.v4.1	4.58442	17.7207	20.4144	33.2442	12.0392	4.42333	0	0	0	14.2398	16.5689	0	-5.33996	0.0220197	-5.56256	0.0139611
Potri.019G120733.v4.1	11.0026	13.5996	2.31982	13.1227	17.5116	48.6566	0	0	0	8.97401	26.4303	0	-4.67473	0.0415969	-6.23045	0.00401012
Potri.002G234400.v4.1	13.2948	23.9024	28.7657	6.12393	18.606	7.74082	0	0	0	21.9876	10.8236	0	-5.96657	0.00489626	-4.94071	0.0197316
Potri.001G013500.v4.1	22.0052	7.00586	8.35134	16.6221	26.2673	14.3758	0	0	0	12.4541	19.0884	0	-5.14587	0.0174319	-5.76201	0.00579335
Potri.005G144000.v4.1	3.2091	6.59375	11.5991	26.2454	28.4563	45.3391	0	0	0	7.13398	33.3469	0	-4.34219	0.0428454	-6.56671	0.00104282
Potri.009G082300.v4.1	2.75065	16.0723	9.27927	18.3718	35.0231	23.2225	0	0	0	9.3674	25.5391	0	-4.7369	0.0326979	-6.18164	0.00326724
Potri.016G032100.v4.1	5.95975	4.53321	24.5901	5.24908	7.6613	48.6566	0	0	0	11.6943	20.5223	0	-5.05484	0.0403009	-5.86466	0.0126907
Potri.005G238800.v4.1	2.29221	4.1211	25.518	23.6209	26.2673	17.6933	0	0	0	10.6438	22.5272	0	-4.91879	0.0373188	-6.00169	0.00753363
Potri.011G043300.v4.1	18.3377	9.89063	5.56756	29.7448	20.795	13.27	0	0	0	11.2653	21.2699	0	-5.00162	0.0207469	-5.92039	0.00435066
Potri.008G109100.v4.1	33.0078	13.5996	10.2072	14.8724	4.37789	18.7991	0	0	0	18.9382	12.6831	0	-5.75093	0.00917209	-5.17365	0.0177917
Potri.006G102000.v4.1	19.713	3.70899	7.42342	26.2454	22.9839	21.0108	0	0	0	10.2818	23.4134	0	-4.86887	0.0269259	-6.05763	0.00388431
Potri.010G024900.v4.1	7.79352	27.1992	3.24774	27.9951	20.795	7.74082	0	0	0	12.7468	18.8436	0	-5.18137	0.0265813	-5.74579	0.010627
Potri.014G126700.v4.1	7.33507	22.2539	5.56756	17.4969	12.0392	32.0691	0	0	0	11.7189	20.5351	0	-5.06007	0.0227435	-5.86724	0.00593788
Potri.006G004900.v4.1	11.4611	14.8359	9.74323	18.3718	18.606	23.2225	0	0	0	12.0134	20.0668	0	-5.09495	0.0136915	-5.83418	0.00344959
Potri.012G005000.v4.1	13.2948	12.3633	7.88738	17.4969	28.4563	18.7991	0	0	0	11.1818	21.5841	0	-4.99126	0.0166032	-5.93896	0.00302335
Potri.019G049700.v4.1	37.1338	16.4844	5.56756	15.7473	8.75578	12.1642	0	0	0	19.7286	12.2224	0	-5.81005	0.00839217	-5.12117	0.0191621
Potri.011G163400.v4.1	12.3779	9.06641	5.56756	14.8724	49.2512	16.5875	0	0	0	9.00397	26.9037	0	-4.67858	0.0320388	-6.25622	0.00244029
Potri.013G150100.v4.1	30.2572	14.4238	0.927927	1.74969	21.8894	24.3283	0	0	0	15.203	15.9891	0	-5.43422	0.0372939	-5.50408	0.0294929
Potri.017G138100.v4.1	30.7156	14.4238	6.49549	0.874847	33.9286	7.74082	0	0	0	17.2116	14.1814	0	-5.61315	0.0263007	-5.3304	0.0309337
Potri.011G021000.v4.1	10.5442	26.7871	6.49549	27.9951	16.4171	5.52916	0	0	0	14.6089	16.6471	0	-5.37765	0.0176392	-5.56826	0.0114899
Potri.015G049900.v4.1	22.4637	24.3145	3.24774	0	22.9839	21.0108	0	0	0	16.6753	14.6649	0	-5.56782	0.0464091	-5.37932	0.0478016
Potri.005G046600.v4.1	11.4611	4.94531	4.63964	34.1191	29.5507	40.9158	0	0	0	7.01533	34.8619	0	-4.31763	0.0396892	-6.6314	0.000717929
Potri.010G057700.v4.1	11.9195	12.3633	5.1036	24.4957	24.0784	26.54	0	0	0	9.79546	25.038	0	-4.80071	0.021957	-6.15386	0.00206463
Potri.002G243300.v4.1	2.75065	7.83008	22.7342	20.1215	20.795	25.4341	0	0	0	11.105	22.1169	0	-4.98042	0.0274243	-5.97464	0.00560813
Potri.019G001100.v4.1	17.4208	9.89063	13.9189	8.74847	32.8342	12.1642	0	0	0	13.7434	17.9156	0	-5.2882	0.0147399	-5.6687	0.00694925
Potri.019G059100.v4.1	6.41819	6.59375	34.7973	3.49939	16.4171	26.54	0	0	0	15.9364	15.4855	0	-5.50153	0.0206561	-5.45744	0.0186483
Potri.001G387400.v4.1	20.6299	9.89063	4.63964	2.62454	21.8894	38.7041	0	0	0	11.7201	21.0727	0	-5.05871	0.0351912	-5.90241	0.0101
Potri.018G111700.v4.1	11.0026	18.5449	3.71171	31.4945	26.2673	8.84666	0	0	0	11.0864	22.2028	0	-4.97975	0.0267967	-5.98217	0.00536634
Potri.003G044400.v4.1	6.41819	9.47852	29.2297	18.3718	14.2281	16.5875	0	0	0	15.0421	16.3958	0	-5.41827	0.0131122	-5.54377	0.00910416
Potri.003G192350.v4.1	8.25196	9.89063	7.42342	16.6221	30.6452	39.81	0	0	0	8.522	29.0258	0	-4.59955	0.0274543	-6.36555	0.00124051
Potri.001G244100.v4.1	13.2948	9.06641	5.56756	26.2454	41.5899	12.1642	0	0	0	9.3096	26.6665	0	-4.72667	0.0285794	-6.24491	0.00228784
Potri.001G192700.v4.1	12.8364	10.7148	9.74323	7.87363	24.0784	35.3866	0	0	0	11.0982	22.4462	0	-4.98012	0.0211171	-5.99362	0.00379669
Potri.003G022701.v4.1	6.87663	3.70899	19.9504	5.24908	20.795	47.5508	0	0	0	10.1787	24.5316	0	-4.85433	0.0406912	-6.12217	0.00642251
Potri.005G031300.v4.1	28.4234	21.8418	0	13.9976	15.3226	15.4816	0	0	0	16.7551	14.9339	0	-5.57464	0.044067	-5.40825	0.0444506
Potri.012G112000.v4.1	7.79352	17.7207	5.1036	15.7473	52.5347	5.52916	0	0	0	10.2059	24.6037	0	-4.86039	0.0381447	-6.1278	0.00581366
Potri.015G108600.v4.1	7.33507	6.18164	4.63964	37.6184	35.0231	51.9741	0	0	0	6.05212	41.5385	0	-4.10555	0.044191	-6.88398	0.000287244
Potri.006G119100.v4.1	6.41819	4.94531	15.7748	9.62332	12.0392	61.9266	0	0	0	9.04609	27.863	0	-4.68428	0.044067	-6.3063	0.00402132
Potri.001G135100.v4.1	68.7663	91.4883	81.6576	52.4908	56.9125	18.7991	0	0	2.32138	80.6374	42.7342	0.773794	-5.95382	0.000222317	-5.03864	0.00137692
Potri.003G031000.v4.1	31.6325	2.88477	2.31982	6.99878	20.795	34.2808	0	0	0	12.279	20.6915	0	-5.12537	0.0406168	-5.87696	0.0140823
Potri.003G064200.v4.1	16.5039	4.94531	5.56756	9.62332	15.3226	59.7149	0	0	0	9.0056	28.2203	0	-4.67803	0.0429125	-6.32467	0.00368056
Potri.006G040900.v4.1	12.8364	3.29688	7.42342	36.7436	27.3618	33.175	0	0	0	7.85222	32.4268	0	-4.47951	0.03542	-6.52743	0.00108907
Potri.001G401500.v4.1	11.0026	9.47852	8.81531	24.4957	26.2673	27.6458	0	0	0	9.76548	26.1363	0	-4.79556	0.0186029	-6.21562	0.00139154
Potri.016G116600.v4.1	4.12598	27.6113	8.35134	12.2479	27.3618	17.6933	0	0	0	13.3629	19.101	0	-5.2494	0.0199267	-5.76208	0.00813497
Potri.002G216200.v4.1	16.9624	10.7148	8.81531	28.87	26.2673	7.74082	0	0	0	12.1642	20.9594	0	-5.11234	0.0179767	-5.89915	0.00458324
Potri.013G067200.v4.1	7.79352	16.8965	29.2297	21.8712	20.795	0	0	0	0	17.9732	14.2221	0	-5.6756	0.0335613	-5.33986	0.0405317
Potri.006G264300.v4.1	19.713	23.0781	6.49549	13.9976	32.8342	0	0	0	0	16.4289	15.6106	0	-5.54633	0.0410855	-5.47221	0.0378951
Potri.013G029200.v4.1	34.8416	7.83008	6.95945	20.1215	10.9447	15.4816	0	0	0	16.5437	15.516	0	-5.55565	0.0125333	-5.46505	0.0120176
Potri.004G209400.v4.1	8.7104	20.6055	8.35134	34.9939	14.2281	12.1642	0	0	0	12.5557	20.4621	0	-5.15917	0.0176022	-5.86584	0.00511547
Potri.015G117700.v4.1	6.87663	3.70899	12.527	20.9963	43.7789	36.4925	0	0	0	7.70421	33.7559	0	-4.45198	0.0368814	-6.58385	0.000998405
Potri.009G114001.v4.1	9.16884	9.06641	2.31982	40.243	36.1176	37.5983	0	0	0	6.85169	37.9863	0	-4.28559	0.044067	-6.75548	0.000656632
Potri.006G247300.v4.1	12.3779	12.3633	5.56756	11.373	26.2673	39.81	0	0	0	10.1029	25.8168	0	-4.84514	0.0245201	-6.19607	0.00254106
Potri.012G142300.v4.1	11.4611	31.3203	30.1576	6.99878	19.7005	5.52916	0	0	0	24.313	10.7428	0	-6.11175	0.00437821	-4.93075	0.0217418
Potri.014G032000.v4.1	13.7533	10.7148	2.78378	14.8724	33.9286	37.5983	0	0	0	9.08396	28.7998	0	-4.69175	0.0332871	-6.35439	0.00227002
Potri.014G159500.v4.1	7.79352	9.89063	24.5901	9.62332	19.7005	26.54	0	0	0	14.0914	18.6213	0	-5.32415	0.0141621	-5.72449	0.00644012
Potri.009G164300.v4.1	151.744	139.293	86.2972	36.7436	30.6452	69.6674	0	0	3.09517	125.778	45.6854	1.03172	-6.25594	4.74116e-05	-4.79403	0.00132968
Potri.001G095300.v4.1	2.29221	15.2481	37.1171	6.99878	12.0392	24.3283	0	0	0	18.2191	14.4554	0	-5.69506	0.0158416	-5.35902	0.0208901
Potri.014G117500.v4.1	33.0078	16.4844	19.9504	25.3706	59.1015	55.2916	0	2.02065	0	23.1475	46.5879	0.67355	-5.0253	0.00525235	-6.03336	0.000533611
Potri.008G090500.v4.1	7.79352	18.957	12.527	13.1227	12.0392	35.3866	0	0	0	13.0925	20.1828	0	-5.21922	0.0155319	-5.84129	0.00506557
Potri.008G027800.v4.1	26.5896	7.41797	24.1261	28.87	91.9356	53.0799	4.46751	0	0	19.3779	57.9618	1.48917	-4.74063	0.0149286	-6.32115	0.000676621
Potri.004G039400.v4.1	11.9195	14.0117	2.31982	27.1203	26.2673	30.9633	0	0	0	9.41701	28.117	0	-4.7443	0.0302549	-6.32115	0.00230525
Potri.009G115100.v4.1	56.8468	102.615	23.6621	93.6087	78.802	105.054	0	0	3.09517	61.0414	92.4882	1.03172	-5.23331	0.000973586	-5.83242	0.000177154
Potri.009G039100.v4.1	10.0857	12.7754	4.63964	9.62332	20.795	56.3974	0	0	0	9.16692	28.9386	0	-4.70519	0.03542	-6.36079	0.00260046
Potri.009G100600.v4.1	12.3779	8.6543	17.1667	8.74847	26.2673	27.6458	0	0	0	12.733	20.8872	0	-5.17785	0.0153302	-5.88986	0.00427089
Potri.015G036300.v4.1	21.0883	11.5391	35.7252	4.37424	19.7005	11.0583	0	0	0	22.7842	11.711	0	-6.01742	0.00536279	-5.05341	0.0189987
Potri.003G152600.v4.1	16.0455	6.59375	15.7748	18.3718	10.9447	33.175	0	0	0	12.8047	20.8305	0	-5.18574	0.0156999	-5.8879	0.00448278
Potri.001G293900.v4.1	12.3779	18.957	3.24774	29.7448	24.0784	15.4816	0	0	0	11.5276	23.1016	0	-5.03604	0.0220127	-6.03894	0.00416676
Potri.014G156800.v4.1	9.62729	16.4844	6.49549	8.74847	21.8894	43.1274	0	0	0	10.8691	24.5885	0	-4.95099	0.0243542	-6.12547	0.00354484
Potri.006G220600.v4.1	7.79352	18.1328	4.17567	19.2466	26.2673	34.2808	0	0	0	10.034	26.5983	0	-4.83639	0.0253171	-6.24018	0.00242952
Potri.015G145300.v4.1	11.9195	21.0176	8.35134	13.1227	17.5116	27.6458	0	0	0	13.7628	19.4267	0	-5.29144	0.012254	-5.78622	0.00471137
Potri.003G177400.v4.1	20.6299	4.53321	8.81531	2.62454	15.3226	53.0799	0	0	0	11.3261	23.6757	0	-5.00883	0.0406267	-6.07077	0.00904331
Potri.016G007300.v4.1	26.5896	19.3691	21.8063	6.99878	7.6613	21.0108	0	0	0	22.5884	11.8903	0	-6.00529	0.00399715	-5.0762	0.014593
Potri.008G049600.v4.1	11.9195	14.8359	7.42342	29.7448	15.3226	25.4341	0	0	0	11.393	23.5005	0	-5.01862	0.0160189	-6.06365	0.00244457
Potri.002G084100.v4.1	11.9195	11.5391	10.6712	20.1215	25.1729	25.4341	0	0	0	11.3766	23.5762	0	-5.01595	0.0136967	-6.06647	0.00192237
Potri.019G025100.v4.1	25.2143	1.64844	12.527	18.3718	14.2281	28.7516	0	0	0	13.1299	20.4505	0	-5.22172	0.0249212	-5.86156	0.0088692
Potri.005G248900.v4.1	11.0026	7.00586	5.1036	36.7436	53.6291	14.3758	0	0	0	7.70402	34.9162	0	-4.45339	0.0374821	-6.63397	0.000941317
Potri.011G007200.v4.1	9.16884	36.2656	19.0225	6.99878	22.9839	7.74082	0	0	0	21.4857	12.5745	0	-5.93377	0.00652713	-5.15769	0.0173486
Potri.009G039600.v4.1	56.3884	46.1563	44.0765	76.9866	45.9678	107.266	0	0	2.32138	48.8737	76.74	0.773794	-5.22049	0.000827553	-5.87141	0.000127769
Potri.008G096500.v4.1	12.3779	16.0723	15.7748	17.4969	16.4171	21.0108	0	0	0	14.7417	18.3083	0	-5.38986	0.00809616	-5.70204	0.00406162
Potri.018G023600.v4.1	13.2948	37.502	0.927927	9.62332	24.0784	13.27	0	0	0	17.2416	15.6572	0	-5.61664	0.0221355	-5.47528	0.0225679
Potri.016G088900.v4.1	34.3832	37.502	1.85585	4.37424	6.56683	22.1166	0	0	0	24.5803	11.0192	0	-6.12766	0.0108503	-4.9664	0.0387026
Potri.003G148501.v4.1	59.5975	43.6836	8.81531	18.3718	71.1407	66.3499	0	0	1.54759	37.3655	51.9541	0.515862	-5.31093	0.00494222	-5.78496	0.00163948
Potri.018G011300.v4.1	3.66754	26.7871	6.49549	7.87363	22.9839	35.3866	0	0	0	12.3167	22.0814	0	-5.13192	0.0276142	-5.97054	0.00743098
Potri.014G100100.v4.1	9.62729	21.8418	15.7748	64.7387	80.9909	66.3499	4.46751	0	0	15.748	70.6932	1.48917	-4.47018	0.014433	-6.63572	0.000146227
Potri.002G058500.v4.1	4.58442	18.1328	11.5991	39.3681	12.0392	19.905	0	0	0	11.4388	23.7708	0	-5.02468	0.0220127	-6.08138	0.00379963
Potri.005G259700.v4.1	16.5039	38.7383	10.2072	3.49939	18.606	15.4816	0	0	0	21.8165	12.529	0	-5.95588	0.0071397	-5.15071	0.0191879
Potri.001G204300.v4.1	12.3779	9.06641	6.49549	21.8712	20.795	45.3391	0	0	0	9.31328	29.3351	0	-4.72722	0.0236716	-6.38148	0.00128861
Potri.015G100700.v4.1	6.87663	13.5996	5.56756	48.1166	37.212	8.84666	0	0	0	8.68127	31.3918	0	-4.62708	0.0361197	-6.4818	0.00182574
Potri.001G183500.v4.1	8.25196	18.957	13.9189	10.4982	36.1176	13.27	0	0	0	13.7093	19.9619	0	-5.2855	0.0144653	-5.82511	0.00530428
Potri.008G190200.v4.1	6.41819	17.3086	17.6306	20.9963	9.85025	28.7516	0	0	0	13.7858	19.8661	0	-5.29332	0.0138019	-5.8203	0.00511871
Potri.014G169600.v4.1	22.4637	13.5996	6.03153	11.373	25.1729	22.1166	0	0	0	14.0316	19.5542	0	-5.31856	0.0133535	-5.79541	0.00535772
Potri.001G004300.v4.1	14.6701	23.4902	2.31982	6.12393	39.401	15.4816	0	0	0	13.4934	20.3355	0	-5.26294	0.0267492	-5.85164	0.0104681
Potri.015G073400.v4.1	16.0455	21.4297	29.2297	19.2466	0	17.6933	0	0	0	22.235	12.3133	0	-5.98261	0.0193125	-5.13225	0.0425976
Potri.001G054850.v4.1	14.6701	2.47266	19.0225	4.37424	9.85025	54.1858	0	0	0	12.0551	22.8034	0	-5.09857	0.0386488	-6.01679	0.0105017
Potri.005G118400.v4.1	5.04286	35.4414	1.85585	8.74847	12.0392	37.5983	0	0	0	14.1134	19.462	0	-5.32828	0.0322771	-5.78874	0.0156311
Potri.018G056500.v4.1	39.426	9.89063	11.1351	25.3706	6.56683	8.84666	0	0	0	20.1506	13.5947	0	-5.84029	0.00888779	-5.27767	0.016705
Potri.009G003900.v4.1	1.83377	37.0899	2.78378	34.9939	15.3226	8.84666	0	0	0	13.9025	19.7211	0	-5.30663	0.0364899	-5.81177	0.0171903
Potri.006G078700.v4.1	20.1715	16.8965	8.81531	0	16.4171	37.5983	0	0	0	15.2944	18.0051	0	-5.44292	0.0457074	-5.67563	0.0308393
Potri.013G160500.v4.1	7.33507	15.6602	3.71171	20.1215	25.1729	47.5508	0	0	0	8.90232	30.9484	0	-4.66385	0.0317407	-6.45859	0.00162451
Potri.015G032500.v4.1	7.79352	10.3027	12.527	13.1227	41.5899	26.54	0	0	0	10.2078	27.0842	0	-4.85947	0.0209412	-6.26541	0.00179836
Potri.006G133500.v4.1	114.611	89.0157	36.1892	100.607	148.848	184.674	0	0	4.64276	79.9385	144.71	1.54759	-5.13552	0.00064206	-5.99132	5.05754e-05
Potri.010G254900.v4.1	358.502	197.813	229.198	114.605	135.715	190.203	0	0	9.28552	261.837	146.841	3.09517	-5.98075	1.94101e-05	-5.14612	0.000140713
Potri.004G062600.v4.1	10.5442	15.2481	7.88738	20.9963	14.2281	38.7041	0	0	0	11.2265	24.6429	0	-4.99747	0.0176392	-6.13031	0.00239764
Potri.012G022700.v4.1	31.1741	21.4297	8.81531	0	16.4171	24.3283	0	0	0	20.473	13.5818	0	-5.8636	0.0276258	-5.268	0.0440663
Potri.015G105500.v4.1	15.1286	15.6602	2.31982	14.8724	22.9839	37.5983	0	0	0	11.0362	25.1515	0	-4.97285	0.0267307	-6.15912	0.0040182
Potri.012G017700.v4.1	13.2948	12.3633	4.17567	3.49939	39.401	40.9158	0	0	0	9.94459	27.9387	0	-4.82228	0.0394317	-6.30982	0.00436176
Potri.013G048700.v4.1	12.8364	17.7207	6.03153	34.1191	15.3226	18.7991	0	0	0	12.1962	22.7469	0	-5.11709	0.0161051	-6.01758	0.0032763
Potri.014G165300.v4.1	16.9624	12.7754	5.56756	23.6209	20.795	26.54	0	0	0	11.7684	23.6519	0	-5.06502	0.0155799	-6.07177	0.0025584
Potri.001G249100.v4.1	8.7104	23.0781	19.0225	0	27.3618	22.1166	0	0	0	16.937	16.4928	0	-5.5902	0.0377104	-5.54886	0.0334099
Potri.005G217400.v4.1	28.8819	30.4961	50.572	5.24908	58.007	36.4925	4.46751	0	0	36.65	33.2495	1.48917	-5.64099	0.00505805	-5.49833	0.00527928
Potri.002G176100.v4.1	17.8792	44.5078	5.56756	14.8724	7.6613	14.3758	0	0	0	22.6515	12.3032	0	-6.01021	0.00638887	-5.1301	0.0193889
Potri.013G092100.v4.1	25.2143	9.06641	8.35134	32.3694	7.6613	18.7991	0	0	0	14.2107	19.6099	0	-5.33643	0.0155088	-5.8041	0.00648897
Potri.002G183200.v4.1	16.9624	12.7754	4.17567	11.373	18.606	44.2333	0	0	0	11.3045	24.7374	0	-5.00704	0.0238462	-6.13461	0.0037854
Potri.008G052500.v4.1	16.9624	4.94531	17.6306	3.49939	59.1015	1.10583	0	0	0	13.1794	21.2356	0	-5.22759	0.0487427	-5.91452	0.0198693
Potri.001G160300.v4.1	11.0026	37.9141	4.63964	9.62332	20.795	16.5875	0	0	0	17.8521	15.6686	0	-5.667	0.0118005	-5.47589	0.0129672
Potri.018G145500.v4.1	11.9195	24.7266	5.56756	12.2479	14.2281	33.175	0	0	0	14.0712	19.8837	0	-5.32361	0.0153092	-5.8197	0.00611142
Potri.004G150800.v4.1	4.12598	27.1992	4.17567	11.373	16.4171	43.1274	0	0	0	11.8336	23.6392	0	-5.0744	0.0308246	-6.06939	0.00677206
Potri.012G019200.v4.1	33.0078	30.084	36.6531	8.74847	9.85025	6.63499	0	0	0	33.2483	8.41124	0	-6.56303	0.000819516	-4.58087	0.0214517
Potri.005G192400.v4.1	11.4611	13.5996	5.56756	13.9976	26.2673	42.0216	0	0	0	10.2094	27.4288	0	-4.86049	0.0223014	-6.28374	0.00194535
Potri.005G246800.v4.1	8.25196	8.24219	27.8378	18.3718	20.795	17.6933	0	0	0	14.7773	18.9534	0	-5.39251	0.0116917	-5.75217	0.00560622
Potri.008G125800.v4.1	6.87663	8.24219	36.6531	2.62454	8.75578	37.5983	0	0	0	17.2573	16.3262	0	-5.61655	0.0211309	-5.53376	0.0200424
Potri.002G081600.v4.1	9.16884	7.41797	9.74323	24.4957	21.8894	49.7624	0	0	0	8.77668	32.0492	0	-4.64116	0.02463	-6.50923	0.000868088
Potri.016G046900.v4.1	22.0052	4.1211	1.85585	18.3718	51.4402	21.0108	0	0	0	9.32739	30.2743	0	-4.72866	0.045643	-6.42707	0.00391026
Potri.006G184200.v4.1	38.9676	14.4238	3.71171	6.12393	26.2673	12.1642	0	0	0	19.0344	14.8518	0	-5.75832	0.0130014	-5.39787	0.0177884
Potri.015G066400.v4.1	26.1312	15.2481	45.0045	13.9976	10.9447	4.42333	0	0	0	28.7946	9.78854	0	-6.35526	0.00231633	-4.80307	0.0226064
Potri.005G114600.v4.1	13.2948	10.3027	1.39189	41.1178	21.8894	38.7041	0	0	0	8.32982	33.9038	0	-4.56688	0.0423202	-6.59179	0.00178445
Potri.009G139900.v4.1	4.12598	23.9024	10.2072	19.2466	22.9839	24.3283	0	0	0	12.7452	22.1863	0	-5.18106	0.0172925	-5.97898	0.00434068
Potri.002G032600.v4.1	6.41819	2.47266	60.3153	10.4982	18.606	7.74082	0	0	0	23.0687	12.2817	0	-6.03518	0.0132933	-5.12576	0.0338714
Potri.017G146800.v4.1	20.6299	4.53321	12.991	17.4969	35.0231	14.3758	0	0	0	12.718	22.2986	0	-5.17579	0.017546	-5.98604	0.00433768
Potri.001G472300.v4.1	20.1715	26.375	4.17567	13.9976	0	36.4925	0	0	0	16.9074	16.83	0	-5.58782	0.0428855	-5.58029	0.0369287
Potri.001G349100.v4.1	11.9195	4.53321	11.5991	12.2479	35.0231	44.2333	0	0	0	9.3506	30.5014	0	-4.73185	0.0282388	-6.43683	0.00162044
Potri.011G026900.v4.1	260.854	173.498	138.261	35.8687	117.108	28.7516	0	0	4.64276	190.871	60.5763	1.54759	-6.41281	5.19918e-05	-4.75622	0.00200304
Potri.017G126700.v4.1	18.3377	14.0117	15.7748	14.8724	25.1729	13.27	0	0	0	16.0414	17.7717	0	-5.51146	0.00711983	-5.65857	0.00469089
Potri.009G160400.v4.1	24.2974	30.4961	11.5991	12.2479	15.3226	11.0583	0	0	0	22.1309	12.8763	0	-5.97631	0.00358047	-5.19424	0.0108255
Potri.006G054600.v4.1	20.6299	12.3633	22.7342	16.6221	29.5507	0	0	0	0	18.5758	15.3909	0	-5.72304	0.0290587	-5.45233	0.0332061
Potri.009G130600.v4.1	12.3779	10.7148	4.17567	5.24908	29.5507	59.7149	0	0	0	9.08949	31.5049	0	-4.69253	0.0417557	-6.48331	0.00279074
Potri.009G080100.v4.1	2.75065	12.7754	10.2072	63.8639	6.56683	29.8575	0	0	0	8.57775	33.4294	0	-4.60934	0.0473087	-6.57298	0.0025584
Potri.001G390500.v4.1	0.916884	37.9141	9.27927	13.1227	27.3618	13.27	0	0	0	16.0367	17.9182	0	-5.51229	0.0255018	-5.67045	0.0178723
Potri.013G095800.v4.1	22.9221	24.3145	14.3829	34.1191	18.606	86.2549	0	0	0.773794	20.5398	46.3267	0.257931	-5.00596	0.0077285	-6.17829	0.000650409
Potri.005G225800.v4.1	14.2117	9.06641	31.0856	6.12393	41.5899	0	0	0	0	18.1212	15.9046	0	-5.68721	0.0398789	-5.49779	0.0410514
Potri.019G016900.v4.1	5.50131	14.0117	4.17567	13.9976	53.6291	42.0216	0	0	0	7.89623	36.5494	0	-4.49105	0.0400191	-6.69813	0.00106557
Potri.003G074300.v4.1	49.5118	18.1328	15.7748	6.99878	7.6613	16.5875	0	0	0	27.8064	10.4159	0	-6.30504	0.00266109	-4.88565	0.0207618
Potri.011G090800.v4.1	17.8792	21.4297	24.5901	0	8.75578	32.0691	0	0	0	21.2997	13.6083	0	-5.92064	0.0255006	-5.27069	0.0433076
Potri.016G042400.v4.1	38.9676	16.0723	2.31982	20.1215	17.5116	7.74082	0	0	0	19.1199	15.1246	0	-5.76486	0.0133374	-5.42828	0.0176055
Potri.018G023000.v4.1	11.4611	0.824219	16.2387	11.373	49.2512	30.9633	0	0	0	9.508	30.5292	0	-4.75559	0.0476655	-6.43866	0.00438952
Potri.005G168500.v4.1	18.3377	5.35742	8.35134	29.7448	29.5507	22.1166	0	0	0	10.6822	27.1374	0	-4.92413	0.0195293	-6.2705	0.00184392
Potri.T155180.v4.1	32.091	14.4238	10.2072	13.9976	4.37789	27.6458	0	0	0	18.9073	15.3404	0	-5.74862	0.00955812	-5.44654	0.0124231
Potri.014G072400.v4.1	43.0936	101.379	42.6846	92.7338	52.5347	44.2333	0	0	2.32138	62.3857	63.1673	0.773794	-5.58838	0.000577705	-5.60715	0.000405748
Potri.002G135600.v4.1	23.3805	20.1934	13.4549	6.12393	6.56683	33.175	0	0	0	19.0096	15.2886	0	-5.75664	0.00917209	-5.43896	0.0122549
Potri.012G092800.v4.1	6.87663	16.0723	28.7657	13.1227	19.7005	17.6933	0	0	0	17.2382	16.8388	0	-5.61528	0.00812357	-5.58045	0.00718312
Potri.002G092900.v4.1	8.7104	13.1875	16.2387	6.99878	33.9286	27.6458	0	0	0	12.7122	22.8577	0	-5.17606	0.0166575	-6.01983	0.00382775
Potri.015G054100.v4.1	19.713	17.7207	26.4459	16.6221	12.0392	12.1642	0	0	0	21.2932	13.6085	0	-5.92002	0.0032813	-5.27606	0.00818641
Potri.002G126000.v4.1	11.0026	27.6113	2.78378	6.99878	14.2281	42.0216	0	0	0	13.7992	21.0828	0	-5.29553	0.0252325	-5.90366	0.00949501
Potri.004G183300.v4.1	4.58442	23.0781	18.5585	14.8724	24.0784	17.6933	0	0	0	15.407	18.8814	0	-5.45399	0.0114904	-5.74586	0.00612767
Potri.015G113400.v4.1	16.0455	4.1211	9.74323	9.62332	40.4955	37.5983	0	0	0	9.96993	29.239	0	-4.82445	0.0290065	-6.37575	0.00234805
Potri.002G005100.v4.1	9.16884	35.8535	13.9189	24.4957	10.9447	8.84666	0	0	0	19.6471	14.7624	0	-5.80492	0.0074083	-5.3955	0.0115248
Potri.013G145700.v4.1	21.0883	29.6719	17.1667	3.49939	20.795	14.3758	0	0	0	22.6423	12.8901	0	-6.00912	0.00505334	-5.19136	0.0147374
Potri.001G406500.v4.1	4.12598	17.3086	5.56756	23.6209	53.6291	19.905	0	0	0	9.00071	32.385	0	-4.67991	0.0332812	-6.52449	0.00164002
Potri.006G148700.v4.1	10.0857	15.2481	13.9189	8.74847	18.606	39.81	0	0	0	13.0842	22.3881	0	-5.21789	0.0149204	-5.98997	0.00374412
Potri.008G028050.v4.1	28.8819	6.18164	26.4459	30.6197	99.5969	53.0799	4.46751	0	0	20.5031	61.0988	1.48917	-4.81665	0.0145826	-6.39189	0.000688816
Potri.003G177000.v4.1	57.7637	63.877	36.1892	66.4884	106.164	59.7149	0	0	2.32138	52.6099	77.4557	0.773794	-5.32561	0.000634935	-5.88318	0.000116266
Potri.008G045200.v4.1	33.0078	23.4902	2.78378	24.4957	6.56683	13.27	0	0	0	19.7606	14.7775	0	-5.81267	0.0117256	-5.39626	0.017428
Potri.001G109500.v4.1	13.7533	13.1875	4.17567	42.8675	18.606	23.2225	0	0	0	10.3721	28.232	0	-4.8832	0.0223014	-6.32892	0.00188916
Potri.001G015900.v4.1	16.0455	19.3691	20.8784	13.1227	25.1729	8.84666	0	0	0	18.7643	15.7141	0	-5.73785	0.00556958	-5.48103	0.00700263
Potri.012G143701.v4.1	7.79352	11.127	16.7027	27.1203	20.795	26.54	0	0	0	11.8744	24.8184	0	-5.07748	0.0133605	-6.14163	0.00184877
Potri.010G140100.v4.1	7.79352	21.8418	17.1667	9.62332	38.3065	8.84666	0	0	0	15.6007	18.9255	0	-5.47186	0.0133399	-5.74823	0.00740035
Potri.015G051000.v4.1	5.50131	29.2598	4.17567	20.9963	24.0784	23.2225	0	0	0	12.9789	22.7657	0	-5.20768	0.0205621	-6.01644	0.00536701
Potri.001G423300.v4.1	7.33507	9.06641	31.0856	3.49939	37.212	15.4816	0	0	0	15.829	18.731	0	-5.49191	0.0189377	-5.7324	0.0115869
Potri.002G018100.v4.1	11.9195	13.5996	29.2297	11.373	26.2673	11.0583	0	0	0	18.2496	16.2329	0	-5.69735	0.00699273	-5.5272	0.00764815
Potri.005G162900.v4.1	16.5039	17.7207	16.2387	25.3706	27.3618	0	0	0	0	16.8211	17.5775	0	-5.58013	0.0332871	-5.64493	0.0264511
Potri.013G076200.v4.1	10.5442	12.3633	5.56756	17.4969	13.1337	63.0324	0	0	0	9.49167	31.221	0	-4.75524	0.0303741	-6.47098	0.0018385
Potri.005G201400.v4.1	6.87663	13.1875	34.7973	34.1191	3.28342	11.0583	0	0	0	18.2871	16.1536	0	-5.70036	0.0148898	-5.52624	0.0157556
Potri.018G125400.v4.1	12.3779	23.4902	34.3333	14.8724	14.2281	8.84666	0	0	0	23.4005	12.6491	0	-6.05632	0.00322595	-5.1703	0.0115032
Potri.003G008900.v4.1	10.5442	25.1387	6.03153	7.87363	18.606	37.5983	0	0	0	13.9048	21.3593	0	-5.30646	0.0173129	-5.92224	0.00589507
Potri.017G111300.v4.1	12.3779	21.4297	23.6621	2.62454	22.9839	21.0108	0	0	0	19.1566	15.5398	0	-5.76775	0.0095016	-5.46166	0.0124156
Potri.015G056200.v4.1	47.678	96.0215	77.4819	62.1142	43.7789	55.2916	0	4.0413	0	73.7271	53.7282	1.3471	-5.84284	0.000281797	-5.38665	0.000593468
Potri.007G091300.v4.1	17.8792	4.1211	29.6937	7.87363	28.4563	15.4816	0	0	0	17.2313	17.2705	0	-5.61408	0.0124824	-5.61583	0.0104481
Potri.014G123000.v4.1	11.0026	17.3086	6.95945	29.7448	41.5899	4.42333	0	0	0	11.7569	25.2527	0	-5.06406	0.025108	-6.16695	0.00432547
Potri.014G071900.v4.1	26.5896	22.666	6.95945	15.7473	14.2281	17.6933	0	0	0	18.7384	15.8896	0	-5.73613	0.00633412	-5.49784	0.00776529
Potri.014G034100.v4.1	7.79352	11.127	19.9504	3.49939	52.5347	13.27	0	0	0	12.957	23.1013	0	-5.20333	0.0267398	-6.03539	0.00730161
Potri.001G246100.v4.1	27.5065	14.8359	15.7748	6.99878	17.5116	22.1166	0	0	0	19.3724	15.5423	0	-5.78362	0.00573056	-5.46266	0.00800073
Potri.006G068700.v4.1	39.8845	5.35742	10.6712	17.4969	7.6613	23.2225	0	0	0	18.6377	16.1269	0	-5.72749	0.0111297	-5.51959	0.0125049
Potri.018G143800.v4.1	24.7559	6.18164	22.2702	11.373	20.795	18.7991	0	0	0	17.7359	16.989	0	-5.65578	0.00786195	-5.59271	0.00727022
Potri.001G317200.v4.1	21.5468	14.4238	13.4549	8.74847	26.2673	19.905	0	0	0	16.4752	18.3069	0	-5.55	0.0077512	-5.69949	0.00511547
Potri.001G392700.v4.1	11.4611	14.0117	30.1576	11.373	15.3226	22.1166	0	0	0	18.5435	16.2708	0	-5.72039	0.00605771	-5.53029	0.00688331
Potri.016G116300.v4.1	10.5442	7.83008	9.27927	28.87	40.4955	28.7516	0	0	0	9.21784	32.7057	0	-4.71194	0.0192745	-6.53898	0.000626168
Potri.014G040600.v4.1	17.8792	9.47852	21.3423	0	31.7397	24.3283	0	0	0	16.2334	18.6893	0	-5.52851	0.0395524	-5.72955	0.0273088
Potri.010G063100.v4.1	22.0052	17.3086	6.03153	27.1203	22.9839	9.95249	0	0	0	15.1151	20.0189	0	-5.42609	0.0115874	-5.83285	0.00516216
Potri.001G086600.v4.1	43.0936	38.7383	28.3018	6.12393	8.75578	9.95249	0	0	0	36.7112	8.2774	0	-6.70611	0.000622578	-4.55358	0.0221043
Potri.014G054800.v4.1	6.41819	9.06641	9.74323	32.3694	49.2512	26.54	0	0	0	8.40928	36.0535	0	-4.58006	0.0240623	-6.67969	0.000498691
Potri.001G078600.v4.1	3.66754	17.7207	2.31982	40.243	36.1176	38.7041	0	0	0	7.90269	38.3549	0	-4.49319	0.0441716	-6.76936	0.00117377
Potri.010G217400.v4.1	5.95975	27.1992	22.2702	0	29.5507	19.905	0	0	0	18.4764	16.4852	0	-5.71573	0.0351412	-5.54829	0.0354221
Potri.002G136600.v4.1	45.3858	86.9551	9.27927	80.486	166.36	192.415	8.93502	0	0	47.2067	146.42	2.97834	-4.8164	0.0106945	-6.44878	0.00037022
Potri.006G126000.v4.1	9.62729	21.8418	5.56756	37.6184	13.1337	23.2225	0	0	0	12.3456	24.6582	0	-5.13507	0.0177077	-6.13378	0.00318244
Potri.015G055600.v4.1	19.713	27.1992	10.6712	1.74969	32.8342	13.27	0	0	0	19.1945	15.9513	0	-5.77087	0.0131122	-5.49983	0.0158246
Potri.006G158676.v4.1	5.95975	13.1875	38.509	27.9951	19.7005	0	0	0	0	19.2187	15.8985	0	-5.77212	0.0332871	-5.50098	0.0374483
Potri.015G103800.v4.1	21.0883	35.8535	12.527	3.49939	15.3226	21.0108	0	0	0	23.1563	13.2776	0	-6.04169	0.00543678	-5.23423	0.0151802
Potri.010G233400.v4.1	33.0078	18.1328	6.03153	0	28.4563	19.905	0	0	0	19.0574	16.1204	0	-5.76019	0.0339764	-5.51596	0.0371586
Potri.015G136600.v4.1	5.95975	6.18164	19.9504	1.74969	48.1568	36.4925	0	0	0	10.6973	28.7996	0	-4.92643	0.0436309	-6.35382	0.00587684
Potri.012G123400.v4.1	18.7961	3.29688	25.518	7.87363	41.5899	8.84666	0	0	0	15.8703	19.4367	0	-5.49538	0.0187835	-5.78667	0.0107085
Potri.001G310200.v4.1	31.6325	11.127	14.3829	49.8663	14.2281	96.2074	0	0	0.773794	19.0474	53.4339	0.257931	-4.8981	0.0121814	-6.38651	0.000638827
Potri.005G215200.v4.1	6.41819	14.4238	25.054	29.7448	25.1729	5.52916	0	0	0	15.2987	20.1489	0	-5.44309	0.0144639	-5.84252	0.00667522
Potri.001G436300.v4.1	16.5039	6.59375	12.527	25.3706	16.4171	36.4925	0	0	0	11.8749	26.0934	0	-5.07695	0.0149286	-6.21334	0.00191307
Potri.010G043900.v4.1	21.5468	6.59375	8.81531	13.9976	35.0231	26.54	0	0	0	12.3186	25.1869	0	-5.13	0.0162538	-6.16088	0.00266367
Potri.004G186500.v4.1	21.0883	7.83008	14.3829	5.24908	33.9286	25.4341	0	0	0	14.4338	21.5373	0	-5.35874	0.0152825	-5.93381	0.00541944
Potri.008G045700.v4.1	22.0052	25.9629	11.1351	0	19.7005	27.6458	0	0	0	19.7011	15.7821	0	-5.80828	0.0279221	-5.48503	0.0335516
Potri.003G001700.v4.1	23.3805	25.1387	17.1667	4.37424	32.8342	5.52916	0	0	0	21.8953	14.2459	0	-5.96058	0.00750188	-5.33694	0.0154498
Potri.019G007300.v4.1	5.50131	10.7148	15.3108	26.2454	33.9286	28.7516	0	0	0	10.509	29.6419	0	-4.90139	0.0173765	-6.39707	0.00113499
Potri.019G014340.v4.1	36.6754	10.3027	12.991	32.3694	13.1337	1.10583	0	0	0	19.9897	15.5363	0	-5.8288	0.0155136	-5.46981	0.0208083
Potri.008G183500.v4.1	5.50131	7.41797	19.4865	17.4969	48.1568	21.0108	0	0	0	10.8019	28.8882	0	-4.94041	0.0223398	-6.35914	0.0020377
Potri.001G161100.v4.1	20.6299	28.0235	8.35134	13.9976	15.3226	19.905	0	0	0	19.0016	16.4084	0	-5.75653	0.0056728	-5.54337	0.0066261
Potri.001G030300.v4.1	7.33507	6.18164	20.8784	12.2479	18.606	50.8683	0	0	0	11.465	27.2407	0	-5.02622	0.0229192	-6.27379	0.00294413
Potri.002G256700.v4.1	3.2091	8.24219	25.982	50.7412	13.1337	11.0583	0	0	0	12.4777	24.9777	0	-5.14864	0.0275174	-6.15341	0.00581366
Potri.001G091700.v4.1	13.2948	25.9629	10.2072	44.6172	12.0392	0	0	0	0	16.4883	18.8855	0	-5.55162	0.0406665	-5.75045	0.0282458
Potri.001G417200.v4.1	3.66754	9.89063	19.0225	35.8687	45.9678	4.42333	0	0	0	10.8602	28.7533	0	-4.94864	0.0340565	-6.35428	0.00410173
Potri.001G181300.v4.1	9.16884	20.6055	3.24774	28.87	21.8894	34.2808	0	0	0	11.0074	28.3467	0	-4.9699	0.0221439	-6.33305	0.00224952
Potri.012G090000.v4.1	24.7559	7.83008	2.31982	20.1215	18.606	42.0216	0	0	0	11.6353	26.9164	0	-5.04802	0.0270704	-6.25754	0.00406188
Potri.002G167100.v4.1	5.95975	7.41797	24.5901	48.9915	20.795	4.42333	0	0	0	12.6559	24.7366	0	-5.16904	0.0272043	-6.13932	0.00604815
Potri.010G205900.v4.1	9.62729	21.8418	22.7342	10.4982	22.9839	18.7991	0	0	0	18.0678	17.4271	0	-5.68345	0.00616068	-5.62897	0.00564845
Potri.004G120500.v4.1	40.8014	10.3027	0.927927	14.8724	17.5116	22.1166	0	0	0	17.344	18.1669	0	-5.62405	0.0208547	-5.69052	0.0162973
Potri.009G079600.v4.1	8.25196	38.7383	11.5991	12.2479	25.1729	11.0583	0	0	0	19.5298	16.1597	0	-5.79643	0.00767475	-5.52111	0.00975261
Potri.018G020200.v4.1	5.95975	18.957	11.5991	9.62332	29.5507	38.7041	0	0	0	12.172	25.9594	0	-5.11425	0.0181379	-6.20388	0.00280281
Potri.004G167600.v4.1	45.8442	11.5391	7.88738	27.9951	0	15.4816	0	0	0	21.7569	14.4923	0	-5.95112	0.0270704	-5.36795	0.0422215
Potri.010G081200.v4.1	89.3962	53.1621	80.2657	29.7448	73.3296	164.769	0	0	3.09517	74.2747	89.2811	1.03172	-5.52858	0.000705587	-5.79312	0.000284456
Potri.001G331700.v4.1	42.6351	11.5391	15.7748	0	7.6613	33.175	0	0	0	23.3163	13.6121	0	-6.05097	0.0249212	-5.27127	0.047695
Potri.014G181500.v4.1	8.7104	12.3633	7.42342	21.8712	32.8342	45.3391	0	0	0	9.49903	33.3482	0	-4.7565	0.0196721	-6.56622	0.000693195
Potri.018G059200.v4.1	8.7104	16.0723	15.3108	13.1227	44.8733	13.27	0	0	0	13.3645	23.7553	0	-5.2485	0.0142261	-6.07648	0.00321486
Potri.006G282200.v4.1	25.6728	6.18164	1.85585	11.373	60.196	13.27	0	0	0	11.2368	28.2797	0	-4.99764	0.0396892	-6.32833	0.00595684
Potri.002G192300.v4.1	12.8364	12.3633	6.95945	8.74847	42.6844	37.5983	0	0	0	10.7197	29.6771	0	-4.93045	0.021957	-6.39697	0.00180571
Potri.012G075500.v4.1	2.75065	26.375	7.88738	15.7473	35.0231	26.54	0	0	0	12.3377	25.7701	0	-5.13445	0.0231417	-6.19438	0.0042201
Potri.010G255300.v4.1	11.9195	4.1211	8.81531	41.9927	39.401	34.2808	0	0	0	8.2853	38.5582	0	-4.55703	0.0262848	-6.77716	0.000454381
Potri.002G186300.v4.1	22.4637	18.5449	24.5901	8.74847	21.8894	13.27	0	0	0	21.8662	14.636	0	-5.95837	0.00336172	-5.37663	0.00744733
Potri.012G107500.v4.1	15.1286	5.35742	38.045	17.4969	31.7397	0	0	0	0	19.5103	16.4122	0	-5.79365	0.032957	-5.54492	0.0361338
Potri.008G192100.v4.1	13.7533	19.7813	21.3423	4.37424	18.606	29.8575	0	0	0	18.2923	17.6126	0	-5.70113	0.00839686	-5.64272	0.00767325
Potri.009G129700.v4.1	16.5039	22.666	13.4549	26.2454	14.2281	14.3758	0	0	0	17.5416	18.2831	0	-5.64102	0.00573056	-5.70283	0.0043211
Potri.019G129300.v4.1	20.6299	15.2481	16.7027	0	15.3226	39.81	0	0	0	17.5269	18.3775	0	-5.63932	0.0350181	-5.70511	0.0278017
Potri.004G221700.v4.1	12.8364	2.88477	9.27927	28.87	25.1729	61.9266	0	0	0	8.33347	38.6565	0	-4.56524	0.0337696	-6.77985	0.000781638
Potri.002G092700.v4.1	13.2948	28.8477	29.2297	0	14.2281	26.54	0	0	0	23.7907	13.5894	0	-6.0803	0.0192435	-5.2686	0.0400997
Potri.006G271480.v4.1	21.0883	15.2481	17.6306	12.2479	41.5899	0	0	0	0	17.989	17.9459	0	-5.67685	0.0325807	-5.6728	0.0278358
Potri.001G101900.v4.1	13.2948	11.5391	11.5991	18.3718	48.1568	13.27	0	0	0	12.1443	26.5995	0	-5.11004	0.0151221	-6.24021	0.00199235
Potri.001G305500.v4.1	20.1715	10.3027	11.1351	32.3694	14.2281	23.2225	0	0	0	13.8698	23.2733	0	-5.30142	0.0103282	-6.0502	0.00249465
Potri.016G093500.v4.1	7.79352	14.8359	11.1351	19.2466	43.7789	23.2225	0	0	0	11.2549	28.7493	0	-5.00101	0.0153092	-6.3522	0.00128411
Potri.015G143800.v4.1	9.62729	4.1211	56.6035	5.24908	24.0784	12.1642	0	0	0	23.4506	13.8305	0	-6.05888	0.0102215	-5.29493	0.0235788
Potri.002G196000.v4.1	13.2948	9.47852	29.2297	0	14.2281	42.0216	0	0	0	17.3343	18.7499	0	-5.62316	0.039279	-5.73422	0.0297624
Potri.019G124000.v4.1	3.66754	11.127	10.6712	27.9951	50.3457	36.4925	0	0	0	8.48855	38.2778	0	-4.59416	0.027135	-6.7656	0.000554404
Potri.001G162800.v4.1	12.3779	9.06641	22.2702	17.4969	19.7005	29.8575	0	0	0	14.5715	22.3516	0	-5.37234	0.00922053	-5.98917	0.00275265
Potri.003G115300.v4.1	27.5065	11.5391	16.2387	7.87363	6.56683	38.7041	0	0	0	18.4281	17.7149	0	-5.71142	0.0101602	-5.65214	0.00927221
Potri.014G170300.v4.1	16.9624	10.7148	19.9504	0	22.9839	38.7041	0	0	0	15.8759	20.5627	0	-5.49644	0.0404695	-5.8675	0.0232626
Potri.006G109600.v4.1	24.7559	9.47852	11.5991	10.4982	35.0231	18.7991	0	0	0	15.2778	21.4401	0	-5.44083	0.0105698	-5.92804	0.00410173
Potri.009G100900.v4.1	12.3779	5.76953	27.3738	17.4969	18.606	28.7516	0	0	0	15.1738	21.6182	0	-5.43052	0.0109951	-5.94123	0.004111
Potri.005G240000.v4.1	12.3779	22.2539	8.35134	10.4982	37.212	21.0108	0	0	0	14.3277	22.907	0	-5.34945	0.012055	-6.0235	0.00346471
Potri.002G189450.v4.1	25.6728	20.6055	8.81531	18.3718	15.3226	19.905	0	0	0	18.3645	17.8665	0	-5.70697	0.00557441	-5.66722	0.00495555
Potri.003G049700.v4.1	17.8792	32.5567	26.4459	4.37424	5.47236	28.7516	0	0	0	25.6273	12.8661	0	-6.18768	0.00470298	-5.18907	0.0173228
Potri.002G080400.v4.1	0.916884	9.89063	27.3738	13.9976	37.212	26.54	0	0	0	12.7271	25.9165	0	-5.17735	0.0310082	-6.20257	0.00671528
Potri.003G142201.v4.1	23.3805	9.89063	1.85585	13.9976	25.1729	45.3391	0	0	0	11.709	28.1698	0	-5.05738	0.0280644	-6.3226	0.00395347
Potri.013G004901.v4.1	38.0507	5.76953	7.88738	28.87	28.4563	0	0	0	0	17.2359	19.1087	0	-5.61491	0.0415615	-5.76533	0.0303514
Potri.019G008404.v4.1	19.713	9.89063	6.49549	22.746	18.606	40.9158	0	0	0	12.033	27.4226	0	-5.09663	0.0153184	-6.28451	0.00182783
Potri.012G086400.v4.1	7.33507	11.5391	4.17567	29.7448	37.212	61.9266	0	0	0	7.68327	42.9612	0	-4.45128	0.0313438	-6.93201	0.000354328
Potri.008G127600.v4.1	0.916884	10.3027	44.0765	30.6197	8.75578	14.3758	0	0	0	18.4321	17.9171	0	-5.71165	0.021513	-5.67339	0.0191879
Potri.001G181200.v4.1	15.587	34.2051	4.17567	3.49939	22.9839	28.7516	0	0	0	17.9893	18.4116	0	-5.67775	0.015058	-5.70743	0.0121214
Potri.002G169732.v4.1	18.7961	27.1992	7.88738	11.373	24.0784	19.905	0	0	0	17.9609	18.4521	0	-5.67534	0.00680695	-5.71169	0.00537423
Potri.007G080400.v4.1	4.58442	23.9024	22.7342	30.6197	13.1337	14.3758	0	0	0	17.0737	19.3764	0	-5.60198	0.010105	-5.78665	0.00634441
Potri.014G156400.v4.1	25.2143	12.7754	2.31982	37.6184	16.4171	19.905	0	0	0	13.4365	24.6468	0	-5.25605	0.0199524	-6.13289	0.00471137
Potri.015G139700.v4.1	8.25196	38.3262	10.2072	13.9976	12.0392	26.54	0	0	0	18.9284	17.5256	0	-5.75139	0.00813768	-5.63824	0.00809407
Potri.017G042650.v4.1	14.6701	14.8359	14.8468	7.87363	13.1337	46.4449	0	0	0	14.7843	22.4841	0	-5.3939	0.0129711	-5.99608	0.00428803
Potri.018G098700.v4.1	41.7182	24.3145	31.5495	4.37424	15.3226	11.0583	0	0	0	32.5274	10.2517	0	-6.53132	0.0012915	-4.86026	0.017388
Potri.015G143700.v4.1	24.7559	18.5449	3.71171	13.1227	30.6452	19.905	0	0	0	15.6708	21.2243	0	-5.47822	0.0124827	-5.9141	0.00537423
Potri.003G143500.v4.1	44.9273	0	16.2387	19.2466	19.7005	9.95249	0	0	0	20.3887	16.2999	0	-5.85716	0.0353658	-5.5352	0.0413169
Potri.004G205500.v4.1	9.62729	7.00586	15.7748	34.1191	35.0231	23.2225	0	0	0	10.8026	30.7882	0	-4.94035	0.0153863	-6.45265	0.000923447
Potri.002G077900.v4.1	29.3403	9.06641	7.88738	0	38.3065	26.54	0	0	0	15.4314	21.6155	0	-5.45547	0.046619	-5.93984	0.0241994
Potri.007G023700.v4.1	7.79352	15.6602	24.1261	41.9927	13.1337	7.74082	0	0	0	15.8599	20.9557	0	-5.49514	0.0127756	-5.90111	0.00579834
Potri.004G213600.v4.1	19.713	11.5391	14.3829	4.37424	30.6452	30.9633	0	0	0	15.2116	21.9942	0	-5.43474	0.0132535	-5.9639	0.00496258
Potri.015G010700.v4.1	16.5039	23.4902	29.6937	11.373	24.0784	7.74082	0	0	0	23.2293	14.3974	0	-6.04576	0.00336172	-5.35442	0.00873733
Potri.005G126000.v4.1	12.8364	14.0117	19.9504	15.7473	0	48.6566	0	0	0	15.5995	21.468	0	-5.47124	0.0412259	-5.9313	0.0214368
Potri.007G034200.v4.1	9.16884	16.0723	16.7027	10.4982	31.7397	29.8575	0	0	0	13.9813	24.0318	0	-5.31352	0.0109371	-6.09245	0.00253956
Potri.006G082100.v4.1	160.913	105.912	189.297	46.3669	54.7236	158.134	0	2.02065	3.09517	152.041	86.4082	1.70528	-6.11147	2.51499e-05	-5.2953	0.000162893
Potri.003G031700.v4.1	28.4234	15.2481	2.31982	22.746	12.0392	30.9633	0	0	0	15.3304	21.9162	0	-5.44633	0.0165281	-5.96189	0.00658979
Potri.005G083600.v4.1	11.9195	29.6719	29.2297	0	31.7397	11.0583	0	0	0	23.607	14.266	0	-6.06913	0.0210663	-5.33918	0.0396332
Potri.013G024200.v4.1	8.7104	4.53321	7.42342	45.4921	62.3849	38.7041	0	0	0	6.88901	48.8604	0	-4.2909	0.0327516	-7.11835	0.000161468
Potri.004G104301.v4.1	27.5065	8.6543	1.85585	22.746	31.7397	25.4341	0	0	0	12.6722	26.64	0	-5.17124	0.0234652	-6.24303	0.00427089
Potri.005G051300.v4.1	40.3429	38.3262	28.3018	8.74847	17.5116	2.21166	0	0	0	35.657	9.49056	0	-6.66406	0.00148687	-4.75405	0.0251404
Potri.004G223100.v4.1	27.0481	14.4238	30.1576	9.62332	19.7005	13.27	0	0	0	23.8765	14.1979	0	-6.08503	0.00269212	-5.33327	0.00801958
Potri.001G002600.v4.1	12.8364	13.1875	42.6846	15.7473	16.4171	12.1642	0	0	0	22.9028	14.7762	0	-6.0249	0.0038809	-5.39357	0.00895725
Potri.001G390700.v4.1	24.2974	23.0781	1.39189	4.37424	37.212	21.0108	0	0	0	16.2558	20.8657	0	-5.5312	0.0231001	-5.88871	0.0123583
Potri.019G088000.v4.1	25.6728	28.8477	57.9954	18.3718	35.0231	58.6091	0	2.02065	0	37.5053	37.3347	0.67355	-5.71484	0.00164259	-5.70663	0.00131083
Potri.012G052000.v4.1	13.7533	34.2051	14.3829	19.2466	17.5116	12.1642	0	0	0	20.7804	16.3074	0	-5.88575	0.00418991	-5.53652	0.00617224
Potri.014G050300.v4.1	18.7961	1.64844	20.4144	16.6221	29.5507	28.7516	0	0	0	13.6197	24.9748	0	-5.27443	0.0201103	-6.14929	0.00479501
Potri.010G238500.v4.1	13.2948	12.3633	19.4865	9.62332	33.9286	24.3283	0	0	0	15.0482	22.6268	0	-5.41913	0.00933297	-6.00539	0.00297508
Potri.006G133300.v4.1	33.0078	14.8359	9.74323	11.373	15.3226	26.54	0	0	0	19.1957	17.7452	0	-5.77044	0.00612318	-5.65531	0.00613775
Potri.008G216800.v4.1	25.2143	19.7813	10.6712	17.4969	8.75578	28.7516	0	0	0	18.5556	18.3348	0	-5.72181	0.00627594	-5.70405	0.00539737
Potri.007G142300.v4.1	8.7104	2.06055	14.3829	22.746	28.4563	70.7732	0	0	0	8.38461	40.6585	0	-4.57386	0.0392782	-6.85238	0.000969544
Potri.006G024700.v4.1	21.0883	7.83008	10.2072	6.99878	43.7789	27.6458	0	0	0	13.0419	26.1412	0	-5.21248	0.0175459	-6.21381	0.00319869
Potri.003G113600.v4.1	0.458442	33.3809	10.6712	27.9951	16.4171	24.3283	0	0	0	14.8368	22.9135	0	-5.40006	0.0295923	-6.02658	0.0115248
Potri.010G252900.v4.1	12.8364	48.6289	0	10.4982	24.0784	15.4816	0	0	0	20.4884	16.6861	0	-5.86526	0.03542	-5.56758	0.0404444
Potri.004G111000.v4.1	20.6299	60.168	27.3738	4.37424	16.4171	7.74082	0	0	0	36.0572	9.51071	0	-6.68051	0.00127381	-4.7525	0.0235007
Potri.004G018900.v4.1	11.0026	9.89063	3.71171	9.62332	42.6844	72.9849	0	0	0	8.20165	41.7642	0	-4.54441	0.0404336	-6.89042	0.000893135
Potri.T125104.v4.1	11.0026	22.2539	6.49549	23.6209	33.9286	19.905	0	0	0	13.2507	25.8182	0	-5.23706	0.0122532	-6.19795	0.00207738
Potri.014G029100.v4.1	5.50131	13.5996	6.03153	46.3669	13.1337	63.0324	0	0	0	8.37748	40.8443	0	-4.57596	0.0337113	-6.86023	0.000688817
Potri.018G066500.v4.1	18.3377	29.2598	25.054	23.6209	9.85025	8.84666	0	0	0	24.2172	14.1059	0	-6.10604	0.0028148	-5.33089	0.00856828
Potri.008G201500.v4.1	16.0455	21.4297	17.6306	0	27.3618	28.7516	0	0	0	18.3686	18.7045	0	-5.70716	0.0299632	-5.73058	0.0249405
Potri.001G294250.v4.1	6.87663	5.35742	15.3108	43.7424	17.5116	50.8683	0	0	0	9.18162	37.3741	0	-4.70554	0.0258568	-6.73229	0.000733822
Potri.007G112400.v4.1	6.87663	17.7207	11.1351	35.8687	37.212	13.27	0	0	0	11.9108	28.7836	0	-5.08296	0.0154833	-6.35602	0.00158407
Potri.018G137500.v4.1	33.0078	25.9629	8.35134	18.3718	10.9447	16.5875	0	0	0	22.4407	15.3013	0	-5.99616	0.00402532	-5.44467	0.00818641
Potri.010G199700.v4.1	6.41819	6.59375	8.81531	44.6172	7.6613	89.5724	0	0	0	7.27575	47.2836	0	-4.37071	0.0494419	-7.07099	0.000625402
Potri.018G017800.v4.1	23.839	14.0117	9.27927	18.3718	17.5116	29.8575	0	0	0	15.71	21.9136	0	-5.48144	0.00772612	-5.96084	0.00288717
Potri.004G149900.v4.1	28.4234	18.5449	25.518	0	28.4563	14.3758	0	0	0	24.1621	14.2774	0	-6.10246	0.0178738	-5.34012	0.0357758
Potri.007G099100.v4.1	16.5039	29.6719	0	21.8712	13.1337	32.0691	0	0	0	15.3919	22.358	0	-5.45263	0.0461562	-5.99054	0.0225272
Potri.016G062600.v4.1	4.12598	18.5449	22.7342	12.2479	24.0784	32.0691	0	0	0	15.135	22.7985	0	-5.42792	0.0125621	-6.01699	0.0042423
Potri.019G108801.v4.1	7.79352	39.9746	3.71171	8.74847	36.1176	15.4816	0	0	0	17.16	20.1159	0	-5.61005	0.016414	-5.83635	0.0101558
Potri.019G071800.v4.1	16.9624	22.666	14.8468	13.1227	27.3618	16.5875	0	0	0	18.1584	19.024	0	-5.69081	0.00500209	-5.756	0.00372851
Potri.003G221400.v4.1	35.7585	32.1445	18.0946	0	25.1729	11.0583	0	0	0	28.6659	12.0771	0	-6.34921	0.0125394	-5.09798	0.0443962
Potri.010G244100.v4.1	6.87663	3.29688	17.1667	22.746	65.6683	25.4341	0	0	0	9.11339	37.9495	0	-4.69439	0.0320023	-6.75302	0.00104331
Potri.009G112184.v4.1	16.5039	35.4414	8.81531	14.8724	12.0392	24.3283	0	0	0	20.2535	17.08	0	-5.84879	0.00553553	-5.60135	0.00677206
Potri.001G375900.v4.1	12.8364	6.18164	13.9189	29.7448	36.1176	28.7516	0	0	0	10.979	31.538	0	-4.96358	0.0143962	-6.48675	0.000812059
Potri.002G209023.v4.1	35.7585	11.127	0	23.6209	29.5507	13.27	0	0	0	15.6285	22.1472	0	-5.4739	0.0473251	-5.97713	0.0241796
Potri.014G036800.v4.1	17.4208	46.1563	11.5991	5.24908	16.4171	19.905	0	0	0	25.0587	13.857	0	-6.15579	0.00418991	-5.29664	0.0130008
Potri.005G076500.v4.1	12.3779	20.1934	38.045	174.095	79.8964	74.0907	0	0	1.54759	23.5388	109.361	0.515862	-4.61843	0.00764869	-6.83552	4.73772e-05
Potri.007G006900.v4.1	37.5923	36.2656	74.6981	3.49939	4.37789	13.27	0	0	0	49.5187	7.04909	0	-7.13765	0.000441146	-4.31808	0.0375348
Potri.014G077200.v4.1	20.1715	13.5996	3.71171	26.2454	27.3618	29.8575	0	0	0	12.4943	27.8216	0	-5.15137	0.0153092	-6.30584	0.00198055
Potri.001G205500.v4.1	5.95975	15.2481	32.9414	9.62332	31.7397	16.5875	0	0	0	18.0497	19.3168	0	-5.68156	0.00933185	-5.77762	0.00670413
Potri.001G074300.v4.1	15.1286	11.5391	4.63964	30.6197	18.606	50.8683	0	0	0	10.4358	33.3647	0	-4.89171	0.0202819	-6.56784	0.00104511
Potri.001G268200.v4.1	71.517	121.572	90.0089	85.7351	91.9356	155.922	0	6.06195	0	94.3661	111.198	2.02065	-5.6127	0.000273383	-5.84906	0.000102957
Potri.002G045900.v4.1	6.87663	12.3633	20.4144	38.4933	26.2673	14.3758	0	0	0	13.2181	26.3788	0	-5.23215	0.012731	-6.23098	0.00204504
Potri.001G134800.v4.1	20.6299	14.8359	12.991	3.49939	38.3065	23.2225	0	0	0	16.1523	21.6761	0	-5.52151	0.0130164	-5.94291	0.00578949
Potri.007G062700.v4.1	42.1767	7.41797	30.6216	22.746	16.4171	0	0	0	0	26.7387	13.0544	0	-6.24846	0.0159735	-5.21726	0.0426131
Potri.018G017100.v4.1	8.25196	31.3203	25.518	3.49939	28.4563	16.5875	0	0	0	21.6968	16.181	0	-5.94762	0.00753481	-5.52051	0.0117808
Potri.003G124800.v4.1	18.7961	35.4414	24.5901	6.12393	28.4563	5.52916	0	0	0	26.2759	13.3698	0	-6.22381	0.00374975	-5.24568	0.0141013
Potri.001G329600.v4.1	13.2948	4.1211	21.3423	24.4957	29.5507	27.6458	0	0	0	12.9194	27.2308	0	-5.19821	0.0141309	-6.27473	0.0020377
Potri.006G120700.v4.1	13.7533	35.0293	5.56756	17.4969	15.3226	25.4341	0	0	0	18.1167	19.4179	0	-5.68817	0.00838779	-5.78673	0.005988
Potri.008G005800.v4.1	19.713	24.3145	40.8288	0	9.85025	27.6458	0	0	0	28.2854	12.4987	0	-6.3298	0.0135675	-5.14743	0.0437471
Potri.019G076101.v4.1	21.0883	39.1504	2.78378	17.4969	28.4563	4.42333	0	0	0	21.0075	16.7922	0	-5.90137	0.0118375	-5.57793	0.0152868
Potri.016G105700.v4.1	13.2948	30.4961	37.1171	13.9976	17.5116	7.74082	0	0	0	26.9693	13.0833	0	-6.26122	0.00220126	-5.21823	0.0104481
Potri.002G238600.v4.1	11.4611	15.2481	11.5991	54.2405	13.1337	15.4816	0	0	0	12.7694	27.6186	0	-5.18284	0.0149204	-6.29877	0.00204957
Potri.005G148700.v4.1	92.6053	107.561	31.0856	99.7326	133.526	191.309	0	0	3.86897	77.0838	141.522	1.28966	-5.30387	0.000573847	-6.17988	4.49241e-05
Potri.002G142600.v4.1	26.5896	39.1504	34.7973	4.37424	19.7005	7.74082	0	0	0	33.5124	10.6052	0	-6.57463	0.00135728	-4.90957	0.0174273
Potri.014G179800.v4.1	20.1715	24.3145	5.56756	12.2479	40.4955	11.0583	0	0	0	16.6845	21.2672	0	-5.56889	0.011296	-5.91696	0.00556385
Potri.017G073000.v4.1	151.286	110.857	20.4144	433.05	449.828	383.724	0	0	8.51173	94.1859	422.2	2.83724	-4.66116	0.00244113	-6.82544	7.45614e-06
Potri.019G000900.v4.1	25.6728	32.9688	6.95945	33.2442	15.3226	0	0	0	0	21.867	16.1889	0	-5.95884	0.0246018	-5.52798	0.0332835
Potri.015G011500.v4.1	22.0052	19.7813	33.4054	22.746	19.7005	0	0	0	0	25.064	14.1488	0	-6.15532	0.0147378	-5.33292	0.0325642
Potri.011G076800.v4.1	11.0026	28.8477	34.7973	0	17.5116	25.4341	0	0	0	24.8825	14.3152	0	-6.145	0.0179641	-5.3439	0.0373198
Potri.005G049800.v4.1	44.0104	28.0235	5.56756	26.2454	53.6291	56.3974	0	0	0.773794	25.8672	45.424	0.257931	-5.34019	0.00572587	-6.15132	0.00101704
Potri.001G255700.v4.1	26.5896	7.83008	13.4549	0	36.1176	30.9633	0	0	0	15.9582	22.3603	0	-5.50382	0.0418382	-5.9887	0.0213054
Potri.011G136900.v4.1	11.0026	19.3691	6.95945	42.8675	26.2673	16.5875	0	0	0	12.4437	28.5741	0	-5.14628	0.0138147	-6.34635	0.00155205
Potri.011G042800.v4.1	60.9728	37.0899	9.27927	16.6221	7.6613	5.52916	0	0	0	35.7806	9.93752	0	-6.66907	0.00178116	-4.82642	0.025224
Potri.013G051000.v4.1	2.29221	2.88477	32.0135	10.4982	6.56683	69.6674	0	0	0	12.3968	28.9108	0	-5.13893	0.0457595	-6.36014	0.0090933
Potri.009G008700.v4.1	15.587	15.2481	10.2072	10.4982	45.9678	22.1166	0	0	0	13.6808	26.1942	0	-5.2822	0.0121578	-6.21694	0.00218207
Potri.009G148500.v4.1	4.12598	17.3086	17.1667	4.37424	42.6844	36.4925	0	0	0	12.8671	27.8504	0	-5.19388	0.0236766	-6.30529	0.00409885
Potri.014G078800.v4.1	6.41819	11.127	11.1351	38.4933	9.85025	64.1383	0	0	0	9.56009	37.4939	0	-4.76522	0.0269819	-6.73647	0.000935167
Potri.008G055300.v4.1	16.9624	7.83008	42.2207	21.8712	22.9839	3.3175	0	0	0	22.3377	16.0575	0	-5.98878	0.00787784	-5.51488	0.0129797
Potri.001G324300.v4.1	24.7559	13.1875	14.3829	12.2479	6.56683	43.1274	0	0	0	17.4421	20.6474	0	-5.63218	0.00995529	-5.87397	0.00575057
Potri.006G137700.v4.1	33.0078	46.5684	99.2882	27.1203	73.3296	33.175	0	0	1.54759	59.6215	44.5416	0.515862	-5.96505	0.000619477	-5.54337	0.00116562
Potri.006G277200.v4.1	26.5896	36.2656	13.4549	13.9976	21.8894	6.63499	0	0	0	25.4367	14.174	0	-6.17713	0.00289334	-5.33318	0.0095923
Potri.012G082400.v4.1	37.5923	40.3867	25.054	5.24908	17.5116	8.84666	0	0	0	34.3443	10.5358	0	-6.61004	0.00102693	-4.90049	0.0155768
Potri.002G028300.v4.1	16.0455	14.8359	9.27927	27.1203	22.9839	30.9633	0	0	0	13.3869	27.0225	0	-5.25092	0.00874356	-6.26399	0.0011863
Potri.008G085700.v4.1	25.6728	7.00586	29.2297	8.74847	24.0784	19.905	0	0	0	20.6361	17.5773	0	-5.87435	0.00578125	-5.64103	0.00692801
Potri.006G054100.v4.1	4.58442	25.9629	1.39189	26.2454	47.0623	28.7516	0	0	0	10.6464	34.0198	0	-4.92231	0.0361621	-6.59576	0.00295837
Potri.009G084800.v4.1	23.3805	2.47266	2.78378	9.62332	38.3065	66.3499	0	0	0	9.54566	38.0933	0	-4.7618	0.0476738	-6.75801	0.00273603
Potri.018G093700.v4.1	37.5923	16.4844	0	4.37424	20.795	35.3866	0	0	0	18.0255	20.1853	0	-5.67988	0.0451404	-5.84151	0.0328021
Potri.003G121900.v4.1	17.8792	14.0117	0.927927	34.9939	21.8894	43.1274	0	0	0	10.9396	33.3369	0	-4.95995	0.0316026	-6.56704	0.00265364
Potri.014G142600.v4.1	10.0857	82.4219	15.7748	18.3718	43.7789	71.8791	4.46751	0	0	36.0941	44.6766	1.48917	-5.61123	0.00638314	-5.91714	0.00315915
Potri.017G017200.v4.1	16.5039	10.3027	13.9189	13.9976	30.6452	36.4925	0	0	0	13.5752	27.0451	0	-5.2704	0.00983534	-6.26324	0.00147864
Potri.005G145200.v4.1	7.33507	2.88477	16.2387	6.12393	29.5507	89.5724	0	0	0	8.81952	41.749	0	-4.64732	0.048775	-6.89003	0.00178455
Potri.016G042000.v4.1	22.4637	5.35742	15.3108	26.2454	36.1176	14.3758	0	0	0	14.3773	25.5796	0	-5.35276	0.011687	-6.18501	0.0025436
Potri.001G087900.v4.1	5.95975	7.41797	27.8378	29.7448	18.606	32.0691	0	0	0	13.7385	26.8067	0	-5.28726	0.0139949	-6.25276	0.00251894
Potri.005G073900.v4.1	16.9624	23.9024	15.3108	18.3718	29.5507	11.0583	0	0	0	18.7252	19.6603	0	-5.73516	0.00490249	-5.8049	0.00363157
Potri.011G085000.v4.1	40.3429	166.904	35.2612	68.2381	138.998	75.1966	0	0	3.09517	80.8362	94.1442	1.03172	-5.66104	0.00069089	-5.8802	0.000310416
Potri.016G063600.v4.1	35.7585	13.1875	0	22.746	17.5116	27.6458	0	0	0	16.3153	22.6345	0	-5.53601	0.0423504	-6.00834	0.0220012
Potri.013G042100.v4.1	17.8792	55.6348	12.991	13.1227	14.2281	11.0583	0	0	0	28.835	12.8031	0	-6.35834	0.00218581	-5.18655	0.012277
Potri.007G033000.v4.1	11.4611	27.1992	1.85585	14.8724	21.8894	45.3391	0	0	0	13.5054	27.367	0	-5.26462	0.0221355	-6.28099	0.00440572
Potri.006G176500.v4.1	32.091	16.8965	22.7342	6.99878	28.4563	11.0583	0	0	0	23.9072	15.5045	0	-6.08704	0.00353108	-5.45938	0.0081615
Potri.002G250700.v4.1	31.6325	3.29688	1.85585	6.12393	54.7236	29.8575	0	0	0	12.2617	30.235	0	-5.12337	0.0406665	-6.42454	0.00673882
Potri.003G086200.v4.1	10.0857	6.59375	20.8784	13.9976	30.6452	44.2333	0	0	0	12.5193	29.6254	0	-5.15311	0.0149204	-6.3949	0.00162112
Potri.018G002300.v4.1	11.4611	23.9024	29.2297	0	26.2673	25.4341	0	0	0	21.531	17.2338	0	-5.93627	0.0232635	-5.61223	0.0284165
Potri.015G120700.v4.1	11.0026	7.41797	21.8063	27.9951	25.1729	29.8575	0	0	0	13.409	27.6751	0	-5.25217	0.0102037	-6.29846	0.00139609
Potri.017G106400.v4.1	23.3805	6.18164	7.88738	15.7473	48.1568	25.4341	0	0	0	12.4832	29.7794	0	-5.14912	0.016644	-6.40275	0.00188867
Potri.004G145700.v4.1	22.9221	7.83008	12.527	3.49939	14.2281	59.7149	0	0	0	14.4264	25.8142	0	-5.3581	0.021972	-6.19554	0.00579389
Potri.019G076800.v4.1	6.87663	5.35742	6.03153	38.4933	110.542	34.2808	0	0	0	6.08853	61.1052	0	-4.11354	0.0458368	-7.44046	0.000106694
Potri.013G089000.v4.1	31.6325	26.375	37.581	8.74847	17.5116	8.84666	0	0	0	31.8629	11.7022	0	-6.50156	0.0010024	-5.05443	0.0106601
Potri.014G167400.v4.1	11.0026	9.89063	18.0946	24.4957	38.3065	23.2225	0	0	0	12.9959	28.6749	0	-5.20738	0.00980524	-6.3491	0.00107141
Potri.001G150400.v4.1	9.16884	25.9629	19.4865	4.37424	32.8342	24.3283	0	0	0	18.2061	20.5122	0	-5.69464	0.00953711	-5.86322	0.00613613
Potri.002G182900.v4.1	7.33507	9.06641	4.63964	81.3608	56.9125	21.0108	0	0	0	7.01371	53.0947	0	-4.31916	0.0377104	-7.2396	0.00019693
Potri.017G041100.v4.1	30.2572	32.5567	6.03153	6.99878	12.0392	29.8575	0	0	0	22.9485	16.2985	0	-6.0286	0.00605771	-5.53166	0.0106878
Potri.016G094300.v4.1	40.8014	25.9629	2.31982	3.49939	7.6613	37.5983	0	0	0	23.028	16.253	0	-6.03334	0.0135674	-5.52755	0.0215598
Potri.017G127800.v4.1	5.50131	16.4844	11.1351	15.7473	29.5507	56.3974	0	0	0	11.0403	33.8985	0	-4.97351	0.0187284	-6.58943	0.0010726
Potri.008G160800.v4.1	21.0883	24.7266	24.1261	13.9976	7.6613	26.54	0	0	0	23.3137	16.0663	0	-6.05106	0.00301317	-5.51288	0.00618079
Potri.001G463700.v4.1	26.1312	20.6055	2.78378	0	28.4563	39.81	0	0	0	16.5068	22.7554	0	-5.55307	0.0465151	-6.01413	0.0249441
Potri.003G091000.v4.1	37.5923	7.83008	4.17567	7.87363	40.4955	19.905	0	0	0	16.5327	22.758	0	-5.55476	0.0165835	-6.01426	0.00730161
Potri.002G055500.v4.1	2.29221	4.1211	12.991	48.1166	66.7628	59.7149	0	0	0	6.4681	58.1981	0	-4.19967	0.0477126	-7.3705	0.000189512
Potri.007G102000.v4.1	16.9624	40.7988	38.9729	37.6184	33.9286	74.0907	4.46751	0	0	32.2447	48.5459	1.48917	-5.49103	0.00291658	-6.08049	0.000711349
Potri.007G020600.v4.1	4.58442	30.9082	6.03153	6.99878	49.2512	25.4341	0	0	0	13.8414	27.2281	0	-5.30019	0.0227958	-6.27305	0.00493919
Potri.008G182500.v4.1	14.6701	6.18164	63.099	13.9976	10.9447	15.4816	0	0	0	27.9836	13.4746	0	-6.31386	0.00410309	-5.26026	0.0163553
Potri.006G274800.v4.1	19.713	18.957	24.5901	0	28.4563	25.4341	0	0	0	21.0867	17.9635	0	-5.90609	0.0227484	-5.67211	0.0253412
Potri.004G040700.v4.1	25.2143	1.64844	6.95945	41.1178	17.5116	42.0216	0	0	0	11.2741	33.5503	0	-5.00174	0.0299401	-6.57663	0.0026169
Potri.012G119800.v4.1	18.7961	13.1875	4.63964	9.62332	50.3457	33.175	0	0	0	12.2078	31.048	0	-5.11786	0.0192851	-6.46243	0.00199591
Potri.003G031200.v4.1	14.6701	7.41797	7.88738	28.87	22.9839	61.9266	0	0	0	9.99183	37.9268	0	-4.82814	0.0191479	-6.75229	0.000559024
Potri.017G148600.v4.1	23.3805	5.76953	4.63964	43.7424	37.212	19.905	0	0	0	11.2632	33.6198	0	-5.00077	0.0211375	-6.58	0.00144768
Potri.010G057200.v4.1	14.6701	21.0176	7.42342	43.7424	18.606	16.5875	0	0	0	14.3704	26.312	0	-5.35367	0.0106004	-6.22804	0.00207584
Potri.002G077000.v4.1	13.7533	11.5391	31.5495	13.9976	35.0231	11.0583	0	0	0	18.9473	20.0263	0	-5.75134	0.0064935	-5.83049	0.00479534
Potri.018G085500.v4.1	7.79352	19.7813	8.35134	41.1178	41.5899	12.1642	0	0	0	11.9754	31.624	0	-5.09105	0.0163412	-6.49185	0.00136509
Potri.005G233500.v4.1	17.4208	25.1387	1.39189	17.4969	47.0623	13.27	0	0	0	14.6505	25.9431	0	-5.38158	0.0216459	-6.20441	0.00582925
Potri.008G076800.v4.1	24.2974	6.18164	64.9549	19.2466	6.56683	9.95249	0	0	0	31.8113	11.922	0	-6.49888	0.00314746	-5.08733	0.021267
Potri.009G042800.v4.1	10.5442	6.18164	19.9504	34.9939	13.1337	45.3391	0	0	0	12.2254	31.1556	0	-5.11879	0.0157853	-6.46963	0.00143812
Potri.006G214500.v4.1	15.1286	17.3086	8.35134	10.4982	39.401	34.2808	0	0	0	13.5962	28.06	0	-5.27352	0.0119375	-6.31616	0.00175672
Potri.006G016200.v4.1	100.399	109.621	54.7477	177.594	44.8733	48.6566	0	0	3.09517	88.2559	90.3747	1.03172	-5.77729	0.000410171	-5.81289	0.000269439
Potri.017G144301.v4.1	5.95975	3.70899	43.1486	17.4969	0	47.5508	0	0	0	17.6058	21.6826	0	-5.64541	0.0476368	-5.94591	0.0303264
Potri.018G047500.v4.1	7.33507	19.3691	15.7748	36.7436	25.1729	18.7991	0	0	0	14.1597	26.9052	0	-5.33217	0.00929984	-6.25919	0.00157971
Potri.001G454200.v4.1	10.5442	17.7207	8.35134	10.4982	62.3849	21.0108	0	0	0	12.2054	31.298	0	-5.1181	0.0180421	-6.47408	0.00176381
Potri.006G051600.v4.1	20.6299	42.8594	4.17567	16.6221	8.75578	25.4341	0	0	0	22.555	16.9373	0	-6.00399	0.00686525	-5.58985	0.0106008
Potri.005G171300.v4.1	21.0883	28.0235	3.24774	13.1227	45.9678	6.63499	0	0	0	17.4532	21.9085	0	-5.6339	0.0152795	-5.9602	0.00811778
Potri.002G149400.v4.1	20.6299	46.9805	24.5901	0	17.5116	19.905	0	0	0	30.7335	12.4722	0	-6.44983	0.0101757	-5.14429	0.0402017
Potri.001G111100.v4.1	14.6701	15.2481	5.1036	54.2405	35.0231	8.84666	0	0	0	11.6739	32.7034	0	-5.0537	0.0206019	-6.54112	0.00166837
Potri.007G085100.v4.1	1.83377	14.0117	40.3648	22.746	17.5116	21.0108	0	0	0	18.7368	20.4228	0	-5.73539	0.0127312	-5.8604	0.00888436
Potri.001G034933.v4.1	7.79352	18.1328	5.56756	28.87	16.4171	64.1383	0	0	0	10.498	36.4751	0	-4.90139	0.0221355	-6.69612	0.000998405
Potri.005G257300.v4.1	11.4611	23.0781	4.17567	21.8712	25.1729	42.0216	0	0	0	12.905	29.6886	0	-5.19906	0.0149205	-6.39887	0.00178339
Potri.019G052400.v4.1	14.6701	28.0235	42.2207	13.1227	13.1337	14.3758	0	0	0	28.3048	13.5441	0	-6.33082	0.00160283	-5.26724	0.00824806
Potri.016G105300.v4.1	1.37533	14.8359	10.6712	53.3657	27.3618	47.5508	0	0	0	8.96081	42.7594	0	-4.6728	0.0347351	-6.92657	0.000853668
Potri.019G026400.v4.1	5.50131	8.6543	17.6306	39.3681	37.212	32.0691	0	0	0	10.5954	36.2164	0	-4.91271	0.0161968	-6.68677	0.000592782
Potri.015G004100.v4.1	14.6701	3.29688	19.4865	34.9939	20.795	36.4925	0	0	0	12.4845	30.7604	0	-5.14873	0.016048	-6.4513	0.00162765
Potri.012G065000.v4.1	24.2974	14.8359	21.3423	7.87363	37.212	12.1642	0	0	0	20.1586	19.0833	0	-5.84097	0.00573056	-5.75948	0.00541311
Potri.012G041100.v4.1	10.0857	11.127	36.1892	0	24.0784	36.4925	0	0	0	19.1339	20.1903	0	-5.76569	0.032349	-5.84116	0.0253644
Potri.T012000.v4.1	12.3779	12.7754	28.7657	31.4945	26.2673	6.63499	0	0	0	17.973	21.4656	0	-5.67529	0.00790139	-5.9339	0.0043893
Potri.011G052800.v4.1	25.6728	19.7813	7.42342	3.49939	30.6452	32.0691	0	0	0	17.6258	22.0712	0	-5.64769	0.0120115	-5.96907	0.00618525
Potri.005G097300.v4.1	12.8364	11.9512	16.7027	18.3718	21.8894	44.2333	0	0	0	13.8301	28.1648	0	-5.29738	0.00895493	-6.32228	0.00121774
Potri.001G003400.v4.1	5.50131	27.1992	2.78378	44.6172	28.4563	25.4341	0	0	0	11.8281	32.8359	0	-5.07399	0.0239701	-6.546	0.00222167
Potri.011G117300.v4.1	40.8014	21.4297	14.3829	36.7436	5.47236	3.3175	0	0	0	25.538	15.1778	0	-6.18241	0.00673166	-5.43832	0.0161059
Potri.002G226200.v4.1	18.3377	11.5391	9.27927	2.62454	27.3618	59.7149	0	0	0	13.052	29.9004	0	-5.21401	0.024457	-6.40772	0.00379562
Potri.015G014300.v4.1	4.58442	10.7148	11.1351	22.746	52.5347	57.5033	0	0	0	8.81146	44.2613	0	-4.64777	0.0237316	-6.97462	0.00033105
Potri.019G085500.v4.1	14.2117	35.4414	3.24774	12.2479	7.6613	46.4449	0	0	0	17.6336	22.118	0	-5.64905	0.0156806	-5.97355	0.00838645
Potri.010G053500.v4.1	29.3403	11.5391	13.4549	8.74847	41.5899	14.3758	0	0	0	18.1114	21.5714	0	-5.6864	0.00819667	-5.93667	0.00462034
Potri.003G144600.v4.1	26.5896	25.9629	17.6306	13.9976	31.7397	4.42333	0	0	0	23.3944	16.7202	0	-6.0561	0.00450187	-5.57079	0.00803331
Potri.019G071700.v4.1	14.6701	9.47852	25.518	14.8724	18.606	37.5983	0	0	0	16.5556	23.6922	0	-5.55653	0.00739655	-6.07259	0.00259595
Potri.013G146400.v4.1	12.3779	17.7207	6.95945	48.1166	38.3065	8.84666	0	0	0	12.3527	31.7566	0	-5.13541	0.0167592	-6.49847	0.00156579
Potri.004G001900.v4.1	16.5039	28.0235	5.1036	0	49.2512	22.1166	0	0	0	16.5437	23.7893	0	-5.55653	0.0430983	-6.07832	0.0212999
Potri.001G091600.v4.1	29.3403	10.7148	2.31982	33.2442	40.4955	9.95249	0	0	0	14.125	27.8974	0	-5.32793	0.0205687	-6.31054	0.00425387
Potri.001G315600.v4.1	39.426	16.4844	5.56756	19.2466	8.75578	29.8575	0	0	0	20.4927	19.2866	0	-5.86485	0.00753549	-5.77732	0.00716071
Potri.016G045300.v4.1	29.3403	29.2598	11.1351	10.4982	28.4563	12.1642	0	0	0	23.2451	17.0395	0	-6.04704	0.0035623	-5.5967	0.00618783
Potri.013G062500.v4.1	20.6299	16.4844	14.8468	28.87	15.3226	24.3283	0	0	0	17.3204	22.8403	0	-5.62226	0.00485866	-6.02269	0.00197249
Potri.008G031200.v4.1	18.3377	27.1992	0	24.4957	31.7397	22.1166	0	0	0	15.179	26.1174	0	-5.43249	0.0424337	-6.21475	0.0151346
Potri.005G065100.v4.1	13.2948	28.4356	2.31982	18.3718	31.7397	30.9633	0	0	0	14.6834	27.0249	0	-5.38519	0.0156497	-6.26318	0.00352127
Potri.004G046900.v4.1	20.1715	26.375	0	9.62332	26.2673	40.9158	0	0	0	15.5155	25.6021	0	-5.46403	0.0456594	-6.18496	0.0180572
Potri.013G060900.v4.1	43.552	4.53321	12.0631	3.49939	31.7397	24.3283	0	0	0	20.0494	19.8558	0	-5.83289	0.0131148	-5.81668	0.0111713
Potri.008G039200.v4.1	0	31.3203	17.1667	13.1227	13.1337	47.5508	0	0	0	16.1623	24.6024	0	-5.52298	0.0456183	-6.12773	0.0207646
Potri.003G196500.v4.1	6.41819	5.35742	12.0631	27.9951	27.3618	95.1016	0	0	0	7.94622	50.1528	0	-4.49715	0.0331012	-7.15516	0.000298494
Potri.004G055300.v4.1	5.50131	14.0117	4.17567	37.6184	48.1568	65.2441	0	0	0	7.89623	50.3398	0	-4.49149	0.0290931	-7.16094	0.000220662
Potri.018G109600.v4.1	9.16884	54.8106	4.17567	18.3718	13.1337	21.0108	0	0	0	22.7184	17.5054	0	-6.01469	0.00813768	-5.6378	0.0116395
Potri.016G074900.v4.1	11.4611	28.0235	9.27927	13.1227	42.6844	17.6933	0	0	0	16.2546	24.5001	0	-5.5316	0.00921152	-6.12097	0.00295837
Potri.001G368100.v4.1	44.4689	15.6602	19.4865	17.4969	14.2281	13.27	0	0	0	26.5385	14.9984	0	-6.2376	0.00202831	-5.41581	0.00682673
Potri.019G104600.v4.1	53.6377	57.6953	28.7657	2.62454	9.85025	13.27	0	0	0	46.6996	8.58159	0	-7.05337	0.00051862	-4.60116	0.0256696
Potri.010G104900.v4.1	12.8364	27.1992	9.27927	20.9963	15.3226	36.4925	0	0	0	16.4383	24.2705	0	-5.54779	0.00753549	-6.1084	0.00246001
Potri.014G060800.v4.1	31.6325	11.5391	9.27927	37.6184	16.4171	14.3758	0	0	0	17.4836	22.8038	0	-5.63552	0.00786114	-6.02174	0.00353535
Potri.014G176600.v4.1	10.5442	26.7871	19.0225	0	22.9839	40.9158	0	0	0	18.7846	21.2999	0	-5.7396	0.0306912	-5.91838	0.0214368
Potri.006G247000.v4.1	23.839	19.3691	23.1982	15.7473	25.1729	13.27	0	0	0	22.1354	18.0634	0	-5.97605	0.0025771	-5.68221	0.00365039
Potri.008G204900.v4.1	30.2572	23.9024	6.49549	25.3706	29.5507	4.42333	0	0	0	20.2183	19.7815	0	-5.84571	0.00851763	-5.81523	0.00741266
Potri.001G086300.v4.1	41.2598	23.9024	18.0946	14.8724	20.795	7.74082	0	0	0	27.7522	14.4694	0	-6.30236	0.00190474	-5.3632	0.00774254
Potri.016G139000.v4.1	2.75065	26.7871	30.1576	6.99878	40.4955	13.27	0	0	0	19.8985	20.2547	0	-5.82269	0.0120621	-5.84598	0.00971793
Potri.017G110700.v4.1	11.9195	19.7813	10.6712	27.1203	19.7005	38.7041	0	0	0	14.124	28.5083	0	-5.3287	0.00815643	-6.34096	0.00110872
Potri.002G175200.v4.1	28.4234	16.8965	0	40.243	10.9447	28.7516	0	0	0	15.1066	26.6464	0	-5.42515	0.0464931	-6.24463	0.0164126
Potri.016G091800.v4.1	14.6701	32.9688	0	28.87	28.4563	18.7991	0	0	0	15.8796	25.3751	0	-5.49773	0.0416402	-6.17352	0.0169214
Potri.017G032200.v4.1	7.79352	13.5996	9.27927	27.9951	31.7397	58.6091	0	0	0	10.2241	39.448	0	-4.86263	0.0155506	-6.80885	0.000378767
Potri.004G029900.v4.1	9.16884	19.3691	22.7342	10.4982	39.401	21.0108	0	0	0	17.0907	23.6367	0	-5.60316	0.00750188	-6.06868	0.00290046
Potri.014G070700.v4.1	6.41819	27.6113	6.03153	3.49939	6.56683	80.7257	0	0	0	13.3537	30.264	0	-5.24807	0.037096	-6.42564	0.00723402
Potri.017G148700.v4.1	17.4208	9.47852	3.24774	56.8651	31.7397	32.0691	0	0	0	10.049	40.2246	0	-4.83694	0.0220127	-6.83896	0.000631629
Potri.006G241100.v4.1	31.1741	33.793	4.63964	9.62332	37.212	5.52916	0	0	0	23.2022	17.4548	0	-6.04444	0.00823518	-5.63184	0.0123001
Potri.018G057800.v4.1	79.7689	63.877	9.27927	39.3681	146.659	65.2441	4.46751	0	0.773794	50.9751	83.7572	1.7471	-5.4819	0.00238386	-6.19746	0.000423597
Potri.018G083300.v4.1	37.1338	18.1328	0	20.9963	19.7005	25.4341	0	0	0	18.4222	22.0437	0	-5.71132	0.0344733	-5.97009	0.0222025
Potri.004G211700.v4.1	22.0052	24.7266	0	16.6221	31.7397	29.8575	0	0	0	15.5773	26.0731	0	-5.46971	0.0414233	-6.21173	0.0154314
Potri.001G237100.v4.1	18.7961	11.9512	19.4865	28.87	35.0231	8.84666	0	0	0	16.7446	24.2466	0	-5.57315	0.00727386	-6.10852	0.0024707
Potri.005G254800.v4.1	11.0026	29.2598	12.0631	13.9976	47.0623	8.84666	0	0	0	17.4418	23.3022	0	-5.6331	0.00963906	-6.049	0.00423381
Potri.004G081400.v4.1	14.2117	35.0293	13.4549	12.2479	30.6452	15.4816	0	0	0	20.8987	19.4582	0	-5.89395	0.00447932	-5.78846	0.00443841
Potri.015G137000.v4.1	4.58442	30.9082	19.9504	3.49939	43.7789	18.7991	0	0	0	18.481	22.0258	0	-5.71639	0.014147	-5.96649	0.00829925
Potri.002G129400.v4.1	11.4611	2.88477	23.1982	44.6172	20.795	32.0691	0	0	0	12.5147	32.4938	0	-5.15219	0.0178894	-6.531	0.00168742
Potri.001G271800.v4.1	31.6325	18.5449	5.1036	11.373	36.1176	18.7991	0	0	0	18.427	22.0966	0	-5.71174	0.00853175	-5.97187	0.00476493
Potri.001G377700.v4.1	15.1286	16.4844	13.9189	0	19.7005	60.8208	0	0	0	15.1773	26.8404	0	-5.4318	0.0438067	-6.25241	0.0150672
Potri.015G030300.v4.1	16.9624	32.1445	5.56756	30.6197	19.7005	16.5875	0	0	0	18.2248	22.3025	0	-5.69662	0.00736111	-5.98858	0.00382937
Potri.011G139200.v4.1	21.5468	30.9082	2.31982	0	45.9678	21.0108	0	0	0	18.2583	22.3262	0	-5.69874	0.0428287	-5.98675	0.0273776
Potri.004G132200.v4.1	5.50131	27.1992	9.27927	15.7473	24.0784	47.5508	0	0	0	13.9933	29.1255	0	-5.31585	0.0140841	-6.37065	0.00219067
Potri.006G108400.v4.1	20.1715	40.3867	19.4865	5.24908	16.4171	24.3283	0	0	0	26.6816	15.3315	0	-6.24608	0.00271499	-5.44225	0.00840795
Potri.019G120700.v4.1	16.0455	16.8965	3.24774	16.6221	20.795	64.1383	0	0	0	12.0632	33.8518	0	-5.10116	0.0206153	-6.5877	0.00171708
Potri.011G021100.v4.1	6.87663	9.47852	22.7342	19.2466	27.3618	47.5508	0	0	0	13.0298	31.3864	0	-5.21108	0.0127523	-6.47868	0.00124051
Potri.002G199600.v4.1	38.5091	33.3809	21.3423	0	26.2673	13.27	0	0	0	31.0774	13.1791	0	-6.46572	0.0100153	-5.22417	0.0369287
Potri.015G083400.v4.1	8.7104	17.7207	5.1036	51.616	42.6844	22.1166	0	0	0	10.5116	38.8057	0	-4.90335	0.018237	-6.78705	0.000590086
Potri.001G290900.v4.1	14.2117	14.4238	5.1036	25.3706	35.0231	48.6566	0	0	0	11.2464	36.3501	0	-5	0.014591	-6.69084	0.000611832
Potri.004G187900.v4.1	29.3403	25.5508	2.78378	12.2479	32.8342	18.7991	0	0	0	19.225	21.2937	0	-5.77317	0.00970598	-5.91878	0.00647336
Potri.018G145542.v4.1	12.8364	38.3262	0	27.9951	30.6452	13.27	0	0	0	17.0542	23.9701	0	-5.60069	0.0406122	-6.09142	0.0206119
Potri.001G436500.v4.1	16.9624	11.9512	24.1261	38.4933	15.3226	15.4816	0	0	0	17.6799	23.0992	0	-5.6515	0.00592925	-6.04064	0.0025436
Potri.015G074700.v4.1	18.3377	8.6543	8.81531	10.4982	21.8894	70.7732	0	0	0	11.9358	34.387	0	-5.08476	0.0197302	-6.60981	0.00148214
Potri.011G126100.v4.1	12.3779	24.7266	4.17567	24.4957	25.1729	39.81	0	0	0	13.7601	29.8262	0	-5.29157	0.0128025	-6.40581	0.00171598
Potri.009G115600.v4.1	40.8014	15.6602	11.1351	17.4969	32.8342	4.42333	0	0	0	22.5322	18.2515	0	-6.00164	0.00638145	-5.69784	0.0084013
Potri.005G122500.v4.1	31.1741	44.9199	6.03153	26.2454	0	18.7991	0	0	0	27.3752	15.0149	0	-6.28295	0.0163351	-5.41851	0.0361919
Potri.001G123600.v4.1	12.8364	19.7813	5.1036	37.6184	25.1729	35.3866	0	0	0	12.5737	32.726	0	-5.16137	0.012335	-6.54074	0.00093825
Potri.008G125500.v4.1	2.29221	19.7813	12.527	11.373	24.0784	71.8791	0	0	0	11.5335	35.7768	0	-5.03661	0.028102	-6.66734	0.00217663
Potri.004G102000.v4.1	1.37533	11.127	25.518	43.7424	25.1729	28.7516	0	0	0	12.6734	32.5556	0	-5.17134	0.0230476	-6.53355	0.0026169
Potri.012G137700.v4.1	12.8364	21.8418	13.4549	10.4982	33.9286	33.175	0	0	0	16.0444	25.8673	0	-5.51241	0.00749986	-6.1986	0.00194292
Potri.001G353800.v4.1	19.713	2.47266	5.1036	49.8663	37.212	49.7624	0	0	0	9.09642	45.6136	0	-4.69181	0.0309099	-7.01948	0.000592837
Potri.017G028800.v4.1	18.7961	35.8535	20.4144	20.9963	10.9447	17.6933	0	0	0	25.0214	16.5448	0	-6.15342	0.00208294	-5.55792	0.00490392
Potri.010G123400.v4.1	7.33507	8.6543	9.74323	29.7448	56.9125	58.6091	0	0	0	8.57754	48.4222	0	-4.60845	0.0198161	-7.10444	0.000156335
Potri.001G427670.v4.1	11.9195	17.3086	10.2072	12.2479	33.9286	48.6566	0	0	0	13.1451	31.611	0	-5.22492	0.0116609	-6.48821	0.00110164
Potri.016G096700.v4.1	22.0052	15.2481	4.17567	24.4957	48.1568	17.6933	0	0	0	13.8096	30.1153	0	-5.29577	0.0135181	-6.41984	0.00182574
Potri.015G146500.v4.1	19.713	6.59375	11.1351	13.1227	30.6452	56.3974	0	0	0	12.4806	33.3885	0	-5.1488	0.0152652	-6.56737	0.00120858
Potri.008G070300.v4.1	5.50131	23.4902	16.7027	14.8724	27.3618	39.81	0	0	0	15.2314	27.3481	0	-5.43757	0.0100006	-6.27964	0.00207738
Potri.002G250500.v4.1	12.3779	34.6172	9.74323	25.3706	30.6452	9.95249	0	0	0	18.9128	21.9894	0	-5.75009	0.00669123	-5.96739	0.00395779
Potri.001G170300.v4.1	17.4208	18.1328	10.2072	23.6209	26.2673	32.0691	0	0	0	15.2536	27.3191	0	-5.43935	0.00612989	-6.27914	0.00109267
Potri.008G180700.v4.1	73.8092	43.6836	156.356	187.217	161.982	226.696	0	0	4.64276	91.2828	191.965	1.54759	-5.32429	0.000384252	-6.39691	1.42725e-05
Potri.007G070100.v4.1	9.16884	15.6602	13.9189	23.6209	27.3618	46.4449	0	0	0	12.916	32.4759	0	-5.19937	0.00938055	-6.52816	0.000691506
Potri.011G068100.v4.1	9.16884	16.8965	7.42342	39.3681	47.0623	26.54	0	0	0	11.1629	37.6568	0	-4.98975	0.0132182	-6.74294	0.000454326
Potri.006G266900.v4.1	6.87663	22.666	13.9189	50.7412	21.8894	14.3758	0	0	0	14.4872	29.0021	0	-5.36538	0.0112987	-6.36848	0.00180511
Potri.010G108800.v4.1	45.8442	6.18164	10.6712	0	21.8894	38.7041	0	0	0	20.899	20.1979	0	-5.89297	0.0319203	-5.84182	0.028505
Potri.010G000700.v4.1	38.9676	25.1387	11.5991	13.9976	31.7397	4.42333	0	0	0	25.2351	16.7202	0	-6.1653	0.00447932	-5.57083	0.00924851
Potri.001G366800.v4.1	15.587	10.7148	34.3333	12.2479	40.4955	9.95249	0	0	0	20.2117	20.8986	0	-5.84452	0.00646778	-5.89167	0.00501385
Potri.006G214000.v4.1	24.7559	68.4102	12.527	13.9976	21.8894	0	0	0	0	35.231	11.9623	0	-6.64698	0.00836277	-5.08926	0.0441325
Potri.010G119700.v4.1	46.3027	15.6602	13.4549	0	40.4955	9.95249	0	0	0	25.1393	16.816	0	-6.15963	0.0210723	-5.57705	0.0334812
Potri.001G261700.v4.1	66.9326	56.0469	69.5945	31.4945	155.415	79.6199	0	0	2.32138	64.1913	88.8431	0.773794	-5.6347	0.000612899	-6.10261	0.00015188
Potri.011G051300.v4.1	22.9221	10.3027	8.35134	8.74847	13.1337	69.6674	0	0	0	13.8587	30.5165	0	-5.30038	0.0185176	-6.43747	0.0028457
Potri.006G105000.v4.1	24.2974	17.7207	11.1351	13.1227	13.1337	45.3391	0	0	0	17.7178	23.8652	0	-5.65508	0.00715028	-6.08282	0.00293803
Potri.001G178000.v4.1	11.4611	18.5449	6.49549	52.4908	36.1176	15.4816	0	0	0	12.1672	34.6967	0	-5.11383	0.0143293	-6.6262	0.000897394
Potri.008G202400.v4.1	11.9195	6.59375	9.74323	22.746	41.5899	70.7732	0	0	0	9.41883	45.0364	0	-4.7427	0.0196721	-6.99959	0.000286493
Potri.002G023300.v4.1	14.2117	10.7148	9.27927	28.87	20.795	61.9266	0	0	0	11.4019	37.1972	0	-5.01904	0.0136535	-6.72426	0.000538422
Potri.014G128400.v4.1	16.5039	18.5449	22.7342	7.87363	28.4563	29.8575	0	0	0	19.261	22.0625	0	-5.77545	0.00505334	-5.96848	0.00301512
Potri.003G145900.v4.1	16.5039	23.4902	6.03153	20.1215	19.7005	43.1274	0	0	0	15.3419	27.6498	0	-5.44811	0.00926281	-6.29607	0.00187223
Potri.009G093500.v4.1	22.9221	34.6172	1.85585	14.8724	30.6452	18.7991	0	0	0	19.7984	21.4389	0	-5.81587	0.0105698	-5.92907	0.00746226
Potri.009G167400.v4.1	14.6701	4.1211	10.2072	55.9902	48.1568	27.6458	0	0	0	9.66615	43.9309	0	-4.77949	0.0200774	-6.96581	0.000353149
Potri.006G063500.v4.1	12.3779	18.957	19.4865	32.3694	37.212	5.52916	0	0	0	16.9405	25.0369	0	-5.59042	0.0089611	-6.15506	0.00301268
Potri.001G254000.v4.1	20.6299	25.9629	7.88738	4.37424	39.401	26.54	0	0	0	18.1601	23.4384	0	-5.69105	0.0101602	-6.05598	0.00488938
Potri.002G114900.v4.1	28.8819	14.8359	5.1036	41.9927	22.9839	13.27	0	0	0	16.2738	26.0822	0	-5.53238	0.0103438	-6.21499	0.00292951
Potri.009G131500.v4.1	41.7182	11.5391	11.5991	14.8724	4.37789	39.81	0	0	0	21.6188	19.6867	0	-5.94182	0.0082804	-5.80596	0.00838645
Potri.005G247400.v4.1	27.0481	23.9024	28.3018	8.74847	15.3226	24.3283	0	0	0	26.4174	16.1331	0	-6.23123	0.00179329	-5.51666	0.00520393
Potri.005G065700.v4.1	9.62729	22.2539	2.31982	31.4945	37.212	43.1274	0	0	0	11.4003	37.278	0	-5.0206	0.0207579	-6.72778	0.00111746
Potri.010G238400.v4.1	16.5039	25.9629	5.1036	11.373	47.0623	22.1166	0	0	0	15.8568	26.8506	0	-5.49574	0.0114495	-6.25301	0.00290046
Potri.001G153300.v4.1	22.9221	46.5684	11.1351	20.9963	0	26.54	0	0	0	26.8752	15.8454	0	-6.25641	0.0148898	-5.4948	0.0301944
Potri.007G047300.v4.1	11.0026	11.5391	48.7162	39.3681	6.56683	7.74082	0	0	0	23.7526	17.8919	0	-6.0775	0.0073932	-5.67395	0.010984
Potri.001G322900.v4.1	43.0936	22.2539	24.1261	0	7.6613	35.3866	0	0	0	29.8245	14.3493	0	-6.40623	0.0134098	-5.34723	0.0375174
Potri.015G090800.v4.1	31.1741	21.8418	28.3018	7.87363	29.5507	9.95249	0	0	0	27.1059	15.7923	0	-6.26828	0.00223562	-5.48612	0.00688913
Potri.006G031700.v4.1	22.9221	33.3809	18.5585	9.62332	15.3226	26.54	0	0	0	24.9538	17.162	0	-6.14943	0.00228251	-5.60624	0.00487312
Potri.008G185100.v4.1	21.0883	23.0781	6.95945	13.9976	47.0623	14.3758	0	0	0	17.042	25.1452	0	-5.59939	0.00879118	-6.15864	0.00297508
Potri.005G187900.v4.1	26.1312	11.9512	24.1261	28.87	12.0392	21.0108	0	0	0	20.7362	20.64	0	-5.88151	0.00374226	-5.87726	0.00313285
Potri.007G136700.v4.1	2.29221	16.4844	7.88738	62.989	44.8733	36.4925	0	0	0	8.88799	48.1183	0	-4.66173	0.0287657	-7.09708	0.000405563
Potri.001G259200.v4.1	14.2117	18.1328	51.5	0	26.2673	19.905	0	0	0	27.9482	15.3908	0	-6.3124	0.0147544	-5.44872	0.0331798
Potri.007G051800.v4.1	17.8792	15.2481	18.0946	1.74969	25.1729	48.6566	0	0	0	17.074	25.1931	0	-5.60153	0.015122	-6.16015	0.00567018
Potri.007G052700.v4.1	17.4208	46.1563	34.3333	0	22.9839	16.5875	0	0	0	32.6368	13.1905	0	-6.53646	0.00909904	-5.22536	0.0366951
Potri.014G145300.v4.1	16.9624	16.0723	16.2387	27.1203	18.606	33.175	0	0	0	16.4245	26.3004	0	-5.54565	0.0049381	-6.22501	0.00115365
Potri.004G204300.v4.1	12.8364	25.9629	16.2387	20.1215	32.8342	17.6933	0	0	0	18.346	23.5497	0	-5.70584	0.00448854	-6.06493	0.00196781
Potri.017G016100.v4.1	11.9195	27.6113	5.1036	6.99878	41.5899	38.7041	0	0	0	14.8781	29.0976	0	-5.40407	0.015355	-6.36864	0.00297862
Potri.011G080800.v4.1	27.5065	8.24219	16.7027	31.4945	7.6613	35.3866	0	0	0	17.4838	24.8475	0	-5.63529	0.00843727	-6.1438	0.00311051
Potri.013G017100.v4.1	29.3403	52.75	51.5	9.62332	19.7005	0	0	0	0	44.5301	9.77461	0	-6.98465	0.00318206	-4.79716	0.0460312
Potri.010G111400.v4.1	27.965	7.41797	3.71171	12.2479	33.9286	54.1858	0	0	0	13.0316	33.4541	0	-5.21141	0.0202893	-6.57047	0.00218231
Potri.005G225100.v4.1	19.2546	26.375	35.7252	27.1203	6.56683	14.3758	0	0	0	27.1183	16.021	0	-6.26904	0.00223562	-5.51397	0.0065875
Potri.006G010000.v4.1	34.8416	10.7148	3.24774	42.8675	17.5116	19.905	0	0	0	16.2681	26.7614	0	-5.53163	0.0135299	-6.25175	0.00382488
Potri.010G167600.v4.1	4.58442	15.2481	2.31982	26.2454	78.802	71.8791	0	0	0	7.3841	58.9755	0	-4.39529	0.0437453	-7.38905	0.000275697
Potri.011G064800.v4.1	7.79352	14.0117	30.6216	26.2454	0	48.6566	0	0	0	17.4756	24.9673	0	-5.635	0.035026	-6.14988	0.0167031
Potri.001G221800.v4.1	17.8792	8.6543	12.527	31.4945	25.1729	44.2333	0	0	0	13.0202	33.6335	0	-5.20996	0.00905633	-6.57947	0.000606118
Potri.015G012800.v4.1	26.5896	5.76953	3.24774	23.6209	21.8894	65.2441	0	0	0	11.869	36.9181	0	-5.07644	0.0240623	-6.71332	0.00169321
Potri.003G170700.v4.1	16.9624	12.3633	16.7027	26.2454	26.2673	33.175	0	0	0	15.3428	28.5626	0	-5.44705	0.0055075	-6.34359	0.000841113
Potri.002G232800.v4.1	8.25196	39.9746	23.6621	4.37424	25.1729	25.4341	0	0	0	23.9629	18.3271	0	-6.0911	0.00548755	-5.70047	0.00819669
Potri.008G020200.v4.1	32.091	13.5996	0	31.4945	39.401	15.4816	0	0	0	15.2302	28.7924	0	-5.43676	0.0440577	-6.35571	0.0135052
Potri.015G108000.v4.1	16.9624	15.6602	0.463964	35.8687	59.1015	24.3283	0	0	0	11.0288	39.7662	0	-4.9718	0.0361621	-6.82125	0.00230805
Potri.010G191100.v4.1	24.2974	36.6778	40.3648	10.4982	21.8894	6.63499	0	0	0	33.78	13.0075	0	-6.58604	0.00102211	-5.20787	0.00927169
Potri.006G204900.v4.1	22.9221	10.3027	11.5991	24.4957	37.212	26.54	0	0	0	14.9413	29.4159	0	-5.40869	0.00702875	-6.38582	0.000998405
Potri.007G145000.v4.1	20.1715	5.76953	12.527	22.746	41.5899	38.7041	0	0	0	12.8227	34.3467	0	-5.18758	0.0114294	-6.60895	0.000779562
Potri.004G099900.v4.1	9.16884	16.0723	15.7748	22.746	25.1729	48.6566	0	0	0	13.672	32.1918	0	-5.28133	0.00860555	-6.51542	0.000763876
Potri.007G018600.v4.1	32.5494	2.88477	32.4774	7.87363	27.3618	23.2225	0	0	0	22.6372	19.486	0	-6.00789	0.00763881	-5.79002	0.00873813
Potri.018G063000.v4.1	41.2598	13.1875	20.8784	27.1203	0	25.4341	0	0	0	25.1086	17.5181	0	-6.1578	0.0162194	-5.64018	0.0252571
Potri.005G102000.v4.1	29.3403	20.6055	9.27927	17.4969	26.2673	23.2225	0	0	0	19.7417	22.3289	0	-5.8112	0.00418816	-5.98774	0.00254098
Potri.009G046600.v4.1	4.58442	3.70899	23.6621	42.8675	45.9678	35.3866	0	0	0	10.6518	41.4073	0	-4.91954	0.0231269	-6.87982	0.000803008
Potri.017G056800.v4.1	28.4234	30.9082	25.054	22.746	16.4171	7.74082	0	0	0	28.1286	15.6346	0	-6.32196	0.00154132	-5.47784	0.00556385
Potri.012G015600.v4.1	30.2572	14.0117	24.1261	27.1203	12.0392	18.7991	0	0	0	22.7983	19.3195	0	-6.01837	0.00276241	-5.7821	0.00349942
Potri.002G000500.v4.1	35.3	11.5391	25.982	23.6209	10.9447	19.905	0	0	0	24.2737	18.1569	0	-6.10875	0.00270757	-5.69197	0.00461667
Potri.017G039100.v4.1	4.12598	27.6113	11.1351	38.4933	16.4171	37.5983	0	0	0	14.2908	30.8362	0	-5.34616	0.0133605	-6.45514	0.00188453
Potri.004G190400.v4.1	14.2117	30.4961	13.9189	18.3718	32.8342	16.5875	0	0	0	19.5422	22.5978	0	-5.79711	0.00426561	-6.00522	0.00244824
Potri.013G152100.v4.1	14.6701	28.8477	25.518	6.12393	36.1176	15.4816	0	0	0	23.0119	19.2411	0	-6.03241	0.00430058	-5.77093	0.00540254
Potri.001G101800.v4.1	9.16884	23.4902	65.4189	0	25.1729	15.4816	0	0	0	32.6926	13.5515	0	-6.53866	0.0119725	-5.2648	0.0421574
Potri.008G131800.v4.1	23.839	18.5449	3.71171	15.7473	9.85025	60.8208	0	0	0	15.3652	28.8061	0	-5.4498	0.0161901	-6.3549	0.00358985
Potri.019G051500.v4.1	13.7533	9.89063	19.4865	34.1191	20.795	37.5983	0	0	0	14.3768	30.8374	0	-5.35298	0.00731851	-6.45488	0.000807638
Potri.010G117500.v4.1	19.713	34.2051	0	14.8724	51.4402	7.74082	0	0	0	17.9727	24.6845	0	-5.67613	0.0417954	-6.13283	0.0222635
Potri.003G137700.v4.1	20.6299	16.8965	7.88738	13.9976	0	74.0907	0	0	0	15.1379	29.3628	0	-5.4281	0.0466658	-6.3829	0.014077
Potri.013G062900.v4.1	6.41819	3.70899	23.6621	1.74969	39.401	77.4082	0	0	0	11.2631	39.5196	0	-5.00055	0.044067	-6.81089	0.00360336
Potri.001G358900.v4.1	30.2572	28.8477	3.24774	28.87	18.606	16.5875	0	0	0	20.7842	21.3545	0	-5.88572	0.00704582	-5.92574	0.00547702
Potri.013G023100.v4.1	13.2948	20.6055	7.88738	51.616	29.5507	14.3758	0	0	0	13.9292	31.8475	0	-5.30875	0.0106945	-6.50304	0.0011511
Potri.007G060100.v4.1	22.9221	21.4297	11.1351	22.746	35.0231	14.3758	0	0	0	18.4956	24.0483	0	-5.71727	0.00474286	-6.09563	0.00201245
Potri.016G079900.v4.1	27.0481	11.9512	19.4865	36.7436	31.7397	0	0	0	0	19.4952	22.8278	0	-5.79273	0.0257049	-6.02206	0.0166175
Potri.002G119900.v4.1	42.6351	25.9629	0.463964	13.1227	26.2673	18.7991	0	0	0	23.0207	19.3964	0	-6.03288	0.0136915	-5.78468	0.0156437
Potri.014G123800.v4.1	5.04286	15.2481	32.9414	22.746	28.4563	24.3283	0	0	0	17.7441	25.1769	0	-5.65691	0.00746315	-6.1616	0.00270763
Potri.006G244000.v4.1	0	17.7207	38.9729	18.3718	40.4955	12.1642	0	0	0	18.8979	23.6771	0	-5.74795	0.0356798	-6.07296	0.0214368
Potri.008G105500.v4.1	27.965	3.70899	10.6712	40.243	39.401	15.4816	0	0	0	14.115	31.7085	0	-5.32617	0.0147378	-6.4955	0.00194479
Potri.006G114500.v4.1	6.87663	13.1875	15.7748	25.3706	26.2673	60.8208	0	0	0	11.9463	37.4862	0	-5.08653	0.012703	-6.73517	0.000556178
Potri.005G164300.v4.1	26.1312	21.8418	0	36.7436	36.1176	11.0583	0	0	0	15.991	27.9732	0	-5.50737	0.0416604	-6.31444	0.0145291
Potri.001G020700.v4.1	12.8364	14.8359	6.95945	64.7387	30.6452	21.0108	0	0	0	11.5439	38.7982	0	-5.03762	0.0140748	-6.78775	0.000525555
Potri.008G003300.v4.1	38.9676	43.2715	22.2702	2.62454	25.1729	11.0583	0	0	0	34.8364	12.9519	0	-6.63057	0.00182769	-5.19792	0.0145767
Potri.017G135200.v4.1	14.2117	13.1875	12.991	8.74847	17.5116	74.0907	0	0	0	13.4634	33.4503	0	-5.25885	0.0159446	-6.56981	0.001668
Potri.016G059500.v4.1	3.66754	12.3633	6.03153	61.2393	73.3296	48.6566	0	0	0	7.35412	61.0752	0	-4.38884	0.0297671	-7.44045	9.3204e-05
Potri.008G068500.v4.1	13.2948	67.586	16.2387	3.49939	30.6452	7.74082	0	0	0	32.3732	13.9618	0	-6.52516	0.00385566	-5.30771	0.0185257
Potri.001G346600.v4.1	21.0883	25.5508	0	28.87	40.4955	17.6933	0	0	0	15.5464	29.0196	0	-5.46689	0.0404719	-6.36689	0.0123642
Potri.019G090600.v4.1	15.587	9.47852	27.8378	8.74847	33.9286	34.2808	0	0	0	17.6345	25.6526	0	-5.64764	0.00744097	-6.18652	0.00254387
Potri.009G133600.v4.1	4.12598	6.59375	7.88738	41.9927	39.401	137.123	0	0	0	6.20237	72.8389	0	-4.14085	0.045397	-7.6938	6.7543e-05
Potri.002G183600.v4.1	17.4208	24.7266	16.2387	15.7473	25.1729	28.7516	0	0	0	19.462	23.2239	0	-5.79086	0.00342484	-6.04381	0.00178405
Potri.004G183100.v4.1	30.7156	12.7754	0	38.4933	29.5507	25.4341	0	0	0	14.497	31.1594	0	-5.36558	0.0440905	-6.46988	0.0106736
Potri.001G337300.v4.1	24.7559	14.0117	14.8468	16.6221	35.0231	24.3283	0	0	0	17.8715	25.3245	0	-5.66723	0.0046318	-6.16888	0.00155012
Potri.014G132800.v4.1	23.839	10.3027	16.7027	0	55.8181	24.3283	0	0	0	16.9481	26.7155	0	-5.59072	0.0365783	-6.24577	0.0148628
Potri.002G228600.v4.1	29.3403	20.1934	17.6306	6.99878	41.5899	12.1642	0	0	0	22.3881	20.251	0	-5.9925	0.00478325	-5.84509	0.00501378
Potri.010G113900.v4.1	13.7533	46.1563	40.8288	13.9976	9.85025	16.5875	0	0	0	33.5794	13.4784	0	-6.57764	0.00106818	-5.26069	0.00870975
Potri.003G075900.v4.1	4.58442	17.7207	18.0946	18.3718	31.7397	50.8683	0	0	0	13.4666	33.6599	0	-5.25963	0.012447	-6.5795	0.00110872
Potri.014G005400.v4.1	3.66754	5.35742	24.1261	28.87	83.1799	11.0583	0	0	0	11.0504	41.0361	0	-4.97301	0.0308246	-6.86626	0.00160818
Potri.001G044700.v4.1	26.1312	53.5742	17.1667	11.373	19.7005	11.0583	0	0	0	32.2907	14.0439	0	-6.52145	0.00121366	-5.3185	0.00800633
Potri.001G211600.v4.1	29.3403	13.1875	29.6937	28.87	12.0392	15.4816	0	0	0	24.0738	18.7969	0	-6.09685	0.00260245	-5.74328	0.00402132
Potri.001G103800.v4.1	27.5065	24.3145	19.4865	16.6221	20.795	19.905	0	0	0	23.7692	19.1073	0	-6.07897	0.00182262	-5.76315	0.00267347
Potri.011G044900.v4.1	22.4637	19.7813	29.2297	12.2479	27.3618	17.6933	0	0	0	23.8249	19.101	0	-6.0821	0.00216882	-5.76143	0.00318244
Potri.017G108100.v4.1	13.2948	21.4297	4.17567	14.8724	30.6452	59.7149	0	0	0	12.9667	35.0775	0	-5.2057	0.0158276	-6.63884	0.00128954
Potri.012G033300.v4.1	29.3403	18.1328	3.24774	14.8724	44.8733	21.0108	0	0	0	16.907	26.9189	0	-5.58762	0.0113102	-6.25716	0.00337442
Potri.012G126700.v4.1	19.2546	17.7207	16.2387	7.87363	37.212	32.0691	0	0	0	17.738	25.7183	0	-5.65669	0.00630771	-6.18994	0.00211495
Potri.015G076650.v4.1	17.8792	7.83008	12.527	44.6172	38.3065	24.3283	0	0	0	12.7454	35.7507	0	-5.17909	0.00962177	-6.66867	0.000518578
Potri.002G195132.v4.1	21.0883	20.1934	0	24.4957	27.3618	47.5508	0	0	0	13.7606	33.1361	0	-5.29081	0.0452246	-6.55782	0.0088437
Potri.011G122100.v4.1	62.3481	39.9746	31.0856	0	7.6613	23.2225	0	0	0	44.4694	10.2946	0	-6.98261	0.00412455	-4.86609	0.0484962
Potri.002G162700.v4.1	36.2169	21.8418	4.63964	19.2466	16.4171	29.8575	0	0	0	20.8995	21.8404	0	-5.89342	0.00594672	-5.9563	0.00447463
Potri.005G232200.v4.1	22.4637	30.4961	8.35134	21.8712	22.9839	22.1166	0	0	0	20.437	22.3239	0	-5.86163	0.00392434	-5.98834	0.00260241
Potri.013G079101.v4.1	28.4234	35.4414	31.5495	20.9963	15.3226	6.63499	0	0	0	31.8048	14.318	0	-6.49916	0.00107375	-5.35131	0.00677206
Potri.013G150300.v4.1	26.1312	12.7754	4.17567	27.1203	16.4171	51.9741	0	0	0	14.3608	31.8372	0	-5.35193	0.0133374	-6.50006	0.00175373
Potri.002G130900.v4.1	45.8442	4.1211	0	17.4969	24.0784	40.9158	0	0	0	16.6551	27.497	0	-5.56545	0.0482087	-6.28853	0.0197128
Potri.001G180600.v4.1	86.6456	71.295	61.7071	8.74847	4.37789	5.52916	0	0	0	73.2159	6.21851	0	-7.70198	5.2489e-05	-4.15236	0.0318201
Potri.010G070800.v4.1	24.2974	23.9024	4.17567	10.4982	29.5507	38.7041	0	0	0	17.4585	26.251	0	-5.63422	0.00967246	-6.22024	0.00321486
Potri.005G152200.v4.1	11.9195	17.3086	35.2612	38.4933	16.4171	8.84666	0	0	0	21.4964	21.2523	0	-5.93369	0.00501677	-5.92097	0.00424667
Potri.005G236000.v4.1	11.9195	44.9199	15.3108	26.2454	17.5116	13.27	0	0	0	24.0501	19.009	0	-6.09664	0.00326292	-5.75848	0.00478607
Potri.005G172900.v4.1	13.2948	21.4297	27.8378	4.37424	22.9839	38.7041	0	0	0	20.8541	22.0208	0	-5.89015	0.00637508	-5.96552	0.00473212
Potri.019G072900.v4.1	16.9624	39.9746	60.3153	7.87363	15.3226	12.1642	0	0	0	39.0841	11.7868	0	-6.79639	0.000697835	-5.06413	0.0116848
Potri.002G147300.v4.1	25.6728	43.6836	5.1036	19.2466	18.606	17.6933	0	0	0	24.82	18.5153	0	-6.14197	0.00391999	-5.71875	0.00633045
Potri.004G104400.v4.1	33.4663	20.1934	4.63964	14.8724	12.0392	44.2333	0	0	0	19.4331	23.715	0	-5.78846	0.00857702	-6.07425	0.00461843
Potri.007G057400.v4.1	24.2974	22.2539	13.4549	0	39.401	29.8575	0	0	0	20.0021	23.0862	0	-5.83005	0.0257719	-6.03472	0.0171666
Potri.001G404700.v4.1	10.5442	0	48.7162	17.4969	29.5507	23.2225	0	0	0	19.7534	23.4234	0	-5.81138	0.0348477	-6.05732	0.0228716
Potri.007G041300.v4.1	23.3805	9.06641	25.982	8.74847	39.401	23.2225	0	0	0	19.4763	23.7906	0	-5.79098	0.00600972	-6.07782	0.00311921
Potri.006G118400.v4.1	15.1286	17.3086	18.5585	11.373	39.401	30.9633	0	0	0	16.9986	27.2458	0	-5.59526	0.00579816	-6.27358	0.00144729
Potri.019G005402.v4.1	27.5065	17.7207	9.74323	13.1227	21.8894	40.9158	0	0	0	18.3235	25.3093	0	-5.70355	0.00578796	-6.16752	0.00216882
Potri.002G036300.v4.1	31.1741	38.3262	14.8468	0	13.1337	36.4925	0	0	0	28.1157	16.542	0	-6.32135	0.014433	-5.55285	0.0294032
Potri.005G237800.v4.1	7.79352	44.0957	3.24774	20.9963	44.8733	9.95249	0	0	0	18.379	25.2741	0	-5.70904	0.014466	-6.16713	0.00627691
Potri.017G086600.v4.1	28.4234	7.41797	5.56756	18.3718	15.3226	67.4558	0	0	0	13.803	33.7167	0	-5.29434	0.0174851	-6.58211	0.00202769
Potri.017G002000.v4.1	29.7987	8.24219	28.3018	32.3694	22.9839	7.74082	0	0	0	22.1142	21.0314	0	-5.97424	0.00489477	-5.90476	0.0045293
Potri.001G229700.v4.1	81.1443	44.9199	44.0765	1.74969	18.606	4.42333	0	0	0	56.7136	8.25968	0	-7.33346	0.000519201	-4.54635	0.0344371
Potri.014G146900.v4.1	20.6299	10.7148	44.0765	23.6209	0	32.0691	0	0	0	25.1404	18.5633	0	-6.15955	0.017261	-5.72291	0.0242511
Potri.015G001200.v4.1	16.5039	21.4297	12.0631	13.9976	41.5899	28.7516	0	0	0	16.6656	28.113	0	-5.56714	0.00592277	-6.31916	0.00127508
Potri.011G126001.v4.1	32.091	17.7207	9.27927	8.74847	29.5507	33.175	0	0	0	19.697	23.8247	0	-5.80777	0.0058878	-6.0798	0.00312134
Potri.016G066200.v4.1	103.149	42.0352	13.9189	7.87363	9.85025	8.84666	0	0	0	53.0345	8.85684	0	-7.23671	0.000435208	-4.65356	0.025582
Potri.012G075100.v4.1	21.5468	21.0176	26.4459	22.746	20.795	17.6933	0	0	0	23.0034	20.4114	0	-6.03156	0.00192873	-5.85993	0.0021606
Potri.010G118900.v4.1	5.95975	39.5625	11.5991	27.9951	33.9286	12.1642	0	0	0	19.0405	24.696	0	-5.75994	0.00802789	-6.13465	0.00371701
Potri.004G178000.v4.1	25.2143	2.06055	6.03153	14.8724	25.1729	87.3607	0	0	0	11.1021	42.4687	0	-4.97966	0.033574	-6.91507	0.00175595
Potri.019G008906.v4.1	27.0481	16.0723	7.88738	14.8724	22.9839	45.3391	0	0	0	17.0026	27.7318	0	-5.5956	0.00727109	-6.29966	0.00183292
Potri.005G063100.v4.1	10.5442	30.9082	52.8918	13.1227	20.795	11.0583	0	0	0	31.4481	14.992	0	-6.48274	0.00167333	-5.41334	0.00818641
Potri.014G097800.v4.1	14.6701	6.18164	9.74323	49.8663	59.1015	29.8575	0	0	0	10.1983	46.2751	0	-4.85722	0.015046	-7.04033	0.000220603
Potri.016G021500.v4.1	40.3429	23.0781	0	12.2479	47.0623	7.74082	0	0	0	21.1403	22.3503	0	-5.9099	0.0338914	-5.98936	0.0265135
Potri.003G088400.v4.1	16.0455	20.6055	7.42342	27.1203	35.0231	34.2808	0	0	0	14.6915	32.1414	0	-5.38557	0.0071397	-6.51371	0.000747032
Potri.010G023550.v4.1	9.16884	34.2051	12.0631	13.9976	28.4563	34.2808	0	0	0	18.479	25.5782	0	-5.71669	0.00622905	-6.18302	0.00237382
Potri.008G111800.v4.1	27.5065	12.3633	10.6712	9.62332	35.0231	39.81	0	0	0	16.847	28.1521	0	-5.58206	0.0079218	-6.32082	0.00192272
Potri.014G135700.v4.1	32.5494	8.24219	8.81531	24.4957	31.7397	29.8575	0	0	0	16.5356	28.6976	0	-5.55486	0.00761228	-6.35027	0.00163581
Potri.002G134800.v4.1	34.3832	23.4902	15.3108	0	14.2281	44.2333	0	0	0	24.3947	19.4871	0	-6.11639	0.0194297	-5.78976	0.0239062
Potri.001G351800.v4.1	17.4208	12.7754	27.3738	27.9951	25.1729	21.0108	0	0	0	19.19	24.7263	0	-5.7697	0.00353534	-6.13653	0.00149041
Potri.017G102200.v4.1	26.5896	7.00586	32.0135	3.49939	15.3226	46.4449	0	0	0	21.8697	21.7556	0	-5.95825	0.00900244	-5.94833	0.00756279
Potri.018G027100.v4.1	4.58442	26.7871	30.6216	0	45.9678	23.2225	0	0	0	20.6644	23.0634	0	-5.87707	0.0305168	-6.03353	0.0219197
Potri.005G231500.v4.1	38.9676	10.7148	16.7027	30.6197	19.7005	14.3758	0	0	0	22.1284	21.5653	0	-5.97527	0.00374123	-5.94052	0.00328766
Potri.004G197700.v4.1	157.704	166.904	23.6621	90.9841	122.581	151.499	0	0	3.86897	116.09	121.688	1.28966	-5.92475	0.00030288	-5.9923	0.000182762
Potri.007G048201.v4.1	21.5468	15.6602	0	27.9951	38.3065	49.7624	0	0	0	12.4023	38.688	0	-5.14077	0.0488588	-6.78134	0.00582925
Potri.008G004100.v4.1	10.0857	28.0235	65.4189	13.1227	14.2281	14.3758	0	0	0	34.5093	13.9089	0	-6.61664	0.00139559	-5.30546	0.0101518
Potri.006G232200.v4.1	37.1338	15.6602	10.2072	24.4957	12.0392	32.0691	0	0	0	21.0004	22.868	0	-5.90006	0.00454658	-6.02338	0.00304577
Potri.018G124945.v4.1	30.7156	46.1563	18.0946	6.12393	27.3618	12.1642	0	0	0	31.6555	15.2166	0	-6.49261	0.00168289	-5.43189	0.00810378
Potri.008G107200.v4.1	21.0883	3.29688	9.74323	28.87	33.9286	64.1383	0	0	0	11.3761	42.3123	0	-5.01464	0.0183659	-6.91014	0.000632541
Potri.003G011900.v4.1	32.5494	12.3633	29.2297	20.9963	20.795	16.5875	0	0	0	24.7141	19.4596	0	-6.13467	0.00206916	-5.7908	0.00315374
Potri.012G005800.v4.1	38.9676	12.3633	2.31982	41.1178	25.1729	14.3758	0	0	0	17.8836	26.8888	0	-5.66829	0.0129279	-6.25832	0.00453202
Potri.014G087300.v4.1	26.5896	25.1387	17.6306	0	38.3065	24.3283	0	0	0	23.1196	20.8783	0	-6.03899	0.0192468	-5.88944	0.0193783
Potri.015G022500.v4.1	35.7585	31.3203	9.74323	15.7473	14.2281	26.54	0	0	0	25.6073	18.8385	0	-6.18664	0.00245826	-5.74255	0.00438952
Potri.003G222900.v4.1	37.5923	11.127	5.1036	28.87	19.7005	32.0691	0	0	0	17.9409	26.8799	0	-5.67279	0.00828937	-6.25657	0.00269342
Potri.001G055700.v4.1	15.587	13.1875	13.4549	40.243	38.3065	24.3283	0	0	0	14.0765	34.2926	0	-5.32302	0.00637508	-6.60843	0.000455248
Potri.007G130400.v4.1	36.6754	23.9024	33.8693	0	29.5507	16.5875	0	0	0	31.4824	15.3794	0	-6.48427	0.00961169	-5.44743	0.0285024
Potri.008G071300.v4.1	16.0455	9.47852	5.56756	27.9951	67.8573	44.2333	0	0	0	10.3639	46.6952	0	-4.88133	0.0161257	-7.05214	0.000265062
Potri.017G010900.v4.1	8.25196	16.0723	6.95945	6.12393	64.5738	68.5616	0	0	0	10.4279	46.4198	0	-4.89125	0.0274464	-7.04296	0.000763876
Potri.016G115100.v4.1	17.4208	16.4844	28.3018	8.74847	45.9678	15.4816	0	0	0	20.7357	23.3993	0	-5.88171	0.00511875	-6.05392	0.00318244
Potri.004G187700.v4.1	6.87663	16.0723	3.71171	58.6148	36.1176	68.5616	0	0	0	8.88687	54.4313	0	-4.66182	0.0235742	-7.27441	0.000191221
Potri.019G054400.v4.1	7.33507	13.1875	14.3829	3.49939	84.2743	37.5983	0	0	0	11.6351	41.7907	0	-5.04846	0.0276258	-6.89139	0.00150049
Potri.019G072300.v4.1	28.4234	11.127	5.1036	12.2479	43.7789	42.0216	0	0	0	14.8847	32.6828	0	-5.40345	0.012567	-6.53668	0.00167943
Potri.001G149900.v4.1	5.95975	11.5391	9.27927	29.7448	19.7005	113.901	0	0	0	8.92603	54.4487	0	-4.66658	0.028388	-7.27381	0.000287244
Potri.008G082301.v4.1	7.33507	33.3809	9.27927	62.1142	19.7005	5.52916	0	0	0	16.6651	29.1146	0	-5.56761	0.0152763	-6.37444	0.00396071
Potri.014G046000.v4.1	21.0883	14.0117	21.3423	6.12393	19.7005	51.9741	0	0	0	18.8141	25.9328	0	-5.74138	0.00749077	-6.2019	0.00295948
Potri.019G054000.v4.1	33.0078	17.7207	40.3648	0	41.5899	6.63499	0	0	0	30.3645	16.075	0	-6.43205	0.0141148	-5.51184	0.0333131
Potri.011G131700.v4.1	20.6299	50.2774	3.24774	21.8712	26.2673	11.0583	0	0	0	24.7183	19.7323	0	-6.13614	0.00597089	-5.81089	0.00803866
Potri.008G106900.v4.1	20.1715	11.127	6.03153	6.99878	74.4241	36.4925	0	0	0	12.4433	39.3051	0	-5.14514	0.0204215	-6.80285	0.00127909
Potri.006G075300.v4.1	17.4208	24.3145	6.03153	43.7424	38.3065	9.95249	0	0	0	15.9223	30.6671	0	-5.50159	0.0100639	-6.44787	0.00178339
Potri.014G097600.v4.1	9.62729	2.88477	25.518	6.99878	49.2512	59.7149	0	0	0	12.6767	38.655	0	-5.17094	0.0248117	-6.7789	0.00197643
Potri.007G048800.v4.1	23.839	9.47852	6.49549	27.1203	24.0784	59.7149	0	0	0	13.271	36.9712	0	-5.23776	0.0120621	-6.71544	0.000781237
Potri.001G337100.v4.1	6.87663	16.8965	48.2522	13.1227	39.401	8.84666	0	0	0	24.0084	20.4568	0	-6.09308	0.00581617	-5.86119	0.00681534
Potri.008G090100.v4.1	21.0883	29.2598	0	17.4969	52.5347	17.6933	0	0	0	16.7827	29.2416	0	-5.57729	0.0387022	-6.37726	0.0133806
Potri.010G026200.v4.1	30.2572	9.06641	6.03153	40.243	32.8342	24.3283	0	0	0	15.1184	32.4685	0	-5.4257	0.00981629	-6.52962	0.00125608
Potri.002G183700.v4.1	5.95975	44.5078	0	35.8687	33.9286	17.6933	0	0	0	16.8225	29.1636	0	-5.58117	0.0436182	-6.37437	0.0158306
Potri.003G176600.v4.1	5.50131	15.2481	32.9414	26.2454	15.3226	40.9158	0	0	0	17.8969	27.4946	0	-5.66928	0.00775303	-6.28876	0.00233724
Potri.005G242400.v4.1	19.713	22.666	12.991	34.9939	33.9286	11.0583	0	0	0	18.4567	26.6603	0	-5.71429	0.00494222	-6.24587	0.00159196
Potri.017G031800.v4.1	0	25.1387	30.6216	12.2479	13.1337	54.1858	0	0	0	18.5868	26.5224	0	-5.72423	0.0370842	-6.23608	0.0181312
Potri.017G111800.v4.1	9.16884	37.0899	13.4549	13.9976	43.7789	16.5875	0	0	0	19.9045	24.788	0	-5.82379	0.00611167	-6.13798	0.00304465
Potri.002G155200.v4.1	27.0481	11.127	6.03153	28.87	27.3618	44.2333	0	0	0	14.7355	33.4883	0	-5.38888	0.00922053	-6.57304	0.000979542
Potri.008G045900.v4.1	25.6728	9.89063	6.49549	41.1178	64.5738	0	0	0	0	14.0196	35.2306	0	-5.31711	0.0482075	-6.64695	0.0090863
Potri.001G228000.v4.1	16.0455	26.7871	8.81531	71.7375	9.85025	4.42333	0	0	0	17.216	28.6704	0	-5.61408	0.0161283	-6.35301	0.00475841
Potri.009G127800.v4.1	24.7559	12.7754	6.49549	20.1215	38.3065	43.1274	0	0	0	14.6756	33.8518	0	-5.38316	0.00892737	-6.5878	0.000891133
Potri.014G127600.v4.1	21.5468	7.00586	13.4549	34.1191	67.8573	4.42333	0	0	0	14.0025	35.4665	0	-5.31495	0.0184086	-6.65631	0.00202769
Potri.003G113500.v4.1	15.587	30.4961	0	33.2442	42.6844	21.0108	0	0	0	15.361	32.3131	0	-5.44983	0.0401417	-6.52203	0.00985687
Potri.001G286400.v4.1	15.587	17.3086	39.4369	41.9927	19.7005	0	0	0	0	24.1108	20.5644	0	-6.09935	0.0181432	-5.87259	0.0200909
Potri.001G037300.v4.1	11.4611	11.127	5.56756	41.1178	62.3849	55.2916	0	0	0	9.38519	52.9314	0	-4.73897	0.0156936	-7.2334	0.000112344
Potri.015G085300.v4.1	32.5494	17.7207	0	34.9939	20.795	33.175	0	0	0	16.7567	29.6546	0	-5.57467	0.035963	-6.39837	0.0118115
Potri.011G086800.v4.1	14.6701	29.2598	25.518	41.1178	10.9447	12.1642	0	0	0	23.1493	21.4089	0	-6.04102	0.00360288	-5.93218	0.00360772
Potri.011G024100.v4.1	22.0052	25.9629	0	31.4945	16.4171	45.3391	0	0	0	15.9894	31.0836	0	-5.5074	0.0386809	-6.46597	0.0109072
Potri.007G029300.v4.1	50.4286	41.211	30.1576	6.12393	24.0784	6.63499	0	0	0	40.5991	12.2791	0	-6.8513	0.000727758	-5.12225	0.0117002
Potri.009G017000.v4.1	27.965	18.5449	11.1351	17.4969	45.9678	14.3758	0	0	0	19.215	25.9469	0	-5.77208	0.00519049	-6.20425	0.00202769
Potri.006G230200.v4.1	36.2169	18.957	34.7973	11.373	14.2281	24.3283	0	0	0	29.9904	16.6432	0	-6.41402	0.00119113	-5.56252	0.0045285
Potri.001G052100.v4.1	23.839	39.1504	17.6306	19.2466	5.47236	30.9633	0	0	0	26.8733	18.5608	0	-6.25637	0.00269498	-5.72211	0.00541311
Potri.006G164632.v4.1	17.4208	13.5996	10.2072	41.9927	42.6844	24.3283	0	0	0	13.7425	36.3351	0	-5.28852	0.0071706	-6.69179	0.000415999
Potri.016G075500.v4.1	25.2143	20.1934	35.2612	0	47.0623	8.84666	0	0	0	26.8896	18.6363	0	-6.25676	0.0171089	-5.72551	0.026517
Potri.008G029200.v4.1	28.4234	26.7871	5.1036	47.2418	27.3618	0	0	0	0	20.1047	24.8679	0	-5.83756	0.0289233	-6.14587	0.0173196
Potri.009G147800.v4.1	9.62729	25.9629	17.1667	13.1227	53.6291	18.7991	0	0	0	17.5856	28.517	0	-5.64477	0.0071397	-6.33994	0.00183626
Potri.017G093966.v4.1	65.0988	68.4102	96.0404	10.4982	35.0231	19.905	0	0	0.773794	76.5165	21.8087	0.257931	-6.9001	9.8482e-05	-5.08582	0.00348657
Potri.001G392801.v4.1	65.5572	18.1328	0	34.1191	15.3226	4.42333	0	0	0	27.8967	17.955	0	-6.30983	0.0248117	-5.67627	0.0397653
Potri.011G029700.v4.1	16.9624	16.0723	9.74323	26.2454	27.3618	51.9741	0	0	0	14.2593	35.1938	0	-5.34203	0.00711983	-6.64423	0.000518206
Potri.008G175400.v4.1	16.0455	15.6602	11.1351	20.9963	45.9678	38.7041	0	0	0	14.2803	35.2228	0	-5.34408	0.00674502	-6.64495	0.000486216
Potri.014G100300.v4.1	15.1286	17.7207	12.0631	22.746	26.2673	51.9741	0	0	0	14.9708	33.6625	0	-5.41233	0.00637508	-6.57976	0.000595845
Potri.004G094200.v4.1	8.25196	17.3086	7.88738	34.1191	22.9839	78.5141	0	0	0	11.1493	45.2057	0	-4.98796	0.0152987	-7.00567	0.00035219
Potri.005G027000.v4.1	22.0052	30.4961	12.527	14.8724	26.2673	28.7516	0	0	0	21.6761	23.2971	0	-5.94643	0.00291903	-6.04824	0.00200492
Potri.018G077250.v4.1	0	11.127	29.2297	33.2442	29.5507	49.7624	0	0	0	13.4522	37.5191	0	-5.25743	0.046579	-6.73729	0.00693199
Potri.002G151800.v4.1	11.4611	14.8359	16.2387	71.7375	24.0784	11.0583	0	0	0	14.1786	35.6247	0	-5.33359	0.0116572	-6.66548	0.00102228
Potri.006G146700.v4.1	22.4637	27.1992	19.4865	34.9939	17.5116	13.27	0	0	0	23.0498	21.9251	0	-6.03479	0.00243105	-5.9655	0.00227909
Potri.016G035600.v4.1	1.83377	21.8418	63.099	9.62332	13.1337	29.8575	0	0	0	28.9249	17.5381	0	-6.36195	0.00647456	-5.63857	0.0146749
Potri.018G105200.v4.1	15.587	37.502	0	41.9927	22.9839	21.0108	0	0	0	17.6963	28.6625	0	-5.65395	0.0350671	-6.34977	0.0134881
Potri.006G131200.v4.1	19.713	21.0176	13.4549	30.6197	40.4955	13.27	0	0	0	18.0618	28.1284	0	-5.68303	0.00470283	-6.32231	0.00120746
Potri.001G113000.v4.1	20.6299	8.24219	6.95945	45.4921	44.8733	37.5983	0	0	0	11.9438	42.6546	0	-5.08558	0.0112788	-6.92274	0.000316514
Potri.003G167500.v4.1	12.3779	23.4902	20.8784	6.12393	22.9839	51.9741	0	0	0	18.9155	27.0273	0	-5.74962	0.00736843	-6.26163	0.00266367
Potri.011G132500.v4.1	10.0857	51.1016	4.63964	13.9976	41.5899	14.3758	0	0	0	21.9423	23.3211	0	-5.96454	0.00844891	-6.05031	0.00613775
Potri.003G093800.v4.1	17.4208	32.9688	7.42342	35.8687	43.7789	0	0	0	0	19.271	26.5492	0	-5.77666	0.02877	-6.23922	0.0142477
Potri.006G082400.v4.1	44.4689	5.76953	10.2072	28.87	14.2281	33.175	0	0	0	20.1485	25.4244	0	-5.83994	0.00746315	-6.17643	0.00365893
Potri.003G171200.v4.1	17.4208	25.5508	30.6216	12.2479	25.1729	25.4341	0	0	0	24.5311	20.9516	0	-6.12445	0.00196356	-5.89462	0.00243943
Potri.019G091500.v4.1	41.2598	9.06641	20.4144	45.4921	19.7005	0	0	0	0	23.5802	21.7309	0	-6.06714	0.0208547	-5.95206	0.0201859
Potri.005G224500.v4.1	18.7961	18.1328	1.85585	23.6209	68.9517	26.54	0	0	0	12.9283	39.7042	0	-5.20102	0.0192727	-6.81834	0.0012838
Potri.003G108800.v4.1	13.2948	59.7559	5.56756	10.4982	32.8342	15.4816	0	0	0	26.2061	19.6047	0	-6.22056	0.00533922	-5.79933	0.00824954
Potri.004G066900.v4.1	36.2169	23.9024	5.1036	15.7473	10.9447	44.2333	0	0	0	21.741	23.6418	0	-5.95039	0.00652713	-6.0699	0.00452352
Potri.005G227100.v4.1	26.1312	4.53321	20.4144	33.2442	8.75578	48.6566	0	0	0	17.0263	30.2189	0	-5.59682	0.0106782	-6.42547	0.00242298
Potri.T124607.v4.1	30.2572	39.1504	17.6306	6.12393	31.7397	15.4816	0	0	0	29.0127	17.7818	0	-6.36679	0.00209738	-5.65682	0.00568791
Potri.002G105800.v4.1	22.0052	31.3203	52.8918	9.62332	16.4171	17.6933	0	0	0	35.4058	14.5779	0	-6.6537	0.000723774	-5.37096	0.00605629
Potri.001G383800.v4.1	10.0857	16.0723	17.1667	55.1154	18.606	33.175	0	0	0	14.4416	35.6321	0	-5.36021	0.00758753	-6.66476	0.000572636
Potri.002G158000.v4.1	16.0455	16.8965	25.054	30.6197	32.8342	16.5875	0	0	0	19.332	26.6804	0	-5.78062	0.00337813	-6.24635	0.00115712
Potri.017G101200.v4.1	19.713	15.6602	11.1351	13.9976	25.1729	60.8208	0	0	0	15.5028	33.3304	0	-5.46242	0.00805094	-6.56478	0.000967379
Potri.010G155300.v4.1	35.3	20.1934	10.6712	17.4969	27.3618	25.4341	0	0	0	22.0549	23.431	0	-5.97091	0.00303253	-6.05709	0.00213653
Potri.002G175000.v4.1	1.83377	5.35742	72.3783	7.87363	16.4171	34.2808	0	0	0	26.5232	19.5238	0	-6.23663	0.0119991	-5.7933	0.0174694
Potri.017G109700.v4.1	0	4.53321	55.6756	11.373	14.2281	51.9741	0	0	0	20.0696	25.8584	0	-5.83443	0.0425918	-6.19956	0.0253412
Potri.011G040000.v4.1	16.0455	6.59375	45.4684	20.1215	18.606	29.8575	0	0	0	22.7026	22.8617	0	-6.01199	0.00451437	-6.02224	0.00366589
Potri.001G138100.v4.1	11.9195	31.3203	11.5991	36.7436	22.9839	25.4341	0	0	0	18.2796	28.3872	0	-5.70102	0.00477062	-6.33621	0.00124051
Potri.015G112500.v4.1	11.9195	7.83008	17.6306	9.62332	32.8342	82.9374	0	0	0	12.4601	41.7983	0	-5.14651	0.017051	-6.89152	0.000805646
Potri.011G024800.v4.1	27.0481	23.9024	5.56756	3.49939	16.4171	63.0324	0	0	0	18.8393	27.6496	0	-5.74384	0.0138535	-6.29482	0.00525725
Potri.014G140400.v4.1	24.7559	9.89063	6.95945	14.8724	59.1015	38.7041	0	0	0	13.8687	37.5593	0	-5.30133	0.0119633	-6.73747	0.000861352
Potri.009G021600.v4.1	33.4663	24.3145	3.24774	5.24908	24.0784	47.5508	0	0	0	20.3428	25.6261	0	-5.85456	0.011057	-6.18519	0.0056866
Potri.012G053700.v4.1	12.3779	27.6113	30.6216	10.4982	40.4955	15.4816	0	0	0	23.537	22.1584	0	-6.06488	0.0034167	-5.9755	0.00328845
Potri.016G033450.v4.1	14.2117	15.2481	7.42342	31.4945	35.0231	60.8208	0	0	0	12.2944	42.4461	0	-5.12843	0.00966019	-6.91467	0.000281066
Potri.005G040800.v4.1	13.7533	35.4414	34.3333	25.3706	12.0392	18.7991	0	0	0	27.8427	18.7363	0	-6.30733	0.00165597	-5.73767	0.00370154
Potri.019G133400.v4.1	4.58442	28.4356	12.527	30.6197	40.4955	32.0691	0	0	0	15.1823	34.3948	0	-5.43343	0.00930199	-6.61173	0.00102097
Potri.005G253400.v4.1	15.1286	42.8594	21.3423	12.2479	41.5899	5.52916	0	0	0	26.4434	19.789	0	-6.23317	0.00390601	-5.81312	0.00619777
Potri.009G146700.v4.1	36.6754	38.3262	50.1081	2.62454	22.9839	12.1642	0	0	0	41.7032	12.5909	0	-6.88993	0.000871064	-5.15652	0.0129267
Potri.002G104800.v4.1	15.587	31.7324	0	33.2442	14.2281	51.9741	0	0	0	15.7732	33.1488	0	-5.488	0.0409847	-6.55875	0.0102895
Potri.005G137100.v4.1	25.2143	9.47852	7.88738	18.3718	53.6291	38.7041	0	0	0	14.1934	36.9017	0	-5.33464	0.0100006	-6.71214	0.000744473
Potri.008G064500.v4.1	20.6299	32.5567	0	14.8724	35.0231	38.7041	0	0	0	17.7289	29.5332	0	-5.65645	0.0342574	-6.39136	0.0124525
Potri.008G037800.v4.1	20.6299	25.9629	14.3829	6.99878	30.6452	39.81	0	0	0	20.3252	25.818	0	-5.85341	0.00502862	-6.19545	0.00231954
Potri.006G015400.v4.1	23.3805	48.2168	11.1351	31.4945	0	25.4341	0	0	0	27.5775	18.9762	0	-6.29362	0.0142788	-5.7557	0.0226889
Potri.010G014800.v4.1	15.587	37.502	5.56756	11.373	31.7397	37.5983	0	0	0	19.5522	26.9037	0	-5.79808	0.00722258	-6.25576	0.00287316
Potri.005G042900.v4.1	1.37533	25.5508	12.991	14.8724	18.606	85.1491	0	0	0	13.3057	39.5425	0	-5.24285	0.026549	-6.81208	0.00242952
Potri.001G468300.v4.1	20.1715	12.7754	25.982	0	18.606	61.9266	0	0	0	19.6429	26.8442	0	-5.80364	0.0290263	-6.25259	0.0146911
Potri.004G064000.v4.1	7.79352	20.1934	23.6621	31.4945	32.8342	27.6458	0	0	0	17.2163	30.6582	0	-5.61379	0.00497767	-6.44623	0.000881902
Potri.009G078500.v4.1	11.9195	18.1328	3.24774	47.2418	80.9909	14.3758	0	0	0	11.1	47.5362	0	-4.98158	0.0220689	-7.07892	0.000595791
Potri.003G023700.v4.1	56.3884	22.666	6.95945	15.7473	21.8894	17.6933	0	0	0	28.6713	18.4433	0	-6.34936	0.00259593	-5.71225	0.00608555
Potri.016G080500.v4.1	23.3805	44.5078	25.054	19.2466	10.9447	21.0108	0	0	0	30.9808	17.0674	0	-6.46157	0.00100609	-5.60184	0.00400929
Potri.014G045600.v4.1	55.9299	68.4102	57.0675	0	13.1337	13.27	0	0	0	60.4692	8.80122	0	-7.42605	0.00120898	-4.63821	0.0479598
Potri.019G005400.v4.1	30.7156	18.1328	9.27927	13.9976	21.8894	46.4449	0	0	0	19.3759	27.444	0	-5.78409	0.0053105	-6.28448	0.0018539
Potri.010G080666.v4.1	11.9195	9.06641	7.42342	45.4921	87.5578	35.3866	0	0	0	9.46977	56.1455	0	-4.75119	0.0161051	-7.31862	0.000103364
Potri.001G371850.v4.1	5.04286	27.6113	6.49549	20.9963	54.7236	46.4449	0	0	0	13.0499	40.7216	0	-5.21558	0.0151691	-6.85454	0.000830339
Potri.001G345100.v4.1	12.3779	24.7266	22.2702	10.4982	44.8733	25.4341	0	0	0	19.7916	26.9352	0	-5.81497	0.00467598	-6.25708	0.00177947
Potri.004G040500.v4.1	36.6754	16.4844	12.527	20.1215	19.7005	33.175	0	0	0	21.8956	24.3323	0	-5.96027	0.00309723	-6.11188	0.00194725
Potri.003G134000.v4.1	19.2546	13.5996	5.56756	20.1215	28.4563	76.3024	0	0	0	12.8072	41.6267	0	-5.187	0.0135422	-6.88603	0.000595789
Potri.016G100100.v4.1	12.3779	2.47266	16.7027	44.6172	72.2351	35.3866	0	0	0	10.5178	50.7463	0	-4.90103	0.0200184	-7.17294	0.000331517
Potri.010G255400.v4.1	22.0052	46.5684	5.56756	0	41.5899	23.2225	0	0	0	24.7137	21.6041	0	-6.1355	0.0223487	-5.93907	0.0235848
Potri.002G079600.v4.1	42.1767	28.4356	24.5901	30.6197	19.7005	0	0	0	0	31.7341	16.7734	0	-6.49582	0.00862448	-5.57881	0.022975
Potri.002G102700.v4.1	16.5039	16.8965	28.7657	24.4957	29.5507	23.2225	0	0	0	20.722	25.7563	0	-5.88071	0.00256983	-6.19456	0.00115712
Potri.007G028900.v4.1	67.391	58.9317	42.6846	0	19.7005	8.84666	0	0	0	56.3358	9.51572	0	-7.32388	0.00179329	-4.75196	0.0468325
Potri.002G001000.v4.1	12.8364	31.3203	4.63964	41.1178	26.2673	30.9633	0	0	0	16.2654	32.7828	0	-5.53287	0.00860262	-6.54351	0.00128518
Potri.017G118100.v4.1	32.5494	14.0117	20.8784	8.74847	30.6452	32.0691	0	0	0	22.4798	23.8209	0	-5.99812	0.00347346	-6.07937	0.00249465
Potri.009G109400.v4.1	21.0883	32.5567	18.0946	20.9963	33.9286	12.1642	0	0	0	23.9132	22.363	0	-6.08802	0.00229201	-5.99077	0.00224952
Potri.010G149400.v4.1	0	27.1992	39.9009	24.4957	27.3618	19.905	0	0	0	22.3667	23.9208	0	-5.99122	0.0241103	-6.08817	0.0182633
Potri.014G067300.v4.1	19.713	37.9141	5.56756	41.9927	20.795	13.27	0	0	0	21.0649	25.3525	0	-5.90544	0.00597089	-6.17425	0.00321104
Potri.002G126700.v4.1	2.29221	23.4902	12.991	60.3645	41.5899	22.1166	0	0	0	12.9245	41.357	0	-5.20108	0.0171089	-6.87897	0.000945327
Potri.001G372600.v4.1	23.839	47.3926	11.5991	16.6221	41.5899	0	0	0	0	27.6102	19.404	0	-6.29532	0.0149286	-5.78596	0.0228716
Potri.005G177500.v4.1	23.3805	7.00586	8.81531	29.7448	38.3065	55.2916	0	0	0	13.0672	41.1143	0	-5.21505	0.0103326	-6.8687	0.000431856
Potri.019G008902.v4.1	27.0481	16.0723	9.27927	17.4969	29.5507	45.3391	0	0	0	17.4665	30.7956	0	-5.6344	0.00558695	-6.451	0.00105695
Potri.006G184500.v4.1	19.713	11.9512	41.7567	16.6221	39.401	9.95249	0	0	0	24.4736	21.9919	0	-6.12058	0.00349243	-5.96591	0.00374634
Potri.016G128700.v4.1	19.713	7.83008	14.3829	29.7448	33.9286	51.9741	0	0	0	13.9753	38.5492	0	-5.31193	0.00745456	-6.77578	0.00039753
Potri.005G247500.v4.1	10.5442	13.5996	52.8918	18.3718	44.8733	0	0	0	0	25.6785	21.0817	0	-6.19015	0.0191585	-5.90566	0.0223995
Potri.014G144800.v4.1	27.965	18.1328	24.5901	18.3718	22.9839	27.6458	0	0	0	23.5626	23.0005	0	-6.06607	0.00178786	-6.03039	0.00154344
Potri.010G123600.v4.1	65.5572	29.6719	17.1667	1.74969	22.9839	18.7991	0	0	0	37.4653	14.5109	0	-6.73531	0.00218581	-5.36235	0.0146066
Potri.004G232400.v4.1	49.0533	24.7266	0	7.87363	30.6452	27.6458	0	0	0	24.5933	22.0549	0	-6.12813	0.0242747	-5.96965	0.0244563
Potri.004G090766.v4.1	0	41.211	6.49549	34.9939	25.1729	42.0216	0	0	0	15.9021	34.0628	0	-5.50004	0.0430487	-6.59805	0.0107146
Potri.014G195300.v4.1	41.7182	13.1875	41.7567	26.2454	18.606	5.52916	0	0	0	32.2208	16.7935	0	-6.51744	0.00178786	-5.58094	0.00689108
Potri.013G115400.v4.1	10.5442	32.1445	1.85585	36.7436	8.75578	64.1383	0	0	0	14.8482	36.5459	0	-5.40133	0.0212883	-6.69948	0.00281123
Potri.018G130900.v4.1	42.6351	49.4531	44.5405	23.6209	12.0392	0	0	0	0	45.5429	11.8867	0	-7.01707	0.00299802	-5.08431	0.0330166
Potri.002G030800.v4.1	6.41819	33.793	6.49549	23.6209	52.5347	28.7516	0	0	0	15.5689	34.9691	0	-5.46997	0.0110399	-6.63513	0.00134873
Potri.006G063100.v4.1	13.2948	32.5567	7.42342	48.9915	25.1729	17.6933	0	0	0	17.7583	30.6192	0	-5.65935	0.00686786	-6.44619	0.00149578
Potri.003G160700.v4.1	23.3805	16.4844	2.78378	20.9963	59.1015	35.3866	0	0	0	14.2162	38.4948	0	-5.3377	0.0135574	-6.77348	0.001062
Potri.012G035600.v4.1	9.62729	9.89063	13.9189	28.87	26.2673	92.8899	0	0	0	11.1456	49.3424	0	-4.98602	0.0144597	-7.13163	0.000245568
Potri.018G150800.v4.1	19.713	10.7148	22.7342	31.4945	31.7397	29.8575	0	0	0	17.7207	31.0306	0	-5.65464	0.00380807	-6.4636	0.000662322
Potri.011G161901.v4.1	9.16884	9.47852	27.3738	44.6172	12.0392	50.8683	0	0	0	15.3404	35.8416	0	-5.44656	0.00983534	-6.67206	0.00102097
Potri.018G034500.v4.1	32.5494	18.1328	25.982	13.9976	20.795	29.8575	0	0	0	25.5547	21.55	0	-6.18314	0.00168334	-5.93556	0.00213794
Potri.001G282500.v4.1	10.0857	17.3086	15.3108	18.3718	60.196	37.5983	0	0	0	14.235	38.722	0	-5.33963	0.00780369	-6.78146	0.000453312
Potri.001G456500.v4.1	38.9676	70.0586	54.7477	3.49939	72.2351	137.123	0	0	1.54759	54.5913	70.9526	0.515862	-5.87258	0.00323297	-6.24943	0.00129983
Potri.019G011302.v4.1	12.3779	24.3145	15.3108	13.1227	41.5899	40.9158	0	0	0	17.3344	31.8761	0	-5.62401	0.00557062	-6.5003	0.000939189
Potri.008G213300.v4.1	9.16884	38.7383	41.2928	10.4982	5.47236	39.81	0	0	0	29.7333	18.5935	0	-6.40205	0.00351689	-5.72259	0.0082619
Potri.014G000700.v4.1	27.5065	4.94531	14.3829	31.4945	33.9286	40.9158	0	0	0	15.6116	35.4463	0	-5.47153	0.00797407	-6.65513	0.000820661
Potri.019G031900.v4.1	41.2598	11.5391	29.2297	7.87363	13.1337	39.81	0	0	0	27.3429	20.2724	0	-6.28059	0.00304943	-5.84653	0.00511648
Potri.009G164600.v4.1	16.5039	11.127	58.9234	15.7473	18.606	23.2225	0	0	0	28.8514	19.1919	0	-6.35796	0.00220843	-5.76942	0.00490688
Potri.005G176900.v4.1	5.50131	11.5391	31.0856	24.4957	43.7789	35.3866	0	0	0	16.042	34.5537	0	-5.51119	0.00832078	-6.61786	0.00102226
Potri.002G153600.v4.1	37.1338	33.3809	54.7477	6.99878	24.0784	8.84666	0	0	0	41.7541	13.3079	0	-6.89161	0.000553268	-5.23852	0.00838645
Potri.T044700.v4.1	16.9624	39.5625	6.49549	20.1215	47.0623	12.1642	0	0	0	21.0068	26.4493	0	-5.90151	0.00616711	-6.2324	0.00300596
Potri.006G255400.v4.1	13.7533	15.2481	25.518	15.7473	16.4171	59.7149	0	0	0	18.1731	30.6264	0	-5.6914	0.00602571	-6.44291	0.00134873
Potri.014G146400.v4.1	10.5442	28.0235	34.3333	32.3694	22.9839	13.27	0	0	0	24.3003	22.8744	0	-6.1109	0.002604	-6.02551	0.00251481
Potri.013G157400.v4.1	16.9624	6.59375	6.03153	13.1227	58.007	98.419	0	0	0	9.86255	56.5163	0	-4.80931	0.0254259	-7.32717	0.000310585
Potri.T125006.v4.1	0	44.5078	18.5585	33.2442	28.4563	17.6933	0	0	0	21.0221	26.4646	0	-5.90225	0.0274431	-6.23437	0.0158366
Potri.008G090700.v4.1	27.5065	11.9512	5.56756	22.746	60.196	28.7516	0	0	0	15.0084	37.2312	0	-5.41543	0.00983534	-6.72538	0.000859572
Potri.001G041012.v4.1	26.5896	12.7754	3.24774	6.12393	66.7628	45.3391	0	0	0	14.2043	39.4086	0	-5.33615	0.0200006	-6.80678	0.00188453
Potri.001G198700.v4.1	0	29.6719	30.1576	45.4921	10.9447	27.6458	0	0	0	19.9432	28.0275	0	-5.82592	0.0305426	-6.31768	0.014851
Potri.T011801.v4.1	0.916884	39.9746	4.63964	1.74969	60.196	48.6566	0	0	0	15.177	36.8674	0	-5.43286	0.0410876	-6.71092	0.00783434
Potri.004G002900.v4.1	38.9676	28.4356	34.3333	7.87363	20.795	21.0108	0	0	0	33.9121	16.5598	0	-6.59151	0.000786912	-5.55386	0.00434937
Potri.006G190000.v4.1	52.7208	53.9864	18.0946	8.74847	31.7397	0	0	0	0	41.6006	13.4961	0	-6.88652	0.00552182	-5.26121	0.0342777
Potri.015G146300.v4.1	9.62729	19.3691	29.2297	34.9939	22.9839	28.7516	0	0	0	19.4087	28.9098	0	-5.78646	0.00370889	-6.36221	0.00104511
Potri.013G032400.v4.1	22.9221	34.6172	49.6441	0	28.4563	18.7991	0	0	0	35.7278	15.7518	0	-6.66684	0.00724973	-5.48196	0.0266311
Potri.002G194500.v4.1	2.75065	31.7324	1.39189	7.87363	85.3688	47.5508	0	0	0	11.9583	46.9311	0	-5.08962	0.0418918	-7.05935	0.00271048
Potri.001G435300.v4.1	13.7533	18.1328	21.3423	44.6172	31.7397	18.7991	0	0	0	17.7428	31.7187	0	-5.65707	0.00409198	-6.49677	0.000680783
Potri.008G177900.v4.1	6.87663	6.18164	10.6712	27.1203	87.5578	99.5249	0	0	0	7.90981	71.401	0	-4.49074	0.0259334	-7.66468	5.86837e-05
Potri.012G091100.v4.1	26.1312	14.0117	15.7748	8.74847	73.3296	8.84666	0	0	0	18.6392	30.3082	0	-5.72797	0.0101479	-6.42783	0.00287947
Potri.001G225300.v4.1	29.7987	18.957	19.0225	24.4957	24.0784	26.54	0	0	0	22.5928	25.038	0	-6.00553	0.00191052	-6.15384	0.00114533
Potri.002G064700.v4.1	7.33507	19.7813	53.3558	22.746	35.0231	5.52916	0	0	0	26.824	21.0994	0	-6.25312	0.0046407	-5.90746	0.00644332
Potri.008G096400.v4.1	5.04286	18.957	16.7027	34.1191	59.1015	32.0691	0	0	0	13.5675	41.7632	0	-5.27061	0.00954453	-6.89163	0.00041602
Potri.004G212000.v4.1	42.1767	20.6055	9.74323	26.2454	15.3226	28.7516	0	0	0	24.1751	23.4399	0	-6.10329	0.00282036	-6.05926	0.00252667
Potri.006G275100.v4.1	27.965	23.4902	14.8468	12.2479	31.7397	33.175	0	0	0	22.1007	25.7208	0	-5.97403	0.0027761	-6.19048	0.00154286
Potri.013G034100.v4.1	44.0104	26.7871	0	21.8712	45.9678	4.42333	0	0	0	23.5992	24.0874	0	-6.06865	0.0292735	-6.09803	0.0241291
Potri.005G183700.v4.1	4.58442	40.7988	18.5585	21.8712	17.5116	40.9158	0	0	0	21.3139	26.7662	0	-5.92242	0.00592925	-6.24959	0.00288699
Potri.006G189900.v4.1	33.0078	13.1875	9.74323	6.99878	13.1337	71.8791	0	0	0	18.6462	30.6705	0	-5.72851	0.0111191	-6.44465	0.00313285
Potri.001G150900.v4.1	11.0026	10.7148	10.6712	62.989	50.3457	45.3391	0	0	0	10.7962	52.8913	0	-4.94035	0.00952532	-7.23342	8.16258e-05
Potri.019G059400.v4.1	16.0455	51.9258	5.56756	40.243	16.4171	13.27	0	0	0	24.5129	23.31	0	-6.1242	0.0052638	-6.0533	0.00484642
Potri.016G039100.v4.1	4.12598	8.24219	21.8063	20.1215	49.2512	81.8316	0	0	0	11.3915	50.4014	0	-5.01713	0.0187413	-7.16212	0.000411731
Potri.007G116100.v4.1	11.4611	2.47266	14.3829	27.9951	109.447	45.3391	0	0	0	9.43886	60.9271	0	-4.74485	0.0267216	-7.43609	0.000233445
Potri.013G079201.v4.1	27.5065	23.0781	12.527	19.2466	26.2673	36.4925	0	0	0	21.0372	27.3355	0	-5.90295	0.00276241	-6.27929	0.00111119
Potri.004G204700.v4.1	7.33507	29.6719	19.4865	28.87	36.1176	26.54	0	0	0	18.8311	30.5092	0	-5.74364	0.00447932	-6.43892	0.00103631
Potri.007G071300.v4.1	1.83377	21.4297	14.8468	62.989	39.401	33.175	0	0	0	12.7034	45.1883	0	-5.17602	0.0170029	-7.00658	0.000694104
Potri.019G038142.v4.1	24.2974	12.7754	5.56756	32.3694	44.8733	44.2333	0	0	0	14.2135	40.492	0	-5.33705	0.00847926	-6.84692	0.000447543
Potri.019G014346.v4.1	36.2169	39.9746	33.8693	0	37.212	9.95249	0	0	0	36.687	15.7215	0	-6.70511	0.00747618	-5.47936	0.0282369
Potri.002G075300.v4.1	3.2091	12.3633	45.0045	1.74969	15.3226	68.5616	0	0	0	20.1923	28.5446	0	-5.84333	0.0202867	-6.34115	0.00903405
Potri.004G124600.v4.1	17.8792	18.5449	45.9324	14.8724	33.9286	14.3758	0	0	0	27.4522	21.059	0	-6.28643	0.00192813	-5.90293	0.00308886
Potri.001G388900.v4.1	20.1715	6.18164	9.27927	25.3706	44.8733	76.3024	0	0	0	11.8775	48.8488	0	-5.0772	0.0132182	-7.11703	0.000277805
Potri.018G059100.v4.1	22.4637	41.6231	71.9143	8.74847	16.4171	13.27	0	0	0	45.3337	12.8118	0	-7.01033	0.000384252	-5.1846	0.00834619
Potri.008G009400.v4.1	12.3779	21.4297	12.0631	36.7436	44.8733	32.0691	0	0	0	15.2902	37.8954	0	-5.4432	0.00508554	-6.75179	0.000328787
Potri.004G106200.v4.1	15.587	63.0528	19.9504	16.6221	19.7005	16.5875	0	0	0	32.8634	17.6367	0	-6.54696	0.00123844	-5.64811	0.00487312
Potri.011G003500.v4.1	25.2143	39.5625	9.74323	26.2454	38.3065	5.52916	0	0	0	24.84	23.3604	0	-6.14298	0.00431767	-6.05448	0.00409211
Potri.005G024800.v4.1	2.75065	19.3691	10.2072	64.7387	43.7789	53.0799	0	0	0	10.7757	53.8658	0	-4.93921	0.0175541	-7.2596	0.000245173
Potri.008G171400.v4.1	8.25196	18.957	28.7657	29.7448	33.9286	29.8575	0	0	0	18.6582	31.177	0	-5.72959	0.00412455	-6.47016	0.000852339
Potri.019G032600.v4.1	23.839	14.4238	12.991	38.4933	36.1176	27.6458	0	0	0	17.0846	34.0856	0	-5.60234	0.00396876	-6.59951	0.000470392
Potri.007G133500.v4.1	8.7104	9.06641	28.3018	35.8687	39.401	38.7041	0	0	0	15.3595	37.9913	0	-5.4482	0.00689936	-6.75534	0.000518206
Potri.009G006800.v4.1	14.6701	38.3262	45.4684	6.12393	22.9839	24.3283	0	0	0	32.8216	17.812	0	-6.54455	0.00150034	-5.6591	0.00550273
Potri.004G185100.v4.1	32.5494	9.47852	12.0631	31.4945	50.3457	15.4816	0	0	0	18.0303	32.4406	0	-5.67976	0.0061937	-6.52763	0.00116613
Potri.001G424600.v4.1	29.3403	16.4844	57.0675	32.3694	15.3226	3.3175	0	0	0	34.2974	17.0032	0	-6.60762	0.00217418	-5.6001	0.00879735
Potri.005G124400.v4.1	10.0857	22.666	6.49549	20.9963	56.9125	56.3974	0	0	0	13.0824	44.7688	0	-5.2188	0.0111191	-6.99105	0.000384368
Potri.008G040200.v4.1	11.9195	13.1875	19.0225	19.2466	21.8894	78.5141	0	0	0	14.7098	39.8834	0	-5.38641	0.00895493	-6.82417	0.000571812
Potri.001G089700.v4.1	22.4637	22.2539	4.17567	34.1191	16.4171	57.5033	0	0	0	16.2978	36.0131	0	-5.53504	0.00933021	-6.67815	0.00113155
Potri.001G388600.v4.1	47.678	26.7871	2.31982	68.2381	87.5578	70.7732	0	0	0.773794	25.595	75.523	0.257931	-5.32627	0.00741396	-6.88708	0.000328512
Potri.003G083400.v4.1	15.1286	10.7148	11.1351	37.6184	51.4402	54.1858	0	0	0	12.3262	47.7481	0	-5.13129	0.00744097	-7.08465	0.000130652
Potri.014G180300.v4.1	5.95975	20.6055	16.7027	15.7473	53.6291	53.0799	0	0	0	14.4226	40.8188	0	-5.35877	0.00977515	-6.85752	0.000575865
Potri.008G059100.v4.1	25.2143	44.0957	0	10.4982	39.401	26.54	0	0	0	23.1033	25.4797	0	-6.03834	0.0250449	-6.17815	0.0180738
Potri.014G133450.v4.1	7.79352	22.666	12.527	29.7448	52.5347	40.9158	0	0	0	14.3289	41.0651	0	-5.34978	0.00715028	-6.86696	0.000342199
Potri.008G189800.v4.1	13.2948	3.70899	11.1351	16.6221	30.6452	141.546	0	0	0	9.37964	62.9379	0	-4.73625	0.032323	-7.48267	0.000315652
Potri.004G205200.v4.1	22.9221	21.4297	0	31.4945	25.1729	63.0324	0	0	0	14.7839	39.8999	0	-5.39426	0.0393771	-6.82592	0.00590201
Potri.009G116100.v4.1	71.517	84.4825	61.7071	61.2393	142.281	119.43	0	4.0413	0	72.5689	107.65	1.3471	-5.82641	0.000258452	-6.39458	4.32036e-05
Potri.005G205300.v4.1	76.5598	40.3867	34.7973	27.1203	0	7.74082	0	0	0	50.5813	11.6204	0	-7.16838	0.00286302	-5.05296	0.0377491
Potri.017G094500.v4.1	22.4637	16.0723	19.4865	10.4982	51.4402	29.8575	0	0	0	19.3408	30.5986	0	-5.78129	0.00460164	-6.44109	0.00115185
Potri.T044400.v4.1	15.587	27.6113	0	55.9902	41.5899	25.4341	0	0	0	14.3995	41.0048	0	-5.3566	0.0403191	-6.8661	0.00546526
Potri.001G303700.v4.1	7.79352	8.24219	23.1982	24.4957	26.2673	85.1491	0	0	0	13.078	45.304	0	-5.21625	0.0129437	-7.00839	0.000475834
Potri.001G054400.v4.1	12.8364	15.2481	1.85585	78.7363	54.7236	44.2333	0	0	0	9.9801	59.2311	0	-4.82825	0.0221707	-7.39677	0.000220301
Potri.003G050500.v4.1	33.9247	19.3691	0	34.9939	27.3618	37.5983	0	0	0	17.7646	33.318	0	-5.65895	0.0310499	-6.5662	0.0088786
Potri.015G096100.v4.1	20.1715	19.7813	3.24774	51.616	24.0784	47.5508	0	0	0	14.4002	41.0817	0	-5.35656	0.0110449	-6.86891	0.000679468
Potri.003G082800.v4.1	22.9221	19.3691	11.1351	13.9976	33.9286	51.9741	0	0	0	17.8088	33.3001	0	-5.66259	0.00522219	-6.56342	0.000833075
Potri.012G092000.v4.1	32.091	32.5567	21.8063	16.6221	21.8894	23.2225	0	0	0	28.818	20.578	0	-6.35695	0.000944926	-5.86974	0.00196184
Potri.001G256100.v4.1	13.2948	28.8477	11.5991	24.4957	41.5899	33.175	0	0	0	17.9139	33.0869	0	-5.6718	0.00427876	-6.55519	0.000662322
Potri.002G043600.v4.1	30.7156	16.0723	37.581	5.24908	41.5899	16.5875	0	0	0	28.123	21.1422	0	-6.32127	0.00283088	-5.90691	0.00463989
Potri.010G212100.v4.1	27.5065	13.1875	12.991	19.2466	36.1176	44.2333	0	0	0	17.895	33.1992	0	-5.66908	0.00445913	-6.55949	0.00068951
Potri.003G219400.v4.1	15.1286	3.29688	16.2387	34.9939	15.3226	103.948	0	0	0	11.5547	51.4216	0	-5.03714	0.0216439	-7.19159	0.000541993
Potri.001G142500.v4.1	19.713	16.8965	11.5991	34.9939	42.6844	33.175	0	0	0	16.0695	36.9511	0	-5.51431	0.00425977	-6.71529	0.000328512
Potri.001G170700.v4.1	15.1286	35.8535	20.8784	19.2466	13.1337	42.0216	0	0	0	23.9535	24.8006	0	-6.09054	0.00264157	-6.13914	0.00199885
Potri.001G093900.v4.1	20.6299	18.5449	0.927927	49.8663	45.9678	37.5983	0	0	0	13.3676	44.4775	0	-5.24918	0.0192971	-6.98314	0.00107491
Potri.001G403100.v4.1	17.8792	29.2598	2.78378	10.4982	48.1568	48.6566	0	0	0	16.6409	35.7705	0	-5.56541	0.0127202	-6.66703	0.00191354
Potri.002G080066.v4.1	41.2598	35.0293	17.1667	12.2479	19.7005	25.4341	0	0	0	31.1519	19.1275	0	-6.46929	0.00103356	-5.76329	0.00309528
Potri.012G079800.v4.1	45.3858	41.6231	6.49549	15.7473	32.8342	8.84666	0	0	0	31.1681	19.1427	0	-6.47015	0.00253368	-5.76598	0.00644772
Potri.013G151600.v4.1	38.0507	20.6055	13.9189	15.7473	27.3618	30.9633	0	0	0	24.1917	24.6908	0	-6.10425	0.00218441	-6.13214	0.00168742
Potri.019G097000.v4.1	35.3	33.793	0	9.62332	40.4955	27.6458	0	0	0	23.031	25.9215	0	-6.03364	0.0249877	-6.2029	0.017434
Potri.010G019550.v4.1	27.5065	23.4902	16.2387	34.9939	44.8733	0	0	0	0	22.4118	26.6224	0	-5.99412	0.0187413	-6.24318	0.0115701
Potri.008G070800.v4.1	5.95975	6.18164	10.6712	74.362	97.408	64.1383	0	0	0	7.60418	78.6361	0	-4.43378	0.0211339	-7.80495	2.08395e-05
Potri.005G002900.v4.1	43.0936	30.9082	33.4054	14.8724	8.75578	26.54	0	0	0	35.8024	16.7227	0	-6.6698	0.000681463	-5.5707	0.00420117
Potri.017G001100.v4.1	49.0533	23.4902	2.78378	34.1191	26.2673	11.0583	0	0	0	25.1091	23.8149	0	-6.15806	0.00599025	-6.08312	0.00553192
Potri.001G154700.v4.1	245.725	143.002	292.761	153.098	123.675	173.616	0	0	5.41656	227.163	150.13	1.80552	-6.41932	4.73553e-06	-5.8219	2.1891e-05
Potri.014G183500.v4.1	22.9221	19.3691	15.7748	6.99878	20.795	65.2441	0	0	0	19.3553	31.0126	0	-5.78259	0.00683111	-6.46034	0.00184888
Potri.012G078000.v4.1	30.2572	37.0899	30.1576	27.9951	27.3618	0	0	0	0	32.5016	18.4523	0	-6.53038	0.00780324	-5.71533	0.0186258
Potri.002G039900.v4.1	27.5065	52.75	14.3829	8.74847	18.606	29.8575	0	0	0	31.5465	19.0707	0	-6.4878	0.00158348	-5.75831	0.00452147
Potri.007G045400.v4.1	28.4234	2.88477	44.5405	0	47.0623	24.3283	0	0	0	25.2829	23.7969	0	-6.16763	0.0245184	-6.07883	0.0229034
Potri.010G043800.v4.1	53.1793	13.5996	28.3018	9.62332	17.5116	29.8575	0	0	0	31.6936	18.9974	0	-6.49365	0.00155082	-5.75298	0.0045189
Potri.018G067200.v4.1	36.2169	10.7148	33.4054	14.8724	40.4955	12.1642	0	0	0	26.7791	22.5107	0	-6.25046	0.00254075	-5.99913	0.00323003
Potri.001G373200.v4.1	52.2624	59.3438	25.054	0	3.28342	36.4925	0	0	0	45.5534	13.2586	0	-7.01745	0.00631638	-5.23286	0.0427403
Potri.005G117000.v4.1	13.7533	17.7207	6.95945	36.7436	71.1407	33.175	0	0	0	12.8111	47.0197	0	-5.18808	0.00912308	-7.06259	0.000222605
Potri.006G040100.v4.1	33.0078	22.2539	15.3108	27.1203	0	49.7624	0	0	0	23.5242	25.6276	0	-6.06396	0.0179531	-6.18755	0.0129046
Potri.003G124200.v4.1	3.2091	21.0176	16.2387	24.4957	72.2351	37.5983	0	0	0	13.4885	44.7764	0	-5.26234	0.0132535	-6.99165	0.000571812
Potri.014G180800.v4.1	27.965	21.8418	8.35134	11.373	66.7628	15.4816	0	0	0	19.386	31.2058	0	-5.78503	0.0073932	-6.47	0.0020041
Potri.010G044300.v4.1	3.66754	47.8047	8.35134	26.2454	47.0623	17.6933	0	0	0	19.9412	30.3337	0	-5.82673	0.00970598	-6.43048	0.00323039
Potri.006G086900.v4.1	18.7961	26.375	13.4549	19.2466	29.5507	44.2333	0	0	0	19.542	31.0102	0	-5.79691	0.00327991	-6.46107	0.000759615
Potri.001G198600.v4.1	13.7533	15.6602	14.3829	34.1191	25.1729	65.2441	0	0	0	14.5988	41.512	0	-5.37582	0.00606607	-6.88275	0.000279535
Potri.017G092800.v4.1	2.29221	76.2403	17.6306	41.1178	0	15.4816	0	0	0	32.0544	18.8665	0	-6.51071	0.0190033	-5.74818	0.0354182
Potri.002G041800.v4.1	26.5896	20.1934	13.4549	15.7473	22.9839	51.9741	0	0	0	20.0793	30.2351	0	-5.8356	0.00380521	-6.42423	0.00106035
Potri.014G089100.v4.1	11.9195	27.6113	22.2702	15.7473	31.7397	40.9158	0	0	0	20.6004	29.4676	0	-5.87288	0.00326227	-6.38714	0.00102816
Potri.004G132600.v4.1	33.9247	10.3027	2.31982	39.3681	54.7236	23.2225	0	0	0	15.5158	39.1047	0	-5.46331	0.0138923	-6.79724	0.0014027
Potri.016G006000.v4.1	22.9221	17.3086	6.03153	10.4982	68.9517	38.7041	0	0	0	15.4207	39.3847	0	-5.45494	0.0109015	-6.80581	0.000943766
Potri.006G115600.v4.1	23.3805	14.8359	0	34.1191	55.8181	53.0799	0	0	0	12.7388	47.6724	0	-5.17931	0.0439558	-7.08266	0.00344736
Potri.017G094400.v4.1	17.8792	18.1328	15.3108	46.3669	41.5899	18.7991	0	0	0	17.1076	35.5853	0	-5.60458	0.00422211	-6.66224	0.000450309
Potri.011G166100.v4.1	19.2546	33.793	11.1351	26.2454	43.7789	15.4816	0	0	0	21.3942	28.502	0	-5.92771	0.00347377	-6.3407	0.00134873
Potri.017G006500.v4.1	37.1338	12.7754	13.4549	21.8712	36.1176	28.7516	0	0	0	21.1214	28.9135	0	-5.90815	0.00324225	-6.36067	0.00115162
Potri.016G135100.v4.1	33.9247	21.0176	35.7252	21.8712	0	38.7041	0	0	0	30.2225	20.1918	0	-6.42532	0.0100448	-5.8437	0.0174345
Potri.001G193900.v4.1	8.7104	57.6953	13.4549	13.9976	35.0231	19.905	0	0	0	26.6202	22.9752	0	-6.24319	0.00352246	-6.0285	0.00412254
Potri.008G051300.v4.1	20.1715	4.1211	14.8468	38.4933	48.1568	54.1858	0	0	0	13.0465	46.9453	0	-5.21226	0.0102444	-7.06038	0.000291104
Potri.010G059100.v4.1	11.4611	35.0293	9.27927	52.4908	32.8342	13.27	0	0	0	18.5899	32.865	0	-5.72534	0.00652713	-6.54815	0.0013297
Potri.004G088600.v4.1	30.2572	38.7383	38.9729	24.4957	10.9447	15.4816	0	0	0	35.9895	16.974	0	-6.67746	0.000564803	-5.59632	0.00347283
Potri.009G125400.v4.1	148.077	128.99	46.8603	115.48	72.2351	46.4449	0	4.0413	0	107.976	78.0533	1.3471	-6.37081	0.000138131	-5.90346	0.000281015
Potri.006G245800.v4.1	10.5442	10.3027	23.6621	27.1203	39.401	57.5033	0	0	0	14.8363	41.3415	0	-5.39835	0.00656552	-6.8764	0.000335397
Potri.009G051300.v4.1	0	24.7266	20.8784	13.1227	44.8733	63.0324	0	0	0	15.2016	40.3428	0	-5.43444	0.0409855	-6.84131	0.00658669
Potri.014G006900.v4.1	38.0507	29.2598	0	19.2466	27.3618	35.3866	0	0	0	22.4368	27.3317	0	-5.99588	0.0231417	-6.27987	0.0139853
Potri.001G254600.v4.1	20.1715	19.7813	19.0225	37.6184	42.6844	13.27	0	0	0	19.6584	31.1909	0	-5.80499	0.00344623	-6.47183	0.000806588
Potri.010G170400.v4.1	32.091	18.5449	8.35134	12.2479	27.3618	54.1858	0	0	0	19.6624	31.2651	0	-5.80528	0.0056728	-6.47246	0.00149041
Potri.015G056400.v4.1	5.04286	35.8535	13.9189	51.616	49.2512	0	0	0	0	18.2718	33.6224	0	-5.69996	0.033984	-6.58006	0.0104544
Potri.001G082800.v4.1	1.83377	17.7207	18.5585	21.8712	41.5899	81.8316	0	0	0	12.7043	48.4309	0	-5.17562	0.0188322	-7.10476	0.000694271
Potri.016G122801.v4.1	19.713	31.7324	29.6937	20.9963	25.1729	22.1166	0	0	0	27.0464	22.7619	0	-6.26543	0.00110107	-6.01604	0.00143785
Potri.005G155000.v4.1	16.0455	2.47266	23.6621	27.1203	33.9286	70.7732	0	0	0	14.0601	43.9407	0	-5.32025	0.0138568	-6.96457	0.000746619
Potri.001G137900.v4.1	21.0883	72.1192	16.7027	17.4969	16.4171	16.5875	0	0	0	36.6367	16.8338	0	-6.70374	0.000929694	-5.58144	0.00544866
Potri.012G016400.v4.1	8.25196	38.3262	101.144	29.7448	5.47236	2.21166	0	0	0	49.2407	12.4763	0	-7.12957	0.0020463	-5.15618	0.0270028
Potri.012G063800.v4.1	20.6299	16.0723	3.24774	66.4884	42.6844	29.8575	0	0	0	13.3166	46.3434	0	-5.24353	0.0122274	-7.04317	0.000432976
Potri.012G126100.v4.1	9.62729	1.64844	15.3108	157.473	25.1729	26.54	0	0	0	8.86217	69.7285	0	-4.65393	0.041813	-7.63304	0.000349049
Potri.011G010600.v4.1	22.9221	59.3438	23.1982	13.1227	15.3226	24.3283	0	0	0	35.1547	17.5912	0	-6.64404	0.000804195	-5.64301	0.00407805
Potri.006G110700.v4.1	13.2948	21.4297	27.8378	20.9963	43.7789	24.3283	0	0	0	20.8541	29.7012	0	-5.89015	0.00280033	-6.39925	0.000873023
Potri.015G023000.v4.1	50.4286	8.24219	0	22.746	36.1176	36.4925	0	0	0	19.5569	31.7854	0	-5.79728	0.0326118	-6.49779	0.0124231
Potri.010G237300.v4.1	6.41819	17.3086	37.1171	13.1227	66.7628	12.1642	0	0	0	20.2813	30.6832	0	-5.84978	0.0082804	-6.44592	0.00270635
Potri.001G093300.v4.1	18.7961	15.2481	3.71171	10.4982	33.9286	103.948	0	0	0	12.5853	49.4583	0	-5.16197	0.0206573	-7.13468	0.000755815
Potri.017G042500.v4.1	7.79352	17.3086	4.63964	30.6197	56.9125	100.631	0	0	0	9.91392	62.721	0	-4.8192	0.0191469	-7.47784	0.000133176
Potri.018G014101.v4.1	56.8468	13.5996	25.982	8.74847	27.3618	22.1166	0	0	0	32.1428	19.409	0	-6.51397	0.00157679	-5.78383	0.00446898
Potri.004G137402.v4.1	60.0559	27.6113	67.2747	4.37424	9.85025	22.1166	0	0	0	51.6473	12.1137	0	-7.19831	0.000379809	-5.10092	0.0117601
Potri.004G073000.v4.1	43.0936	12.3633	10.2072	35.8687	13.1337	36.4925	0	0	0	21.888	28.4983	0	-5.95964	0.00448796	-6.3415	0.00192717
Potri.014G156900.v4.1	31.1741	7.00586	39.9009	45.4921	18.606	7.74082	0	0	0	26.0269	23.9463	0	-6.2093	0.00421765	-6.0928	0.00417241
Potri.015G080200.v4.1	42.6351	0	5.56756	20.1215	72.2351	24.3283	0	0	0	16.0676	38.895	0	-5.51345	0.0467614	-6.78891	0.00983236
Potri.004G129100.v4.1	15.1286	21.0176	7.88738	39.3681	20.795	67.4558	0	0	0	14.6779	42.5396	0	-5.38424	0.00776032	-6.91838	0.000383159
Potri.017G139700.v4.1	13.7533	32.9688	16.7027	39.3681	49.2512	0	0	0	0	21.1416	29.5398	0	-5.9102	0.0219786	-6.39315	0.0102486
Potri.007G144900.v4.1	37.1338	10.7148	35.2612	27.1203	26.2673	14.3758	0	0	0	27.7033	22.5878	0	-6.29936	0.00178376	-6.00639	0.00243705
Potri.002G243900.v4.1	34.8416	19.3691	15.3108	8.74847	53.6291	18.7991	0	0	0	23.1738	27.0589	0	-6.04222	0.00401724	-6.26371	0.00226234
Potri.001G261300.v4.1	40.3429	49.4531	8.81531	16.6221	32.8342	7.74082	0	0	0	32.8705	19.0657	0	-6.54696	0.00199154	-5.76038	0.00589063
Potri.001G246700.v4.1	53.6377	39.9746	31.0856	16.6221	14.2281	14.3758	0	0	0	41.566	15.0754	0	-6.88523	0.000309765	-5.42292	0.00408117
Potri.016G090300.v4.1	13.2948	20.1934	6.03153	50.7412	77.7075	14.3758	0	0	0	13.1732	47.6082	0	-5.22837	0.0127756	-7.08126	0.000416794
Potri.016G022800.v4.1	33.4663	27.6113	16.7027	7.87363	32.8342	32.0691	0	0	0	25.9268	24.259	0	-6.20436	0.00231102	-6.10548	0.00226104
Potri.012G070000.v4.1	23.3805	7.83008	2.31982	20.9963	50.3457	97.3132	0	0	0	11.1768	56.2184	0	-4.99003	0.0242133	-7.31989	0.000473173
Potri.002G011000.v4.1	22.9221	37.0899	8.35134	47.2418	13.1337	22.1166	0	0	0	22.7878	27.4974	0	-6.0187	0.00399857	-6.29158	0.00205108
Potri.019G026860.v4.1	0	9.47852	41.2928	6.99878	47.0623	57.5033	0	0	0	16.9238	37.1881	0	-5.58855	0.0441384	-6.72371	0.0108628
Potri.004G233500.v4.1	12.3779	9.89063	24.1261	51.616	39.401	30.9633	0	0	0	15.4649	40.6601	0	-5.45813	0.00553373	-6.8543	0.000312017
Potri.007G019100.v4.1	53.6377	9.06641	30.1576	11.373	7.6613	42.0216	0	0	0	30.9539	20.352	0	-6.45956	0.00291063	-5.85306	0.00621829
Potri.018G032300.v4.1	20.1715	25.1387	17.1667	10.4982	47.0623	33.175	0	0	0	20.8256	30.2451	0	-5.88844	0.00359826	-6.42425	0.00110853
Potri.003G002950.v4.1	8.25196	32.1445	0	28.87	35.0231	76.3024	0	0	0	13.4655	46.7318	0	-5.26024	0.0472645	-7.05381	0.0047533
Potri.010G122100.v4.1	27.965	3.29688	5.1036	11.373	15.3226	129.382	0	0	0	12.1218	52.026	0	-5.10671	0.0341539	-7.20801	0.00150955
Potri.001G440500.v4.1	5.50131	12.7754	11.5991	36.7436	65.6683	87.3607	0	0	0	9.9586	63.2575	0	-4.82455	0.014466	-7.49018	7.20988e-05
Potri.002G143400.v4.1	143.492	43.6836	37.581	4.37424	4.37789	16.5875	0	0	0	74.919	8.44654	0	-7.73505	0.00017662	-4.58054	0.0281547
Potri.017G044000.v4.1	27.5065	19.7813	18.5585	23.6209	43.7789	18.7991	0	0	0	21.9488	28.733	0	-5.96388	0.00231633	-6.35189	0.000897394
Potri.008G219000.v4.1	20.6299	14.0117	6.49549	49.8663	41.5899	46.4449	0	0	0	13.7124	45.9671	0	-5.28547	0.00727109	-7.03067	0.000215276
Potri.003G100300.v4.1	24.7559	41.211	10.2072	22.746	17.5116	34.2808	0	0	0	25.3913	24.8461	0	-6.17478	0.00226534	-6.14243	0.00196982
Potri.008G149201.v4.1	14.2117	29.2598	8.81531	22.746	36.1176	49.7624	0	0	0	17.4289	36.2087	0	-5.63229	0.00521026	-6.685	0.000608981
Potri.002G157400.v4.1	8.7104	28.4356	41.2928	5.24908	16.4171	50.8683	0	0	0	26.1462	24.1781	0	-6.21644	0.00487951	-6.10087	0.00479534
Potri.001G313900.v4.1	14.6701	23.4902	10.2072	22.746	35.0231	59.7149	0	0	0	16.1225	39.1614	0	-5.51967	0.00561747	-6.79796	0.000414937
Potri.005G100400.v4.1	16.5039	21.0176	12.0631	28.87	42.6844	43.1274	0	0	0	16.5282	38.2273	0	-5.55527	0.00399481	-6.76359	0.000301426
Potri.001G001100.v4.1	31.1741	17.3086	2.78378	0	66.7628	44.2333	0	0	0	17.0888	36.9987	0	-5.60293	0.042569	-6.71613	0.010627
Potri.009G031500.v4.1	41.7182	9.06641	29.2297	40.243	22.9839	7.74082	0	0	0	26.6714	23.6559	0	-6.24465	0.00323709	-6.07474	0.00353989
Potri.019G132800.v4.1	9.62729	18.957	12.527	39.3681	45.9678	53.0799	0	0	0	13.7038	46.1386	0	-5.28521	0.00606607	-7.03537	0.000161722
Potri.013G093400.v4.1	27.965	23.0781	18.5585	23.6209	37.212	21.0108	0	0	0	23.2005	27.2812	0	-6.04401	0.00179329	-6.27719	0.000907699
Potri.008G204000.v4.1	62.3481	23.9024	9.74323	16.6221	22.9839	19.905	0	0	0	31.9979	19.837	0	-6.5077	0.00161876	-5.81726	0.00428803
Potri.010G137000.v4.1	9.16884	8.6543	28.7657	35.8687	40.4955	46.4449	0	0	0	15.5296	40.9364	0	-5.46404	0.00656062	-6.86287	0.000406746
Potri.017G153900.v4.1	9.62729	7.00586	35.7252	46.3669	18.606	44.2333	0	0	0	17.4528	36.4021	0	-5.63248	0.00753481	-6.69453	0.00101302
Potri.002G198000.v4.1	20.1715	60.168	57.0675	9.62332	0	32.0691	0	0	0	45.8023	13.8975	0	-7.02531	0.00422461	-5.30321	0.0313787
Potri.010G079100.v4.1	42.6351	34.2051	37.1171	5.24908	18.606	26.54	0	0	0	37.9858	16.7984	0	-6.75523	0.00075195	-5.57372	0.00507968
Potri.005G188200.v4.1	16.5039	33.793	10.2072	7.87363	40.4955	46.4449	0	0	0	20.168	31.6047	0	-5.84259	0.00590975	-6.48778	0.0016441
Potri.006G117600.v4.1	34.3832	39.1504	1.85585	16.6221	21.8894	37.5983	0	0	0	25.1298	25.3699	0	-6.15964	0.00614473	-6.1719	0.00500203
Potri.019G133550.v4.1	18.7961	11.127	7.88738	8.74847	50.3457	92.8899	0	0	0	12.6035	50.6614	0	-5.16355	0.0166269	-7.16918	0.000482845
Potri.005G063500.v4.1	32.091	39.5625	23.1982	12.2479	26.2673	22.1166	0	0	0	31.6172	20.2106	0	-6.49078	0.000829585	-5.84261	0.00230205
Potri.018G120400.v4.1	82.978	117.863	38.045	37.6184	52.5347	9.95249	0	2.02065	0	79.6288	33.3685	0.67355	-6.7949	0.000237024	-5.54052	0.00218644
Potri.004G212600.v4.1	30.2572	55.2227	35.2612	15.7473	13.1337	18.7991	0	0	0	40.247	15.8934	0	-6.83898	0.000366306	-5.49812	0.00377046
Potri.010G088800.v4.1	14.6701	11.5391	6.95945	51.616	66.7628	55.2916	0	0	0	11.0562	57.8901	0	-4.97493	0.00962177	-7.3629	6.94608e-05
Potri.001G196800.v4.1	31.1741	31.7324	6.95945	42.8675	28.4563	11.0583	0	0	0	23.2887	27.4607	0	-6.04983	0.00408084	-6.28915	0.00222573
Potri.001G137401.v4.1	32.5494	14.4238	13.9189	24.4957	41.5899	28.7516	0	0	0	20.2974	31.6124	0	-5.85082	0.00303733	-6.48952	0.000733922
Potri.015G016500.v4.1	42.6351	18.1328	12.527	34.9939	26.2673	17.6933	0	0	0	24.4317	26.3182	0	-6.1184	0.00236655	-6.22729	0.00159196
Potri.010G218100.v4.1	24.7559	81.1856	36.1892	25.3706	15.3226	0	0	0	0	47.3769	13.5644	0	-7.07419	0.00339042	-5.27344	0.0297932
Potri.006G272900.v4.1	65.5572	23.0781	26.9099	31.4945	18.606	0	0	0	0	38.5151	16.7002	0	-6.77513	0.00603703	-5.57269	0.0234017
Potri.010G211500.v4.1	23.3805	29.2598	8.81531	13.1227	44.8733	36.4925	0	0	0	20.4852	31.4962	0	-5.86493	0.00430408	-6.48313	0.00116288
Potri.014G029500.v4.1	46.3027	4.1211	0	13.1227	53.6291	48.6566	0	0	0	16.8079	38.4695	0	-5.57863	0.0457595	-6.77281	0.0106842
Potri.012G088900.v4.1	62.3481	13.5996	1.85585	13.1227	20.795	40.9158	0	0	0	25.9345	24.9445	0	-6.2045	0.00797407	-6.14725	0.00713182
Potri.003G170600.v4.1	2.75065	21.8418	51.9639	20.1215	43.7789	12.1642	0	0	0	25.5188	25.3548	0	-6.18123	0.00615312	-6.17159	0.00516836
Potri.007G122800.v4.1	40.3429	14.0117	0	11.373	32.8342	63.0324	0	0	0	18.1182	35.7465	0	-5.6872	0.0360879	-6.66673	0.0100138
Potri.005G081600.v4.1	29.3403	25.9629	16.7027	40.243	20.795	19.905	0	0	0	24.002	26.981	0	-6.09311	0.00185991	-6.26399	0.00106746
Potri.010G192200.v4.1	21.0883	16.8965	41.2928	13.1227	15.3226	45.3391	0	0	0	26.4259	24.5948	0	-6.23144	0.00229479	-6.12613	0.00226234
Potri.004G053300.v4.1	71.9754	13.5996	0	25.3706	24.0784	18.7991	0	0	0	28.525	22.7494	0	-6.34191	0.0191502	-6.0159	0.0232348
Potri.001G166400.v4.1	17.4208	20.1934	36.1892	43.7424	5.47236	29.8575	0	0	0	24.6011	26.3574	0	-6.12837	0.00366569	-6.23026	0.00254137
Potri.001G297000.v4.1	15.1286	18.1328	6.95945	47.2418	35.0231	63.0324	0	0	0	13.407	48.4324	0	-5.25361	0.00745456	-7.10571	0.000177154
Potri.013G161600.v4.1	41.2598	32.5567	0	13.1227	20.795	45.3391	0	0	0	24.6055	26.4189	0	-6.12897	0.0219513	-6.23048	0.0164528
Potri.008G097800.v4.1	21.0883	18.5449	16.2387	13.1227	9.85025	81.8316	0	0	0	18.624	34.9348	0	-5.727	0.00820475	-6.63283	0.00155156
Potri.006G066900.v4.1	60.5144	135.172	122.022	5.24908	6.56683	6.63499	0	0	0	105.903	6.1503	0	-8.23458	1.23739e-05	-4.12549	0.0309095
Potri.003G210200.v4.1	92.1469	30.9082	13.9189	0	29.5507	13.27	0	0	0	45.658	14.2736	0	-7.02062	0.00557441	-5.33973	0.0353346
Potri.003G081400.v4.1	26.5896	14.8359	68.6666	24.4957	10.9447	17.6933	0	0	0	36.6974	17.7113	0	-6.7051	0.000994017	-5.65661	0.00510277
Potri.011G058100.v4.1	17.4208	19.7813	7.42342	34.1191	14.2281	82.9374	0	0	0	14.8752	43.7615	0	-5.40327	0.00991753	-6.95891	0.000542876
Potri.009G069700.v4.1	35.7585	44.9199	9.27927	41.9927	10.9447	12.1642	0	0	0	29.9859	21.7005	0	-6.41447	0.00245874	-5.95136	0.00438365
Potri.012G072200.v4.1	20.1715	32.5567	56.6035	13.1227	21.8894	18.7991	0	0	0	36.4439	17.9371	0	-6.69539	0.000641423	-5.67106	0.00345587
Potri.002G176300.v4.1	113.694	76.6524	105.784	3.49939	8.75578	7.74082	0	0	0	98.7099	6.66533	0	-8.13295	1.7539e-05	-4.23544	0.026883
Potri.011G141300.v4.1	64.1819	52.3379	17.6306	0	20.795	23.2225	0	0	0	44.7168	14.6725	0	-6.99069	0.00447932	-5.37918	0.0290161
Potri.014G135530.v4.1	10.0857	28.4356	8.35134	20.9963	30.6452	74.0907	0	0	0	15.6242	41.9108	0	-5.47478	0.00852228	-6.89589	0.000573033
Potri.015G125600.v4.1	75.643	54.3985	54.2837	14.8724	73.3296	17.6933	0	0	0.773794	61.4417	35.2984	0.257931	-6.58614	0.000361348	-5.78462	0.00138598
Potri.015G144600.v4.1	16.5039	11.9512	11.1351	36.7436	43.7789	68.5616	0	0	0	13.1967	49.6947	0	-5.22986	0.00652713	-7.14216	0.000124166
Potri.009G032300.v4.1	15.1286	10.7148	12.527	47.2418	67.8573	38.7041	0	0	0	12.7902	51.2677	0	-5.18451	0.00669783	-7.18771	0.000102957
Potri.004G081700.v4.1	66.4741	42.0352	45.4684	27.1203	7.6613	3.3175	0	0	0	51.3259	12.6997	0	-7.18945	0.000517009	-5.18297	0.0122421
Potri.006G052900.v4.1	11.0026	42.8594	0	13.9976	59.1015	36.4925	0	0	0	17.954	36.5305	0	-5.67492	0.0361179	-6.69817	0.009462
Potri.009G120500.v4.1	6.41819	24.7266	59.3873	15.7473	21.8894	27.6458	0	0	0	30.1774	21.7608	0	-6.42311	0.00233497	-5.9504	0.00424667
Potri.014G084900.v4.1	15.1286	47.3926	19.9504	20.1215	19.7005	32.0691	0	0	0	27.4905	23.9637	0	-6.28941	0.00163922	-6.08989	0.00188962
Potri.001G270100.v4.1	96.2729	38.3262	19.4865	0	8.75578	29.8575	0	0	0	51.3618	12.8711	0	-7.19047	0.00393868	-5.18973	0.0389777
Potri.013G048500.v4.1	25.6728	23.0781	44.5405	0	39.401	24.3283	0	0	0	31.0971	21.2431	0	-6.46649	0.0104238	-5.91439	0.0173051
Potri.018G130000.v4.1	0	28.0235	16.2387	73.4872	27.3618	33.175	0	0	0	14.7541	44.6746	0	-5.39157	0.039279	-6.99003	0.00473212
Potri.010G179000.v4.1	20.1715	23.9024	16.2387	11.373	15.3226	71.8791	0	0	0	20.1042	32.8582	0	-5.83753	0.00572587	-6.54411	0.00140332
Potri.001G370500.v4.1	7.79352	22.2539	26.4459	23.6209	14.2281	67.4558	0	0	0	18.8311	35.1016	0	-5.74309	0.00627594	-6.64038	0.00109938
Potri.006G211000.v4.1	78.852	115.803	39.4369	7.87363	15.3226	2.21166	0	0	0	78.0306	8.4693	0	-7.79402	0.000123467	-4.58978	0.0252979
Potri.010G193400.v4.1	13.7533	31.7324	19.9504	22.746	36.1176	32.0691	0	0	0	21.812	30.3109	0	-5.95551	0.00227015	-6.42867	0.000733675
Potri.008G186100.v4.1	15.1286	25.1387	2.78378	75.2369	29.5507	33.175	0	0	0	14.3504	45.9875	0	-5.35203	0.0126472	-7.03235	0.000609822
Potri.003G009900.v4.1	33.0078	13.1875	27.8378	16.6221	25.1729	38.7041	0	0	0	24.6777	26.833	0	-6.13257	0.0019996	-6.25217	0.0012796
Potri.005G084200.v4.1	20.6299	75.8282	26.9099	8.74847	20.795	18.7991	0	0	0	41.1226	16.1142	0	-6.87024	0.000675796	-5.51526	0.00593788
Potri.006G224000.v4.1	19.2546	50.2774	6.49549	24.4957	38.3065	15.4816	0	0	0	25.3425	26.0946	0	-6.17218	0.00358264	-6.21346	0.0027512
Potri.013G146900.v4.1	9.16884	23.4902	17.1667	6.12393	28.4563	85.1491	0	0	0	16.6086	39.9098	0	-5.56218	0.0116286	-6.82474	0.00126795
Potri.006G058500.v4.1	33.9247	6.59375	6.95945	29.7448	29.5507	66.3499	0	0	0	15.826	41.8818	0	-5.4915	0.00975986	-6.89546	0.000734569
Potri.001G189500.v4.1	20.6299	62.2285	94.6486	5.24908	21.8894	6.63499	0	0	0	59.169	11.2578	0	-7.39466	0.000347185	-4.9966	0.0159307
Potri.003G103800.v4.1	18.3377	24.7266	7.42342	56.8651	48.1568	13.27	0	0	0	16.8292	39.4306	0	-5.58147	0.0071397	-6.81035	0.000667591
Potri.004G102100.v4.1	9.16884	26.375	13.9189	21.8712	36.1176	63.0324	0	0	0	16.4876	40.3404	0	-5.55208	0.00591871	-6.84074	0.000448409
Potri.006G258100.v4.1	8.7104	2.88477	20.4144	35.8687	116.014	35.3866	0	0	0	10.6699	62.4231	0	-4.92187	0.0220093	-7.47132	0.000245173
Potri.006G039400.v4.1	14.6701	28.4356	25.054	21.8712	26.2673	39.81	0	0	0	22.7199	29.3162	0	-6.01407	0.00201018	-6.38041	0.000790822
Potri.008G210200.v4.1	9.16884	27.6113	11.5991	13.9976	60.196	49.7624	0	0	0	16.1264	41.3187	0	-5.52023	0.00778981	-6.87502	0.000582559
Potri.008G101200.v4.1	14.6701	31.3203	4.63964	57.7399	32.8342	27.6458	0	0	0	16.8767	39.4066	0	-5.586	0.0075483	-6.80945	0.000733942
Potri.003G107000.v4.1	52.2624	10.7148	18.0946	11.373	28.4563	34.2808	0	0	0	27.0239	24.7034	0	-6.26365	0.00266699	-6.13245	0.00274547
Potri.004G163800.v4.1	24.2974	23.0781	15.3108	29.7448	30.6452	35.3866	0	0	0	20.8955	31.9256	0	-5.89321	0.00207529	-6.50425	0.000492565
Potri.005G129800.v4.1	11.4611	40.7988	17.6306	37.6184	36.1176	12.1642	0	0	0	23.2968	28.6334	0	-6.05067	0.00326227	-6.34871	0.00158407
Potri.017G128100.v4.1	29.7987	84.8946	51.036	3.49939	25.1729	7.74082	0	0	0	55.2431	12.1377	0	-7.29582	0.00044682	-5.10418	0.0141284
Potri.019G035200.v4.1	69.2248	43.6836	18.5585	5.24908	25.1729	15.4816	0	0	0	43.8223	15.3012	0	-6.96152	0.000701454	-5.43943	0.00778674
Potri.013G078200.v4.1	31.6325	38.3262	0	24.4957	36.1176	25.4341	0	0	0	23.3196	28.6825	0	-6.05169	0.0210677	-6.34977	0.0123846
Potri.019G044400.v4.1	35.7585	14.8359	11.1351	16.6221	56.9125	24.3283	0	0	0	20.5765	32.621	0	-5.8706	0.00442293	-6.53419	0.00110853
Potri.014G134700.v4.1	10.0857	27.6113	26.4459	35.8687	31.7397	26.54	0	0	0	21.381	31.3828	0	-5.92647	0.00255974	-6.48038	0.000717929
Potri.015G124700.v4.1	23.3805	21.8418	11.5991	26.2454	45.9678	34.2808	0	0	0	18.9405	35.498	0	-5.75159	0.00309723	-6.65667	0.0004314
Potri.008G140700.v4.1	3.66754	9.47852	38.045	27.1203	50.3457	40.9158	0	0	0	17.0637	39.4606	0	-5.60014	0.00964107	-6.80957	0.00107479
Potri.004G112300.v4.1	13.7533	10.7148	36.6531	6.99878	51.4402	40.9158	0	0	0	20.3737	33.1182	0	-5.85604	0.00647456	-6.5554	0.00168742
Potri.007G136400.v4.1	7.33507	2.47266	10.2072	167.971	54.7236	80.7257	0	0	0	6.67164	101.14	0	-4.24347	0.0385122	-8.16892	2.25847e-05
Potri.014G164400.v4.1	25.6728	6.59375	22.2702	54.2405	36.1176	21.0108	0	0	0	18.1789	37.123	0	-5.6913	0.00527927	-6.72351	0.000661966
Potri.011G132800.v4.1	38.0507	25.1387	19.0225	20.1215	26.2673	27.6458	0	0	0	27.404	24.6782	0	-6.28417	0.00112534	-6.13212	0.0011965
Potri.006G087200.v4.1	21.0883	26.7871	2.31982	47.2418	22.9839	50.8683	0	0	0	16.7318	40.3646	0	-5.57318	0.0100448	-6.84326	0.00102189
Potri.009G113500.v4.1	20.1715	9.89063	6.95945	71.7375	29.5507	63.0324	0	0	0	12.3405	54.7736	0	-5.13295	0.0101479	-7.28397	0.000148521
Potri.007G076300.v4.1	31.6325	12.3633	13.4549	28.87	27.3618	49.7624	0	0	0	19.1502	35.3314	0	-5.76679	0.00366569	-6.65013	0.000559966
Potri.002G187400.v4.1	17.4208	26.375	0	16.6221	26.2673	96.2074	0	0	0	14.5986	46.3656	0	-5.37629	0.0443829	-7.04217	0.00528079
Potri.001G212000.v4.1	16.9624	10.7148	6.95945	31.4945	35.0231	109.477	0	0	0	11.5456	58.665	0	-5.03713	0.0134186	-7.38138	0.000152717
Potri.013G075500.v4.1	6.87663	11.9512	29.6937	37.6184	44.8733	43.1274	0	0	0	16.1738	41.8731	0	-5.52298	0.00605491	-6.89559	0.000390529
Potri.013G080200.v4.1	14.2117	48.2168	19.4865	19.2466	14.2281	40.9158	0	0	0	27.305	24.7969	0	-6.27962	0.00211994	-6.13897	0.00220318
Potri.014G068600.v4.1	30.7156	22.666	8.81531	16.6221	28.4563	53.0799	0	0	0	20.7323	32.7194	0	-5.88188	0.00400035	-6.53835	0.00100391
Potri.002G174400.v4.1	57.7637	23.9024	7.88738	12.2479	39.401	16.5875	0	0	0	29.8511	22.7454	0	-6.40755	0.00260227	-6.01374	0.004111
Potri.001G197300.v4.1	34.3832	24.7266	20.8784	23.6209	35.0231	17.6933	0	0	0	26.6627	25.4458	0	-6.24461	0.00127235	-6.177	0.00113805
Potri.008G016000.v4.1	7.33507	31.3203	26.4459	27.9951	53.6291	12.1642	0	0	0	21.7004	31.2628	0	-5.94793	0.0046401	-6.47407	0.00154381
Potri.011G123300.v4.1	9.16884	15.2481	14.3829	48.1166	17.5116	91.7841	0	0	0	12.9333	52.4707	0	-5.20121	0.0106004	-7.2211	0.000219652
Potri.018G051500.v4.1	32.091	23.9024	13.4549	38.4933	21.8894	27.6458	0	0	0	23.1494	29.3428	0	-6.0409	0.00201942	-6.38412	0.000834904
Potri.011G152600.v4.1	25.6728	18.5449	16.2387	7.87363	39.401	54.1858	0	0	0	20.1521	33.8201	0	-5.84071	0.00488387	-6.58543	0.00106973
Potri.006G211700.v4.1	11.4611	40.3867	3.24774	13.1227	29.5507	68.5616	0	0	0	18.3652	37.0783	0	-5.70791	0.0114861	-6.71903	0.00201785
Potri.005G031801.v4.1	1.83377	19.3691	30.1576	31.4945	55.8181	32.0691	0	0	0	17.1202	39.7939	0	-5.60557	0.0106492	-6.82198	0.00123488
Potri.004G097000.v4.1	11.0026	5.76953	24.5901	34.1191	63.4794	50.8683	0	0	0	13.7874	49.4889	0	-5.29204	0.00875129	-7.13624	0.000239427
Potri.012G132500.v4.1	13.7533	19.3691	14.3829	32.3694	36.1176	60.8208	0	0	0	15.8351	43.1026	0	-5.49337	0.00434001	-6.93678	0.000204535
Potri.018G059400.v4.1	82.0611	37.0899	11.5991	0	42.6844	4.42333	0	0	0	43.5834	15.7026	0	-6.95357	0.00870427	-5.47813	0.0385494
Potri.014G038200.v4.1	24.2974	5.76953	2.31982	26.2454	67.8573	96.2074	0	0	0	10.7956	63.4367	0	-4.93967	0.0250696	-7.49433	0.000321472
Potri.009G024200.v4.1	44.4689	27.6113	4.17567	27.9951	29.5507	23.2225	0	0	0	25.4186	26.9228	0	-6.17585	0.0035623	-6.25882	0.00255101
Potri.006G140801.v4.1	8.25196	15.6602	39.9009	77.8614	18.606	0	0	0	0	21.271	32.1558	0	-5.91854	0.0275738	-6.51698	0.0116342
Potri.002G243400.v4.1	38.0507	18.957	11.5991	9.62332	33.9286	46.4449	0	0	0	22.8689	29.999	0	-6.02312	0.00379742	-6.41252	0.00158407
Potri.001G287900.v4.1	49.9702	30.084	42.2207	8.74847	19.7005	22.1166	0	0	0	40.7583	16.8552	0	-6.85675	0.000423778	-5.57954	0.00369367
Potri.014G142200.v4.1	16.5039	4.53321	60.3153	30.6197	13.1337	32.0691	0	0	0	27.1175	25.2742	0	-6.26845	0.00436527	-6.16811	0.00419569
Potri.010G022400.v4.1	15.587	20.6055	51.036	11.373	19.7005	39.81	0	0	0	29.0762	23.6278	0	-6.36939	0.00191543	-6.06804	0.00261949
Potri.012G144700.v4.1	76.1014	18.5449	9.27927	26.2454	0	33.175	0	0	0	34.6419	19.8068	0	-6.62222	0.0107786	-5.81652	0.0234341
Potri.008G072500.v4.1	9.62729	21.0176	60.3153	21.8712	33.9286	12.1642	0	0	0	30.32	22.6547	0	-6.42983	0.00217418	-6.0096	0.00361901
Potri.008G213900.v4.1	0	40.3867	9.27927	12.2479	55.8181	56.3974	0	0	0	16.5553	41.4878	0	-5.55798	0.0406386	-6.88173	0.0075438
Potri.013G128500.v4.1	8.7104	45.3321	33.4054	16.6221	5.47236	48.6566	0	0	0	29.1493	23.5837	0	-6.3736	0.00362997	-6.06647	0.00485097
Potri.005G061000.v4.1	22.0052	5.35742	12.0631	11.373	15.3226	130.488	0	0	0	13.1419	52.3946	0	-5.22332	0.0224647	-7.21804	0.000890595
Potri.008G161700.v4.1	32.091	10.3027	17.6306	9.62332	30.6452	63.0324	0	0	0	20.0081	34.4337	0	-5.82996	0.00574188	-6.61163	0.00123509
Potri.017G062200.v4.1	10.5442	18.5449	12.0631	17.4969	62.3849	70.7732	0	0	0	13.7174	50.2184	0	-5.28647	0.00861376	-7.15653	0.000221338
Potri.001G374800.v4.1	6.87663	22.2539	1.39189	45.4921	70.0462	87.3607	0	0	0	10.1741	67.633	0	-4.85704	0.0267307	-7.58712	0.00024531
Potri.016G104900.v4.1	31.6325	38.3262	31.0856	13.1227	24.0784	24.3283	0	0	0	33.6814	20.5098	0	-6.58191	0.00060245	-5.86388	0.00190728
Potri.006G247400.v4.1	31.1741	35.0293	4.17567	6.99878	44.8733	36.4925	0	0	0	23.4597	29.4549	0	-6.06042	0.00630493	-6.38633	0.00314166
Potri.014G024801.v4.1	44.9273	25.9629	18.5585	7.87363	12.0392	49.7624	0	0	0	29.8163	23.2251	0	-6.40587	0.00238386	-6.04279	0.00361958
Potri.013G079700.v4.1	23.839	11.5391	8.81531	4.37424	29.5507	107.266	0	0	0	14.7311	47.0636	0	-5.38852	0.0183231	-7.06293	0.00118507
Potri.018G047400.v4.1	48.1364	9.47852	36.6531	7.87363	20.795	37.5983	0	0	0	31.4227	22.089	0	-6.4812	0.0021161	-5.97045	0.00407152
Potri.014G038100.v4.1	5.50131	7.00586	22.2702	34.1191	42.6844	102.842	0	0	0	11.5925	59.8819	0	-5.04209	0.0152652	-7.41115	0.000188858
Potri.017G069600.v4.1	11.0026	31.7324	0	60.3645	45.9678	39.81	0	0	0	14.245	48.7141	0	-5.34131	0.0393682	-7.11444	0.00365756
Potri.002G244801.v4.1	16.0455	33.3809	33.8693	12.2479	10.9447	51.9741	0	0	0	27.7652	25.0556	0	-6.30324	0.00243653	-6.15287	0.00260046
Potri.005G176300.v4.1	24.2974	20.1934	30.1576	41.9927	32.8342	8.84666	0	0	0	24.8828	27.8912	0	-6.14479	0.00233277	-6.31167	0.00140332
Potri.014G135540.v4.1	6.87663	47.3926	21.3423	2.62454	50.3457	29.8575	0	0	0	25.2039	27.6092	0	-6.16399	0.00743644	-6.29275	0.00508184
Potri.006G270600.v4.1	25.2143	24.3145	4.17567	38.4933	44.8733	33.175	0	0	0	17.9015	38.8472	0	-5.67045	0.00592925	-6.78765	0.000657437
Potri.003G222400.v4.1	3.66754	9.47852	7.42342	90.1093	85.3688	129.382	0	0	0	6.85649	101.62	0	-4.287	0.0267307	-8.17477	9.36221e-06
Potri.004G140200.v4.1	29.3403	16.0723	0	32.3694	26.2673	79.6199	0	0	0	15.1375	46.0855	0	-5.42808	0.0382275	-7.03378	0.00455022
Potri.004G161700.v4.1	44.0104	67.9981	25.054	13.9976	25.1729	6.63499	0	0	0	45.6875	15.2685	0	-7.0219	0.000456644	-5.44002	0.00614821
Potri.001G225400.v4.1	39.426	5.35742	0	18.3718	77.7075	44.2333	0	0	0	14.9278	46.7709	0	-5.40749	0.0471474	-7.05486	0.00603967
Potri.014G015300.v4.1	22.9221	9.06641	39.9009	23.6209	30.6452	33.175	0	0	0	23.9631	29.147	0	-6.08998	0.00240419	-6.37246	0.0011585
Potri.003G076900.v4.1	23.839	17.3086	0	48.1166	48.1568	56.3974	0	0	0	13.7159	50.8903	0	-5.28599	0.0379236	-7.17716	0.00280965
Potri.010G149500.v4.1	51.3455	14.0117	32.0135	7.87363	45.9678	11.0583	0	0	0	32.4569	21.6333	0	-6.52803	0.00215648	-5.94068	0.0046323
Potri.007G127900.v4.1	8.25196	23.4902	7.42342	80.486	37.212	43.1274	0	0	0	13.0552	53.6085	0	-5.216	0.00963906	-7.25339	0.000183202
Potri.006G123700.v4.1	12.3779	43.2715	3.71171	34.9939	56.9125	14.3758	0	0	0	19.7871	35.4274	0	-5.81546	0.00868729	-6.65474	0.00191471
Potri.001G024000.v4.1	13.7533	14.4238	13.9189	66.4884	43.7789	39.81	0	0	0	14.032	50.0257	0	-5.31862	0.00511875	-7.15348	0.000103912
Potri.008G174800.v4.1	27.5065	27.1992	38.045	34.1191	30.6452	3.3175	0	0	0	30.9169	22.6939	0	-6.45813	0.00222056	-6.01425	0.00382775
Potri.001G399500.v4.1	27.5065	22.2539	4.63964	39.3681	51.4402	25.4341	0	0	0	18.1334	38.7475	0	-5.68885	0.00590843	-6.78403	0.000685416
Potri.013G068900.v4.1	19.713	9.89063	16.2387	36.7436	35.0231	66.3499	0	0	0	15.2808	46.0389	0	-5.44092	0.00511415	-7.03207	0.000189372
Potri.011G072200.v4.1	72.8923	37.0899	13.9189	6.12393	25.1729	19.905	0	0	0	41.3004	17.0673	0	-6.87597	0.000937393	-5.59761	0.00666264
Potri.012G059200.v4.1	1.83377	58.1074	23.1982	25.3706	10.9447	39.81	0	0	0	27.7131	25.3751	0	-6.30097	0.00620542	-6.17317	0.00613775
Potri.019G008406.v4.1	28.4234	14.4238	46.3964	32.3694	13.1337	25.4341	0	0	0	29.7479	23.6457	0	-6.40216	0.00137956	-6.07307	0.00201735
Potri.016G025300.v4.1	12.8364	55.2227	17.6306	25.3706	10.9447	37.5983	0	0	0	28.5632	24.6379	0	-6.34467	0.00229201	-6.13073	0.00270763
Potri.006G124200.v4.1	25.2143	13.5996	31.5495	29.7448	44.8733	15.4816	0	0	0	23.4545	30.0333	0	-6.05923	0.00229908	-6.41646	0.000952006
Potri.012G093000.v4.1	12.8364	32.5567	22.2702	14.8724	62.3849	16.5875	0	0	0	22.5544	31.2816	0	-6.00365	0.00376584	-6.47361	0.00134292
Potri.001G148500.v4.1	0	8.24219	33.8693	34.9939	29.5507	86.2549	0	0	0	14.0372	50.2665	0	-5.31865	0.0448722	-7.1591	0.00417624
Potri.005G193701.v4.1	10.0857	26.375	32.9414	50.7412	30.6452	9.95249	0	0	0	23.134	30.4463	0	-6.03993	0.00368954	-6.43828	0.00150896
Potri.010G061200.v4.1	4.12598	42.0352	0	37.6184	68.9517	30.9633	0	0	0	15.3871	45.8445	0	-5.45268	0.0451588	-7.02642	0.00625714
Potri.015G066500.v4.1	36.6754	45.7442	25.982	20.1215	21.8894	16.5875	0	0	0	36.1338	19.5328	0	-6.68342	0.000468728	-5.79599	0.00205108
Potri.011G025400.v4.1	32.5494	5.35742	3.71171	29.7448	70.0462	53.0799	0	0	0	13.8728	50.957	0	-5.30142	0.015172	-7.17842	0.000563463
Potri.019G091700.v4.1	91.23	55.6348	71.4504	75.2369	88.6522	58.6091	0	0	1.54759	72.7717	74.1661	0.515862	-6.22619	0.000104447	-6.25377	6.47279e-05
Potri.010G130300.v4.1	12.3779	26.7871	25.518	45.4921	38.3065	14.3758	0	0	0	21.561	32.7248	0	-5.9385	0.00298467	-6.54163	0.00078687
Potri.009G013000.v4.1	38.5091	18.1328	2.78378	24.4957	30.6452	51.9741	0	0	0	19.8086	35.705	0	-5.81597	0.00749986	-6.66518	0.00155343
Potri.004G227600.v4.1	35.3	30.084	20.8784	29.7448	26.2673	17.6933	0	0	0	28.7541	24.5685	0	-6.35368	0.000942169	-6.1278	0.00115876
Potri.002G048500.v4.1	20.6299	25.1387	26.9099	35.8687	32.8342	18.7991	0	0	0	24.2262	29.1673	0	-6.10643	0.00150358	-6.37528	0.000690351
Potri.004G197600.v4.1	43.0936	21.0176	11.5991	54.2405	13.1337	16.5875	0	0	0	25.2367	27.9872	0	-6.16528	0.00325601	-6.31773	0.00204957
Potri.013G099500.v4.1	31.1741	7.00586	11.5991	32.3694	41.5899	54.1858	0	0	0	16.593	42.715	0	-5.55967	0.00606237	-6.92394	0.000405748
Potri.002G084700.v4.1	26.1312	3.29688	19.9504	6.12393	38.3065	85.1491	0	0	0	16.4595	43.1932	0	-5.54799	0.0153863	-6.93912	0.00156362
Potri.003G207100.v4.1	31.6325	32.9688	7.88738	37.6184	38.3065	12.1642	0	0	0	24.1629	29.363	0	-6.103	0.00322595	-6.38485	0.00160922
Potri.011G084000.v4.1	37.5923	33.3809	0	20.9963	49.2512	19.905	0	0	0	23.6577	30.0509	0	-6.07235	0.0216038	-6.4168	0.0120809
Potri.001G094400.v4.1	14.6701	24.3145	13.4549	30.6197	35.0231	56.3974	0	0	0	17.4799	40.6801	0	-5.63617	0.00359307	-6.85332	0.000269439
Potri.002G183000.v4.1	26.1312	23.4902	16.2387	36.7436	35.0231	25.4341	0	0	0	21.9534	32.4003	0	-5.96441	0.00183275	-6.52643	0.00047432
Potri.013G060200.v4.1	0	23.0781	25.054	26.2454	39.401	67.4558	0	0	0	16.0441	44.3674	0	-5.51211	0.0337352	-6.97883	0.00462034
Potri.013G156900.v4.1	55.0131	58.9317	49.6441	19.2466	12.0392	7.74082	0	0	0	54.5296	13.0089	0	-7.27692	0.000144186	-5.21415	0.00590283
Potri.008G100700.v4.1	8.25196	65.1133	11.1351	25.3706	32.8342	17.6933	0	0	0	28.1668	25.2993	0	-6.3247	0.00325732	-6.169	0.00346471
Potri.002G076900.v4.1	20.6299	51.1016	15.7748	0	55.8181	17.6933	0	0	0	29.1687	24.5038	0	-6.37452	0.0145826	-6.12093	0.0164316
Potri.014G117700.v4.1	28.4234	29.6719	30.6216	21.8712	20.795	29.8575	0	0	0	29.5723	24.1745	0	-6.39408	0.000749821	-6.10274	0.00105069
Potri.019G129200.v4.1	43.0936	32.9688	45.0045	20.1215	18.606	14.3758	0	0	0	40.3556	17.7011	0	-6.84246	0.000309631	-5.65477	0.00247921
Potri.010G086400.v4.1	27.0481	13.5996	23.1982	69.9878	27.3618	3.3175	0	0	0	21.282	33.5557	0	-5.91918	0.00774663	-6.57898	0.00227199
Potri.009G050900.v4.1	11.0026	3.29688	19.0225	38.4933	72.2351	82.9374	0	0	0	11.1073	64.5553	0	-4.97975	0.0151286	-7.51966	0.00012357
Potri.003G110600.v4.1	15.1286	25.9629	9.27927	10.4982	75.5186	42.0216	0	0	0	16.7903	42.6794	0	-5.57816	0.00808299	-6.92172	0.000645106
Potri.006G194200.v4.1	27.0481	85.3067	37.581	3.49939	17.5116	22.1166	0	0	0	49.9786	14.3759	0	-7.15144	0.000549364	-5.34847	0.00947042
Potri.008G101900.v4.1	33.4663	9.89063	0	32.3694	78.802	37.5983	0	0	0	14.4523	49.5899	0	-5.36098	0.0410168	-7.13954	0.00396071
Potri.009G120900.v4.1	11.4611	60.168	3.71171	30.6197	36.1176	18.7991	0	0	0	25.1136	28.5121	0	-6.15925	0.00572699	-6.34165	0.00354873
Potri.001G068900.v4.1	39.8845	18.5449	39.4369	16.6221	39.401	9.95249	0	0	0	32.6221	21.9919	0	-6.53537	0.00120703	-5.9658	0.00270197
Potri.005G101501.v4.1	26.1312	12.7754	64.4909	21.8712	36.1176	4.42333	0	0	0	34.4658	20.804	0	-6.61462	0.00218441	-5.88706	0.00575634
Potri.007G078650.v4.1	38.9676	0	17.1667	9.62332	60.196	45.3391	0	0	0	18.7114	38.3861	0	-5.73324	0.0346116	-6.76953	0.00888471
Potri.008G093400.v4.1	46.7611	37.0899	19.0225	38.4933	17.5116	6.63499	0	0	0	34.2912	20.8799	0	-6.60775	0.00132642	-5.89595	0.00370099
Potri.007G010700.v4.1	18.3377	39.1504	67.7387	21.8712	15.3226	14.3758	0	0	0	41.7423	17.1899	0	-6.89126	0.000487975	-5.6132	0.00406984
Potri.004G158000.v4.1	12.8364	17.7207	27.8378	13.1227	60.196	37.5983	0	0	0	19.465	36.9723	0	-5.79055	0.00439543	-6.71445	0.000657173
Potri.011G112800.v4.1	12.3779	38.3262	16.2387	29.7448	43.7789	23.2225	0	0	0	22.3143	32.2487	0	-5.9886	0.00263225	-6.51886	0.000790822
Potri.019G014360.v4.1	25.2143	62.6407	7.42342	40.243	91.9356	157.028	0	2.02065	0	31.7595	96.4023	0.67355	-5.45473	0.00447932	-7.05516	0.000153273
Potri.006G055000.v4.1	33.9247	38.7383	37.1171	5.24908	9.85025	44.2333	0	0	0	36.5934	19.7775	0	-6.70144	0.00142748	-5.81013	0.00515075
Potri.017G093300.v4.1	21.0883	34.6172	24.1261	34.9939	8.75578	37.5983	0	0	0	26.6105	27.116	0	-6.24209	0.00196158	-6.27003	0.00149726
Potri.013G129100.v4.1	25.6728	3.29688	16.2387	39.3681	43.7789	60.8208	0	0	0	15.0695	47.9893	0	-5.42036	0.00906276	-7.09215	0.000381215
Potri.006G224200.v4.1	38.5091	15.6602	29.6937	18.3718	45.9678	13.27	0	0	0	27.9543	25.8699	0	-6.31254	0.00178116	-6.20005	0.00174742
Potri.013G070400.v4.1	38.9676	14.4238	27.8378	26.2454	22.9839	30.9633	0	0	0	27.0764	26.7309	0	-6.26642	0.00130274	-6.24823	0.00105728
Potri.007G064000.v4.1	24.2974	31.3203	0	74.362	19.7005	23.2225	0	0	0	18.5393	39.095	0	-5.72084	0.031192	-6.79793	0.007282
Potri.003G096600.v4.1	25.2143	16.4844	0	42.8675	8.75578	105.054	0	0	0	13.8996	52.2258	0	-5.30508	0.0498996	-7.21439	0.00458537
Potri.013G115300.v4.1	73.8092	18.5449	64.027	30.6197	0	11.0583	0	0	0	52.127	13.8927	0	-7.21169	0.00308178	-5.30888	0.03033
Potri.003G136800.v4.1	25.2143	18.5449	18.0946	20.9963	22.9839	61.9266	0	0	0	20.6179	35.3023	0	-5.87363	0.00300941	-6.64815	0.000557005
Potri.018G096077.v4.1	36.2169	18.957	25.982	55.1154	8.75578	16.5875	0	0	0	27.052	26.8195	0	-6.26535	0.00256991	-6.25686	0.00213313
Potri.008G076300.v4.1	27.5065	22.666	4.17567	36.7436	31.7397	51.9741	0	0	0	18.1161	40.1525	0	-5.6875	0.0059247	-6.83508	0.000622171
Potri.013G154300.v4.1	19.713	23.4902	12.527	42.8675	53.6291	21.0108	0	0	0	18.5768	39.1692	0	-5.72375	0.00344623	-6.79993	0.000349049
Potri.017G006700.v4.1	28.8819	18.1328	3.71171	32.3694	45.9678	50.8683	0	0	0	16.9088	43.0685	0	-5.58781	0.0071642	-6.93588	0.000537766
Potri.009G021800.v4.1	19.2546	56.459	70.9864	22.746	21.8894	0	0	0	0	48.9	14.8785	0	-7.11967	0.00315364	-5.40525	0.025502
Potri.015G099500.v4.1	6.87663	10.7148	14.3829	58.6148	49.2512	97.3132	0	0	0	10.6581	68.3931	0	-4.9217	0.0107856	-7.60336	4.42683e-05
Potri.004G094100.v4.1	37.5923	33.793	9.27927	11.373	44.8733	25.4341	0	0	0	26.8882	27.2268	0	-6.25706	0.00251719	-6.27285	0.00200586
Potri.002G046500.v4.1	43.0936	15.2481	17.6306	21.8712	30.6452	34.2808	0	0	0	25.3241	28.9324	0	-6.16999	0.00178786	-6.36152	0.000989047
Potri.003G110300.v4.1	21.0883	19.7813	6.95945	70.8626	15.3226	51.9741	0	0	0	15.943	46.0531	0	-5.50317	0.00763401	-7.03431	0.000402026
Potri.005G073700.v4.1	38.5091	29.2598	0	48.1166	24.0784	25.4341	0	0	0	22.5896	32.543	0	-6.00567	0.0220093	-6.5329	0.00978462
Potri.010G101500.v4.1	29.7987	4.1211	9.74323	42.8675	49.2512	59.7149	0	0	0	14.5544	50.6112	0	-5.37031	0.00970223	-7.16897	0.000323611
Potri.007G031100.v4.1	9.62729	13.1875	1.85585	50.7412	132.431	85.1491	0	0	0	8.22355	89.4404	0	-4.54953	0.0289555	-7.99025	5.04384e-05
Potri.003G191301.v4.1	41.2598	21.0176	43.6126	8.74847	17.5116	36.4925	0	0	0	35.2967	20.9175	0	-6.64908	0.00092486	-5.89145	0.00295813
Potri.016G024300.v4.1	42.1767	27.6113	31.5495	6.12393	21.8894	37.5983	0	0	0	33.7792	21.8706	0	-6.58585	0.00119728	-5.95536	0.00295629
Potri.001G407300.v4.1	28.8819	25.5508	25.054	21.8712	25.1729	36.4925	0	0	0	26.4956	27.8455	0	-6.23555	0.00105397	-6.30619	0.000717929
Potri.008G021600.v4.1	37.5923	19.7813	6.95945	5.24908	36.1176	61.9266	0	0	0	21.4443	34.4311	0	-5.93043	0.00755462	-6.61156	0.00213313
Potri.001G318800.v4.1	1.37533	39.5625	12.0631	34.9939	45.9678	44.2333	0	0	0	17.667	41.7317	0	-5.65202	0.0122532	-6.89068	0.00148357
Potri.015G111000.v4.1	23.3805	7.41797	24.5901	69.113	18.606	32.0691	0	0	0	18.4629	39.9294	0	-5.71372	0.00545915	-6.82917	0.00059252
Potri.002G242900.v4.1	32.091	68.8223	31.0856	8.74847	36.1176	5.52916	0	0	0	43.9996	16.7984	0	-6.96758	0.000826657	-5.57579	0.00709473
Potri.010G091100.v4.1	35.7585	42.8594	7.88738	26.2454	31.7397	18.7991	0	0	0	28.8351	25.5948	0	-6.35808	0.00182262	-6.18584	0.00199885
Potri.012G124600.v4.1	34.3832	23.4902	0	37.6184	20.795	56.3974	0	0	0	19.2911	38.2703	0	-5.77794	0.0273915	-6.76601	0.00687481
Potri.001G154400.v4.1	8.7104	38.7383	31.5495	36.7436	25.1729	22.1166	0	0	0	26.3327	28.011	0	-6.22707	0.00201117	-6.31704	0.00136509
Potri.015G018900.v4.1	14.6701	20.6055	12.527	18.3718	77.7075	43.1274	0	0	0	15.9342	46.4023	0	-5.50244	0.00594997	-7.04256	0.000271482
Potri.005G195300.v4.1	64.1819	17.7207	13.9189	15.7473	35.0231	18.7991	0	0	0	31.9405	23.1898	0	-6.50497	0.00161876	-6.04205	0.00290461
Potri.015G065400.v4.1	52.2624	21.4297	35.2612	9.62332	31.7397	19.905	0	0	0	36.3178	20.4227	0	-6.69024	0.000758425	-5.8572	0.00283139
Potri.005G184200.v4.1	27.0481	9.47852	8.35134	47.2418	31.7397	69.6674	0	0	0	14.9593	49.5496	0	-5.41038	0.00706007	-7.13856	0.000230427
Potri.011G033300.v4.1	25.6728	24.3145	14.8468	49.8663	17.5116	35.3866	0	0	0	21.6114	34.2548	0	-5.94181	0.00245826	-6.60771	0.000552018
Potri.003G079400.v4.1	42.6351	18.1328	11.5991	0	58.007	34.2808	0	0	0	24.1223	30.7626	0	-6.10011	0.0198956	-6.44945	0.0109385
Potri.014G145400.v4.1	42.6351	23.9024	47.3243	28.87	21.8894	7.74082	0	0	0	37.9539	19.5001	0	-6.75383	0.000677941	-5.79615	0.00315374
Potri.018G120300.v4.1	59.5975	74.1797	98.3603	16.6221	9.85025	2.21166	0	0	0	77.3792	9.56134	0	-7.78175	0.000103527	-4.77338	0.0174656
Potri.014G118100.v4.1	17.8792	24.7266	0	47.2418	63.4794	46.4449	0	0	0	14.2019	52.3887	0	-5.33661	0.0359338	-7.21899	0.00266189
Potri.010G199500.v4.1	16.9624	20.6055	47.7882	11.373	19.7005	47.5508	0	0	0	28.452	26.2081	0	-6.3381	0.00202368	-6.21758	0.00202349
Potri.001G341400.v4.1	30.7156	4.1211	12.0631	34.1191	43.7789	65.2441	0	0	0	15.6333	47.714	0	-5.47352	0.00866888	-7.08363	0.000411731
Potri.019G014454.v4.1	23.3805	22.2539	8.35134	34.1191	37.212	53.0799	0	0	0	17.9953	41.4703	0	-5.67788	0.00377415	-6.88136	0.000298494
Potri.006G280900.v4.1	65.0988	26.375	57.0675	2.62454	31.7397	11.0583	0	0	0	49.5138	15.1408	0	-7.13747	0.00074969	-5.42375	0.0102944
Potri.008G193800.v4.1	44.9273	18.957	0	30.6197	48.1568	26.54	0	0	0	21.2948	35.1055	0	-5.92033	0.0242133	-6.64137	0.00851432
Potri.001G029800.v4.1	15.1286	15.6602	16.7027	55.1154	63.4794	23.2225	0	0	0	15.8305	47.2724	0	-5.49251	0.00462936	-7.07136	0.000171156
Potri.007G081300.v4.1	45.8442	20.1934	6.03153	34.1191	35.0231	24.3283	0	0	0	24.023	31.1568	0	-6.09419	0.00330032	-6.46971	0.00139154
Potri.010G049100.v4.1	13.7533	23.0781	25.982	48.9915	41.5899	16.5875	0	0	0	20.9378	35.723	0	-5.89603	0.00280272	-6.66799	0.000518578
Potri.016G138000.v4.1	24.2974	21.0176	11.1351	54.2405	20.795	44.2333	0	0	0	18.8167	39.7563	0	-5.74207	0.00354001	-6.82209	0.000361289
Potri.010G184800.v4.1	23.839	6.18164	8.81531	30.6197	59.1015	84.0432	0	0	0	12.9453	57.9215	0	-5.20141	0.0105302	-7.363	0.000163845
Potri.018G034400.v4.1	74.7261	25.1387	58.9234	27.1203	7.6613	7.74082	0	0	0	52.9294	14.1741	0	-7.23367	0.000357041	-5.33962	0.00801958
Potri.014G194300.v4.1	16.9624	30.9082	17.6306	24.4957	43.7789	35.3866	0	0	0	21.8337	34.5537	0	-5.95694	0.0020369	-6.61761	0.000439527
Potri.009G134700.v4.1	20.6299	8.24219	8.81531	21.8712	56.9125	101.737	0	0	0	12.5625	60.1734	0	-5.15841	0.0116784	-7.41775	0.000156956
Potri.006G246200.v4.1	2.29221	50.2774	38.045	6.99878	40.4955	27.6458	0	0	0	30.2049	25.0467	0	-6.42491	0.00504395	-6.15249	0.00613775
Potri.015G077300.v4.1	7.79352	47.3926	9.74323	10.4982	66.7628	27.6458	0	0	0	21.6431	34.9689	0	-5.9447	0.0071725	-6.63437	0.00198055
Potri.003G137200.v4.1	42.1767	21.0176	2.31982	17.4969	71.1407	15.4816	0	0	0	21.838	34.7064	0	-5.95672	0.00917209	-6.62409	0.00277687
Potri.003G097100.v4.1	10.0857	42.8594	83.0495	14.8724	6.56683	28.7516	0	0	0	45.3315	16.7303	0	-7.01028	0.000945743	-5.57156	0.00828486
Potri.001G118900.v4.1	32.5494	54.3985	43.6126	9.62332	42.6844	0	0	0	0	43.5201	17.4359	0	-6.95156	0.0048485	-5.63068	0.0220616
Potri.012G107300.v4.1	8.25196	29.2598	9.74323	17.4969	17.5116	109.477	0	0	0	15.7517	48.162	0	-5.48633	0.0124737	-7.09653	0.000733675
Potri.008G029100.v4.1	36.6754	14.0117	7.88738	20.9963	49.2512	46.4449	0	0	0	19.5248	38.8975	0	-5.79491	0.00470298	-6.78829	0.000630612
Potri.004G160000.v4.1	11.9195	51.9258	10.6712	11.373	32.8342	47.5508	0	0	0	24.8388	30.586	0	-6.14329	0.00398136	-6.44085	0.00197937
Potri.003G078300.v4.1	33.4663	25.1387	0	20.1215	47.0623	49.7624	0	0	0	19.535	38.9821	0	-5.7961	0.0264992	-6.79202	0.00652562
Potri.008G166700.v4.1	9.16884	40.7988	0	39.3681	62.3849	35.3866	0	0	0	16.6559	45.7132	0	-5.56682	0.0347454	-7.02231	0.00501378
Potri.011G086700.v4.1	38.9676	21.4297	6.03153	8.74847	39.401	55.2916	0	0	0	22.1429	34.4804	0	-5.97672	0.00578428	-6.61373	0.00166753
Potri.010G143900.v4.1	23.3805	61.4043	30.6216	2.62454	42.6844	14.3758	0	0	0	38.4688	19.8949	0	-6.77379	0.00189978	-5.81889	0.00695258
Potri.010G169700.v4.1	11.4611	29.2598	6.95945	55.1154	52.5347	36.4925	0	0	0	15.8934	48.0475	0	-5.49962	0.00605491	-7.09468	0.000250229
Potri.004G084100.v4.1	28.4234	0	21.3423	41.9927	84.2743	12.1642	0	0	0	16.5886	46.1437	0	-5.5594	0.0379661	-7.03592	0.00557121
Potri.006G246800.v4.1	31.6325	15.6602	27.3738	20.1215	54.7236	17.6933	0	0	0	24.8888	30.8461	0	-6.14497	0.00209738	-6.45377	0.000941319
Potri.005G084600.v4.1	89.8547	100.555	84.4414	0	17.5116	7.74082	0	0	0	91.6169	8.41746	0	-8.02545	0.000368541	-4.57334	0.0469324
Potri.007G121700.v4.1	19.2546	23.0781	8.81531	27.1203	41.5899	66.3499	0	0	0	17.0493	45.02	0	-5.60015	0.00456825	-6.99929	0.000254814
Potri.009G053700.v4.1	8.7104	14.0117	6.49549	40.243	96.3135	100.631	0	0	0	9.73921	79.0624	0	-4.79306	0.014147	-7.81197	3.08288e-05
Potri.016G103500.v4.1	2.75065	19.7813	5.56756	44.6172	49.2512	152.605	0	0	0	9.36649	82.1578	0	-4.73781	0.0278323	-7.86766	0.000110606
Potri.018G019700.v4.1	27.0481	23.0781	32.9414	4.37424	30.6452	48.6566	0	0	0	27.6892	27.892	0	-6.29902	0.00281024	-6.30687	0.00227002
Potri.004G162500.v4.1	13.7533	13.1875	31.0856	43.7424	44.8733	30.9633	0	0	0	19.3421	39.8597	0	-5.78105	0.00296096	-6.82511	0.000310585
Potri.019G077100.v4.1	33.4663	51.9258	45.4684	24.4957	15.3226	13.27	0	0	0	43.6202	17.6961	0	-6.95495	0.000276386	-5.65614	0.00265211
Potri.001G018400.v4.1	26.5896	10.3027	0	47.2418	96.3135	45.3391	0	0	0	12.2975	62.9648	0	-5.12815	0.0451452	-7.48418	0.00181926
Potri.001G375300.v4.1	25.6728	8.24219	7.88738	48.9915	36.1176	81.8316	0	0	0	13.9341	55.6469	0	-5.30785	0.00834456	-7.30585	0.000164929
Potri.003G192100.v4.1	20.6299	8.24219	32.0135	16.6221	29.5507	68.5616	0	0	0	20.2952	38.2448	0	-5.85029	0.00470298	-6.76355	0.000747732
Potri.019G050600.v4.1	34.3832	6.59375	36.1892	33.2442	30.6452	26.54	0	0	0	25.722	30.1431	0	-6.19216	0.00231907	-6.42204	0.00123733
Potri.003G056400.v4.1	33.0078	7.83008	27.3738	0	37.212	65.2441	0	0	0	22.7373	34.152	0	-6.01458	0.0224742	-6.60036	0.00933986
Potri.010G088500.v4.1	35.7585	15.6602	11.5991	27.1203	24.0784	59.7149	0	0	0	21.0059	36.9712	0	-5.90041	0.00335721	-6.71537	0.000592545
Potri.015G024200.v4.1	27.5065	18.5449	12.991	34.9939	67.8573	15.4816	0	0	0	19.6808	39.4443	0	-5.8066	0.00400441	-6.80943	0.000503861
Potri.006G202900.v4.1	16.5039	19.3691	19.4865	16.6221	68.9517	40.9158	0	0	0	18.4532	42.1632	0	-5.71376	0.00396384	-6.90416	0.000331517
Potri.005G179500.v4.1	35.3	19.7813	32.4774	17.4969	38.3065	24.3283	0	0	0	29.1863	26.7106	0	-6.37482	0.000984101	-6.24569	0.00100547
Potri.015G033100.v4.1	58.2222	65.1133	93.2567	6.12393	20.795	5.52916	0	0	0	72.1974	10.816	0	-7.68173	9.72066e-05	-4.93881	0.0118434
Potri.009G066000.v4.1	42.1767	15.6602	27.8378	2.62454	15.3226	64.1383	0	0	0	28.5582	27.3618	0	-6.34349	0.00500209	-6.27946	0.00452352
Potri.005G178501.v4.1	13.7533	39.5625	19.4865	30.6197	49.2512	16.5875	0	0	0	24.2674	32.1528	0	-6.10947	0.00229597	-6.51471	0.000872291
Potri.006G184700.v4.1	13.7533	36.2656	15.3108	26.2454	45.9678	35.3866	0	0	0	21.7766	35.8666	0	-5.95342	0.00243053	-6.6716	0.000492565
Potri.010G183200.v4.1	28.8819	14.4238	13.9189	31.4945	32.8342	58.6091	0	0	0	19.0749	40.9793	0	-5.76122	0.00308833	-6.86397	0.000289048
Potri.008G092400.v4.1	26.5896	23.0781	43.1486	21.8712	25.1729	28.7516	0	0	0	30.9388	25.2652	0	-6.45898	0.000721142	-6.16627	0.00100822
Potri.016G128900.v4.1	29.7987	11.127	0	27.9951	70.0462	74.0907	0	0	0	13.6419	57.3774	0	-5.27782	0.0413806	-7.34984	0.00254387
Potri.005G072100.v4.1	22.0052	19.7813	37.581	26.2454	45.9678	16.5875	0	0	0	26.4558	29.6002	0	-6.23313	0.00153066	-6.39509	0.000876419
Potri.005G081100.v4.1	48.1364	8.24219	18.0946	37.6184	36.1176	21.0108	0	0	0	24.8244	31.5823	0	-6.14105	0.0027761	-6.4896	0.0012051
[truncated: 1,555 more rows]

## Sheet: Ray parenchyma cells
Additional file 15. DEGs of each cell type in lcmRNA-seq results of P. trichocarpa.
The lists of DEGs of libriform fibers, vessel elements and ray parenchyma cells with cutoff set as the absolute value of log2FC ≥ 1 and adjusted P value < 0.05 compared with the other cell types.
Gene ID	Fiber bio1 transcript abundance	Fiber bio2 transcript abundance	Fiber bio3 transcript abundance	Ray bio1 transcript abundance	Ray bio2 transcript abundance	Ray bio3 transcript abundance	Vessel bio1 transcript abundance	Vessel bio2 transcript abundance	Vessel bio3 transcript abundance	Fiber mean transcript abundance	Ray mean transcript abundance	Vessel mean transcript abundance	Ray/fiber log2FC	Ray/fiber adjusted P value	Ray/vessel log2FC	Ray/vessel adjusted P value
Potri.003G131200.v4.1	0	0	0	52.4908	186.06	142.652	0	0	0	0	127.068	0	10.6024	2.51539e-06	8.49702	8.52674e-05
Potri.012G033600.v4.1	0	0	0	44.6172	124.77	165.875	0	0	0	0	111.754	0	10.4171	5.91127e-06	8.31169	0.000143252
Potri.002G024300.v4.1	0	0	0	63.8639	63.4794	168.086	0	0	0	0	98.4766	0	10.2347	1.11818e-05	8.12934	0.000207008
Potri.018G029800.v4.1	0	0	0	0	96.3135	185.78	0	0	0	0	94.0311	0	10.168	0.00553119	8.06267	0.00978097
Potri.006G209000.v4.1	0	0	0	51.616	27.3618	199.05	0	0	0	0	92.6759	0	10.1471	6.894e-05	8.04172	0.000572792
Potri.002G139000.v4.1	0	0	0	107.606	41.5899	70.7732	0	0	0	0	73.3231	0	9.80994	5.34438e-05	7.70455	0.000557005
Potri.009G037000.v4.1	0	0	0	58.6148	71.1407	80.7257	0	0	0	0	70.1604	0	9.74573	4.44837e-05	7.64033	0.000516266
Potri.001G235300.v4.1	0	0	0	64.7387	5.47236	130.488	0	0	0	0	66.8998	0	9.67718	0.000825248	7.57179	0.00311051
Potri.001G394200.v4.1	0	0	0	60.3645	90.8412	35.3866	0	0	0	0	62.1974	0	9.57209	0.000142408	7.46669	0.00107444
Potri.005G143200.v4.1	0	0	0	83.9854	17.5116	81.8316	0	0	0	0	61.1095	0	9.54696	0.00032091	7.44157	0.00177707
Potri.005G230800.v4.1	0	0	0	59.4896	84.2743	27.6458	0	0	0	0	57.1366	0	9.44973	0.000278241	7.34433	0.00165258
Potri.006G106800.v4.1	0	0	1.39189	65.6136	145.565	172.51	0	0	0	0.463964	127.896	0	8.13294	8.75126e-05	8.50644	7.61531e-05
Potri.006G050300.v4.1	0	0	0	62.989	25.1729	70.7732	0	0	0	0	52.9784	0	9.34083	0.000392342	7.23544	0.00217115
Potri.019G106300.v4.1	0	0	0	13.9976	29.5507	111.689	0	0	0	0	51.7458	0	9.30595	0.00114418	7.20056	0.00438952
Potri.014G172800.v4.1	0	0	0	39.3681	65.6683	48.6566	0	0	0	0	51.231	0	9.29199	0.000338371	7.1866	0.00200268
Potri.001G012300.v4.1	0	0	0	56.8651	62.3849	33.175	0	0	0	0	50.8083	0	9.28046	0.000375541	7.17507	0.00215242
Potri.001G431700.v4.1	0	0	0	105.857	19.7005	26.54	0	0	0	0	50.699	0	9.27827	0.00101268	7.17288	0.00402557
Potri.005G048700.v4.1	0	0	0	29.7448	27.3618	91.7841	0	0	0	0	49.6302	0	9.24598	0.000755358	7.14059	0.00333468
Potri.005G064200.v4.1	0	0	0	69.9878	30.6452	44.2333	0	0	0	0	48.2888	0	9.20746	0.000544998	7.10206	0.00279028
Potri.006G152500.v4.1	0	0	0	48.9915	43.7789	51.9741	0	0	0	0	48.2481	0	9.20573	0.000413252	7.10033	0.00239703
Potri.010G059800.v4.1	0	0	0	82.2357	44.8733	16.5875	0	0	0	0	47.8988	0	9.19602	0.000980917	7.09063	0.00403725
Potri.001G201500.v4.1	0	0	0	63.8639	26.2673	51.9741	0	0	0	0	47.3684	0	9.17957	0.000640084	7.07417	0.00308332
Potri.013G154100.v4.1	0	0	7.88738	274.702	284.563	222.272	0	0	0	2.62913	260.512	0	6.63538	0.00672303	9.53313	9.86714e-05
Potri.007G102100.v4.1	0	0	0	27.9951	74.4241	33.175	0	0	0	0	45.1981	0	9.11107	0.000903731	7.00568	0.00396967
Potri.012G140700.v4.1	0	0	0	33.2442	21.8894	79.6199	0	0	0	0	44.9178	0	9.10219	0.00110758	6.9968	0.00457254
Potri.007G021700.v4.1	0	0	0	27.9951	16.4171	84.0432	0	0	0	0	42.8185	0	9.03303	0.00185073	6.92764	0.00633045
Potri.015G085100.v4.1	0	0	0	47.2418	41.5899	37.5983	0	0	0	0	42.1433	0	9.01071	0.000900797	6.90531	0.00408019
Potri.006G199500.v4.1	0	0	0	47.2418	27.3618	48.6566	0	0	0	0	41.0867	0	8.97409	0.00112583	6.8687	0.00480912
Potri.014G124400.v4.1	0	0	0	27.9951	21.8894	72.9849	0	0	0	0	40.9565	0	8.9689	0.00171496	6.86351	0.00614821
Potri.014G019300.v4.1	0	0	0	46.3669	44.8733	28.7516	0	0	0	0	39.9973	0	8.93537	0.00123423	6.82998	0.00516997
Potri.014G018500.v4.1	0	0	0	52.4908	26.2673	40.9158	0	0	0	0	39.8913	0	8.93172	0.00134964	6.82633	0.00541311
Potri.002G035600.v4.1	0	0	0	0	62.3849	56.3974	0	0	0	0	39.5941	0	8.91989	0.0417848	6.81453	0.0468703
Potri.014G019700.v4.1	0	0	0	41.9927	17.5116	57.5033	0	0	0	0	39.0025	0	8.89887	0.00195126	6.79348	0.00685615
Potri.001G082900.v4.1	0	0	0	24.4957	60.196	32.0691	0	0	0	0	38.9203	0	8.8953	0.001747	6.78991	0.00635722
Potri.014G099600.v4.1	0	0	0	27.1203	43.7789	45.3391	0	0	0	0	38.7461	0	8.88888	0.00149182	6.78349	0.00582934
Potri.004G133420.v4.1	0	0	0	36.7436	41.5899	36.4925	0	0	0	0	38.2753	0	8.8716	0.00145776	6.76621	0.00578437
Potri.007G023200.v4.1	0	0	0	15.7473	42.6844	56.3974	0	0	0	0	38.2764	0	8.87093	0.00225894	6.76554	0.00759166
Potri.001G455400.v4.1	0	0	0	175.844	24.0784	56.3974	0	0	3.86897	0	85.4401	1.28966	10.0309	4.82567e-05	5.59417	0.00727756
Potri.008G113400.v4.1	0	0	0	38.4933	47.0623	27.6458	0	0	0	0	37.7338	0	8.85114	0.00171496	6.74575	0.00635818
Potri.014G024300.v4.1	0	0	0	20.9963	61.2904	28.7516	0	0	0	0	37.0128	0	8.82272	0.00245752	6.71733	0.00812018
Potri.002G080300.v4.1	0	0	0	19.2466	32.8342	58.6091	0	0	0	0	36.8966	0	8.81807	0.00246091	6.71268	0.00815386
Potri.003G070900.v4.1	0	0	0	27.9951	5.47236	72.9849	0	0	0	0	35.4841	0	8.76212	0.00700165	6.65673	0.0157787
Potri.017G095000.v4.1	0	0	0	23.6209	28.4563	53.0799	0	0	0	0	35.0524	0	8.74427	0.00282018	6.63888	0.00899188
Potri.006G240100.v4.1	0	0	0	34.9939	53.6291	14.3758	0	0	0	0	34.3329	0	8.71489	0.0038433	6.6095	0.0110231
Potri.011G098800.v4.1	0	0	0	27.9951	42.6844	32.0691	0	0	0	0	34.2496	0	8.71107	0.00271068	6.60568	0.00889059
Potri.001G084400.v4.1	0	0	0	17.4969	13.1337	70.7732	0	0	0	0	33.8013	0	8.69166	0.00595229	6.58628	0.014562
Potri.012G052300.v4.1	0	0	0	15.7473	65.6683	19.905	0	0	0	0	33.7735	0	8.69048	0.00496278	6.5851	0.0130008
Potri.010G056400.v4.1	0	0	0.927927	40.243	63.4794	86.2549	0	0	0	0.309309	63.3258	0	7.70908	0.00107157	7.4922	0.000607525
Potri.011G148400.v4.1	0	0	0	29.7448	45.9678	22.1166	0	0	0	0	32.6098	0	8.64044	0.00380264	6.53505	0.0111791
Potri.016G078600.v4.1	0	0	0	52.4908	22.9839	22.1166	0	0	0	0	32.5305	0	8.63788	0.00432701	6.53249	0.0120841
Potri.002G071100.v4.1	0	0	0	38.4933	35.0231	22.1166	0	0	0	0	31.8777	0	8.6081	0.00403002	6.50271	0.0116848
Potri.008G079500.v4.1	0	0	0	9.62332	29.5507	56.3974	0	0	0	0	31.8572	0	8.60591	0.0067592	6.50053	0.0161489
Potri.014G160100.v4.1	0	0	0	23.6209	20.795	50.8683	0	0	0	0	31.7614	0	8.60211	0.00476191	6.49672	0.0129797
Potri.016G031800.v4.1	0	0	0	5.24908	7.6613	77.4082	0	0	0	0	30.1062	0	8.52432	0.0184502	6.41894	0.0310217
Potri.019G018300.v4.1	2.29221	40.3867	6.03153	311.446	537.386	413.581	0	0	0	16.2368	420.804	0	4.6938	0.00745835	10.2249	6.9984e-07
Potri.006G113700.v4.1	0	0	0	34.1191	21.8894	33.175	0	0	0	0	29.7278	0	8.50726	0.00548179	6.40187	0.0145748
Potri.009G156900.v4.1	0	0	0	23.6209	47.0623	16.5875	0	0	0	0	29.0902	0	8.47553	0.00746695	6.37014	0.0176364
Potri.004G147300.v4.1	0	0	0	20.1215	10.9447	55.2916	0	0	0	0	28.7859	0	8.46013	0.0106006	6.35474	0.0216157
Potri.002G027600.v4.1	0	0	0	22.746	9.85025	53.0799	0	0	0	0	28.5587	0	8.44883	0.0108493	6.34344	0.0221635
Potri.001G402100.v4.1	0	0	0	5.24908	64.5738	15.4816	0	0	0	0	28.4349	0	8.44194	0.0163721	6.33656	0.0294032
Potri.001G429660.v4.1	0	0.41211	0	70.8626	26.2673	21.0108	0	0	0	0.13737	39.3803	0	7.95216	0.00365152	6.80856	0.00363292
Potri.017G152800.v4.1	0	0	0	75.2369	73.3296	197.944	0	0	17.0235	0	115.503	5.67449	10.4649	3.56515e-05	4.18154	0.0390487
Potri.007G025200.v4.1	0	0	0	10.4982	18.606	46.4449	0	0	0	0	25.183	0	8.26678	0.0159205	6.1614	0.0300071
Potri.001G086900.v4.1	0	0	0	27.9951	22.9839	24.3283	0	0	0	0	25.1024	0	8.26324	0.011581	6.15786	0.0244378
Potri.002G143300.v4.1	0	0	0	6.99878	35.0231	33.175	0	0	0	0	25.0656	0	8.25989	0.017182	6.15451	0.031494
Potri.009G134400.v4.1	0	1.64844	0	44.6172	84.2743	67.4558	0	0	0	0.549479	65.4491	0	6.86153	0.00358692	7.53991	0.000940551
Potri.012G020700.v4.1	0	0	0	21.8712	14.2281	38.7041	0	0	0	0	24.9345	0	8.25314	0.0140145	6.14776	0.0275915
Potri.015G010600.v4.1	0	2.06055	0	62.989	94.1246	60.8208	0	0	0	0.686849	72.6448	0	6.69574	0.00433501	7.6906	0.000814899
Potri.019G104700.v4.1	0	0	0	9.62332	22.9839	40.9158	0	0	0	0	24.5077	0	8.22752	0.0168739	6.12213	0.0314675
Potri.006G246100.v4.1	0	0	0	13.9976	26.2673	33.175	0	0	0	0	24.4799	0	8.22614	0.0144463	6.12075	0.0282523
Potri.005G037300.v4.1	0	0.824219	0	35.8687	66.7628	34.2808	0	0	0	0.27474	45.6374	0	7.32349	0.00415848	7.01978	0.00199235
Potri.006G165800.v4.1	0	1.64844	0	73.4872	44.8733	72.9849	0	0	0	0.549479	63.7818	0	6.82482	0.00384313	7.50313	0.00101364
Potri.002G238800.v4.1	0	0	0	7.87363	28.4563	36.4925	0	0	0	0	24.2741	0	8.21362	0.0182953	6.10824	0.0330582
Potri.019G092201.v4.1	0	0	0	16.6221	25.1729	30.9633	0	0	0	0	24.2528	0	8.21286	0.0142027	6.10748	0.0280493
Potri.001G278500.v4.1	0	0	2.31982	178.469	18.606	24.3283	0	0	0	0.773273	73.8011	0	6.58988	0.0203872	7.71437	0.00259595
Potri.009G122300.v4.1	0	0	0	13.9976	25.1729	33.175	0	0	0	0	24.1151	0	8.20449	0.0151271	6.0991	0.0294294
Potri.017G118551.v4.1	0	0	0	14.8724	8.75578	48.6566	0	0	0	0	24.0949	0	8.20334	0.021357	6.09796	0.0363365
Potri.010G114200.v4.1	0	0	0	27.1203	22.9839	22.1166	0	0	0	0	24.0736	0	8.20289	0.0139115	6.0975	0.0277065
Potri.002G068300.v4.1	1.37533	0	0	19.2466	32.8342	117.218	0	0	0	0.458442	56.433	0	6.95789	0.00961077	7.32571	0.00256655
Potri.002G224300.v4.1	0	0	0	42.8675	17.5116	11.0583	0	0	0	0	23.8125	0	8.18817	0.0188204	6.08278	0.0338678
Potri.001G342600.v4.1	0	0	0	13.1227	22.9839	35.3866	0	0	0	0	23.8311	0	8.18734	0.016256	6.08196	0.0310456
Potri.005G046700.v4.1	0	0	0	22.746	33.9286	14.3758	0	0	0	0	23.6835	0	8.17908	0.0160767	6.07369	0.0309337
Potri.010G122866.v4.1	0	0	0	24.4957	27.3618	18.7991	0	0	0	0	23.5522	0	8.17117	0.0151755	6.06579	0.0297381
Potri.017G153200.v4.1	0	0	0	17.4969	8.75578	44.2333	0	0	0	0	23.4953	0	8.16716	0.0218139	6.06178	0.0371586
Potri.014G027400.v4.1	0	0	0	33.2442	13.1337	23.2225	0	0	0	0	23.2001	0	8.15004	0.0178725	6.04465	0.0330609
Potri.019G120600.v4.1	0	0	0	34.9939	12.0392	22.1166	0	0	0	0	23.0499	0	8.14079	0.0188607	6.03541	0.0343857
Potri.007G029100.v4.1	0	0	1.39189	29.7448	44.8733	87.3607	0	0	0	0.463964	53.993	0	6.88422	0.00648099	7.26209	0.00197249
Potri.001G235700.v4.1	0	0	0	28.87	21.8894	16.5875	0	0	0	0	22.449	0	8.10236	0.018698	5.99698	0.0344399
Potri.015G111101.v4.1	0	0.824219	0	20.1215	12.0392	91.7841	0	0	0	0.27474	41.3149	0	7.18636	0.0146561	6.87581	0.00568791
Potri.011G112700.v4.1	0	2.06055	0	112.855	60.196	19.905	0	0	0	0.686849	64.3188	0	6.52422	0.0132913	7.51572	0.00202769
Potri.005G113100.v4.1	2.29221	0	0	38.4933	18.606	143.758	0	0	0	0.76407	66.9525	0	6.46235	0.0195456	7.57263	0.00257714
Potri.010G082300.v4.1	0	0	0	34.9939	12.0392	18.7991	0	0	0	0	21.9441	0	8.07	0.0235138	5.96462	0.0395872
Potri.005G115000.v4.1	0	0	0	27.9951	58.007	19.905	0	0	1.54759	0	35.3024	0.515862	8.75471	0.00115477	5.2768	0.0228364
Potri.009G124800.v4.1	0	0	0	20.1215	7.6613	36.4925	0	0	0	0	21.4251	0	8.03438	0.0300977	5.92899	0.0457628
Potri.010G093000.v4.1	0	0	0	33.2442	7.6613	23.2225	0	0	0	0	21.376	0	8.03206	0.0294473	5.92668	0.0452835
Potri.007G010800.v4.1	1.83377	0	0	30.6197	51.4402	91.7841	0	0	0	0.611256	57.948	0	6.57894	0.0106548	7.36412	0.00202562
Potri.001G332800.v4.1	0.916884	7.00586	6.49549	124.228	201.383	163.663	0	0	0	4.80608	163.091	0	5.08242	0.000644595	8.85727	4.39161e-06
Potri.005G047200.v4.1	0	0	0	9.62332	19.7005	34.2808	0	0	0	0	21.2015	0	8.01849	0.0285145	5.9131	0.0445773
Potri.005G192100.v4.1	0	0	0	40.243	31.7397	103.948	0	8.0826	0	0	58.6436	2.6942	9.48689	0.000506571	4.42112	0.0487902
Potri.003G145800.v4.1	0	0	0	20.9963	18.606	23.2225	0	0	0	0	20.9416	0	8.00159	0.024002	5.89621	0.0409087
Potri.006G017500.v4.1	5.04286	0.824219	11.5991	212.588	61.2904	249.918	0	0	0	5.82206	174.599	0	4.90973	0.00515102	8.95592	1.13721e-05
Potri.005G035200.v4.1	0	0	0	11.373	27.3618	23.2225	0	0	0	0	20.6524	0	7.98079	0.0286321	5.87541	0.0451222
Potri.014G027500.v4.1	0	0	2.31982	108.481	24.0784	55.2916	0	0	0	0.773273	62.617	0	6.35413	0.0154532	7.47701	0.00209562
Potri.001G276200.v4.1	0	0	0	26.2454	24.0784	9.95249	0	0	0	0	20.0921	0	7.94239	0.0330475	5.83701	0.0493194
Potri.006G031500.v4.1	0	0	0	25.3706	32.8342	30.9633	0	2.02065	0	0	29.7227	0.67355	8.50653	0.00208399	5.27285	0.0260833
Potri.004G037750.v4.1	1.83377	0	0	66.4884	39.401	48.6566	0	0	0	0.611256	51.5153	0	6.41004	0.0132222	7.19516	0.00254747
Potri.010G145700.v4.1	0	1.64844	0	99.7326	14.2281	34.2808	0	0	0	0.549479	49.4138	0	6.46322	0.0225786	7.13577	0.00443841
Potri.013G017900.v4.1	0	0	0.927927	50.7412	18.606	38.7041	0	0	0	0.309309	36.0171	0	6.89144	0.0146561	6.67914	0.00562207
Potri.004G167500.v4.1	0	1.23633	0.927927	46.3669	62.3849	55.2916	0	0	0	0.721419	54.6811	0	6.23218	0.00163864	7.28065	0.000446691
Potri.008G031700.v4.1	0	2.47266	0	89.2344	128.053	254.341	0	8.0826	0	0.824219	157.21	2.6942	7.55094	0.000905885	5.84654	0.00488715
Potri.009G118100.v4.1	1.37533	0	0	43.7424	45.9678	33.175	0	0	0	0.458442	40.9617	0	6.49694	0.0152125	6.86422	0.00418492
Potri.005G037000.v4.1	0	1.23633	0	28.87	48.1568	38.7041	0	0	0	0.41211	38.577	0	6.51023	0.0159205	6.77722	0.00472626
Potri.013G115500.v4.1	0	0.824219	0	58.6148	27.3618	7.74082	0	0	0	0.27474	31.2391	0	6.78703	0.0329739	6.47454	0.0117808
Potri.007G072800.v4.1	1.37533	0	0	25.3706	13.1337	79.6199	0	0	0	0.458442	39.3747	0	6.43755	0.0326379	6.80663	0.0076311
Potri.002G185800.v4.1	0	0.824219	0	21.8712	25.1729	43.1274	0	0	0	0.27474	30.0572	0	6.72618	0.0227299	6.41704	0.00886801
Potri.002G025425.v4.1	2.29221	7.83008	0	100.607	75.5186	128.277	0	0	0	3.3741	101.468	0	4.9044	0.0266072	8.17277	0.000197043
Potri.004G079700.v4.1	0.458442	0	0	40.243	3.28342	22.1166	0	0	0	0.152814	21.881	0	7.10458	0.0497072	5.96098	0.0322458
Potri.003G179800.v4.1	0	0	1.39189	30.6197	59.1015	16.5875	0	0	0	0.463964	35.4362	0	6.27421	0.0365523	6.65492	0.0085099
Potri.016G034400.v4.1	5.95975	3.70899	0	136.476	194.816	221.166	0	4.0413	0	3.22291	184.153	1.3471	5.83491	0.00145776	7.06286	0.000194834
Potri.010G200600.v4.1	0.916884	0	0	17.4969	33.9286	32.0691	0	0	0	0.305628	27.8316	0	6.52671	0.0350839	6.3059	0.0122561
Potri.008G171000.v4.1	4.12598	4.53321	0	73.4872	99.5969	79.6199	0	0	0	2.88639	84.2347	0	4.8634	0.0203154	7.90414	0.000222605
Potri.003G125700.v4.1	0	1.64844	0	51.616	19.7005	39.81	0	0	0	0.549479	37.0421	0	6.04683	0.0401622	6.71952	0.00744272
Potri.007G095200.v4.1	0	0	0.927927	17.4969	35.0231	27.6458	0	0	0	0.309309	26.722	0	6.4575	0.0410814	6.24725	0.0140394
Potri.009G050000.v4.1	0	4.94531	2.31982	130.352	36.1176	57.5033	0	0	0	2.42171	74.6577	0	4.94127	0.0330475	7.73083	0.000503861
Potri.014G122700.v4.1	0	1.64844	0	34.9939	43.7789	24.3283	0	0	0	0.549479	34.367	0	5.93837	0.0467231	6.61091	0.00873733
Potri.003G024200.v4.1	1.83377	1.23633	0	77.8614	43.7789	72.9849	0	2.02065	0	1.02337	64.8751	0.67355	5.98191	0.00107929	6.46976	0.000795207
Potri.011G032312.v4.1	0.458442	5.76953	1.85585	59.4896	59.1015	96.2074	0	0	0	2.69461	71.5995	0	4.72392	0.0118509	7.66955	0.000162893
Potri.018G114100.v4.1	1.37533	4.53321	0	53.3657	40.4955	89.5724	0	0	0	1.96951	61.1445	0	4.94703	0.0346408	7.4419	0.000825261
Potri.008G042700.v4.1	5.50131	1.23633	4.63964	95.3584	58.007	97.3132	0	0	0	3.79242	83.5595	0	4.46612	0.00466935	7.89284	3.72142e-05
Potri.009G151300.v4.1	2.75065	2.88477	0	23.6209	32.8342	118.324	0	0	0	1.87847	58.2597	0	4.95	0.0445376	7.37163	0.00117522
Potri.017G068748.v4.1	4.12598	8.6543	0.927927	91.859	20.795	150.393	0	0	0	4.5694	87.6824	0	4.25853	0.0393923	7.96214	0.00013284
Potri.013G073700.v4.1	19.2546	16.4844	17.6306	218.712	169.643	123.853	0	0	0	17.7899	170.736	0	3.26314	0.0100134	8.92387	4.9452e-07
Potri.005G002800.v4.1	8.7104	10.3027	6.49549	17.4969	225.461	103.948	0	0	0	8.50288	115.635	0	3.76416	0.0499781	8.36061	3.06695e-05
Potri.007G136400.v4.1	7.33507	2.47266	10.2072	167.971	54.7236	80.7257	0	0	0	6.67164	101.14	0	3.92545	0.018262	8.16892	2.25847e-05
Potri.003G222400.v4.1	3.66754	9.47852	7.42342	90.1093	85.3688	129.382	0	0	0	6.85649	101.62	0	3.88777	0.00624273	8.17477	9.36221e-06
Potri.006G006200.v4.1	7.33507	13.5996	2.78378	89.2344	84.2743	152.605	0	0	0	7.90616	108.705	0	3.77847	0.018698	8.27195	1.36016e-05
Potri.001G461200.v4.1	1.83377	2.06055	5.56756	37.6184	33.9286	131.594	0	0	0	3.15396	67.7137	0	4.42611	0.0159205	7.58856	0.000152686
Potri.001G079000.v4.1	13.7533	20.6055	28.7657	167.971	144.47	190.203	0	0	0	21.0415	167.548	0	2.99338	0.0273653	8.89634	6.9984e-07
Potri.004G002700.v4.1	15.1286	9.47852	7.42342	112.855	292.224	342.808	8.93502	0	0	10.6768	249.296	2.97834	4.5452	0.00413435	7.34132	1.45621e-05
Potri.009G108900.v4.1	1.37533	2.47266	0	132.977	43.7789	101.737	0	6.06195	0	1.28266	92.8307	2.02065	6.16713	0.00208399	5.51552	0.00388431
Potri.010G083600.v4.1	0	4.94531	0	230.085	180.588	137.123	0	18.1859	0	1.64844	182.599	6.06195	6.78056	0.0119366	4.88977	0.032205
Potri.014G142900.v4.1	5.50131	4.94531	0.463964	74.362	80.9909	37.5983	0	0	0	3.63686	64.3171	0	4.14243	0.0405718	7.5153	0.000238037
Potri.019G054800.v4.1	0	2.06055	0	75.2369	105.069	107.266	0	0	10.8331	0.686849	95.8573	3.61104	7.09595	0.00208399	4.49698	0.025871
Potri.005G191900.v4.1	0.458442	0	0	27.9951	36.1176	37.5983	4.46751	4.0413	0.773794	0.152814	33.9037	3.0942	7.7344	0.000798003	3.65844	0.0371796
Potri.009G133600.v4.1	4.12598	6.59375	7.88738	41.9927	39.401	137.123	0	0	0	6.20237	72.8389	0	3.55295	0.0484455	7.6938	6.7543e-05
Potri.008G070800.v4.1	5.95975	6.18164	10.6712	74.362	97.408	64.1383	0	0	0	7.60418	78.6361	0	3.37117	0.0266072	7.80495	2.08395e-05
Potri.015G104800.v4.1	1.37533	1.64844	0.927927	55.9902	17.5116	19.905	0	0	0	1.31723	31.1356	0	4.56207	0.0365523	6.47059	0.00209916
Potri.T002568.v4.1	3.2091	0	0	339.441	78.802	55.2916	0	10.1033	22.44	1.0697	157.845	10.8478	7.21467	0.000878936	3.78198	0.0484953
Potri.008G075200.v4.1	2.29221	2.88477	0	158.347	38.3065	75.1966	0	0	5.41656	1.72566	90.6168	1.80552	5.70886	0.00462038	5.25446	0.00524427
Potri.010G241700.v4.1	5.50131	2.06055	1.85585	35.8687	45.9678	49.7624	0	0	0	3.13924	43.8663	0	3.80607	0.0459945	6.9625	0.00039138
Potri.005G014500.v4.1	1.83377	2.88477	2.31982	38.4933	39.401	32.0691	0	0	0	2.34612	36.6545	0	3.96386	0.0330475	6.704	0.000584875
Potri.013G148900.v4.1	0	1.64844	0	43.7424	42.6844	39.81	0	0	4.64276	0.549479	42.0789	1.54759	6.22609	0.0146561	4.37672	0.0442568
Potri.013G142760.v4.1	5.04286	11.5391	1.39189	286.95	165.265	164.769	13.4025	0	6.96414	5.99127	205.661	6.78889	5.09734	0.00050853	5.04423	0.000310416
Potri.018G052200.v4.1	2.75065	0	4.63964	146.974	96.3135	124.959	0	0	15.4759	2.46343	122.749	5.15862	5.64484	0.00961077	4.37552	0.0201408
Potri.016G124900.v4.1	11.0026	9.47852	0	290.449	203.572	243.283	0	0	24.7614	6.82704	245.768	8.2538	5.16903	0.0349261	4.77056	0.0150222
Potri.002G223100.v4.1	220.511	199.873	519.175	21661.2	5732.84	20035.5	245.713	1256.84	1190.09	313.186	15809.8	897.551	5.65771	4.55354e-07	4.13678	0.000155762
Potri.004G096000.v4.1	0.916884	1.23633	4.17567	46.3669	26.2673	154.816	8.93502	2.02065	1.54759	2.10963	75.8169	4.16775	5.17169	0.00180363	4.48431	0.00442813
Potri.010G169400.v4.1	1.37533	9.89063	4.17567	231.835	158.698	362.713	0	0	42.5587	5.14721	251.082	14.1862	5.60547	0.00525916	4.04866	0.0207062
Potri.011G033000.v4.1	3.66754	2.06055	4.17567	43.7424	75.5186	25.4341	0	0	1.54759	3.30125	48.2317	0.515862	3.87148	0.0257006	5.66965	0.00139183
Potri.001G066400.v4.1	27.0481	16.4844	31.5495	310.571	420.277	499.836	0	0	25.5352	25.0273	410.228	8.51173	4.03512	0.0207909	5.39924	0.000217784
Potri.014G162800.v4.1	177.876	104.264	399.937	11052.8	4560.66	8983.78	509.296	387.965	435.646	227.359	8199.09	444.302	5.17257	2.41362e-08	4.20679	7.74404e-06
Potri.003G111400.v4.1	16.5039	8.24219	69.5945	843.353	1287.1	1451.96	0	10.1033	236.781	31.4469	1194.14	82.2947	5.24731	0.010954	3.84038	0.026782
Potri.008G059200.v4.1	14.6701	0	7.42342	185.468	267.051	371.56	0	22.2272	44.88	7.36452	274.693	22.3691	5.22305	0.010954	3.5687	0.0406238
Potri.001G345300.v4.1	125.613	117.863	149.86	6562.23	2958.36	6562.01	808.62	454.646	275.471	131.112	5360.87	512.912	5.35365	3.81798e-10	3.39045	0.000106694
Potri.001G416500.v4.1	45.3858	65.9375	94.1846	3091.71	1637.33	2306.77	178.7	70.7228	417.075	68.5026	2345.27	222.166	5.09753	8.01839e-07	3.39352	0.000698722
Potri.005G161500.v4.1	1.83377	4.94531	1.85585	47.2418	163.076	184.674	0	34.3511	18.571	2.87831	131.664	17.6407	5.50912	0.000289645	2.84006	0.0416478
Potri.006G267900.v4.1	10.0857	14.8359	6.03153	155.723	94.1246	276.458	17.87	0	23.9876	10.3177	175.435	13.9526	4.08644	0.0100134	3.63813	0.00731142
Potri.017G082701.v4.1	7.33507	5.76953	7.88738	79.6111	55.8181	262.082	0	12.1239	20.8924	6.99733	132.504	11.0054	4.24335	0.00431715	3.45502	0.0088786
Potri.006G237100.v4.1	601.476	450.436	537.734	5936.72	3995.92	4276.25	71.4802	353.614	225.174	529.882	4736.29	216.756	3.16005	0.0027698	4.44116	1.83598e-06
Potri.009G046700.v4.1	9.62729	14.4238	10.6712	127.728	177.304	318.48	53.6101	0	16.2497	11.5741	207.837	23.2866	4.16574	0.0126975	3.23051	0.0223714
Potri.010G196400.v4.1	27.5065	31.3203	38.9729	635.139	212.328	572.821	62.5452	30.3098	52.618	32.5999	473.429	48.491	3.86049	8.89736e-05	3.29939	0.000328787
Potri.005G195600.v4.1	54.0962	26.7871	39.9009	1022.7	416.994	648.018	0	99.0119	172.556	40.2614	695.903	90.5226	4.11168	0.015369	2.92371	0.0392751
Potri.013G162800.v4.1	3.2091	9.06641	4.17567	83.9854	61.2904	115.007	13.4025	8.0826	10.8331	5.48373	86.7608	10.7728	3.97903	0.000798003	3.03882	0.00613775
Potri.004G014850.v4.1	7.79352	16.0723	5.56756	144.35	120.392	174.721	4.46751	0	44.1062	9.81112	146.488	16.1913	3.8988	0.0460116	3.08859	0.0462761
Potri.009G027300.v4.1	26.5896	13.1875	62.1711	496.913	673.1	1101.41	98.2853	163.673	157.08	33.9828	757.141	139.679	4.47852	2.09347e-05	2.43242	0.014951
Potri.006G067400.v4.1	5.50131	13.1875	8.35134	150.474	130.242	173.616	0	16.1652	44.1062	9.01339	151.444	20.0905	4.06909	0.0053595	2.81611	0.0285495
Potri.002G231900.v4.1	23.3805	23.0781	13.9189	196.841	223.272	128.277	0	28.2891	12.3807	20.1259	182.796	13.5566	3.18288	0.0210113	3.66985	0.00148506
Potri.013G139080.v4.1	33.0078	8.6543	11.5991	248.457	181.682	352.76	13.4025	2.02065	88.2125	17.7537	260.966	34.5452	3.87823	0.0308233	2.87286	0.0479785
Potri.016G132200.v4.1	91.23	23.4902	51.9639	1033.19	788.02	1169.97	201.038	301.077	18.571	55.5614	997.062	173.562	4.16584	0.0028895	2.52789	0.0415116
Potri.014G172400.v4.1	17.8792	38.3262	42.6846	304.447	413.71	847.067	169.765	26.2685	75.058	32.9634	521.742	90.364	3.9841	0.00115477	2.54983	0.0212892
Potri.013G041400.v4.1	27.5065	53.1621	49.1801	374.435	388.538	479.931	49.1426	24.2478	56.4869	43.2829	414.301	43.2925	3.25844	0.000688894	3.25516	0.000191221
Potri.013G066600.v4.1	147.16	132.699	328.486	4100.41	2465.85	2712.61	1246.44	137.404	479.752	202.782	3092.95	621.197	3.93108	0.00171496	2.31937	0.0390237
Potri.002G049600.v4.1	38.5091	23.4902	10.6712	286.95	200.288	194.626	22.3376	56.5782	13.1545	24.2235	227.288	30.6901	3.23021	0.0119366	2.89341	0.00760522
Potri.002G016000.v4.1	43.552	24.3145	57.0675	403.305	285.657	421.322	75.9477	14.1446	61.9035	41.6447	370.095	50.6653	3.15223	0.00853818	2.88398	0.00446898
Potri.004G162600.v4.1	29.3403	33.3809	29.6937	216.087	221.083	172.51	17.87	34.3511	17.0235	30.8049	203.227	23.0815	2.72178	0.00595229	3.13498	0.000337985
Potri.005G239300.v4.1	40.3429	56.8711	108.104	847.727	336.003	862.549	107.22	101.033	143.926	68.4392	682.093	117.393	3.31734	0.00144174	2.53408	0.00605629
Potri.002G119400.v4.1	27.0481	28.4356	10.6712	428.675	59.1015	127.171	22.3376	22.2272	55.7131	22.0516	204.982	33.426	3.21687	0.0356513	2.5869	0.0349629
Potri.007G077500.v4.1	62.8066	67.1739	79.8017	525.783	912.79	747.542	120.623	175.797	153.985	69.9274	728.705	150.135	3.38133	3.19316e-05	2.27368	0.00280793
Potri.010G015100.v4.1	136.157	79.125	51.9639	1035.82	955.474	1439.79	352.933	424.337	116.843	89.0821	1143.7	298.038	3.68244	0.000470786	1.94444	0.0453135
Potri.008G065600.v4.1	31.6325	28.8477	16.7027	476.792	340.381	307.421	84.8827	137.404	130.771	25.7276	374.865	117.686	3.86481	7.51077e-06	1.66244	0.0497647
Potri.011G052600.v4.1	22.9221	36.6778	18.0946	195.966	195.91	410.264	80.4152	34.3511	81.2483	25.8981	267.38	65.3382	3.36684	0.00164761	2.03594	0.0353975
Potri.017G114600.v4.1	61.4312	55.6348	103	431.3	375.404	957.651	53.6101	234.395	74.2842	73.3553	588.118	120.763	3.0032	0.0185176	2.27783	0.0309337
Potri.006G060200.v4.1	16.5039	13.1875	27.3738	118.979	148.848	190.203	35.7401	14.1446	56.4869	19.0218	152.677	35.4572	3.00526	0.0130307	2.08649	0.0439066
Potri.009G090700.v4.1	31.1741	14.0117	62.1711	230.085	250.634	237.754	89.3502	24.2478	32.4993	35.7856	239.491	48.6991	2.74327	0.0470451	2.33914	0.0309124
Potri.014G019500.v4.1	80.6858	63.877	37.581	398.93	298.791	464.449	40.2076	56.5782	174.104	60.7146	387.39	90.2965	2.67361	0.0370349	2.07554	0.0418366
Potri.006G036500.v4.1	132.031	115.391	90.4729	391.057	460.773	611.525	62.5452	64.6608	111.426	112.632	487.785	79.5441	2.11446	0.0441094	2.59865	0.00126461
Potri.010G247500.v4.1	59.139	58.1074	22.7342	160.097	345.853	325.115	80.4152	44.4543	75.058	46.6602	277.022	66.6425	2.56901	0.0307381	2.05997	0.0317734
Potri.013G062401.v4.1	1945.17	1425.9	1450.81	12741.3	8737.17	7447.78	3283.62	2143.91	2576.73	1607.29	9642.08	2668.09	2.58473	0.00269804	1.85394	0.0137896
Potri.014G106800.v4.1	270.939	182.977	164.243	950.084	890.9	1151.17	254.648	175.797	290.946	206.053	997.385	240.464	2.27515	0.0146836	2.05145	0.00741584
Potri.007G033700.v4.1	125.613	110.445	110.423	564.277	500.174	642.488	183.168	149.528	136.961	115.494	568.98	156.553	2.30058	0.006566	1.8682	0.00992603
Potri.004G078000.v4.1	426.351	269.932	373.955	1860.8	1520.22	2452.74	411.011	470.812	896.827	356.746	1944.59	592.883	2.44653	0.0139125	1.71028	0.039851
Potri.005G219800.v4.1	128.822	158.662	123.414	19.2466	16.4171	32.0691	102.753	76.7847	123.033	136.966	22.5776	100.857	-2.60298	0.012771	-2.16456	0.0132653
Potri.001G107000.v4.1	776.143	1365.73	932.103	117.23	83.1799	133.806	402.076	329.366	323.446	1024.66	111.405	351.629	-3.20115	0.000128239	-1.65605	0.0351225
Potri.008G038100.v4.1	1701.74	2376.64	1300.49	186.343	445.45	81.8316	1072.2	1462.95	639.154	1792.95	237.875	1058.1	-2.91423	0.0190232	-2.15289	0.0354933
Potri.008G034800.v4.1	3911.89	3089.17	2201.51	251.956	491.418	426.851	768.412	3071.39	1272.12	3067.52	390.075	1703.97	-2.97546	0.0081905	-2.12795	0.0260433
Potri.017G000300.v4.1	895.796	1127.94	567.427	39.3681	154.321	80.7257	263.583	486.977	280.887	863.722	91.4715	343.816	-3.24062	0.00309367	-1.91271	0.0496554
Potri.018G026900.v4.1	286.985	513.489	416.175	30.6197	58.007	30.9633	156.363	181.859	103.688	405.55	39.8633	147.303	-3.34834	0.000404944	-1.88251	0.0321085
Potri.001G068100.v4.1	881.584	1104.87	1359.88	88.3596	202.477	77.4082	357.401	777.95	385.349	1115.44	122.748	506.9	-3.18438	0.00195126	-2.04751	0.025502
Potri.004G190900.v4.1	369.963	890.569	505.256	65.6136	149.943	60.8208	656.724	563.762	439.515	588.596	92.1257	553.334	-2.67641	0.0151813	-2.58569	0.00398116
Potri.002G034400.v4.1	2173.02	2862.51	2384.77	216.962	434.505	256.553	393.141	2572.29	1314.68	2473.43	302.674	1426.7	-3.03087	0.0131464	-2.23816	0.0280463
Potri.007G014800.v4.1	119.653	248.09	120.167	18.3718	30.6452	30.9633	254.648	165.693	89.7601	162.637	26.6601	170.034	-2.61179	0.0320551	-2.66425	0.00516216
Potri.018G090100.v4.1	1342.78	2325.95	1796.93	236.209	364.459	131.594	871.165	1129.54	1895.79	1821.88	244.087	1298.83	-2.89998	0.00497724	-2.41307	0.00608555
Potri.013G102200.v4.1	772.475	1181.11	894.058	110.231	124.77	46.4449	196.571	654.691	324.993	949.213	93.8152	392.085	-3.33834	0.00190271	-2.0655	0.0316569
Potri.019G038352.v4.1	3553.84	3633.57	5325.84	524.908	536.291	284.199	1317.92	2750.11	2303.58	4171.08	448.466	2123.87	-3.21721	0.000375541	-2.24419	0.00593891
Potri.008G012400.v4.1	678.494	644.951	628.207	34.1191	122.581	33.175	196.571	612.257	171.008	650.551	63.2916	326.612	-3.36285	0.00768216	-2.36973	0.027981
Potri.001G190800.v4.1	102.691	190.807	126.198	4.37424	31.7397	15.4816	102.753	54.5576	177.973	139.899	17.1985	111.761	-3.03102	0.0393923	-2.71342	0.0181998
Potri.003G155200.v4.1	346.124	749.627	310.856	22.746	62.3849	63.0324	160.83	594.071	185.71	468.869	49.3878	313.537	-3.24909	0.0111765	-2.67033	0.0121885
Potri.002G021800.v4.1	270.022	128.99	617.535	25.3706	50.3457	38.7041	62.5452	153.569	563.322	338.849	38.1401	259.812	-3.15244	0.0485269	-2.77767	0.0239855
Potri.014G092300.v4.1	648.696	772.293	569.283	34.1191	99.5969	51.9741	75.9477	767.847	210.472	663.424	61.8967	351.422	-3.42314	0.014515	-2.50933	0.0313674
Potri.001G320500.v4.1	1568.33	2731.87	2104.07	128.603	299.885	199.05	486.959	1660.97	1652.05	2134.76	209.179	1266.66	-3.3517	0.00164761	-2.60028	0.00537252
Potri.002G109200.v4.1	591.39	1570.14	663.468	153.973	47.0623	38.7041	165.298	755.723	361.362	941.665	79.9132	427.461	-3.55674	0.00761148	-2.41962	0.033814
Potri.006G200300.v4.1	606.519	1080.14	774.355	36.7436	111.636	53.0799	138.493	689.042	227.495	820.338	67.1532	351.677	-3.61194	0.00292974	-2.39249	0.0254225
Potri.002G025200.v4.1	262.229	311.143	296.473	13.1227	40.4955	33.175	156.363	171.755	236.781	289.948	28.931	188.3	-3.33017	0.000739425	-2.71229	0.00202482
Potri.017G059400.v4.1	1855.32	2861.69	2369.46	112.855	443.261	153.711	1322.38	1780.19	1644.31	2362.16	236.609	1582.3	-3.32006	0.00143225	-2.7423	0.00266793
Potri.013G004100.v4.1	800.44	1095.39	615.216	87.4847	95.2191	92.8899	294.856	1014.37	721.95	837.014	91.8646	677.057	-3.18783	0.00134256	-2.88452	0.000914013
Potri.011G061500.v4.1	426.351	307.022	599.905	19.2466	88.6522	24.3283	142.96	583.968	205.055	444.426	44.0757	310.661	-3.3359	0.0146561	-2.82153	0.0120807
Potri.010G132500.v4.1	479.072	543.16	565.572	10.4982	65.6683	24.3283	165.298	204.086	85.8911	529.268	33.4983	151.758	-3.98571	0.000544998	-2.17893	0.0406238
Potri.014G108300.v4.1	267.73	441.369	211.103	20.1215	29.5507	37.5983	40.2076	464.75	96.7242	306.734	29.0902	200.56	-3.40006	0.0219441	-2.79141	0.0207437
Potri.005G080100.v4.1	118.737	330.924	255.644	27.9951	32.8342	18.7991	62.5452	357.655	246.84	235.101	26.5428	222.347	-3.14648	0.0153203	-3.07322	0.00368056
Potri.006G136700.v4.1	1818.64	1248.69	2827.39	137.351	200.288	191.309	558.439	1665.02	1425.33	1964.91	176.316	1216.26	-3.47855	0.000427181	-2.78808	0.00162044
Potri.006G035400.v4.1	1139.69	1378.92	1564.95	104.107	251.729	142.652	1349.19	2004.49	1881.09	1361.18	166.163	1744.92	-3.0349	0.000813006	-3.39376	2.49878e-05
Potri.005G241200.v4.1	231.972	321.033	218.063	10.4982	28.4563	8.84666	53.6101	80.826	118.39	257.023	15.9337	84.2755	-4.01598	0.000174208	-2.42357	0.0152176
Potri.009G085100.v4.1	3249.9	2890.12	6619.37	214.338	443.261	254.341	156.363	3487.64	2451.38	4253.13	303.98	2031.79	-3.80659	0.0108493	-2.74162	0.0286641
Potri.018G127300.v4.1	76.5598	51.5137	118.775	9.62332	14.2281	8.84666	80.4152	238.437	117.617	82.2827	10.8994	145.49	-2.918	0.0196403	-3.74617	0.000191221
Potri.002G101800.v4.1	353	567.475	413.855	8.74847	32.8342	26.54	58.0777	226.313	70.4152	444.777	22.7075	118.269	-4.29684	0.000242196	-2.39079	0.02813
Potri.016G119100.v4.1	449.273	391.504	296.009	35.8687	49.2512	9.95249	134.025	472.832	241.424	378.929	31.6908	282.76	-3.57879	0.00287454	-3.15989	0.00229954
Potri.010G198800.v4.1	1750.79	3856.93	2617.22	69.9878	181.682	100.631	156.363	666.815	819.448	2741.65	117.434	547.542	-4.54579	3.64708e-05	-2.22569	0.0336517
Potri.003G100200.v4.1	1015.45	1237.15	628.671	33.2442	140.092	100.631	379.739	1867.08	721.95	960.424	91.3224	989.59	-3.39591	0.0081905	-3.44005	0.00121774
Potri.006G123200.v4.1	1761.33	2728.17	1349.21	32.3694	228.745	56.3974	196.571	1127.52	722.723	1946.24	105.837	682.272	-4.20171	0.00185073	-2.69127	0.025145
Potri.001G209400.v4.1	66.0157	178.443	101.608	2.62454	9.85025	15.4816	107.22	115.177	44.88	115.356	9.31881	89.0925	-3.64241	0.00698755	-3.2596	0.00436176
Potri.017G029000.v4.1	198.964	371.311	479.274	23.6209	26.2673	39.81	67.0127	290.974	557.131	349.85	29.8994	305.039	-3.54985	0.00593059	-3.35991	0.0020041
Potri.011G122700.v4.1	4611.01	5120.87	3525.66	50.7412	346.948	126.065	763.945	1359.9	376.064	4419.18	174.585	833.302	-4.66249	6.08654e-05	-2.25515	0.0413169
Potri.014G029900.v4.1	552.881	720.368	756.261	5.24908	98.5025	15.4816	281.453	290.974	307.196	676.503	39.7444	293.208	-4.09222	0.003945	-2.8864	0.0194796
Potri.008G068400.v4.1	293.403	229.545	323.383	15.7473	25.1729	14.3758	80.4152	141.446	232.138	282.11	18.432	151.333	-3.93769	5.87599e-05	-3.0532	0.000774585
Potri.001G292900.v4.1	522.166	252.623	1435.04	21.8712	64.5738	33.175	111.688	396.048	316.482	736.609	39.8733	274.739	-4.20917	0.000900797	-2.79087	0.0141976
Potri.003G177700.v4.1	280.108	359.772	339.157	18.3718	21.8894	16.5875	44.6751	204.086	172.556	326.346	18.9496	140.439	-4.10645	7.50354e-05	-2.90432	0.00253956
Potri.008G099300.v4.1	689.955	1940.62	560.468	43.7424	100.691	61.9266	102.753	1339.69	287.077	1063.68	68.7868	576.507	-3.95151	0.0080162	-3.06931	0.0146207
Potri.006G263500.v4.1	963.187	951.561	1678.16	21.8712	61.2904	68.5616	58.0777	383.924	457.312	1197.63	50.5744	299.771	-4.56758	0.000165215	-2.57612	0.0223614
Potri.015G012500.v4.1	2581.95	2150.8	2437.66	51.616	125.864	28.7516	223.376	509.204	136.961	2390.14	68.744	289.847	-5.12034	1.04118e-06	-2.07627	0.0486317
Potri.008G094700.v4.1	800.898	1064.07	716.36	19.2466	90.8412	19.905	218.908	335.428	405.468	860.442	43.3309	319.935	-4.31403	9.91698e-05	-2.88989	0.00475841
Potri.003G220866.v4.1	626.232	644.951	1061.08	38.4933	63.4794	33.175	125.09	590.03	533.918	777.423	45.0492	416.346	-4.10973	0.000135367	-3.2137	0.00104331
Potri.003G120000.v4.1	130.656	199.873	287.193	12.2479	8.75578	14.3758	0	46.475	302.553	205.908	11.7932	116.343	-4.12576	0.0445376	-3.31724	0.0381411
Potri.014G098700.v4.1	447.898	650.309	836.526	17.4969	51.4402	53.0799	710.334	339.469	333.505	644.911	40.6724	461.103	-3.99033	8.89736e-05	-3.50234	0.000178618
Potri.005G071400.v4.1	216.843	118.688	343.797	15.7473	40.4955	7.74082	437.816	282.891	458.086	226.443	21.3278	392.931	-3.41024	0.0055615	-4.20531	5.33201e-05
Potri.001G041268.v4.1	123.779	67.9981	137.797	9.62332	15.3226	11.0583	62.5452	266.726	452.669	109.858	12.0014	260.647	-3.19689	0.0186929	-4.45239	4.89135e-05
Potri.001G040200.v4.1	347.499	209.352	396.225	25.3706	21.8894	43.1274	71.4802	687.021	1198.61	317.692	30.1292	652.369	-3.39922	0.0223442	-4.44073	0.000165894
Potri.014G139900.v4.1	460.734	538.627	563.716	20.1215	84.2743	32.0691	536.101	1766.05	538.56	521.026	45.4883	946.904	-3.52005	0.00378319	-4.38241	2.6595e-05
Potri.002G111900.v4.1	4860.4	5989.6	9306.18	182.843	373.215	203.473	1322.38	2519.75	3487.49	6718.73	253.177	2443.21	-4.73025	8.23252e-08	-3.27168	0.000182607
Potri.016G086400.v4.1	328.703	1247.87	303.432	9.62332	85.3688	0	589.712	523.349	234.46	626.668	31.664	449.173	-4.3084	0.0441554	-3.82685	0.0202839
Potri.006G181900.v4.1	3299.41	5048.34	5118.91	47.2418	226.556	72.9849	933.71	852.715	728.14	4488.89	115.594	838.188	-5.28034	2.58494e-08	-2.85878	0.00269176
Potri.003G003801.v4.1	205.841	565.002	360.036	0	37.212	4.42333	120.623	258.643	87.4387	376.959	13.8785	155.568	-4.76957	0.0105071	-3.49267	0.0258452
Potri.001G320800.v4.1	55.9299	225.424	167.955	2.62454	3.28342	5.52916	0	46.475	40.2373	149.77	3.81237	28.9041	-5.30416	0.00101268	-2.97694	0.0459858
Potri.016G088700.v4.1	160.913	342.875	520.567	3.49939	55.8181	12.1642	710.334	678.939	311.839	341.452	23.8272	567.037	-3.8456	0.0110671	-4.57606	0.000217736
Potri.007G047000.v4.1	174.666	397.686	191.153	5.24908	16.4171	7.74082	0	337.449	67.3201	254.502	9.80233	134.923	-4.70215	0.0166848	-3.79168	0.0192234
Potri.015G129400.v4.1	100.857	390.68	238.013	9.62332	20.795	7.74082	250.181	210.148	305.649	243.183	12.7197	255.326	-4.2604	0.000115502	-4.33173	2.09923e-05
Potri.012G127900.v4.1	16.9624	93.5489	182.802	8.74847	8.75578	2.21166	120.623	129.322	282.435	97.771	6.57197	177.46	-3.88844	0.0131464	-4.75388	0.000195532
Potri.011G143400.v4.1	154.495	145.063	96.5044	0	5.47236	5.52916	0	101.033	23.2138	132.021	3.66717	41.4154	-5.18873	0.0136251	-3.53101	0.0471075
Potri.001G055100.v4.1	187.044	302.901	225.486	0	16.4171	8.84666	0	284.912	87.4387	238.477	8.42124	124.117	-4.83095	0.0454515	-3.89362	0.038095
Potri.003G173300.v4.1	1017.28	1019.15	916.792	13.1227	43.7789	5.52916	281.453	313.201	59.5821	984.407	20.8102	218.079	-5.56627	5.22713e-06	-3.38653	0.00379936
Potri.007G116400.v4.1	333.746	452.908	332.198	5.24908	15.3226	12.1642	134.025	185.9	201.186	372.951	10.9119	173.704	-5.10649	1.05153e-08	-4.00958	1.10391e-05
Potri.011G096500.v4.1	246.642	437.248	310.856	5.24908	17.5116	0	0	258.643	58.0345	331.582	7.58688	105.559	-5.45177	0.0150591	-3.80562	0.042454
Potri.002G036400.v4.1	177.417	203.582	135.941	3.49939	7.6613	0	98.2853	14.1446	43.3324	172.314	3.72023	51.9208	-5.5338	0.000245301	-3.77716	0.00629974
Potri.011G026600.v4.1	163.664	263.75	244.509	0	12.0392	11.0583	0	236.416	468.919	223.974	7.69917	235.112	-4.8704	0.0462314	-4.94491	0.00781576
Potri.016G052100.v4.1	667.95	1075.19	1210.02	6.99878	55.8181	29.8575	259.116	1976.2	464.276	984.387	30.8914	899.863	-4.99734	0.000242196	-4.86863	7.26691e-05
Potri.010G089500.v4.1	47.678	79.5371	18.0946	0	3.28342	0	0	40.413	30.9517	48.4366	1.09447	23.7883	-5.50714	0.0344004	-4.51346	0.0294515
Potri.009G148600.v4.1	55.9299	63.4649	84.4414	0	0	5.52916	0	54.5576	96.7242	67.9454	1.84305	50.4273	-5.23367	0.0441919	-4.82291	0.0161191
Potri.001G104600.v4.1	239.765	511.016	597.585	10.4982	13.1337	0	0	678.939	34.0469	449.455	7.87728	237.662	-5.83181	0.0179188	-4.91398	0.014562
Potri.011G057500.v4.1	26.1312	54.8106	870.86	29.7448	10.9447	13.27	1215.16	1978.22	2948.93	317.267	17.9865	2047.44	-4.13704	0.0237183	-6.82752	3.17724e-06
Potri.003G159200.v4.1	107.734	118.275	122.486	3.49939	0	0	0	72.7434	30.9517	116.165	1.16646	34.5651	-6.55736	0.00230937	-4.82996	0.011063
Potri.002G118000.v4.1	85.2702	66.7617	371.635	0	0	8.84666	303.791	96.9912	259.995	174.556	2.94889	220.259	-5.91341	0.00191227	-6.24778	0.000162594
Potri.012G097600.v4.1	148.994	45.3321	96.0404	0	0	4.42333	0	151.549	165.592	96.7887	1.47444	105.714	-6.07078	0.0148721	-6.20624	0.0021655
Potri.012G111500.v4.1	178.792	221.715	104.392	0	10.9447	4.42333	1183.89	975.974	579.572	168.3	5.12268	913.145	-5.06186	0.000278129	-7.50072	1.65857e-09
Potri.014G101300.v4.1	4.58442	10.7148	13.9189	0	0	0	93.8178	8.0826	69.6414	9.73939	0	57.1806	-5.69911	0.0365523	-8.24407	7.89277e-05
Potri.008G020900.v4.1	15.587	22.2539	60.7792	0	0	3.3175	299.323	365.738	992.777	32.8734	1.10583	552.613	-4.95828	0.0115426	-9.03211	2.90168e-08
Potri.001G300800.v4.1	10.0857	35.8535	21.3423	0	0	0	62.5452	0	35.5945	22.4272	0	32.7132	-6.90265	0.0235813	-7.43177	0.00215051
Potri.005G258900.v4.1	77.4767	70.0586	48.7162	0	0	0	0	0	36.3683	65.4172	0	12.1228	-8.44677	0.00496236	-6.08865	0.0205534
Potri.016G034800.v4.1	49.5118	35.8535	52.4279	0	0	0	0	62.6402	0	45.9311	0	20.8801	-7.93651	0.0239076	-6.80748	0.0166175
Potri.012G083700.v4.1	126.53	45.3321	130.838	0	0	0	0	0	27.0828	100.9	0	9.02759	-9.07187	0.00110758	-5.69347	0.0256973
Potri.008G057500.v4.1	91.6884	154.541	100.216	0	0	0	22.3376	0	11.6069	115.482	0	11.3148	-9.26674	4.37411e-05	-5.84962	0.00668921
Potri.003G008200.v4.1	41.2598	29.6719	62.1711	0	0	0	0	52.5369	51.8442	44.3676	0	34.7937	-7.88648	0.00190271	-7.56211	0.000625099
Potri.003G126800.v4.1	68.7663	70.4707	127.59	0	0	0	0	24.2478	31.7255	88.9423	0	18.6578	-8.88992	8.89736e-05	-6.696	0.00147567
Potri.003G156600.v4.1	78.852	34.2051	147.076	0	0	0	0	56.5782	16.2497	86.7112	0	24.276	-8.85319	0.000338371	-7.03983	0.00162044
Potri.007G108500.v4.1	62.8066	36.2656	75.6261	0	0	0	107.22	0	14.7021	58.2328	0	40.6408	-8.27884	0.00287454	-7.73054	0.00123509
Potri.016G024500.v4.1	11.9195	4.53321	13.4549	0	0	0	93.8178	638.526	169.461	9.96921	0	300.601	-5.73127	0.0176234	-10.6489	6.47097e-08
Potri.019G048800.v4.1	25.6728	8.6543	77.4819	0	0	0	276.986	0	63.4511	37.2697	0	113.479	-7.63485	0.0131294	-9.2336	0.000218322
Potri.001G463000.v4.1	5.04286	18.5449	4.63964	0	0	0	223.376	1081.05	567.965	9.40914	0	624.129	-5.652	0.0175211	-11.7022	4.7382e-10
Potri.009G027500.v4.1	55.4715	109.621	47.3243	0	0	0	89.3502	282.891	0	70.8056	0	124.08	-8.56104	0.00301947	-9.36927	0.000156213
Potri.002G101400.v4.1	55.0131	30.084	17.1667	0	0	0	0	137.404	0	34.0879	0	45.8014	-21.531	3.95937e-15	-21.961	8.10778e-16
Potri.005G249200.v4.1	27.0481	6.18164	19.4865	0	0	0	0	236.416	0	17.5721	0	78.8054	-20.7175	1.86932e-13	-22.8848	2.19594e-16
Potri.003G134600.v4.1	0.916884	17.3086	57.5315	0	0	0	0	0	316.482	25.2523	0	105.494	-21.2105	2.90506e-13	-23.2793	6.38166e-16
Potri.008G159300.v4.1	31.6325	211	74.6981	0	0	0	0	0	119.164	105.777	0	39.7214	-23.1536	1.97657e-19	-21.761	8.43212e-17
Potri.010G011700.v4.1	20.6299	53.1621	57.9954	0	0	0	268.051	0	0	43.9292	0	89.3502	-21.9641	4.77762e-15	-22.9793	2.19594e-16
Potri.014G185300.v4.1	92.1469	186.274	75.6261	0	0	0	0	135.384	0	118.015	0	45.1279	-23.3064	1.97657e-19	-21.9236	8.43212e-17
