# Supplementary material for: Single-cell transcriptomics unveils xylem cell development and evolution
Source: Genome Biol. 2023 Jan 9;24:3. doi: 10.1186/s13059-022-02845-1 (PMC9830878; doi:10.1186/s13059-022-02845-1)
Supplement: Supplementary file 16 — Additional file 16. Plate barcode and index information in plate-based scRNA-seq results. [file 13059_2022_2845_MOESM16_ESM.xlsx]

## Sheet: Additional file 16
Additional file 16. Plate barcode and index information in plate-based scRNA-seq results.
The lists of plate barcode and Illumina i7 index used in each plate of E. grandis, T. aralioides and P. trichocarpa scRNA-seq results.
Sample species	Sample batch	Plate barcode (read)	Illumina i7 index (I1 read)
Eucalyptus grandis	1	ACTT	1E: AACTTGAC
Eucalyptus grandis	1	CGCC	1E: AACTTGAC
Eucalyptus grandis	1	AAAC	1E: AACTTGAC
Eucalyptus grandis	1	GCGC	1E: AACTTGAC
Eucalyptus grandis	1	TGAT	1F: CACATCCT
Eucalyptus grandis	1	TCTA	1F: CACATCCT
Eucalyptus grandis	1	AGTC	1F: CACATCCT
Eucalyptus grandis	1	CATG	1F: CACATCCT
Eucalyptus grandis	1	TTGG	1F: CACATCCT
Eucalyptus grandis	1	ACAG	1F: CACATCCT
Eucalyptus grandis	1	CTAC	1F: CACATCCT
Eucalyptus grandis	1	TTTC	1F: CACATCCT
Eucalyptus grandis	1	GGTA	1F: CACATCCT
Eucalyptus grandis	1	TCCG	1F: CACATCCT
Eucalyptus grandis	1	ATCA	1F: CACATCCT
Eucalyptus grandis	1	ACTT	1F: CACATCCT
Eucalyptus grandis	1	CGCC	1F: CACATCCT
Eucalyptus grandis	1	AAAC	1F: CACATCCT
Eucalyptus grandis	1	GCGC	1F: CACATCCT
Trochodendron aralioides	1	AGTC	1C: GTATAACA
Trochodendron aralioides	1	CATG	1C: GTATAACA
Trochodendron aralioides	1	TTGG	1C: GTATAACA
Trochodendron aralioides	1	ACAG	1C: GTATAACA
Trochodendron aralioides	1	CTAC	1C: GTATAACA
Trochodendron aralioides	1	ATCA	1C: GTATAACA
Trochodendron aralioides	1	TGAT	1C: GTATAACA
Trochodendron aralioides	1	TCTA	1C: GTATAACA
Trochodendron aralioides	1	ACTT	1C: GTATAACA
Trochodendron aralioides	1	CGCC	1C: GTATAACA
Populus trichocarpa	1	ACAG	2B: TCTGGCGA
Populus trichocarpa	1	TGAT	1G:TCGGAATG
Populus trichocarpa	1	TCTA	1G:TCGGAATG
Populus trichocarpa	1	ACTT	1G:TCGGAATG
Populus trichocarpa	1	CGCC	1G:TCGGAATG
Populus trichocarpa	1	AAAC	1G:TCGGAATG
Eucalyptus grandis	2	AAAC	1E: AACTTGAC
Eucalyptus grandis	2	GCGC	1E: AACTTGAC
Eucalyptus grandis	2	AGTC	1E: AACTTGAC
Eucalyptus grandis	2	CATG	1E: AACTTGAC
Eucalyptus grandis	2	TTGG	1E: AACTTGAC
Eucalyptus grandis	2	TTTC	1E: AACTTGAC
Eucalyptus grandis	2	GGTA	1E: AACTTGAC
Eucalyptus grandis	2	ACAG	1E: AACTTGAC
Eucalyptus grandis	2	CTAC	1E: AACTTGAC
Eucalyptus grandis	2	ATCA	1E: AACTTGAC
Eucalyptus grandis	2	TCCG	1E: AACTTGAC
Eucalyptus grandis	2	AGGG	1E: AACTTGAC
Trochodendron aralioides	2	AGTC	2D:CAGGAGCC
Trochodendron aralioides	2	CATG	2D:CAGGAGCC
Trochodendron aralioides	2	TTGG	2D:CAGGAGCC
Trochodendron aralioides	2	ACAG	2D:CAGGAGCC
Trochodendron aralioides	2	CTAC	2D:CAGGAGCC
Trochodendron aralioides	2	ATCA	2D:CAGGAGCC
Trochodendron aralioides	2	TGAT	2D:CAGGAGCC
Trochodendron aralioides	2	ACTT	2D:CAGGAGCC
Trochodendron aralioides	2	CGCC	2D:CAGGAGCC
Trochodendron aralioides	2	AAAC	2D:CAGGAGCC
Trochodendron aralioides	2	GCGC	2D:CAGGAGCC
Trochodendron aralioides	2	TTTC	2D:CAGGAGCC
Trochodendron aralioides	2	GGTA	2D:CAGGAGCC
Trochodendron aralioides	2	TCCG	2D:CAGGAGCC
Trochodendron aralioides	2	TCTA	2D:CAGGAGCC
Trochodendron aralioides	2	AGGG	2D:CAGGAGCC
Trochodendron aralioides	2	ACTT	1G:TCGGAATG
Trochodendron aralioides	2	CGCC	1G:TCGGAATG
Trochodendron aralioides	2	AGTC	1G:TCGGAATG
Trochodendron aralioides	2	CATG	1G:TCGGAATG
Trochodendron aralioides	2	TTGG	1G:TCGGAATG
Populus trichocarpa	2	ATCA	1E: AACTTGAC
Populus trichocarpa	2	TGAT	1E: AACTTGAC
Populus trichocarpa	2	TCTA	1E: AACTTGAC
Populus trichocarpa	2	AGTC	1E: AACTTGAC
Populus trichocarpa	2	CATG	1E: AACTTGAC
Populus trichocarpa	2	TTGG	1E: AACTTGAC
Populus trichocarpa	2	ACAG	1E: AACTTGAC
Populus trichocarpa	2	CTAC	1E: AACTTGAC
Populus trichocarpa	2	ATCA	1H:AAGGATGT
Populus trichocarpa	2	TCTA	1H:AAGGATGT
Populus trichocarpa	2	ACTT	1H:AAGGATGT
Populus trichocarpa	2	CGCC	1H:AAGGATGT
